# Supplementary material for: Deep, Staged Transcriptomic Resources for the Novel Coleopteran Models Atrachya menetriesi and Callosobruchus maculatus
Source: PLoS One. 2016 Dec 1;11(12):e0167431. doi: 10.1371/journal.pone.0167431 (PMC5132259; doi:10.1371/journal.pone.0167431)
Supplement: S1 File — (XLSX) [file pone.0167431.s001.xlsx]

## Sheet: Hox
NB depending on your Excel version, to retrieve sequences, it may be necessary to double click on cells, or copy to text editing program
Mxp/Pb/Hox2 (NB does not span homeodomain, so not included in phylogeny)
>comp122238_c0_seq1 len=928 path=[243654345:0-927] GGAAGCGCTGGTAGTTTTGAAAAATTAATGAACGAAGAAGACTCTAGGTCTAACGAAGGT AGTGGACCGCAAACATCTCCCAGAATATCCAAGAAAAACTCCTCATCGGTAACGAATAAT GTGGTAGTAAAAATCGAAGGACGAAGAAATTCACCCAACTCATGTGATAGAAAAGTAGGA ATAAGAAAAATTTCACCAAGTCCTAGTCATAGTAAAGACATCGGTATCAGTTTAAATTCC CAAGAAAATATTTCTACAAAATCCTCACCTAAGAGTTCTTCTGGGACACCAGTGATTCCT AGTGGACCTTTAAGTTTACCATCAAGTATGGTATACCAACAAG…								Alignment used for phylogenetic analysis:
								Fasta format:			Phy format:		Nxs format:
Nucleotide Sequences:			Amino Acid Sequences:					>Drosophila_melanogaster_abd-A			88 58		#NEXUS
>Atrachya menetriesi comp102511_c0_seq1 Zen a			>Atrachya menetriesi comp102511_c0_seq2 Zen (2 variants)					RRGRQTYTRFQTLELEKEFHFNHYLTRRRRIEIAHALCLTERQIKIWFQNRRMKLKKE			D.mel.abd- RRGRQTYTRF QTLELEKEFH FNHYLTRRRR IEIAHALCLT ERQIKIWFQN		BEGIN DATA;
AAATGTCGATAAACTGTAAAACCTACAACGCTAGGCACAAAAAGTGATCAAAATATTGTTTGTCCACTACATTGTTGGATTTTTTTATATTTTAACATTTACTTCTATACGTATTTGAGGGGTTTTTGCCATTGTGGGTAAAGAAATATTGTTTGTTTCACGAATTTTTGTATTCCCTTTTTAATATCTTTTTAACGTAAACAAAAAGTTCTGTCTTTCGCTTGGCATGACATTTCGTTTGTTTTTGAATATTTTCGTCGTACCTACCGACCAATCCGTTTATCAGATACTAACGAGCTGTTGGTAGTGTAAGTAGTACCTAGTGTATTTTTTAAAATATGAGAGATTTAGTTCAAACGGCAATGGACAATATTCACATATCCGCCAGATGGAATGAAA…			AKRARTAYTSSQLVELEKEFNSSKYLCRPRRIHLATLLNLTERQIKIWFQNRRMKHKKDQ					>Tribolium_castaneum_abd-A			T.c.abd-A RRGRQTYTRF QTLELEKEFH FNHYLTRRRR IEIAHALCLT ERQIKIWFQN		dimensions ntax=88 nchar=58;
>Atrachya menetriesi comp102511_c0_seq2 Zen b			>Atrachya menetriesi comp103230_c0_seq2 Ubx (10 variants)					RRGRQTYTRFQTLELEKEFHFNHYLTRRRRIEIAHALCLTERQIKIWFQNRRMKLKKE			A139998_c0 RRGRQTYTRF QTLELEKEFH FNHYLTRRRR IEIAHALCLT ERQIKIWFQN		format missing=?
TAAATCGAAACAAAAAATATTTGCAATAATTATTTTTACCTTGGATACACAATCCAAGTTTTATTAATATCTTTTCAATACCCCCTTACCAAAAATAAGATAAGACACTATTGTTTATAAAAGTAAGGCGGACCTACATTGTATATAGCAACGTACAAAAACAACTTTCCAGTTTTCTAAACCGAAAATGCCTACCTGTTTGTTGATGCAATTGGTAGATAAGAAGTGGGCGTGGTAACGGCAGCTCATTATAAATACCTTAAATTAACAAATTTTGTTTAATTTGGTAAGATAGTAGTACCATGTCATCAGTGAGTGGAGAGCAGTACGGAAACATGTTGCTGACCGAGCCGATTTCACCAAGTTCTAGTGACACCAGATCGCCGCCTTCATACGGCA…			RRGRQTYTRYQTLELEKEFHTNHYLTRRRRIEMAHALCLTERQIKIWFQNRRMKLKKE					>Atrachya_menetriesi_comp139998_c0_seq1_AbdA			D.mel.Ubx RRGRQTYTRY QTLELEKEFH TNHYLTRRRR IEMAHALCLT ERQIKIWFQN		interleave datatype=PROTEIN gap= -;
>Atrachya menetriesi comp103230_c0_seq1 Ubx a			>Atrachya menetriesi comp108136_c0_seq1 Gsx (2 variants)					RRGRQTYTRFQTLELEKEFHFNHYLTRRRRIEIAHALCLTERQIKIWFQNRRMKLKKE			T.c.Utx RRGRQTYTRY QTLELEKEFH TNHYLTRRRR IEMAHALCLT ERQIKIWFQN
TCCGCGACAAAACTAGTTAGCGTGTGCATTCCGGACTCGACATTCGCGCGGTGTGTTTGCCTCGTGCTCAATATTGTCGTAAACTCAATTTTTATTGACCACTTTTATTATTATTGCGTCGTAACAATAATCATTATTTTTAATAATTGAATGACTGTTCCTCCACACATTTAGTGACTAATTTAATTCAAAGTATGAAGATGTTATTTTACTTTAGTGACACTAGTGCCTGATTGAAAAAATAAACAAACAACTTACTGTGTTTGTGAACTTAGTGACTTGTGTTATTTTTTTTAATTACTAAAAGGGATATCCCTCAATTTTTGAGGGATCACTATTAATCAGCCAAAATTAACGCGACAATAATGAACTCTTATTTCGAACAAAGTGGCTTCTACG…			KRIRTAFTSTQLLELEREFASNMYLSRLRRIEIATTLRLSEKQVKIWFQNRRVKYKKE					>Drosophila_melanogaster_Ubx			A103230_c0 RRGRQTYTRY QTLELEKEFH TNHYLTRRRR IEMAHALCLT ERQIKIWFQN		matrix
>Atrachya menetriesi comp103230_c0_seq2 Ubx b			>Atrachya menetriesi comp109961_c0_seq1 ANTP (2 variants)					RRGRQTYTRYQTLELEKEFHTNHYLTRRRRIEMAHALCLTERQIKIWFQNRRMKLKKE			C4115_Utx RRGRQTYTRY QTLELEKEFH TNHYLTRRRR IEMAHALCLT ERQIKIWFQN		Drosophila_melanogaster_abd_A RRGRQTYTRFQTLELEKEFHFNHYLTRRRRIEIAHALCLTERQIKIWFQN
TCCGCGACAAAACTAGTTAGCGTGTGCATTCCGGACTCGACATTCGCGCGGTGTGTTTGCCTCGTGCTCAATATTGTCGTAAACTCAATTTTTATTGACCACTTTTATTATTATTGCGTCGTAACAATAATCATTATTTTTAATAATTGAATGACTGTTCCTCCACACATTTAGTGACTAATTTAATTCAAAGTATGAAGATGTTATTTTACTTTAGTGACACTAGTGCCTGATTGAAAAAATAAACAAACAACTTACTGTGTTTGTGAACTTAGTGACTTGTGTTATTTTTTTTAATTACTAAAAGGGATATCCCTCAATTTTTGAGGGATCACTATTAATCAGCCAAAATTAACGCGACAATAATGAACTCTTATTTCGAACAAAGTGGCTTCTACG…			RKRGRQTYTRYQTLELEKEFHFNRYLTRRRRIEIAHALCLTERQIKIWFQNRRMKWKKE					>Tribolium_castaneum_Utx			B.f.Hox8 RRGRQTYSRY QTLELEKEFH FNKYLTRRRR IEIAHALGLT ERQIKIWFQN		Tribolium_castaneum_abd_A RRGRQTYTRFQTLELEKEFHFNHYLTRRRRIEIAHALCLTERQIKIWFQN
>Atrachya menetriesi comp103230_c0_seq3 Ubx c			>Atrachya menetriesi comp127691_c0_seq1 Gbx					RRGRQTYTRYQTLELEKEFHTNHYLTRRRRIEMAHALCLTERQIKIWFQNRRMKLKKE			D.mel.Antp KRGRQTYTRY QTLELEKEFH FNRYLTRRRR IEIAHALCLT ERQIKIWFQN		Atrachya_menetriesi_comp139998_c0_seq1_AbdA RRGRQTYTRFQTLELEKEFHFNHYLTRRRRIEIAHALCLTERQIKIWFQN
TCCGCGACAAAACTAGTTAGCGTGTGCATTCCGGACTCGACATTCGCGCGGTGTGTTTGCCTCGTGCTCAATATTGTCGTAAACTCAATTTTTATTGACCACTTTTATTATTATTGCGTCGTAACAATAATCATTATTTTTAATAATTGAATGACTGTTCCTCCACACATTTAGTGACTAATTTAATTCAAAGTATGAAGATGTTATTTTACTTTAGTGACACTAGTGCCTGATTGAAAAAATAAACAAACAACTTACTGTGTTTGTGAACTTAGTGACTTGTGTTATTTTTTTTAATTACTAAAAGGGATATCCCTCAATTTTTGAGGGATCACTATTAATCAGCCAAAATTAACGCGACAATAATGAACTCTTATTTCGAACAAAGTGGCTTCTACG…			RRRRTAFTSEQLLELEREFHAKKYLSLTERSQIASALRLSEVQVKIWFQNRRAKWKRVKAGL					>Atrachya_menetriesi_comp103230_c0_seq2_Ubx_(10_variants)			T.c.ptl KRGRQTYTRY QTLELEKEFH FNRYLTRRRR IEIAHALCLT ERQIKIWFQN		Drosophila_melanogaster_Ubx RRGRQTYTRYQTLELEKEFHTNHYLTRRRRIEMAHALCLTERQIKIWFQN
>Atrachya menetriesi comp103230_c0_seq4 Ubx d			GSGPHQGVKNSQQKSKLVVPIPVHVNRFAVRSQ					RRGRQTYTRYQTLELEKEFHTNHYLTRRRRIEMAHALCLTERQIKIWFQNRRMKLKKE			A109961_c0 KRGRQTYTRY QTLELEKEFH FNRYLTRRRR IEIAHALCLT ERQIKIWFQN		Tribolium_castaneum_Utx RRGRQTYTRYQTLELEKEFHTNHYLTRRRRIEMAHALCLTERQIKIWFQN
GTTACAACATTCATTCGTGACGTGAACAAGTTGTAAAAGTGTTTATTAAAGATCATCAAAGTAGATTTTGTGTTTTGTTTTTGAAAAATCAAAAGTGTCATGTGGGTTTTTAACATAGTGGATATTGGTTATAACAATAATAAAGCTTGGCAAGATTGACATGATTATAGGAAATTAATTATCTTCCTGTGAGAAGTGTTACCTAATCCTTTTAGAAAATATATGATTGGTCTACTGGTAATTAACACCGACTGAATAAACCGAGGTGGCGTTCTAGGAGCAAATGGCCTGCGACGAAGAGGTCGCCAAACATATACGCGATACCAAACCCTCGAGCTCGAAAAGGAATTCCACACGAACCATTACCTGACCCGGCGGAGGCGAATTGAAATGGCGCAC…			>Atrachya menetriesi comp139998_c0_seq1 AbdA					>Callosobruchus_maculatus_comp41872_c0_seq15_Utx_(4_variants)			C.ma.comp4 KRGRQTYTRY QTLELEKEFH FNRYLTRRRR IEIAHALCLT ERQIKIWFQN		Atrachya_menetriesi_comp103230_c0_seq2_Ubx__10_variants_ RRGRQTYTRYQTLELEKEFHTNHYLTRRRRIEMAHALCLTERQIKIWFQN
>Atrachya menetriesi comp103230_c0_seq5 Ubx e			QFYHQAASAVVDPLTSCSQTTAPGGQPIPDIPRYPWMSITDWMSPFDRVVCGEYNGPNGC					RRGRQTYTRYQTLELEKEFHTNHYLTRRRRIEMAHALCLTERQIKIWFQNRRMKLKKE			B.f.Hox7 KRGRQTYTRY QTLELEKEFH FNKYLTRRRR IEIAHALCLT ERQIKIWFQN		Callosobruchus_maculatus_comp41872_c0_seq15_Utx__4_variants_ RRGRQTYTRYQTLELEKEFHTNHYLTRRRRIEMAHALCLTERQIKIWFQN
GTTACAACATTCATTCGTGACGTGAACAAGTTGTAAAAGTGTTTATTAAAGATCATCAAAGTAGATTTTGTGTTTTGTTTTTGAAAAATCAAAAGTGTCATGTGGGTTTTTAACATAGTGGATATTGGTTATAACAATAATAAAGCTTGGCAAGATTGACATGATTATAGGAAATTAATTATCTTCCTGTGAGAAGTGTTACCTAATCCTTTTAGAAAATATATGATTGGTCTACTGGTAATTAACACCGACTGAATAAACCGAGCAAATGGCCTGCGACGAAGAGGTCGCCAAACATATACGCGATACCAAACCCTCGAGCTCGAAAAGGAATTCCACACGAACCATTACCTGACCCGGCGGAGGCGAATTGAAATGGCGCACGCGCTCTGCTTGACA…			PRRRGRQTYTRFQTLELEKEFHFNHYLTRRRRIEIAHALCLTERQIKIWFQNRRMKLKKE					>Branchiostoma_floridae_Hox8			B.f.Hox6 KRGRQTYTRY QTLELEKEFH FNKYLTRKRR IEIAHLLGLT ERQIKIWFQN		Branchiostoma_floridae_Hox8 RRGRQTYSRYQTLELEKEFHFNKYLTRRRRIEIAHALGLTERQIKIWFQN
>Atrachya menetriesi comp103230_c0_seq6 Ubx f			LRAVKEINEQARREREEQERHKQQQQEKQQKMEQTIHQHHHDPMKMNIEKSGSSDLLKAV					RRGRQTYSRYQTLELEKEFHFNKYLTRRRRIEIAHALGLTERQIKIWFQNRRMKLKKE			T.c.Cx_Hox KRQRTSYTRY QTLELEKEFH FNRYLTRRRR IEIAHALCLT ERQIKIWFQN		Drosophila_melanogaster_Antp KRGRQTYTRYQTLELEKEFHFNRYLTRRRRIEIAHALCLTERQIKIWFQN
CCCGGGCAAAGCAGCAGGACATCGGACTCGTACACCAATCATAACGTTCCTTTTACAAAAAGGAAGAAGAATCGTGGCCATCTGAGATTTCTCCACAGTTCACTAGAATATCGTGCAGATCGCTGACACGCCATTACATTTTTAATTCTTTTAATTAAACGGATGCCAAATTCAGTTTTGTTTATATTTATTGAAGTGTTGGGATTGTGGAGGAGCAAATGGCCTGCGACGAAGAGGTCGCCAAACATATACGCGATACCAAACCCTCGAGCTCGAAAAGGAATTCCACACGAACCATTACCTGACCCGGCGGAGGCGAATTGAAATGGCGCACGCGCTCTGCTTGACAGAGCGACAGATCAAAATCTGGTTTCAAAACAGGCGAATGAAATTAAAGAA…			SKVPT					>Drosophila_melanogaster_Antp			D.mel.Scr KRQRTSYTRY QTLELEKEFH FNRYLTRRRR IEIAHALCLT ERQIKIWFQN		Tribolium_castaneum_ptl KRGRQTYTRYQTLELEKEFHFNRYLTRRRRIEIAHALCLTERQIKIWFQN
>Atrachya menetriesi comp103230_c0_seq7 Ubx g			>Atrachya menetriesi comp146889_c0_seq1 AbdB					KRGRQTYTRYQTLELEKEFHFNRYLTRRRRIEIAHALCLTERQIKIWFQNRRMKWKKE			A75090_c0 KRQRTSYTRY QTLELEKEFH FNRYLTRRRR IEIAHALCLT ERQIKIWFQN		Atrachya_menetriesi_comp109961_c0_seq1_ANTP__2_variants_ KRGRQTYTRYQTLELEKEFHFNRYLTRRRRIEIAHALCLTERQIKIWFQN
TCCGCGACAAAACTAGTTAGCGTGTGCATTCCGGACTCGACATTCGCGCGGTGTGTTTGCCTCGTGCTCAATATTGTCGTAAACTCAATTTTTATTGACCACTTTTATTATTATTGCGTCGTAACAATAATCATTATTTTTAATAATTGAATGACTGTTCCTCCACACATTTAGTGACTAATTTAATTCAAAGTATGAAGATGTTATTTTACTTTAGTGACACTAGTGCCTGATTGAAAAAATAAACAAACAACTTACTGTGTTTGTGAACTTAGTGACTTGTGTTATTTTTTTTAATTACTAAAAGGGATATCCCTCAATTTTTGAGGGATCACTATTAATCAGCCAAAATTAACGCGACAATAATGAACTCTTATTTCGAACAAAGTGGCTTCTACG…			GQVTVRKKRKPYSKYKTLELEKEFLFNAYVSKQKRWELARNLNLTERQVKIWFQNRRMKN					>Tribolium_castaneum_ptl			C419_Cx/Ho KRQRTSYTRY QTLELEKEFH FNRYLTRRRR IEIAHALCLT ERQIKIWFQN		Callosobruchus_maculatus_comp41872_c0_seq2_ptl__12_variants_ KRGRQTYTRYQTLELEKEFHFNRYLTRRRRIEIAHALCLTERQIKIWFQN
>Atrachya menetriesi comp103230_c0_seq8 Ubx h			KKNNQRQQTQQQNNNNSATNNQNHHGSHHHPSHQVHTPHHIVNHHVSANGTLKHHQ					KRGRQTYTRYQTLELEKEFHFNRYLTRRRRIEIAHALCLTERQIKIWFQNRRMKWKKE			B.f.Hox5 KRTRTAYTRY QTLELEKEFH FNRYLTRRRR IEIAHALCLT ERQIKIWFQN		Branchiostoma_floridae_Hox7 KRGRQTYTRYQTLELEKEFHFNKYLTRRRRIEIAHALCLTERQIKIWFQN
GTTACAACATTCATTCGTGACGTGAACAAGTTGTAAAAGTGTTTATTAAAGATCATCAAAGTAGATTTTGTGTTTTGTTTTTGAAAAATCAAAAGTGTCATGTGGGTTTTTAACATAGTGGATATTGGTTATAACAATAATAAAGCTTGGCAAGATTGACATGATTATAGGAAATTAATTATCTTCCTGTGAGAAGTGTTACCTAATCCTTTTAGAAAATATATGATTGGTCTACTGGTAATTAACACCGACTGAATAAACCGAGCAAATGGCCTGCGACGAAGAGGTCGCCAAACATATACGCGATACCAAACCCTCGAGCTCGAAAAGGAATTCCACACGAACCATTACCTGACCCGGCGGAGGCGAATTGAAATGGCGCACGCGCTCTGCTTGACA…			>Atrachya menetriesi comp39955_c0_seq1 Cdx					>Atrachya_menetriesi_comp109961_c0_seq1_ANTP_(2_variants)			T.c.ftz KRTRQTYTRY QTLELEKEFH FNKYLTRRRR IEIAESLRLT ERQIKIWFQN		Branchiostoma_floridae_Hox6 KRGRQTYTRYQTLELEKEFHFNKYLTRKRRIEIAHLLGLTERQIKIWFQN
>Atrachya menetriesi comp103230_c0_seq9 Ubx i			KDKYRVVYTDHQRIELEKEFTFNNKYITIRRKSELANNLGLSERQIKIWFQNRRAKERKQN					KRGRQTYTRYQTLELEKEFHFNRYLTRRRRIEIAHALCLTERQIKIWFQNRRMKWKKE			A92490_c0 KRTRQTYTRY QTLELEKEFH FNKYLTRRRR IEIAHTLCLT ERQIKIWFQN		Tribolium_castaneum_Cx_Hox5 KRQRTSYTRYQTLELEKEFHFNRYLTRRRRIEIAHALCLTERQIKIWFQN
CCCGGGCAAAGCAGCAGGACATCGGACTCGTACACCAATCATAACGTTCCTTTTACAAAAAGGAAGAAGAATCGTGGCCATCTGAGATTTCTCCACAGTTCACTAGAATATCGTGCAGATCGCTGACACGCCATTACATTTTTAATTCTTTTAATTAAACGGATGCCAAATTCAGTTTTGTTTATATTTATTGAAGTGTTGGGATTGTGGAGGAGCAAATGGCCTGCGACGAAGAGGTCGCCAAACATATACGCGATACCAAACCCTCGAGCTCGAAAAGGAATTCCACACGAACCATTACCTGACCCGGCGGAGGCGAATTGAAATGGCGCACGCGCTCTGCTTGACAGAGCGACAGATCAAAATCTGGTTTCAAAACAGGCGAATGAAATTAAAGAA…			>Atrachya menetriesi comp42215_c0_seq1 Hox 2 (NB Hox4 like)					>Callosobruchus_maculatus_comp41872_c0_seq2_ptl_(12_variants)			C422_Ftz KRTRQTYTRY QTLELEKEFH FNKYLTRRRR IEIAHTLCLT ERQIKIWFQN		Drosophila_melanogaster_Scr KRQRTSYTRYQTLELEKEFHFNRYLTRRRRIEIAHALCLTERQIKIWFQN
>Atrachya menetriesi comp103230_c0_seq10 Ubx j			MIMSSFLMNPVSGAL					KRGRQTYTRYQTLELEKEFHFNRYLTRRRRIEIAHALCLTERQIKIWFQNRRMKWKKE			D.mel.Dfd KRQRTAYTRH QILELEKEFH YNRYLTRRRR IEIAHTLVLS ERQIKIWFQN		Atrachya_menetriesi_comp75090_c0_seq2_Scr_ KRQRTSYTRYQTLELEKEFHFNRYLTRRRRIEIAHALCLTERQIKIWFQN
GTTACAACATTCATTCGTGACGTGAACAAGTTGTAAAAGTGTTTATTAAAGATCATCAAAGTAGATTTTGTGTTTTGTTTTTGAAAAATCAAAAGTGTCATGTGGGTTTTTAACATAGTGGATATTGGTTATAACAATAATAAAGCTTGGCAAGATTGACATGATTATAGGAAATTAATTATCTTCCTGTGAGAAGTGTTACCTAATCCTTTTAGAAAATATATGATTGGTCTACTGGTAATTAACACCGACTGAATAAACCGAGGTGGCGTTCTAGGAGCAAATGGCCTGCGACGAAGAGGTCGCCAAACATATACGCGATACCAAACCCTCGAGCTCGAAAAGGAATTCCACACGAACCATTACCTGACCCGGCGGAGGCGAATTGAAATGGCGCAC…			PSSYQQAQHISGGVVVDPKFPPSEEYSQNSYIPSPTENFFGNHHLNQPQHHLQYGYHNHH					>Branchiostoma_floridae_Hox7			T.c.Dfd KRQRTAYTRH QILELEKEFH YNRYLTRRRR IEIAHTLVLS ERQIKIWFQN		Callosobruchus_maculatus_comp41872_c0_seq9_Cx_Hox5__5_variants_ KRQRTSYTRYQTLELEKEFHFNRYLTRRRRIEIAHALCLTERQIKIWFQN
>Atrachya menetriesi comp108136_c0_seq1 Gsx a			QTTSYGSGGMPLSGTGYGSYGNYYHHQLHHAPPIHSHQIRPPIQLHESQQNLVNCGSIPN					KRGRQTYTRYQTLELEKEFHFNKYLTRRRRIEIAHALCLTERQIKIWFQNRRMKWKKE			C.ma.comp3 KRQRTAYTRH QILELEKEFY TNRYLTRRKR IEIAHNLVLS ERQIKIWFQN		Branchiostoma_floridae_Hox5 KRTRTAYTRYQTLELEKEFHFNRYLTRRRRIEIAHALCLTERQIKIWFQN
CATAAATGTTGTAAGCCATTCAGTTAATAATCAGAAATGGTAAATAAATAAATGCTGAAAATGTATATAAAAAATACTATAAAATTTGTCATAAGTATGGTGTGAATACTAAAGACTAAACATTCCTCCAATCAAATGATTTTTCACATTAGAGATAGGCTTTTAAATTAATACAGTTCTAATACCTAAGTTTTCAATTACATTATCGCAACCTTTCAAATCGGACAAAGAATGAAATTTACCTTATTTATTTAAACAAATTTGGTACTGCAAACATGGCAAAAAAATGCAATTAAAAATCATTGTAACTTCAATATGTAGCTTAAATAATTATTTTCCAATAGGTTCGTGTTAAGCGTTAAATGGATGAAAAATGCACAATCGCAAAATCCCAATTTT…			NHNQASVGNSTNILQNISDISTNVTQPSDVNSSVCSPASVGHGQESRGSPPGHSLQELGL					>Branchiostoma_floridae_Hox6			B.f.Hox4 KRSRTAYTRQ QVLELEKEFH FNRYLTRRRR IEIAHSLGLT ERQIKIWFQN		Tribolium_castaneum_ftz KRTRQTYTRYQTLELEKEFHFNKYLTRRRRIEIAESLRLTERQIKIWFQN
>Atrachya menetriesi comp108136_c0_seq2 Gsx b			RLEDNVSDEPDDIHDQGSSTNNDEDDDDDGDGDRPIYPWMKKVHVAGASTGAFAPGMEPK					KRGRQTYTRYQTLELEKEFHFNKYLTRKRRIEIAHLLGLTERQIKIWFQNRRMKWKKE			D.mel.ftz KRTRQTYTRY QTLELEKEFH FNRYITRRRR IDIANALSLS ERQIKIWFQN		Atrachya_menetriesi_comp92490_c0_seq1_Ftz KRTRQTYTRYQTLELEKEFHFNKYLTRRRRIEIAHTLCLTERQIKIWFQN
AGCAAAAAAATGCAATTTAAGATCATTATAACTTTAATATGTAGCTTTAATAATTCTTTTCCAATAGATTCGTATCAAGCGTTGAATAGATGAAAAATGCACTATCGCATAAAAAGTTAATATAATGTCAAAAAAAATTTGTTAAACCTTGGGCTTATTTTGTAGACCATTTAATATATTTTATAGTAGTTTCAGTAGTTTTTAACATTTCCAACATTTAATATTATCTCTTGTTAAAAGGTTAAAACAAAAATCAGACGTCGTTGTAAACATACCTATTGGCAATGTATTAAACAAATTTACTTAGACAGTATATTGACAAACGGTAAATAATTTTGAATTATTACATGGTTATGATAAAACATATTACGTGCAAATTTATAAAATAGATATAAAAAG…			RQRTAYTRHQILELEKEFHFNKYLCRPRRIEIAASLDLTERQVKVWFQNRRMKHKRQTLG					>Tribolium_castaneum_Cx_Hox5			B.f.Hox2 RRLRTVFTNT QLLELEKEFH YNKYVCKPRR KEIASYLDLN ERQVKIWFQN		Callosobruchus_maculatus_comp42069_c2_seq12_Ftz KRTRQTYTRYQTLELEKEFHFNKYLTRRRRIEIAHTLCLTERQIKIWFQN
>Atrachya menetriesi comp109961_c0_seq1 ANTP a			KQGEDGDDKDSVTSDGGKSTKLSDKFLEEEMSKKSCQGCEMPTAGLCSSHEEISDVTSTR					KRQRTSYTRYQTLELEKEFHFNRYLTRRRRIEIAHALCLTERQIKIWFQNRRMKWKKE			B.f.Hox3 KRARTAYTSA QLVELEKEFH FNRYLCRPRR VEMAAMLNLT ERQIKIWFQN		Drosophila_melanogaster_Dfd KRQRTAYTRHQILELEKEFHYNRYLTRRRRIEIAHTLVLSERQIKIWFQN
GGTTCACAGTGCAAACCGACTGACTAACGATAGAAACTCGCTAGTCGCGCTTTTCAATTTTTGACAGTTCGGCGTGTGTGCCATCGCAAAAGTGTTAGTTCAGTTAGTCCGATGGTTTGTATTTTCCGCGCTTGCCGCGATTATCGCGAACGAACGGAATGCTGGCGCGGGAATCACCACCTTTACTTTATTTTTATGTACAGTGCCTTTAATATATTAAGTGATGTGGATAATTAACATTCTGTCGGAGTCCTTAAGATATCGTTCCAAGGAATTCATGAGGCTTCTCTTTTATGTCGGTTGAAATAGGCAGGACAACGACGATAAGAAGATATAGTGGACTTTAGTGATTAATTTTAAGTGTTTTAAACGGTAGTGGAGATGAAAGAATGCAGCTCT…			GNNNNTPSATNNNTNFNNNSNGASSIGSAGDRK					>Drosophila_melanogaster_Scr			C34354_c0 KRARTAYTSS QLVELEKEFH YNKYLCRPRR IQMAQSLNLT ERQIKIWFQN		Tribolium_castaneum_Dfd KRQRTAYTRHQILELEKEFHYNRYLTRRRRIEIAHTLVLSERQIKIWFQN
>Atrachya menetriesi comp109961_c0_seq3 ANTP b			>Atrachya menetriesi comp68233_c0_seq1 Btn					KRQRTSYTRYQTLELEKEFHFNRYLTRRRRIEIAHALCLTERQIKIWFQNRRMKWKKE			T.c.zen2 KRARTAYTSS QLVELEREFH RSKYLCRPRR IQMAQNLNLT ERQIKIWFQN		Callosobruchus_maculatus_comp37257_c0_seq2_comp37257_c1_seq1_Dfd KRQRTAYTRHQILELEKEFYTNRYLTRRKRIEIAHNLVLSERQIKIWFQN
AATTGTTTTATGAGTTTTAAAATGTTCTTTAACACGCAAGTTTCCCGTTCGGTGATCCACTAAGCTGTTTTTGATTTTAGTTTTGTTTCTTTTTAGTGTGGTTTGTGATGGTGTTTGGTTTTGTTGTGAACTAGTTGGCGCTCCCTTTTTGGATTATAGATGTACAAAACCCTATAAATTAGGATTAATATAGTTGACCATCTAAAATTTCGGAATTCATGAGGCTTCTCTTTTATGTCGGTTGAAATAGGCAGGACAACGACGATAAGAAGATATAGTGGACTTTAGTGATTAATTTTAAGTGTTTTAAACGGTAGTGGAGATGAAAGAATGCAGCTCTAGTGTTTAATGTGATTAGTAGTGAAACCAAACTCGGTGTCGAATATTTGCTGTGATTAA…			SRKERTAFTKSQIRELEKEFVHSNYLTRLRRYEIAVALDLTERQVKVWFQNRRMKWKRNK					>Atrachya_menetriesi_comp75090_c0_seq2_Scr/			T.c.zen1 KRARTAYTSA QLVELEREFH HGKYLSRPRR IQIAENLNLS ERQIKIWFQN		Branchiostoma_floridae_Hox4 KRSRTAYTRQQVLELEKEFHFNRYLTRRRRIEIAHSLGLTERQIKIWFQN
>Atrachya menetriesi comp127691_c0_seq1 Gbx			>Atrachya menetriesi comp74830_c0_seq2 lab (2 variants)					KRQRTSYTRYQTLELEKEFHFNRYLTRRRRIEIAHALCLTERQIKIWFQNRRMKWKKE			A102511_c0 KRARTAYTSS QLVELEKEFN SSKYLCRPRR IHLATLLNLT ERQIKIWFQN		Drosophila_melanogaster_ftz KRTRQTYTRYQTLELEKEFHFNRYITRRRRIDIANALSLSERQIKIWFQN
GCTGACTCCTGACTGCAAATCTGTTAACGTGTACTGGAATGGGCACCACAAGTTTACTCTTTTGCTGCGAATTCTTGACTCCTTGATGAGGTCCACTGCCAAGGCCCGCCTTCACCCTTTTCCACTTTGCCCTTCGGTTCTGAAACCATATTTTCACTTGAACTTCACTTAATCGAAGAGCGGATGCTATCTGGCTTCTCTCCGTGAGAGAAAGGTATTTTTTAGCATGAAATTCTCTTTCGAGCTCTAACAGTTGTTCGCTGGTAAATGCCGTTCGTCG			ERPNQVGRASFVTDIISFSCCKECSVGTNTCVVIFSHRRSEIKMMTMDITMYGHHNQHSA					>Callosobruchus_maculatus_comp41872_c0_seq9_Cx/Hox5_(5_variants)			B.f.Xlox KRTRTAYTRG QLLELEKEFH FNKYISRPRR IELAAMLNLT ERHIKIWFQN		Branchiostoma_floridae_Hox2 RRLRTVFTNTQLLELEKEFHYNKYVCKPRRKEIASYLDLNERQVKIWFQN
>Atrachya menetriesi comp139998_c0_seq1 AbdA			PYNSSESNYYNYSSELNHTSSHHQFQNYYSSNYHYEEPYLYASAPGENVESPSSPHNLNY					KRQRTSYTRYQTLELEKEFHFNRYLTRRRRIEIAHALCLTERQIKIWFQNRRMKWKKE			T.c.mxp RRLRTAYTNT QLLELEKEFH FNKYLCRPRR IEIAASLDLT ERQVKVWFQN		Branchiostoma_floridae_Hox3 KRARTAYTSAQLVELEKEFHFNRYLCRPRRVEMAAMLNLTERQIKIWFQN
CACAATTTTACCATCAAGCCGCCTCAGCTGTCGTCGATCCTTTGACTTCTTGTTCACAGACCACCGCTCCCGGCGGACAACCCATTCCAGATATTCCCAGATATCCTTGGATGTCAATCACAGACTGGATGAGTCCCTTTGATCGGGTCGTCTGTGGTGAGTACAATGGTCCCAATGGTTGCCCGAGACGACGAGGTAGACAGACATACACCCGCTTCCAGACCCTAGAATTAGAGAAAGAGTTTCATTTTAACCATTATTTGACAAGAAGAAGGCGCATTGAAATAGCGCATGCTCTCTGCCTGACAGAAAGGCAAATAAAGATCTGGTTTCAAAACAGACGCATGAAACTGAAAAAAGAGTTGAGAGCTGTAAAAGAAATCAACGAACAAGCGAGAC…			YSQHVQENPIVNTDTGLTYTNLDYANSTSGYSQNSYDNFSRSHSEIIHHNDSSEDSQLQQ					>Branchiostoma_floridae_Hox5			D.mel.pb RRLRTAYTNT QLLELEKEFH FNKYLCRPRR IEIAASLDLT ERQVKVWFQN		Callosobruchus_maculatus_comp34354_c0_seq6_Zen__4_variants_ KRARTAYTSSQLVELEKEFHYNKYLCRPRRIQMAQSLNLTERQIKIWFQN
>Atrachya menetriesi comp146889_c0_seq1 AbdB			NYLHENKFQVDMNDSSYLLNPGAQNACMEFQHLHRYKQEIMPGDEHSRLRQHPGLHSLTP					KRTRTAYTRYQTLELEKEFHFNRYLTRRRRIEIAHALCLTERQIKIWFQNRRMKWKKE			C37995_c0 RRLRTAYTNT QLLELEKEFH FNKYLCRPRR IEIAASLDLT ERQVKVWFQN		Tribolium_castaneum_zen2 KRARTAYTSSQLVELEREFHRSKYLCRPRRIQMAQNLNLTERQIKIWFQN
CGGGCAGGTAACCGTTCGCAAAAAACGTAAGCCGTACTCAAAATACAAAACGTTGGAGTTGGAAAAGGAGTTCTTGTTTAACGCCTACGTTTCGAAACAGAAACGTTGGGAATTAGCAAGAAACCTCAATCTGACAGAACGACAGGTGAAGATCTGGTTCCAAAATAGAAGAATGAAAAATAAAAAAAACAACCAACGACAGCAAACACAGCAGCAGAACAACAACAATTCTGCTACCAACAACCAGAACCATCACGGTTCACACCATCATCCCTCGCACCAGGTCCATACGCCGCATCATATTGTGAACCATCACGTTTCTGCTAATGGGACGTTGAAACACCATCAGTGACCAATGCCTTTTTCTGGGGTAGTTTTGGGCCATCATCACCACGGGCG			SSMAQPVLPTYKWMQVKRNVPKPPAAKLPTSSITDYQNASSNNVPLDVQNPASRSSCLGS					>Tribolium_castaneum_ftz			A42215_c0 KRQRTAYTRH QILELEKEFH FNKYLCRPRR IEIAASLDLT ERQVKVWFQN		Tribolium_castaneum_zen1 KRARTAYTSAQLVELEREFHHGKYLSRPRRIQIAENLNLSERQIKIWFQN
>Atrachya menetriesi comp39955_c0_seq1 Cdx			NASSLLNLNCLNTGRTNFTNKQLTELEKEFHFNKYLTRARRIEIASALQLNETQVKIWFQ					KRTRQTYTRYQTLELEKEFHFNKYLTRRRRIEIAESLRLTERQIKIWFQNRRMKAKKD			B.f.Gsx RRMRTAFSST QLLELEREFA SNMYLSRLRR IEIATFLNLS EKQVKIWFQN		Atrachya_menetriesi_comp102511_c0_seq2_Zen__2_variants_ KRARTAYTSSQLVELEKEFNSSKYLCRPRRIHLATLLNLTERQIKIWFQN
AAATTAAGCTAGCTATCTATTTTTAGTGCTACTGTACTGTAAATATTTACAATTACATACAAAAAATATGCGGTAACATTTCGAAATTTTTCAAATCCAGGAACTGTTATTGATGACAAAAAACAGTCAATAAGTGAAGAAACTAAATTGTTTAATTAGACATCTAATTATATGATAACATGACAAAAAAATAACCTGATATTCTTACTCGGTTAGTTCAGGTGAGACCGATACGAATCCATTTAAATATAGTGCCATTTTACATAGTTACACTTTTTGCTAACATGTGGCTATGTTATTTCGAATTAAATCTATCTCTGTAACAATTTTTATAAAAGTGACACAACAAAAACTTTTACAAATTGGTATTTATTTATTCACCAAACGGTTCTGCTAATT…			NRRMKQKKRMKEGLIPPEPAVSAGSNSNSPTSVNALQNESVAGSNENSRESN					>Atrachya_menetriesi_comp92490_c0_seq1_Ftz			T.c.Ind KRIRTAFTST QLLELEREFA SNMYLSRLRR IEIATCLRLS EKQVKIWFQN		Branchiostoma_floridae_Xlox KRTRTAYTRGQLLELEKEFHFNKYISRPRRIELAAMLNLTERHIKIWFQN
>Atrachya menetriesi comp42215_c0_seq1 Hox 2 (NB Hox4 like)			>Atrachya menetriesi comp75090_c0_seq2 Scr/					KRTRQTYTRYQTLELEKEFHFNKYLTRRRRIEIAHTLCLTERQIKIWFQNRRMKAKKD			A108136_c0 KRIRTAFTST QLLELEREFA SNMYLSRLRR IEIATTLRLS EKQVKIWFQN		Tribolium_castaneum_mxp RRLRTAYTNTQLLELEKEFHFNKYLCRPRRIEIAASLDLTERQVKVWFQN
GATAACGGCCCCAATAAGTGTATAAAATACAAAACATTGTGTGCTCCCGCGTGTTGTGGCCTTTCCCACTCAGGCGCCAGCCAGCCGTCATCCATCATGAAGAGTGACGTCACGATTCGCTATTGGCCTTCTCCTCGTCACGTGGTTAGTTAATTCCTCTCTGTGGGCGTTCACGGTACACGGAGTAAGAGAGACAAAGATATAGTAGGGGATTGGAAAAAAGAACTCCAATGTAATACCTAGTACGTTATAAGTCCCCACCGTAAACTCTGGCGAAACTTATAGAGCTTTTGCTGTAGAGCTTCAGAAAAATTAATGATCATGAGTTCGTTTTTAATGAACCCCGTTTCTGGAGCTTTACCGTCGAGTTATCAGCAGGCTCAACATATTTCTGGCGGT…			KRQRTSYTRYQTLELEKEFHFNRYLTRRRRIEIAHALCLTERQIKIWFQNRRMKWKKEH					>Callosobruchus_maculatus_comp42069_c2_seq12_Ftz			C26552_c0 KRIRTAFTST QLLELEREFS SNMYLSRLRR IEIATALRLS EKQVKIWFQN		Drosophila_melanogaster_pb RRLRTAYTNTQLLELEKEFHFNKYLCRPRRIEIAASLDLTERQVKVWFQN
>Atrachya menetriesi comp68233_c0_seq1 Btn			>Atrachya menetriesi comp84723_c0_seq1 Exex					KRTRQTYTRYQTLELEKEFHFNKYLTRRRRIEIAHTLCLTERQIKIWFQNRRMKAKKG			D.mel.ind KRIRTAFTST QLLELEREFS HNAYLSRLRR IEIANRLRLS EKQVKIWFQN		Callosobruchus_maculatus_comp37995_c0_seq3_mxp__3_variants_ RRLRTAYTNTQLLELEKEFHFNKYLCRPRRIEIAASLDLTERQVKVWFQN
TGCTCTCTACATTAATATACATCTTTTATCTACATATTGTTTTGTATTGAATTAGTCTTCGAGGGTTTTCCTTTGCCTTGTTTTTCTCCAGTTTTGTTTCTTTTCCATTTCATTCGTCGATTTTGAAACCATACTTTAACCTGGCGTTCAGTTAAATCCAAAGCTACGGCTATTTCGTATCTTCTTAACCGCGTTAAATAGTTCGAATGTACAAATTCTTTCTCTAATTCCCTTATTTGACTTTTCGTAAAAGCCGTTCTTTCTTTTCGAGATTTCGTTATAAATTCTGCATCTTTTATATCTCTGGAATCATCTGAACAAAAATTAACACCTAATGTTTCATCCGTACTTTCTCCATCATCAGTTCCCTTTTTAATAAAACCAGTATGCTCTGTCGAG…			RRPRTAFTSQQLLELEKQFRQNKYLSRPKRFEVATNLMLTETQVKIWFQNRRMKWKRSK					>Drosophila_melanogaster_Dfd			D.mel.zen KRSRTAFTSV QLVELENEFK SNMYLYRTRR IEIAQRLSLC ERQVKIWFQN		Atrachya_menetriesi_comp42215_c0_seq1_Hox_2__NB_Hox4_like_ KRQRTAYTRHQILELEKEFHFNKYLCRPRRIEIAASLDLTERQVKVWFQN
>Atrachya menetriesi comp74830_c0_seq1 lab a			>Atrachya menetriesi comp92490_c0_seq1 Ftz					KRQRTAYTRHQILELEKEFHYNRYLTRRRRIEIAHTLVLSERQIKIWFQNRRMKWKKD			D.mel.zen2 KRSRTAFSSL QLIELEREFH LNKYLARTRR IEISQRLALT ERQVKIWFQN		Branchiostoma_floridae_Gsx RRMRTAFSSTQLLELEREFASNMYLSRLRRIEIATFLNLSEKQVKIWFQN
CGAACAGGCAACGAAAATAGTGCTCCGTAATATTAATCAAATTTAGTGAAATAAACTTAAAAATAATTTATATAAACTTAACAGTCTGATAGAGTGTACAGTGATTAATTAATAGCTCAGCAAAGCTTCCAACATCTTCAATCACAGATTATCAAAACGCTTCCTCGAACAACGTACCGCTGGACGTGCAAAATCCGGCTTCCAGAAGTTCATGTCTTGGTTCAAACGCATCAAGCCTTTTAAACCTTAACTGTTTGAACACCGGAAGAACAAACTTCACCAATAAGCAACTAACAGAGCTAGAAAAAGAATTCCATTTTAACAAATACCTGACTAGGGCGCGAAGAATAGAGATCGCCTCAGCTTTGCAATTGAACGAGACGCAGGTAAAAATTTGGT…			KRTRQTYTRYQTLELEKEFHFNKYLTRRRRIEIAHTLCLTERQIKIWFQNRRMKAKKD					>Tribolium_castaneum_Dfd			D.mel.exex RRPRTAFTSQ QLLELEKQFK QNKYLSRPKR FEVASGLMLS ETQVKIWFQN		Tribolium_castaneum_Ind KRIRTAFTSTQLLELEREFASNMYLSRLRRIEIATCLRLSEKQVKIWFQN
>Atrachya menetriesi comp74830_c0_seq2 lab b			>Atrachya menetriesi comp98599_c0_seq1 Eve (2 variants)					KRQRTAYTRHQILELEKEFHYNRYLTRRRRIEIAHTLVLSERQIKIWFQNRRMKWKKD			T.c.Exex RRPRTAFTSQ QLLELEKQFR QNKYLSRPKR FEVATSLMLT ETQVKIWFQN		Atrachya_menetriesi_comp108136_c0_seq1_Gsx__2_variants_ KRIRTAFTSTQLLELEREFASNMYLSRLRRIEIATTLRLSEKQVKIWFQN
GAGAGACCCAATCAAGTCGGCAGAGCCAGTTTCGTAACGGATATTATATCGTTTAGTTGTTGTAAAGAGTGTTCTGTGGGCACAAACACATGTGTCGTGATTTTCAGTCACCGGAGGAGTGAAATAAAAATGATGACGATGGACATAACTATGTACGGTCATCATAATCAACATAGTGCACCTTATAACTCTTCAGAATCGAATTATTATAATTATTCCAGCGAGTTGAATCACACGTCTTCCCATCATCAGTTTCAAAATTATTATTCATCAAATTATCACTACGAGGAGCCGTATTTGTACGCTTCTGCCCCAGGTGAAAATGTAGAATCCCCTTCGTCGCCGCATAACCTGAATTACTATTCACAGCACGTTCAGGAGAATCCGATTGTAAATACG…			MRNNNVFNMYHQSEQKNTAVVLDVIPPHYNLHHGHPSPP					>Callosobruchus_maculatus_comp37257_c0_seq2_comp37257_c1_seq1_Dfd			A84723_c0 RRPRTAFTSQ QLLELEKQFR QNKYLSRPKR FEVATNLMLT ETQVKIWFQN		Callosobruchus_maculatus_comp26552_c0_seq2_Ind KRIRTAFTSTQLLELEREFSSNMYLSRLRRIEIATALRLSEKQVKIWFQN
>Atrachya menetriesi comp75090_c0_seq2 Scr			QSPNHQYSKECSSPVNMDLKNSTPTSPSSVADPNIRRYRTAFTREQLARLEKEFYKENYV					KRQRTAYTRHQILELEKEFYTNRYLTRRKRIEIAHNLVLSERQIKIWFQNRRMKWKKD			C.ma.comp1 RRPRTAFTSQ QLLELEKQFR QNKYLSRPKR YEVASHLMLT ETQVKIWFQN		Drosophila_melanogaster_ind KRIRTAFTSTQLLELEREFSHNAYLSRLRRIEIANRLRLSEKQVKIWFQN
CACGACTGTTGTGAGTATCGCATCCTAGTACACTAAATCCAATGAACGTGTGGTATTGCCCAGTCGTGGCGCCGCTCAACTCGACGCGAAACGTCTCGTCTGTCACTAACACATAAGTCCCCACGTGAGACACATTACTTTTTGAACCCGTTGTGTCACAACGCGATGTGCTGTTATCTCAATCTCAATGCTACCTAATTCGAGATCGTAAAACTTGTTGGACAGTTTTATATCCTCTCAGTCACGTGCCAGCGTTTAGTGTTGTGTTTATTGGTCTATTAGTGTTACAAACGATTTACGACCTGACTGTTTTGTTGTGTATTTTACGATATGTAATTGAATTGTAAACACTGAACAATTTCGTTAAAGATGAGTTCTTATCAATTCGTTAACTCTTTA…			SRPRRCELAAQLNLPESTIKVWFQNRRMKDKRQRMAIAWPYAAVYTDPAFAASLLQAAAS					>Branchiostoma_floridae_Hox4			B.f.Mnxa RRPRTAFTSQ QLLELEKYFK ENKYLSRPKR FEVATALMLT ETQVKIWFQN		Drosophila_melanogaster_zen KRSRTAFTSVQLVELENEFKSNMYLYRTRRIEIAQRLSLCERQVKIWFQN
>Atrachya menetriesi comp84723_c0_seq1 Exex			SLPLHYPPPPPIYTSHYPRYHPYPSFGVPSLTNHPLNVQQNVGLGASPLPQSIHQHQGLN					KRSRTAYTRQQVLELEKEFHFNRYLTRRRRIEIAHSLGLTERQIKIWFQNRRMKWKKD			B.f.Mnxb RRPRTAFTSQ QLLELEKHFK ENKYLSRPKR FEVATSLMLT ETQVKIWFQN		Drosophila_melanogaster_zen2 KRSRTAFSSLQLIELEREFHLNKYLARTRRIEISQRLALTERQVKIWFQN
TTAGGATAATACATTTCAAATCGGTTAGTTGGTTGACAGCTGAGCTGACTATCGCTAATAGACAGTTGACAGTTTGTTGTATACATAAATCGGCATGATTCGTGAATGGTGAGTGATTAGTGCGCACAATTAGACCAATTGAAAATTGATTGAAAGTGATCGTTGTTAGTGGAGGGTAATTAAACGTTGAATCAGTGGTTTTTTTAGAAGACCACCATCAAGATGACTCAGTATGTAGAATCTGATCATCGTTTATTGCTAGCTCAACAGTATCAAACAAAACCTCTCAACATGGATACGAAACTTCAAGAAAACAAACCTTCATTTTGTATAGACTCCCTATTATCCCGATCTGATGCTTTACTATCCAGATCAGGTTCTTTATTAGCAAGAACAGTA…			LNLNFDFPQTYQPQPPKISPNSPVQSEISLSPPMHEGLLIQAPKISPHTQVSVSEKPKLF					>Drosophila_melanogaster_ftz			B.f.Gbx RRRRTAFTSE QLLELEKEFH SKKYLSLTER SQIAHALKLS EVQVKIWFQN		Drosophila_melanogaster_exex RRPRTAFTSQQLLELEKQFKQNKYLSRPKRFEVASGLMLSETQVKIWFQN
>Atrachya menetriesi comp92490_c0_seq1 Ftz			KPYKSEV					KRTRQTYTRYQTLELEKEFHFNRYITRRRRIDIANALSLSERQIKIWFQNRRMKSKKD			D.mel.unpg RRRRTAFTSE QLLELEREFH AKKYLSLTER SQIATSLKLS EVQVKIWFQN		Tribolium_castaneum_Exex RRPRTAFTSQQLLELEKQFRQNKYLSRPKRFEVATSLMLTETQVKIWFQN
GTACAGTTGACAATGTTCGACATCAATCCGGCGAACGTGCCTGGACCGAAGGCCAGATTTTAGTTGCAATTTCATGTCAATCTGTGTGTTAGTGTTGTGAAAAGTTATCATGAGTGCCTCGATGGATTTTTCTTGTGATTATTGGAATCCGAATCACTACTACAGAAACAACTACCTATACGATACCCAAAGAATCCCGTCGTATGAATCACCGGCCAGCAATGTATCAGCTAAAGACGACCCAACGGGCACCTATCAAAACTACCTACCGTATCCATTCCACGGCGAGGCCCCGCATCAAATTAAAGACGCAGTGTATCCAATTAAAGAAGAGGCCACGTACAGCAACTGCAGATTTAACATAAATCAGAGCTATTTGAGTCCCGATACGGGACCAGA…			>Callosobruchus maculatus comp44633_c0_seq26 Abd-B (26 variants)					>Branchiostoma_floridae_Hox2			T.c.Unpg RRRRTAFTSE QLLELEREFH AKKYLSLTER SQIASALRLS EVQVKIWFQN		Atrachya_menetriesi_comp84723_c0_seq1_Exex RRPRTAFTSQQLLELEKQFRQNKYLSRPKRFEVATNLMLTETQVKIWFQN
>Atrachya menetriesi comp98599_c0_seq1 Eve a			VRKKRKPYSKYQTLELEKEFLFNAYVSKQKRWELARNLNLTERQVKIWFQNRRMKNKKNS					RRLRTVFTNTQLLELEKEFHYNKYVCKPRRKEIASYLDLNERQVKIWFQNRRMRQKRR			C.ma.comp2 RRRRTAFTSE QLLELEREFH AKKYLSLTER SQIAAALRLS EVQVKIWFQN		Callosobruchus_maculatus_comp12077_c1_seq1_Exex RRPRTAFTSQQLLELEKQFRQNKYLSRPKRYEVASHLMLTETQVKIWFQN
TCCTCCTCCACCAGACTACCGATTTTTTTTATTGCAATGCTCATTAAAAGCTCAAATTAAATTTTTAAATTTTAACAAAAAAAAAACTAGTTAGTTTATCGTATTATTAAATTTAGATGTATCTTGGGTCATTTACCACACCATGCTTCGCATCAAAATCTGTTCTTTTAGACATAATTTAAGTTGTTAGACAGATTATTTCTAATAATAACGTACATCGACACAATCACGAGAATCTCGTCAATCAGGGATGCGATAACTACAATAAAATTAATACAACAATCACATTATTAAATACACCTACACTTAAACAAAAGTCGATTACACTTCTGATTTGTAAGGTTTAAACAATTTCGGTTTCTCACTAACGGATACCTGGGTGTGCGGAGAGATCTTCGG…			>Callosobruchus maculatus comp38822_c1_seq3 Btn					>Branchiostoma_floridae_Hox3			A127691_c0 RRRRTAFTSE QLLELEREFH AKKYLSLTER SQIASALRLS EVQVKIWFQN		Branchiostoma_floridae_Mnxa RRPRTAFTSQQLLELEKYFKENKYLSRPKRFEVATALMLTETQVKIWFQN
>Atrachya menetriesi comp98599_c0_seq2 Eve b			RKERTAFTSTQILELEAEFRRSNYLTRLRRYEVAVALGLSERQVKIWFQNRRMKRKRTK					KRARTAYTSAQLVELEKEFHFNRYLCRPRRVEMAAMLNLTERQIKIWFQNRRMKYKKE			D.mel.btn RKERTAFSKT QLKQLEAEFC YSNYLTRLRR YEIAVALELT ERQVKVWFQN		Branchiostoma_floridae_Mnxb RRPRTAFTSQQLLELEKHFKENKYLSRPKRFEVATSLMLTETQVKIWFQN
TCCTCCTCCACCAGACTACCGATTTTTTTTATTGCAATGCTCATTAAAAGCTCAAATTAAATTATTAAATTTTTTAAATTTTTATTTATCGTATTATTAAATTTAAATGTATCTTGGGTCATTTACCACACCATGCTTCGCATCAAAATCTGTTCTTTTAGACATAATTTAAGTTGTTAGACAGATTATTTCTAATAATAACGTACATCGACACAATCACGAGAATCTCGTCAATCAGGGATGCGATAACTACAATAAAATTAATACAACAATCACATTATTAAATACACCTACACTTAAACAAAAGTCGATTACACTTCTGATTTGTAAGGTTTAAACAATTTCGGTTTCTCACTAACGGATACCTGGGTGTGCGGAGAGATCTTCGGCGCCTGTATG…			>Callosobruchus maculatus comp45520_c0_seq1 Cad					>Callosobruchus_maculatus_comp34354_c0_seq6_Zen_(4_variants)			T.c.Btn RKERTAFTKE QIKQLENEFA HSNYLTRLRR YEIAVALDLT ERQVKVWFQN		Branchiostoma_floridae_Gbx RRRRTAFTSEQLLELEKEFHSKKYLSLTERSQIAHALKLSEVQVKIWFQN
>Callosobruchus maculatus comp2890_c0_seq2 Unpg			KDKYRVVYTDHQRIELEKEFTFNNKYITIRRKSELATSLGLSERQIKIWFQNRRAKERKQN					KRARTAYTSSQLVELEKEFHYNKYLCRPRRIQMAQSLNLTERQIKIWFQNRRMKHKKE			A68233_c0 RKERTAFTKS QIRELEKEFV HSNYLTRLRR YEIAVALDLT ERQVKVWFQN		Drosophila_melanogaster_unpg RRRRTAFTSEQLLELEREFHAKKYLSLTERSQIATSLKLSEVQVKIWFQN
CCCCTAGGGCCCTTTCTAATTGTTGATGTTGACTTCGCACTGCAAACCTGTTCACGTGAACGGGAATGGGCACTACCAATTTCCCTTTTTGTTGGTTGCCAGATTTGGCGCCTCCTTGGTGGGGTCCTGTACCTAAACCAGCTTTCACTCGCTTCCACTTTGCTCTCCTGTTCTGGAACCAGATTTTCACTTGAACTTCACTTAACCTAAGAGCTGCTGCTATTTGACTCCTTTCCGTCAGTGAAAGGTACTTCTTCGCATGGAACTCCCTCTCTAGCTCTAGCAACTGTTCACTGGTGAAGGCTGTTCGTCTCCTCCGCGCTTTGGCTGCAGCTGAAGCTGATTCCGACGATGAATCTTGGTTATGGTTACTATTACGGGAGTTGCTATCATCACAAA…			>Callosobruchus maculatus comp41872_c0_seq9 Cx/Hox5 (5 variants)					>Tribolium_castaneum_zen2			B.f.Mox RKERTAFTKQ QIMELENEFR HHNYLTRLRR YEIAVKLDLT ERQVKVWFQN		Tribolium_castaneum_Unpg RRRRTAFTSEQLLELEREFHAKKYLSLTERSQIASALRLSEVQVKIWFQN
>Callosobruchus maculatus comp12077_c1_seq1 Exex			QIYPWMKRVHLGQSTVNANGETKRQRTSYTRYQTLELEKEFHFNRYLTRRRRIEIAHALCLTERQIKIWFQNRRMKWKKEHKMANFHLASLQDEGYAFHQAmgmggmggMQRGLYACAGGPYS					KRARTAYTSSQLVELEREFHRSKYLCRPRRIQMAQNLNLTERQIKIWFQNRRMKFKKE			C38822_c1 RKERTAFTST QILELEAEFR RSNYLTRLRR YEVAVALGLS ERQVKIWFQN		Callosobruchus_maculatus__comp2890_c0_seq2_Unpg RRRRTAFTSEQLLELEREFHAKKYLSLTERSQIAAALRLSEVQVKIWFQN
CAGTGATTGATGACAAATGAATGAATTTCTGATTATTCGTGAACTAACTAAATTTCCATTGTTTCCAAGTTGCAACGACGTCCTTTATCTAAAAAAGGGGCCACTGTAAATGGGCTATACTGTATGCATTACGATGCTCCTTGCTTTCATAAATTAGTCTAATCAATATTGCTGCAGATTACCTATGTTTAAACTACATAAGGTCTATATAAAGATTCATTTTCCAAGGGTTTTTTTATTTCTTGGTGGGTTTCTGAAGGTACAGGATTTGCAGGATTGTCAACTTGCGACTTGATTTCGTTGGACTGTGGTGACACTGATGAAGTACTGGAAGACGTTTGAGGTTTCGATTCAGCTTCCTTCGAGGAAGATTTGGCGTCCTGATGCGCCTTTTTGCTT…			>Callosobruchus maculatus comp39876_c0_seq1 Eve					>Tribolium_castaneum_zen1			B.f.Hox1 NNGRTNFTTK QLTELEKEFH YNKYLTRARR VEIAAALNLN ETQVKIWFQN		Atrachya_menetriesi_comp127691_c0_seq1_Gbx RRRRTAFTSEQLLELEREFHAKKYLSLTERSQIASALRLSEVQVKIWFQN
>Callosobruchus maculatus comp26552_c0_seq2 Ind			IRRYRTAFTREQLARLEKEFYKENYVSRPRRCELAAQLNLPESTIKVWFQNRRMKDKRQR					KRARTAYTSAQLVELEREFHHGKYLSRPRRIQIAENLNLSERQIKIWFQNRRMKHKKE			D.mel.lab NSGRTNFTNK QLTELEKEFH FNRYLTRARR IEIANTLQLN ETQVKIWFQN		Drosophila_melanogaster_btn RKERTAFSKTQLKQLEAEFCYSNYLTRLRRYEIAVALELTERQVKVWFQN
CGCAACAATACACGGGGTGGAAAGATTACCGGGTGGGGGTTATATAACTACCACCCTCTTTTCATTCACTACAGTACGGTTGCGAACCTCACGTTGACGGTAGTTCGTCTTAGTAGCGCCAGTTGCGTTGTTCAGTGATACTGTGTTGGAATAAAATTGAAGAATAGAGCATTTGCAGCTCTGAAGGAGAAACATAACCTATAAACCCCACAAATTGGATCAAGGGTAGCTTATCCTTGCGGTCAAGATGTCTCGATCCTTCCTAGTGGACTCGCTAATCAACAACCAACCCAAGGAGCTGCAATCCAGATATTTGCCGCAAAACTTCAGTGATAGACCTTTGGTGCCTTACCCTCCGAATTATATCAGCAGTTATCTGTTTTCTTTGGCTCAGCAGCA…			>Callosobruchus maculatus comp12077_c1_seq1 Exex					>Atrachya_menetriesi_comp102511_c0_seq2_Zen_(2_variants)			T.c.lab NTGRTNFTNK QLTELEKEFH FNKYLTRARR IEIASALQLN ETQVKIWFQN		Tribolium_castaneum_Btn RKERTAFTKEQIKQLENEFAHSNYLTRLRRYEIAVALDLTERQVKVWFQN
>Callosobruchus maculatus comp34354_c0_seq6 Zen a			TRRPRTAFTSQQLLELEKQFRQNKYLSRPKRYEVASHLMLTETQVKIWFQNRRMKWKRSK					KRARTAYTSSQLVELEKEFNSSKYLCRPRRIHLATLLNLTERQIKIWFQNRRMKHKKD			A74830_c0 NTGRTNFTNK QLTELEKEFH FNKYLTRARR IEIASALQLN ETQVKIWFQN		Atrachya_menetriesi_comp68233_c0_seq1_Btn RKERTAFTKSQIRELEKEFVHSNYLTRLRRYEIAVALDLTERQVKVWFQN
GCAGGGTTTTTTGAAAAAAAAGACAGATTTAGAAAATTCATTTATTATAGAAAATAAAAATCATAAGTTAGTATGTAAAATTTACACATAATCAAAACACAATACAAAATACATATATACACTATTTACATTTCAGAAGACATTGTTCAATTTTAATTTTACAAACAATAAAATAGATGCAAAGGGAGCTAACATAAACAACATCCAACGCACATAGTCATTCAGATATTGCCATTTATTTATTTATTTGTTTTCTTTCCTGACTAACATAAAATTAAAGGTTATGAGTACATGACTAAATGATTCCAACAACAAAATAAAGTCAAATCAAGTGTTTATATCTAGTTTGAATCTTTACTAGCAAATTTTTATTTAAAGCCCTGTTCCATAAATTTTCAA…			>Callosobruchus maculatus comp42069_c2_seq12 Ftz					>Branchiostoma_floridae_Xlox			C425_seq1 NTGRTNFTNK QLTELEKEFH FNKYLTRARR IEIASALQLN ETQVKIWFQN		Branchiostoma_floridae_Mox RKERTAFTKQQIMELENEFRHHNYLTRLRRYEIAVKLDLTERQVKVWFQN
>Callosobruchus maculatus comp34354_c0_seq5 Zen b			MSASAQFGSCEYYNQYGYNFYGDAQRMPGYGNMGYQYHNAYPYGGYTEKRDAFAEAYGDVK					KRTRTAYTRGQLLELEKEFHFNKYISRPRRIELAAMLNLTERHIKIWFQNRRMKWKKE			D.mel.Abd- RKKRKPYSKF QTLELEKEFL FNAYVSKQKR WELARNLQLT ERQVKIWFQN		Callosobruchus_maculatus_comp38822_c1_seq3_Btn RKERTAFTSTQILELEAEFRRSNYLTRLRRYEVAVALGLSERQVKIWFQN
GCAGGGTTTTTTGAAAAAAAAGACAGATTTAGAAAATTCATTTATTATAGAAAATAAAAATCATAAGTTAGTATGTAAAATTTACACATAATCAAAACACAATACAAAATACATATATACACTATTTACATTTCAGAAGACATTGTTCAATTTTAATTTTACAAACAATAAAATAGATGCAAAGGGAGCTAACATAAACAACATCCAACGCACATAGTCATTCAGATATTGCCATTTATTTATTTATTTGTTTTCTTTCCTGACTAACATAAAATTAAAGGTTATGAGTACATGACTAAATGATTCCAACAACAAAATAAAGTCAAATCAAGTGTTTATATCTAGTTTGAATCTTTACTAGCAAATTTTTATTTAAAGCCCTGTTCCATAAATTTTCAA…			EEPSACRFDAHANQGYSNPVCEPDDSISRRPVINQAYQPTGYGSLATSLSPPRAANEDDS					>Tribolium_castaneum_mxp			T.c.Abd-B RKKRKPYSKF QTLELEKEFL FNAYVSKQKR WELARNLNLT ERQVKIWFQN		Branchiostoma_floridae_Hox1 NNGRTNFTTKQLTELEKEFHYNKYLTRARRVEIAAALNLNETQVKIWFQN
>Callosobruchus maculatus comp34354_c0_seq2 Zen c GCAGGGTTTTTTGAAAAAAAAGACAGATTTAGAAAATTCATTTATTATAGAAAATAAAAATCATAAGTTAGTATGTAAAATTTACACATAATCAAAACACAATACAAAATACATATATACACTATTTACATTTCAGAAGACATTGTTCAATTTTAATTTTACAAACAATAAAATAGATGCAAAGGGAGCTAACATAAACAACATCCAACGCACATAGTCATTCAGATATTGCCATTTATTTATTTATTTGTTTTCTTTCCTGACTAACATAAAATTAAAGGTTATGAGTACATGACTAAATGATTCCAACAACAAAATAAAGTCAAATCAAGTGTTTATATCTAGTTTG…			TTGSSSAEKTGKMEEDSSALRALLSKPGGEKITYDYTELRKTHSPADYEVHASNMSLDCD					RRLRTAYTNTQLLELEKEFHFNKYLCRPRRIEIAASLDLTERQVKVWFQNRRMKHKRQ			C44633_c0 RKKRKPYSKY QTLELEKEFL FNAYVSKQKR WELARNLNLT ERQVKIWFQN		Drosophila_melanogaster_lab NSGRTNFTNKQLTELEKEFHFNRYLTRARRIEIANTLQLNETQVKIWFQN
>Callosobruchus maculatus comp34354_c0_seq4 Zen d			EDLSSCGKEKTSEAAEDALTAAQNNFYPWMRSSNDHTAKGNKRTRQTYTRYQTLELEKEF					>Drosophila_melanogaster_pb			A146889_c0 RKKRKPYSKY KTLELEKEFL FNAYVSKQKR WELARNLNLT ERQVKIWFQN		Tribolium_castaneum_lab NTGRTNFTNKQLTELEKEFHFNKYLTRARRIEIASALQLNETQVKIWFQN
GCAGGGTTTTTTGAAAAAAAAGACAGATTTAGAAAATTCATTTATTATAGAAAATAAAAATCATAAGTTAGTATGTAAAATTTACACATAATCAAAACACAATACAAAATACATATATACACTATTTACATTTCAGAAGACATTGTTCAATTTTAATTTTACAAACAATAAAATAGATGCAAAGGGAGCTAACATAAACAACATCCAACGCACATAGTCATTCAGATATTGCCATTTATTTATTTATTTGTTTTCTTTCCTGACTAACATAAAATTAAAGGTTATGAGTACATGACTAAATGATTCCAACAACAAAATAAAGTCAAATCAAGTGTTTATATCTAGTTTGAATCTTTACTAGCAAATTTTTATTTAAAGCCCTGTTCCATAAATTTTCAA…			HFNKYLTRRRRIEIAHTLCLTERQIKIWFQNRRMKAKKGDKLAVPAQQVDFPTIQDVNMN					RRLRTAYTNTQLLELEKEFHFNKYLCRPRRIEIAASLDLTERQVKVWFQNRRMKHKRQ			B.f.Hox10 RKKRCPYTKY QILELEKEFL FNMYVSRERR QEISRHVNLS DRQVKIWFQN		Atrachya_menetriesi_comp74830_c0_seq2_lab__2_variants_ NTGRTNFTNKQLTELEKEFHFNKYLTRARRIEIASALQLNETQVKIWFQN
>Callosobruchus maculatus comp37257_c0_seq2 nb additional seq from comp37257_c1_seq1 Dfd			QHLYPAMSPATPASYYSCGSSEGLPETSTLDANRNSFDANRNSFDAEVARPLTALKNIPG					>Callosobruchus_maculatus_comp37995_c0_seq3_mxp_(3_variants)			B.f.Hox9 RKKRCPYTRF QTLELEKEFL YNMYLTRERR YEISQHVNLT ERQVKIWFQN		Callosobruchus_maculatus_comp42069_c2_seq15_seq1_lab NTGRTNFTNKQLTELEKEFHFNKYLTRARRIEIASALQLNETQVKIWFQN
AACCAGATCTTGATCTGGCGCTCGGACAACACCAGGTTGTGGGCGATCTCTATCCTTTTCCGCCTGGTCAGGTACCTGTTCGTGTAGAACTCCTTCTCTAGCTCCAGGATTTGGTGGCGGGTGTAGGCGGTGCGCTGTCTTTTGGGTTCCATGCCTGGAGCGAACGCTCCTGTTGTTCCATTAGCAGGTATTTCAAGCGAATTGGAAAAGGCTCCGGCAACATGAACTTTCTTCATCCAGGGGTAAATGGGCCTTTCCCCATTCTCATCCTCCTCCTCTTCCTCATCGTTATTCGTCGAACTCCCGTGGTCATCCAGCTCATCCTGTTCGTCCGACGCTCCGTCCTCCAACCTGATCCCCAACTCCTGCAGGGAATGTCCAGGAGGTGACCCCCGGGAC…			PPLSPPQ					RRLRTAYTNTQLLELEKEFHFNKYLCRPRRIEIAASLDLTERQVKVWFQNRRMKHKRQ			D.mel.eve RRYRTAFTRD QLGRLEKEFY KENYVSRPRR CELAAQLNLP ESTIKVWFQN		Drosophila_melanogaster_Abd_B RKKRKPYSKFQTLELEKEFLFNAYVSKQKRWELARNLQLTERQVKIWFQN
>Callosobruchus maculatus comp37995_c0_seq3 mxp a			>Callosobruchus maculatus comp26552_c0_seq2 Ind					>Atrachya_menetriesi_comp42215_c0_seq1_Hox_2_(NB_Hox4_like)			B.f.Evxa RRYRTAFTRE QLARLEKEFY RENYVSRPRR CELAAQLNLP ETTIKVWFQN		Tribolium_castaneum_Abd_B RKKRKPYSKFQTLELEKEFLFNAYVSKQKRWELARNLNLTERQVKIWFQN
CGGCGCTCGTGGAACCAACAATCGTACGCTGCCGGTGTCTGAGTGTCGCGTTTTCTTGGTGGACGACGTCTCCGTGACCTAGTGGTGATGATGATGATGTGTCGTGGCCGATGAGGCCCAAGTCGCGGATGCCTGCCACGGGGCCAAGGCTGGAAACCTCCCAGGACGAGTTCGCAACAGCCGCCAAAACGAGGGCCAGTACCCCAGAAGGGGCCGGGGGGCCCTTCTGGGTTCAAACCCCACCTGTGCATCATCCGTTGGAGGCTGTCGGTGAAACTGGCTTCATCAGCAGCCAGCCCTCTATGGCGGAGTTCATGACAGCCCTTCCTCATCTGGGGACCAACGAGCTTGCTCACGGTCCCCAGATCAGCCCTCAGCATACGCCTCCCGGTGGATTCC…			SKRIRTAFTSTQLLELEREFSSNMYLSRLRRIEIATALRLSEKQVKIWFQNRRVKYKKED					KRQRTAYTRHQILELEKEFHFNKYLCRPRRIEIAASLDLTERQVKVWFQNRRMKHKRQ			A98599_c0 RRYRTAFTRE QLARLEKEFY KENYVSRPRR CELAAQLNLP ESTIKVWFQN		Callosobruchus_maculatus_comp44633_c0_seq26_Abd_B__26_variants_ RKKRKPYSKYQTLELEKEFLFNAYVSKQKRWELARNLNLTERQVKIWFQN
>Callosobruchus maculatus comp37995_c0_seq2 mxp b			>Callosobruchus maculatus comp42069_c2_seq15_seq1 lab					>Branchiostoma_floridae_Gsx			C39876_c0 RRYRTAFTRE QLARLEKEFY KENYVSRPRR CELAAQLNLP ESTIKVWFQN		Atrachya_menetriesi_comp146889_c0_seq1_AbdB RKKRKPYSKYKTLELEKEFLFNAYVSKQKRWELARNLNLTERQVKIWFQN
GAAAAACGCTTCGACTGAGCGTGATTGTTTTTGTATAAAAATTCCCAACCTTACGTTCCTGTTTAACAATTGGATGCGTCCATTGTTATGTGGAAACCGGCCTCAGCTATTATTGCAATTACGGCAATTTTGTGTAATTATATGGAACATTTTATTTTTTATTCTTTTTGTGCCAGTTATATGGATATCATGGGCGTCGATACAGAAAGTATCTTCACTTACGATTCAAGGAGCGTGAGAGATGTTAAAAATGGCCTACCACGGCGGTTACGGACTGCTTATACGAATACGCAACTGTTAGAATTAGAAAAGGAATTCCACTTCAACAAATACCTATGTAGACCTAGGAGGATAGAAATTGCAGCATCGCTGGATCTTACGGAACGGCAGGTGAAGGTG…			PKMPPQTISDFAAGAPITTSTLDHQNPAARssclgsnassllglncLNTGRTNFTNKQLTELEKEFHFNKYLTRARRIEIASALQLNETQVKIWFQNRRMKQKKRMKEGLIPPEPI					RRMRTAFSSTQLLELEREFASNMYLSRLRRIEIATFLNLSEKQVKIWFQNRRVKHKKE			T.c.Eve RRYRTAFTRE QLSRLEKEFH RENYVSRPRR CELAAQLHLP ESTIKVWFQN		Branchiostoma_floridae_Hox10 RKKRCPYTKYQILELEKEFLFNMYVSRERRQEISRHVNLSDRQVKIWFQN
>Callosobruchus maculatus comp37995_c0_seq4 mxp c			>Callosobruchus maculatus comp37995_c0_seq3 mxp (3 variants)					>Tribolium_castaneum_Ind			B.f.Evxb RRYRTAFSRE QTARLEKEFH RDNYLSRPRR CELAAALNLP ETTIKVWFQN		Branchiostoma_floridae_Hox9 RKKRCPYTRFQTLELEKEFLYNMYLTRERRYEISQHVNLTERQVKIWFQN
CGGCGCTCGTGGAACCAACAATCGTACGCTGCCGGTGTCTGAGTGTCGCGTTTTCTTGGTGGACGACGTCTCCGTGACCTAGTGGTGATGATGATGATGTGTCGTGGCCGATGAGGCCCAAGTCGCGGATGCCTGCCACGGGGCCAAGGCTGGAAACCTCCCAGGACGAGTTCGCAACAGCCGCCAAAACGAGGGCCAGTACCCCAGAAGGGGCCGGGGGGCCCTTCTGGGTTCAAACCCCACCTGTGCATCATCCGTTGGAGGCTGTCGGTGAAACTGGCTTCATCAGCAGCCAGCCCTCTATGGCGGAGTTCATGACAGCCCTTCCTCATCTGGGGACCAACGAGCTTGCTCACGGTCCCCAGATCAGCCCTCAGCATACGCCTCCCGGTGGATTCC…			PRRLRTAYTNTQLLELEKEFHFNKYLCRPRRIEIAASLDLTERQVKVWFQNRRMKHKRQT					KRIRTAFTSTQLLELEREFASNMYLSRLRRIEIATCLRLSEKQVKIWFQNRRVKYKKE			D.mel.cad DKYRVVYTDF QRLELEKEYC TSRYITIRRK SELAQTLSLS ERQVKIWFQN		Drosophila_melanogaster_eve RRYRTAFTRDQLGRLEKEFYKENYVSRPRRCELAAQLNLPESTIKVWFQN
>Callosobruchus maculatus comp38822_c1_seq3 Btn			>Callosobruchus maculatus comp41872_c0_seq2 ptl (12 variants)					>Atrachya_menetriesi_comp108136_c0_seq1_Gsx_(2_variants)			T.c.Cad1 DKYRVVYTDL QRIELEKEFT VSKYITIKRK SELAENLGLS ERQIKIWFQN		Branchiostoma_floridae_Evxa RRYRTAFTREQLARLEKEFYRENYVSRPRRCELAAQLNLPETTIKVWFQN
GTCCGTTCAAAATCCCAATTTTGTCAACATCCGAACATGTTCGTCTGCACCGACAACATTAAATCGGAGGTGGCTATGGTCGAGGGCGTCTACGACACCCTACAGTACGCCTATCAAACCCCGCACTACTACGAGTATCCAGGGTCGGAGGTGCCTCACATGCAAGCCTTCACCGACAGCTTTTCCAATTACCTCAACGTCCATCAAGAGTACTTTTACTATTCTCCGAGGGAAGGCGAGTACCTTCATGGGAACTTCGATGAGGGGAGTTTTAAGGGTGACAGTTTTGCGAGTGAAACCGTAGTGAACGAGTTTGATTCTGGATCAGTTCCAGAAGTGGTGGTGTGCGAAAGACTGGAAAGTAAGGAAAAGGATAACTGTAGCCATTCACATTATAAT…			PNNTASALPSPLYPWMRSQFERKRGRQTYTRYQTLELEKEFHFNRYLTRRRRIEIAHALCLTERQIKIWFQNRRMKWKKEHK					KRIRTAFTSTQLLELEREFASNMYLSRLRRIEIATTLRLSEKQVKIWFQNRRVKYKKE			A.men.comp DKYRVVYTDH QRIELEKEFT NNKYITIRRK SELANNLGLS ERQIKIWFQN		Atrachya_menetriesi_comp98599_c0_seq1_Eve__2_variants_ RRYRTAFTREQLARLEKEFYKENYVSRPRRCELAAQLNLPESTIKVWFQN
>Callosobruchus maculatus comp39876_c0_seq1 Eve			>Callosobruchus maculatus comp2890_c0_seq2 Unpg					>Callosobruchus_maculatus_comp26552_c0_seq2_Ind			C45520_c0 DKYRVVYTDH QRIELEKEFT NNKYITIRRK SELATSLGLS ERQIKIWFQN		Callosobruchus_maculatus_comp39876_c0_seq1_Eve RRYRTAFTREQLARLEKEFYKENYVSRPRRCELAAQLNLPESTIKVWFQN
TGATATCTCGCTTATTTTTCAGTCTTCGGAAAAAAGTTATTTGAAAATGTTGTTTATTGTAACTACTTCCATGTATACACAGTTAAAAAAGAATTATCGACTTACGACTCACCCTGTATATTAATTCATATCAACTCCGAGTGAACAATGACCAGTCTTTAAGCTTCTGATTTGTAAGGTTTGAACAGCTTTGGCTTCTCAGGAACCTGCGTTTGATGATGAGGCGGTGACGATTTGGATGCAGGTATCAGCAGCCCTTCGTGTACAGGTGGACTCAAGCTGAGCTCAGAATGTACGGGGGAGTTCGGAGATATCCTTGACTGTTGGACAGGTTGGTACGAATGAGGGAGATCGAAGTTGAGGTTCAAATTCAGTTGAGGTTGGGGTACAGTACTTGGT…			ARRRRTAFTSEQLLELEREFHAKKYLSLTERSQIAAALRLSEVQVKIWFQNRRAKWKRVK					KRIRTAFTSTQLLELEREFSSNMYLSRLRRIEIATALRLSEKQVKIWFQNRRVKYKKE			T.c.Cad2 DKYRVVYTDH QRVELEKEFY YSRYITIRRK AELANSLGLS ERQVKIWFQN		Tribolium_castaneum_Eve RRYRTAFTREQLSRLEKEFHRENYVSRPRRCELAAQLHLPESTIKVWFQN
>Callosobruchus maculatus comp41872_c0_seq15 Utx a			>Callosobruchus maculatus comp41872_c0_seq15 Utx (4 variants)					>Drosophila_melanogaster_ind			B.f.Cdx DKYRVVYSDH QRLELEKEFY SNKYITIKRK VQLANELGLS ERQVKIWFQN		Branchiostoma_floridae_Evxb RRYRTAFSREQTARLEKEFHRDNYLSRPRRCELAAALNLPETTIKVWFQN
GCCGCCGCCGCCGCTGCCGCCGCCTTCTGCGCCTGCGCCTGCTTCTCTTGCTCGTTTAGTTCCTTAATAGCTTGTATCTCTTTCTTCAGTTTCATCCGGCGATTTTGGAACCAGATCTTTATTTGGCGTTCGGTGAGGCAGAGCGCATGCGCCATCTCAATTCTCCGCCGCCTCGTCAGGTAGTGGTTTGTGTGGAACTCCTTCTCCAACTCCAAGGTCTGGTAGCGGGTGTACGTCTGTCTGCCTCTTCTCCTCAGTCCATTCGCACCTGCTATAGCCATCCAGGGGTAGAAGGTATGGTTGGTCTGCTGATGTATCTGGGTGCCTACAGGTTGCGATGTCGTGGTGTTAAGCGAACAGGGATTGTTCCAGGACGATAGAGAGTTTCCAGTTCTTCCA…			MNSYFEQSGFYGGHHHQSASSVTGahhhdhqsaaaaaAYRSFPLSLGMSPYassqhhhahslhqARPPQDSPYDASVAAAACKLYSSSTDsqqnsvnysssNTKSDCSKGNADQNGYasvvaaaaVKDVWQSATSGGGANLSNSLTGPVRPAACTPDsrvgygssvglvgGDPSTSPGTASGGRTGNSLSSWNNPCSLNTTTSQPVGTQIHQQTNHTFYPWMAIAGANglrrrgrqtytryqtLELEKEFHTNHYLTRRRRIEMAHALCLTERQIKIWFQNRRMKLKKEIQAIKELN					KRIRTAFTSTQLLELEREFSHNAYLSRLRRIEIANRLRLSEKQVKIWFQNRRVKQKKG			B.f.Pitx RRQRTHFTSQ QLQELEASFA RNRYPDMATR EEIAAWTNLT EARVRVWFKN		Drosophila_melanogaster_cad DKYRVVYTDFQRLELEKEYCTSRYITIRRKSELAQTLSLSERQVKIWFQN
>Callosobruchus maculatus comp41872_c0_seq29 Utx b			>Callosobruchus maculatus comp34354_c0_seq6 Zen (4 variants)					>Drosophila_melanogaster_zen			D.mel.Ptx1 RRQRTHFTSQ QLQELEHTFS RNRYPDMSTR EEIAMWTNLT EARVRVWFKN		Tribolium_castaneum_Cad1 DKYRVVYTDLQRIELEKEFTVSKYITIKRKSELAENLGLSERQIKIWFQN
GCCGCCGCCGCCGCTGCCGCCGCCTTCTGCGCCTGCGCCTGCTTCTCTTGCTCGTTTAGTTCCTTAATAGCTTGTATCTCTTTCTTCAGTTTCATCCGGCGATTTTGGAACCAGATCTTTATTTGGCGTTCGGTGAGGCAGAGCGCATGCGCCATCTCAATTCTCCGCCGCCTCGTCAGGTAGTGGTTTGTGTGGAACTCCTTCTCCAACTCCAAAGTTTGGTACCGGGTGTAGGACGTTCTTTGCCGCTTGGTTTCGCCGTTTGCGTTCACAGTACTTTGACCGAGATGAACCCTCTTCATCCAGGGATAGATCTGTGGTGGATTCGAGCCCGATCCGCTCTTTGAATTGTTATTGTTCGATCCGGATTTCTCGTTGCTAGACGTCGAACTAGTGCTC…			KRARTAYTSSQLVELEKEFHYNKYLCRPRRIQMAQSLNLTERQIKIWFQNRRMKHKKEQ					KRSRTAFTSVQLVELENEFKSNMYLYRTRRIEIAQRLSLCERQVKIWFQNRRMKFKKD			T.c.Ptx1 RRQRTHFTSQ QLQELEATFA RNRYPDMSTR EEIAMWTNLT EARVRVWFKN		Atrachya_menetriesi_comp39955_c0_seq1_Cdx DKYRVVYTDHQRIELEKEFTNNKYITIRRKSELANNLGLSERQIKIWFQN
>Callosobruchus maculatus comp41872_c0_seq10 Utx c			>Callosobruchus maculatus comp37257_c0_seq2 comp37257_c1_seq1 Dfd					>Drosophila_melanogaster_zen2			D.mel.bcd RRTRTTFTSS QIAELEQHFL QGRYLTAPRL ADLSAKLALG TAQVKIWFKN		Callosobruchus_maculatus_comp45520_c0_seq1_Cad DKYRVVYTDHQRIELEKEFTNNKYITIRRKSELATSLGLSERQIKIWFQN
GCCGCCGCCGCCGCTGCCGCCGCCTTCTGCGCCTGCGCCTGCTTCTCTTGCTCGTTTAGTTCCTTAATAGCTTGTATCTCTTTCTTCAGTTTCATCCGGCGATTTTGGAACCAGATCTTTATTTGGCGTTCGGTGAGGCAGAGCGCATGCGCCATCTCAATTCTCCGCCGCCTCGTCAGGTAGTGGTTTGTGTGGAACTCCTTCTCCAACTCCAAGGTCTGGTAGCGGGTGTACGTCTGTCTGCCTCTTCTCCTCAGTCCATTCGCACCTTAAATCAGCTCACATCCCGACAACAAAAAACAACGTTTCGGCAGCAAAAAAGAGTGTAATAGCGTGTCAGCAACCACCGCACGATAACCAGACACACTGTAGTGGGATCGAGTTGCCCCTGATTTCGTT…			MIMSSFLMNPSALPSSYQHHHQPQHHMVVDP					KRSRTAFSSLQLIELEREFHLNKYLARTRRIEISQRLALTERQVKIWFQNRRMKLKKS					Tribolium_castaneum_Cad2 DKYRVVYTDHQRVELEKEFYYSRYITIRRKAELANSLGLSERQVKIWFQN
>Callosobruchus maculatus comp41872_c0_seq6 Utx d			KFPPSEEYSQSSYIPSPATTAENFFGNHHLNQPTAQHHLQYGGYHNHHAQTTAYGSSGMP					>Drosophila_melanogaster_exex			RRMKLKKE		Branchiostoma_floridae_Cdx DKYRVVYSDHQRLELEKEFYSNKYITIKRKVQLANELGLSERQVKIWFQN
TTCATTATCAACCAGGTTTAACTGAGCGGACCATTGTACAACGGATGTCGATTTTAAGCCTCAGCTTAGCTAAGCTTAAGGTTAACAAAGCTCGTGCTAAGCCCGAATTTGTACAACCGGCCCTTAGTTTGAAGTTTCAATATGATTTTGCAAAAACATTAAAGTAGGTATATTGTTTCGTGACTCAAAAAAAAAAACAGATGCTGAAGTGCCTTTCTGTTCGGCGGTTGTAATACGACTGACATGTTGCTGTCTTGATAAAGATATGACGTTTTTACATGGCGCCATCTATGGATAAAGGAGAAAGCTAGATTTAAGATACACACAAGAAAATATGCACTATTTCAAGATGATTAAACCAAAAACCTCAAAAAGTGAAAATTTTGAGATATGAGACTC…			LGNSPTYGGYGNYYHHQIHHAAPLHSHQIRPSLHESQQPLVNCQQPPVTTSANILQNLAD					RRPRTAFTSQQLLELEKQFKQNKYLSRPKRFEVASGLMLSETQVKIWFQNRRMKWKRS			RRMKLKKE		Branchiostoma_floridae_Pitx RRQRTHFTSQQLQELEASFARNRYPDMATREEIAAWTNLTEARVRVWFKN
>Callosobruchus maculatus comp41872_c0_seq1 ptl_Hox68 a			IAPNVSQPSDVNSSVCSPASVGHGQESRGSPPGHSLQELGIRLEDGASDEQDELDDHGSS					>Tribolium_castaneum_Exex			RRMKLKKE		Drosophila_melanogaster_Ptx1 RRQRTHFTSQQLQELEHTFSRNRYPDMSTREEIAMWTNLTEARVRVWFKN
GCTGTAAAAACAGACCTAATATGTCAATAACTTCTTTTTTTGCCTAATCCAAGACCTTTTCATAATAAATGTGGTGTATTGATGAATGAGTTGAATATCACCTTTGTTACAAGTTACTACTGTCTTGTCCTCTCTACCTTTAGTTTCAAATGTTCTTTGTTTTGTCAAGTAGGTATGTCAAATTTACGTCACTGTTGAAACTTCTGTACCTGATTGAAAAATTGTTTCCAAATAAAGGTTATTGACAGAGAGGTTTATGGAAGAACTGATGAGTCATTTTCTTTTCTGTTCAGTTGAACAGTAATCGTTCGTATTTTTTAAACTGCTAATTTAGCAATAATTTAATCATGCTGCGACCAAAGGTAGCTTAGATTGAGATTGCCACTCAAAGATTTTTGA…			TNNDEEEEEDENGERPIYPWMKKVHVAGAFSNSLEIPANGTTGAFAPGMEPKRQRTAYTR					RRPRTAFTSQQLLELEKQFRQNKYLSRPKRFEVATSLMLTETQVKIWFQNRRMKWKRS			RRMKLKKE		Tribolium_castaneum_Ptx1 RRQRTHFTSQQLQELEATFARNRYPDMSTREEIAMWTNLTEARVRVWFKN
>Callosobruchus maculatus comp41872_c0_seq2 ptl_Hox68 b			HQILELEKEFYTNRYLTRRKRIEIAHNLVLSERQIKIWFQNRRMKWKKDNKLPNTKNVRR					>Atrachya_menetriesi_comp84723_c0_seq1_Exex			RRMKLKKE		Drosophila_melanogaster_bcd RRTRTTFTSSQIAELEQHFLQGRYLTAPRLADLSAKLALGTAQVKIWFKN
TTCATTATCAACCAGGTTTAACTGAGCGGACCATTGTACAACGGATGTCGATTTTAAGCCTCAGCTTAGCTAAGCTTAAGGTTAACAAAGCTCGTGCTAAGCCCGAATTTGTACAACCGGCCCTTAGTTTGAAGTTTCAATATGATTTTGCAAAAACATTAAAGTAGGTATATTGTTTCGTGACTCAAAAAAAAAAACAGATGCTGAAGTGCCTTTCTGTTCGGCGGTTGTAATACGACTGACATGTTGCTGTCTTGATAAAGATATGACGTTTTTACATGGCGCCATCTATGGATAAAGGAGAAAGCTAGATTTAAGATACACACAAGAAAATATGCACTATTTCAAGATGATTAAACCAAAAACCTCAAAAAGTGAAAATTTTGAGATATGAGACTC…			KTNPAGVTATATGATTGGGGGKMGKGRGKSQSASPPNNNDRRKNNNTRDLEGLGETMVDM					RRPRTAFTSQQLLELEKQFRQNKYLSRPKRFEVATNLMLTETQVKIWFQNRRMKWKRS			RRMKLKKE
>Callosobruchus maculatus comp41872_c0_seq3 ptl_Hox68 c			SLTALPTSMAAHSHAHPMPPGGGGPLHPPPGILHPTNPGMHIGGGMGGPNMGPSLTPLSA					>Callosobruchus_maculatus_comp12077_c1_seq1_Exex			RRMKLKKE		Drosophila_melanogaster_abd_A RRMKLKKE
GCTGTAAAAACAGACCTAATATGTCAATAACTTCTTTTTTTGCCTAATCCAAGACCTTTTCATAATAAATGTGGTGTATTGATGAATGAGTTGAATATCACCTTTGTTACAAGTTACTACTGTCTTGTCCTCTCTACCTTTAGTTTCAAATGTTCTTTGTTTTGTCAAGTAGGTATGTCAAATTTACGTCACTGTTGAAACTTCTGTACCTGATTGAAAAATTGTTTCCAAATAAAGGTTATTGACAGAGAGGTTTATGGAAGAACTGATGAGTCATTTTCTTTTCTGTTCAGTTGAACAGTAATCGTTCGTATTTTTTAAACTGCTAATTTAGCAATAATTTAATCATGCTGCGACCAAAGGTAGCTTAGATTGAGATTGCCACTCAAAGATTTTTGA…			TSPPGCPGGAAAPPPLLQSPVIKSDYDLTAL					RRPRTAFTSQQLLELEKQFRQNKYLSRPKRYEVASHLMLTETQVKIWFQNRRMKWKRS			RRMKLKKE		Tribolium_castaneum_abd_A RRMKLKKE
>Callosobruchus maculatus comp41872_c0_seq7 ptl_Hox68 d								>Branchiostoma_floridae_Mnxa			RRMKWKKE		Atrachya_menetriesi_comp139998_c0_seq1_AbdA RRMKLKKE
GCTGTAAAAACAGACCTAATATGTCAATAACTTCTTTTTTTGCCTAATCCAAGACCTTTTCATAATAAATGTGGTGTATTGATGAATGAGTTGAATATCACCTTTGTTACAAGTTACTACTGTCTTGTCCTCTCTACCTTTAGTTTCAAATGTTCTTTGTTTTGTCAAGTAGGTATGTCAAATTTACGTCACTGTTGAAACTTCTGTACCTGATTGAAAAATTGTTTCCAAATAAAGGTTATTGACAGAGAGGTTTATGGAAGAACTGATGAGTCATTTTCTTTTCTGTTCAGTTGAACAGTAATCGTTCGTATTTTTTAAACTGCTAATTTAGCAATAATTTAATCATGCTGCGACCAAAGGTAGCTTAGATTGAGATTGCCACTCAAAGATTTTTGA…								RRPRTAFTSQQLLELEKYFKENKYLSRPKRFEVATALMLTETQVKIWFQNRRMKWKRS			RRMKWKKE		Drosophila_melanogaster_Ubx RRMKLKKE
>Callosobruchus maculatus comp41872_c0_seq12 ptl_Hox68 e								>Branchiostoma_floridae_Mnxb			RRMKWKKE		Tribolium_castaneum_Utx RRMKLKKE
TTCATTATCAACCAGGTTTAACTGAGCGGACCATTGTACAACGGATGTCGATTTTAAGCCTCAGCTTAGCTAAGCTTAAGGTTAACAAAGCTCGTGCTAAGCCCGAATTTGTACAACCGGCCCTTAGTTTGAAGTTTCAATATGATTTTGCAAAAACATTAAAGTAGGTATATTGTTTCGTGACTCAAAAAAAAAAACAGATGCTGAAGTGCCTTTCTGTTCGGCGGTTGTAATACGACTGACATGTTGCTGTCTTGATAAAGATATGACGTTTTTACATGGCGCCATCTATGGATAAAGGAGAAAGCTAGATTTAAGATACACACAAGAAAATATGCACTATTTCAAGATGATTAAACCAAAAACCTCAAAAAGTGAAAATTTTGAGATATGAGACTC…								RRPRTAFTSQQLLELEKHFKENKYLSRPKRFEVATSLMLTETQVKIWFQNRRMKWKRS			RRMKWKKE		Atrachya_menetriesi_comp103230_c0_seq2_Ubx__10_variants_ RRMKLKKE
>Callosobruchus maculatus comp41872_c0_seq13 ptl_Hox68 f								>Branchiostoma_floridae_Gbx			RRMKWKKE		Callosobruchus_maculatus_comp41872_c0_seq15_Utx__4_variants_ RRMKLKKE
TTCATTATCAACCAGGTTTAACTGAGCGGACCATTGTACAACGGATGTCGATTTTAAGCCTCAGCTTAGCTAAGCTTAAGGTTAACAAAGCTCGTGCTAAGCCCGAATTTGTACAACCGGCCCTTAGTTTGAAGTTTCAATATGATTTTGCAAAAACATTAAAGTAGGTATATTGTTTCGTGACTCAAAAAAAAAAACAGATGCTGAAGTGCCTTTCTGTTCGGCGGTTGTAATACGACTGACATGTTGCTGTCTTGATAAAGATATGACGTTTTTACATGGCGCCATCTATGGATAAAGGAGAAAGCTAGATTTAAGATACACACAAGAAAATATGCACTATTTCAAGATGATTAAACCAAAAACCTCAAAAAGTGAAAATTTTGAGATATGAGACTC…								RRRRTAFTSEQLLELEKEFHSKKYLSLTERSQIAHALKLSEVQVKIWFQNRRAKWKRV			RRMKWKKE		Branchiostoma_floridae_Hox8 RRMKLKKE
>Callosobruchus maculatus comp41872_c0_seq16 ptl_Hox68 g								>Drosophila_melanogaster_unpg			RRMKWKKE		Drosophila_melanogaster_Antp RRMKWKKE
TTCATTATCAACCAGGTTTAACTGAGCGGACCATTGTACAACGGATGTCGATTTTAAGCCTCAGCTTAGCTAAGCTTAAGGTTAACAAAGCTCGTGCTAAGCCCGAATTTGTACAACCGGCCCTTAGTTTGAAGTTTCAATATGATTTTGCAAAAACATTAAAGTAGGTATATTGTTTCGTGACTCAAAAAAAAAAACAGATGCTGAAGTGCCTTTCTGTTCGGCGGTTGTAATACGACTGACATGTTGCTGTCTTGATAAAGATATGACGTTTTTACATGGCGCCATCTATGGATAAAGGAGAAAGCTAGATTTAAGATACACACAAGAAAATATGCACTATTTCAAGATGATTAAACCAAAAACCTCAAAAAGTGAAAATTTTGAGATATGAGACTC…								RRRRTAFTSEQLLELEREFHAKKYLSLTERSQIATSLKLSEVQVKIWFQNRRAKWKRV			RRMKWKKE		Tribolium_castaneum_ptl RRMKWKKE
>Callosobruchus maculatus comp41872_c0_seq18 ptl_Hox68 h								>Tribolium_castaneum_Unpg			RRMKWKKE		Atrachya_menetriesi_comp109961_c0_seq1_ANTP__2_variants_ RRMKWKKE
GCTGTAAAAACAGACCTAATATGTCAATAACTTCTTTTTTTGCCTAATCCAAGACCTTTTCATAATAAATGTGGTGTATTGATGAATGAGTTGAATATCACCTTTGTTACAAGTTACTACTGTCTTGTCCTCTCTACCTTTAGTTTCAAATGTTCTTTGTTTTGTCAAGTAGGTATGTCAAATTTACGTCACTGTTGAAACTTCTGTACCTGATTGAAAAATTGTTTCCAAATAAAGGTTATTGACAGAGAGGTTTATGGAAGAACTGATGAGTCATTTTCTTTTCTGTTCAGTTGAACAGTAATCGTTCGTATTTTTTAAACTGCTAATTTAGCAATAATTTAATCATGCTGCGACCAAAGGTAGCTTAGATTGAGATTGCCACTCAAAGATTTTTGA…								RRRRTAFTSEQLLELEREFHAKKYLSLTERSQIASALRLSEVQVKIWFQNRRAKWKRV			RRMKWKKE		Callosobruchus_maculatus_comp41872_c0_seq2_ptl__12_variants_ RRMKWKKE
>Callosobruchus maculatus comp41872_c0_seq20 ptl_Hox68 i								>Callosobruchus_maculatus__comp2890_c0_seq2_Unpg			RRMKWKKE		Branchiostoma_floridae_Hox7 RRMKWKKE
TTCATTATCAACCAGGTTTAACTGAGCGGACCATTGTACAACGGATGTCGATTTTAAGCCTCAGCTTAGCTAAGCTTAAGGTTAACAAAGCTCGTGCTAAGCCCGAATTTGTACAACCGGCCCTTAGTTTGAAGTTTCAATATGATTTTGCAAAAACATTAAAGTAGGTATATTGTTTCGTGACTCAAAAAAAAAAACAGATGCTGAAGTGCCTTTCTGTTCGGCGGTTGTAATACGACTGACATGTTGCTGTCTTGATAAAGATATGACGTTTTTACATGGCGCCATCTATGGATAAAGGAGAAAGCTAGATTTAAGATACACACAAGAAAATATGCACTATTTCAAGATGATTAAACCAAAAACCTCAAAAAGTGAAAATTTTGAGATATGAGACTC…								RRRRTAFTSEQLLELEREFHAKKYLSLTERSQIAAALRLSEVQVKIWFQNRRAKWKRV			RRMKAKKD		Branchiostoma_floridae_Hox6 RRMKWKKE
>Callosobruchus maculatus comp41872_c0_seq26 ptl_Hox68 j								>Atrachya_menetriesi_comp127691_c0_seq1_Gbx			RRMKAKKD		Tribolium_castaneum_Cx_Hox5 RRMKWKKE
TTCATTATCAACCAGGTTTAACTGAGCGGACCATTGTACAACGGATGTCGATTTTAAGCCTCAGCTTAGCTAAGCTTAAGGTTAACAAAGCTCGTGCTAAGCCCGAATTTGTACAACCGGCCCTTAGTTTGAAGTTTCAATATGATTTTGCAAAAACATTAAAGTAGGTATATTGTTTCGTGACTCAAAAAAAAAAACAGATGCTGAAGTGCCTTTCTGTTCGGCGGTTGTAATACGACTGACATGTTGCTGTCTTGATAAAGATATGACGTTTTTACATGGCGCCATCTATGGATAAAGGAGAAAGCTAGATTTAAGATACACACAAGAAAATATGCACTATTTCAAGATGATTAAACCAAAAACCTCAAAAAGTGAAAATTTTGAGATATGAGACTC…								RRRRTAFTSEQLLELEREFHAKKYLSLTERSQIASALRLSEVQVKIWFQNRRAKWKRV			RRMKAKKG		Drosophila_melanogaster_Scr RRMKWKKE
>Callosobruchus maculatus comp41872_c0_seq28 ptl_Hox68 k								>Drosophila_melanogaster_btn			RRMKWKKD		Atrachya_menetriesi_comp75090_c0_seq2_Scr_ RRMKWKKE
TTCATTATCAACCAGGTTTAACTGAGCGGACCATTGTACAACGGATGTCGATTTTAAGCCTCAGCTTAGCTAAGCTTAAGGTTAACAAAGCTCGTGCTAAGCCCGAATTTGTACAACCGGCCCTTAGTTTGAAGTTTCAATATGATTTTGCAAAAACATTAAAGTAGGTATATTGTTTCGTGACTCAAAAAAAAAAACAGATGCTGAAGTGCCTTTCTGTTCGGCGGTTGTAATACGACTGACATGTTGCTGTCTTGATAAAGATATGACGTTTTTACATGGCGCCATCTATGGATAAAGGAGAAAGCTAGATTTAAGATACACACAAGAAAATATGCACTATTTCAAGATGATTAAACCAAAAACCTCAAAAAGTGAAAATTTTGAGATATGAGACTC…								RKERTAFSKTQLKQLEAEFCYSNYLTRLRRYEIAVALELTERQVKVWFQNRRMKCKRI			RRMKWKKD		Callosobruchus_maculatus_comp41872_c0_seq9_Cx_Hox5__5_variants_ RRMKWKKE
>Callosobruchus maculatus comp41872_c0_seq30 ptl_Hox68 l								>Tribolium_castaneum_Btn			RRMKWKKD		Branchiostoma_floridae_Hox5 RRMKWKKE
TTCATTATCAACCAGGTTTAACTGAGCGGACCATTGTACAACGGATGTCGATTTTAAGCCTCAGCTTAGCTAAGCTTAAGGTTAACAAAGCTCGTGCTAAGCCCGAATTTGTACAACCGGCCCTTAGTTTGAAGTTTCAATATGATTTTGCAAAAACATTAAAGTAGGTATATTGTTTCGTGACTCAAAAAAAAAAACAGATGCTGAAGTGCCTTTCTGTTCGGCGGTTGTAATACGACTGACATGTTGCTGTCTTGATAAAGATATGACGTTTTTACATGGCGCCATCTATGGATAAAGGAGAAAGCTAGATTTAAGATACACACAAGAAAATATGCACTATTTCAAGATGATTAAACCAAAAACCTCAAAAAGTGAAAATTTTGAGATATGAGACTC…								RKERTAFTKEQIKQLENEFAHSNYLTRLRRYEIAVALDLTERQVKVWFQNRRMKWKRT			RRMKWKKD		Tribolium_castaneum_ftz RRMKAKKD
>Callosobruchus maculatus comp41872_c0_seq9 Cx/Hox5 a								>Atrachya_menetriesi_comp68233_c0_seq1_Btn			RRMKSKKD		Atrachya_menetriesi_comp92490_c0_seq1_Ftz RRMKAKKD
TTCATTATCAACCAGGTTTAACTGAGCGGACCATTGTACAACGGATGTCGATTTTAAGCCTCAGCTTAGCTAAGCTTAAGGTTAACAAAGCTCGTGCTAAGCCCGAATTTGTACAACCGGCCCTTAGTTTGAAGTTTCAATATGATTTTGCAAAAACATTAAAGTAGGTATATTGTTTCGTGACTCAAAAAAAAAAACAGATGCTGAAGTGCCTTTCTGTTCGGCGGTTGTAATACGACTGACATGTTGCTGTCTTGATAAAGATATGACGTTTTTACATGGCGCCATCTATGGATAAAGGAGAAAGCTAGATTTAAGATACACACAAGAAAATATGCACTATTTCAAGATGATTAAACCAAAAACCTCAAAAAGTGAAAATTTTGAGATATGAGACTC…								RKERTAFTKSQIRELEKEFVHSNYLTRLRRYEIAVALDLTERQVKVWFQNRRMKWKRN			RRMRQKRR		Callosobruchus_maculatus_comp42069_c2_seq12_Ftz RRMKAKKG
>Callosobruchus maculatus comp41872_c0_seq21 Cx/Hox5 b								>Branchiostoma_floridae_Mox			RRMKYKKE		Drosophila_melanogaster_Dfd RRMKWKKD
TTCATTATCAACCAGGTTTAACTGAGCGGACCATTGTACAACGGATGTCGATTTTAAGCCTCAGCTTAGCTAAGCTTAAGGTTAACAAAGCTCGTGCTAAGCCCGAATTTGTACAACCGGCCCTTAGTTTGAAGTTTCAATATGATTTTGCAAAAACATTAAAGTAGGTATATTGTTTCGTGACTCAAAAAAAAAAACAGATGCTGAAGTGCCTTTCTGTTCGGCGGTTGTAATACGACTGACATGTTGCTGTCTTGATAAAGATATGACGTTTTTACATGGCGCCATCTATGGATAAAGGAGAAAGCTAGATTTAAGATACACACAAGAAAATATGCACTATTTCAAGATGATTAAACCAAAAACCTCAAAAAGTGAAAATTTTGAGATATGAGACTC…								RKERTAFTKQQIMELENEFRHHNYLTRLRRYEIAVKLDLTERQVKVWFQNRRMKWKRT			RRMKHKKE		Tribolium_castaneum_Dfd RRMKWKKD
>Callosobruchus maculatus comp41872_c0_seq25 Cx/Hox5 c								>Callosobruchus_maculatus_comp38822_c1_seq3_Btn			RRMKFKKE		Callosobruchus_maculatus_comp37257_c0_seq2_comp37257_c1_seq1_Dfd RRMKWKKD
TTCATTATCAACCAGGTTTAACTGAGCGGACCATTGTACAACGGATGTCGATTTTAAGCCTCAGCTTAGCTAAGCTTAAGGTTAACAAAGCTCGTGCTAAGCCCGAATTTGTACAACCGGCCCTTAGTTTGAAGTTTCAATATGATTTTGCAAAAACATTAAAGTAGGTATATTGTTTCGTGACTCAAAAAAAAAAACAGATGCTGAAGTGCCTTTCTGTTCGGCGGTTGTAATACGACTGACATGTTGCTGTCTTGATAAAGATATGACGTTTTTACATGGCGCCATCTATGGATAAAGGAGAAAGCTAGATTTAAGATACACACAAGAAAATATGCACTATTTCAAGATGATTAAACCAAAAACCTCAAAAAGTGAAAATTTTGAGATATGAGACTC…								RKERTAFTSTQILELEAEFRRSNYLTRLRRYEVAVALGLSERQVKIWFQNRRMKRKRT			RRMKHKKE		Branchiostoma_floridae_Hox4 RRMKWKKD
>Callosobruchus maculatus comp41872_c0_seq14 Cx/Hox5 d								>Branchiostoma_floridae_Hox1			RRMKHKKD		Drosophila_melanogaster_ftz RRMKSKKD
TTCATTATCAACCAGGTTTAACTGAGCGGACCATTGTACAACGGATGTCGATTTTAAGCCTCAGCTTAGCTAAGCTTAAGGTTAACAAAGCTCGTGCTAAGCCCGAATTTGTACAACCGGCCCTTAGTTTGAAGTTTCAATATGATTTTGCAAAAACATTAAAGTAGGTATATTGTTTCGTGACTCAAAAAAAAAAACAGATGCTGAAGTGCCTTTCTGTTCGGCGGTTGTAATACGACTGACATGTTGCTGTCTTGATAAAGATATGACGTTTTTACATGGCGCCATCTATGGATAAAGGAGAAAGCTAGATTTAAGATACACACAAGAAAATATGCACTATTTCAAGATGATTAAACCAAAAACCTCAAAAAGTGAAAATTTTGAGATATGAGACTC…								NNGRTNFTTKQLTELEKEFHYNKYLTRARRVEIAAALNLNETQVKIWFQNRRMKQKKR			RRMKWKKE		Branchiostoma_floridae_Hox2 RRMRQKRR
>Callosobruchus maculatus comp42069_c2_seq12 Ftz								>Drosophila_melanogaster_lab			RRMKHKRQ		Branchiostoma_floridae_Hox3 RRMKYKKE
CTCGGGGGTGGGTCTGCAGCTGGACCGAATAAAGGGCCTTCGCCACCGCCGGCGACAGACCAAGGGGGGTAGGTTGAAAGGCACCCCCCTACCCTGACACCGTCGTCGTCCTCGTTCATGATCTCTGCCAGATTTCATTTAGTGTGCAATTTTTCCACGCGTCGAACGGTGACGAAGTATGAGTGCCTCCGCGCAATTCGGGTCTTGCGAGTACTACAATCAGTACGGGTACAATTTCTATGGAGACGCGCAAAGGATGCCTGGGTACGGGAATATGGGATACCAGTATCATAATGCCTACCCCTACGGTGGGTACACCGAGAAAAGGGATGCGTTCGCTGAAGCGTACGGCGACGTGAAAGAAGAACCGTCCGCGTGCAGGTTCGACGCGCACGCAAA…								NSGRTNFTNKQLTELEKEFHFNRYLTRARRIEIANTLQLNETQVKIWFQNRRMKQKKR			RRMKHKRQ		Callosobruchus_maculatus_comp34354_c0_seq6_Zen__4_variants_ RRMKHKKE
>Callosobruchus maculatus comp42069_c2_seq15_nb additional seq from seq1 lab								>Tribolium_castaneum_lab			RRMKHKRQ		Tribolium_castaneum_zen2 RRMKFKKE
GGAAACAACAGAAAACGACTAAACCAGTCGAATATGTGGTGAATATGTGTCGATGTGGCAACATGGCTTCGCCTGAAGAAGTAGACAGTGAATTAAATAAGTTAAAAAAGCGGATTTAATCCGTATTTTAAAAACAAAAAAAGTGCCAGATGACGTGTTCTTGAGCCAGAAAGTGATTGAAGCTCTGGGTTTATGTGATACCGACGAAAACTTGGAGTTCTTCGACAGTTTTAGTGACGCCCGTGCGCTTGCAGCAGATAACCCTACTCTGGGAATGAAAACAATGGCCATCAAGTGTGACCTGAAAATCGCAAAGGCTCAATTGGAATCCTCGAATAGACTTGTTCGAGAGTTGGAAAGGACTATACAAAACCAGGAGTTGATAATTAATTTGCTAAA…								NTGRTNFTNKQLTELEKEFHFNKYLTRARRIEIASALQLNETQVKIWFQNRRMKQKKR			RRMKHKRQ		Tribolium_castaneum_zen1 RRMKHKKE
>Callosobruchus maculatus comp44633_c0_seq1 Abd-B a								>Atrachya_menetriesi_comp74830_c0_seq2_lab_(2_variants)			RRVKHKKE		Atrachya_menetriesi_comp102511_c0_seq2_Zen__2_variants_ RRMKHKKD
TCAACTAATTTCGGTTTACTATGCCCAAGTTGAGTCAAGACTGAGGTACGCTTTGTGTTTCTGGGGCTCATCAGTTAATGCTCAGCAGCATGACTGGTATCAACAGTAGGCAGTCCTGCAAGGATAGTTTTAGACGTCTGGAAATTTTAACACTACCGTCTTTGTTTATTTATGAAATGGCGGTGTATACATTTATAAATAAAAACAAGTTTTTGAATGAAAATTCATGCTCTGTTGTGACCAGGCAATTTGAAGATCTGCACGTGGCTTTCGCTAAATACAATGTGGGTAAGAAATCGCCCGATATACTGGGACCTAGAATTTACAATAAATTGCCAAAAAATGTTAAAGACTGTTTAGATATCAACAAGTTTAGGATCAAGCTGAAAGACTTCCTTG…								NTGRTNFTNKQLTELEKEFHFNKYLTRARRIEIASALQLNETQVKIWFQNRRMKQKKR			RRVKYKKE		Branchiostoma_floridae_Xlox RRMKWKKE
>Callosobruchus maculatus comp44633_c0_seq2 Abd-B b								>Callosobruchus_maculatus_comp42069_c2_seq15_seq1_lab			RRVKYKKE		Tribolium_castaneum_mxp RRMKHKRQ
AAGTTTCTCATCTTATGGTCTGCTAAAAATCATTATAAGAAATTATAGGTTTTAAGTATTCATTAAGTCTTTTGCTAAAATTGATTCCAATAATACATTTTTGGGGCCAACTTTTTTTATAGAGTTCAACATGAAGGATGCTCAATCACAACAAAAACCTAATAAGAGTACCACCTCATACTCGACAGAATCAACAGACACAGACAAAAAACTAGAAGTGAGTATAGTAGTTCATAGTTATTTATAATAAAATTCGGACTTCTAGAGGAGGTTCTCAAGTATATTACAATAGTTTAGTGACATATTACGCCAAGCTGCAACTCGAGAAATTATATAGGCCAGGCAAATTAGGGTTCCAGTACAATTAATTGGTAGCCACATTTATTTAGGAAAAAAATA…								NTGRTNFTNKQLTELEKEFHFNKYLTRARRIEIASALQLNETQVKIWFQNRRMKQKKR			RRVKYKKE		Drosophila_melanogaster_pb RRMKHKRQ
>Callosobruchus maculatus comp44633_c0_seq3 Abd-B c								>Drosophila_melanogaster_Abd-B			RRVKQKKG		Callosobruchus_maculatus_comp37995_c0_seq3_mxp__3_variants_ RRMKHKRQ
TCCCTAGTATAAAAATTAAGAATTCTCATTTTCGTCAATATTCGACTTAGTACTAAGACGATCACTTGCGAGAGAGATGAGGTTTCATATATTTGTTTTGAGGTTGGTTATTATTGGATAAAGTCTTTCTTTCACAACAGGTCTCAATATGTCTGTGTGACAAACAGTGGGTTGGATGCTCCCGTTAGGTCTGATATGCGCAATATTACCATAGGTGTTCTCCTCAGGGGTCTATTTTGGGACCAGTTCTGTTCTCTTTATATATAAATAATTTGGAGAGCTGTTACCGTGATGCTAAGTTCACTCTATATGCAGATGATACTTCCGTAGTTATATCAAATAAGTGTGATGTCACTTTGCAGGAGGATTGTGGAGTGCTACTTCAAAATATTCACCAGT…								RKKRKPYSKFQTLELEKEFLFNAYVSKQKRWELARNLQLTERQVKIWFQNRRMKNKKN			RRMKFKKD		Atrachya_menetriesi_comp42215_c0_seq1_Hox_2__NB_Hox4_like_ RRMKHKRQ
>Callosobruchus maculatus comp44633_c0_seq4 Abd-B d								>Tribolium_castaneum_Abd-B			RRMKLKKS		Branchiostoma_floridae_Gsx RRVKHKKE
AAACACAACAATGCATGTATTTTGAACACAACAAGTAAAAATACATCGTAATAAAAACATTTAGGTACAAAAAGTATCTTTCAAGAATTATTTAAAATTTATAGCGTTTAGTCGTACTCGGAAAATATCAATATTTTTGCGTAGTATTTTGAGGAATTAATTTTTGTACAATAATATTGAAACTGTAAGAATTAATATTATCATTCGAAATTATTGCACAATAAATCAAGGACATATTGGTGCAAAAATACTAATACTGTCCTGAACATTGTCATATGTCGAAGTATGGTATAAAAAACAAAACATACAAATAATAACTATAAAAAAAATTGCAAAACAGACACTGTTTTTTTTTAAGTTACCTAACAGGTAATACACGACTCAATCAATTCAAGAATA…								RKKRKPYSKFQTLELEKEFLFNAYVSKQKRWELARNLNLTERQVKIWFQNRRMKNKKN			RRMKWKRS		Tribolium_castaneum_Ind RRVKYKKE
>Callosobruchus maculatus comp44633_c0_seq5 Abd-B e								>Callosobruchus_maculatus_comp44633_c0_seq26_Abd-B_(26_variants)			RRMKWKRS		Atrachya_menetriesi_comp108136_c0_seq1_Gsx__2_variants_ RRVKYKKE
AAGTTTCTCATCTTATGGTCTGCTAAAAATCATTATAAGAAATTATAGGTTTTAAGTATTCATTAAGTCTTTTGCTAAAATTGATTCCAATAATACATTTTTGGGGCCAACTTTTTTTATAGAGTTCAACATGAAGGATGCTCAATCACAACAAAAACCTAATAAGAGTACCACCTCATACTCGACAGAATCAACAGACACAGACAAAAAACTAGAAGTGAGTATAGTAGTTCATAGTTATTTATAATAAAATTCGGACTTCTAGAGGAGGTTCTCAAGTATATTACAATAGTTTAGTGACATATTACGCCAAGCTGCAACTCGAGAAATTATATAGGCCAGGCAAATTAGGGTTCCAGTACAATTAATTGGTAGCCACATTTATTTAGGAAAAAAATA…								RKKRKPYSKYQTLELEKEFLFNAYVSKQKRWELARNLNLTERQVKIWFQNRRMKNKKN			RRMKWKRS		Callosobruchus_maculatus_comp26552_c0_seq2_Ind RRVKYKKE
>Callosobruchus maculatus comp44633_c0_seq6 Abd-B f								>Atrachya_menetriesi_comp146889_c0_seq1_AbdB			RRMKWKRS		Drosophila_melanogaster_ind RRVKQKKG
AAGTTTCTCATCTTATGGTCTGCTAAAAATCATTATAAGAAATTATAGGTTTTAAGTATTCATTAAGTCTTTTGCTAAAATTGATTCCAATAATACATTTTTGGGGCCAACTTTTTTTATAGAGTTCAACATGAAGGATGCTCAATCACAACAAAAACCTAATAAGAGTACCACCTCATACTCGACAGAATCAACAGACACAGACAAAAAACTAGAAGTGAGTATAGTAGTTCATAGTTATTTATAATAAAATTCGGACTTCTAGAGGAGGTTCTCAAGTATATTACAATAGTTTAGTGACATATTACGCCAAGCTGCAACTCGAGAAATTATATAGGCCAGGCAAATTAGGGTTCCAGTACAATTAATTGGTAGCCACATTTATTTAGGAAAAAAATA…								RKKRKPYSKYKTLELEKEFLFNAYVSKQKRWELARNLNLTERQVKIWFQNRRMKNKKN			RRMKWKRS		Drosophila_melanogaster_zen RRMKFKKD
>Callosobruchus maculatus comp44633_c0_seq7 Abd-B g								>Branchiostoma_floridae_Hox10			RRMKWKRS		Drosophila_melanogaster_zen2 RRMKLKKS
TCCCTAGTATAAAAATTAAGAATTCTCATTTTCGTCAATATTCGACTTAGTACTAAGACGATCACTTGCGAGAGAGATGAGGTTTCATATATTTGTTTTGAGGTTGGTTATTATTGGATAAAGTCTTTCTTTCACAACAGGTCTCAATATGTCTGTGTGACAAACAGTGGGTTGGATGCTCCCGTTAGGTCTGATATGCGCAATATTACCATAGGTGTTCTCCTCAGGGGTCTATTTTGGGACCAGTTCTGTTCTCTTTATATATAAATAATTTGGAGAGCTGTTACCGTGATGCTAAGTTCACTCTATATGCAGATGATACTTCCGTAGTTATATCAAATAAGTGTGATGTCACTTTGCAGGAGGATTGTGGAGTGCTACTTCAAAATATTCACCAGT…								RKKRCPYTKYQILELEKEFLFNMYVSRERRQEISRHVNLSDRQVKIWFQNRRMKMKRM			RRAKWKRV		Drosophila_melanogaster_exex RRMKWKRS
>Callosobruchus maculatus comp44633_c0_seq8 Abd-B h								>Branchiostoma_floridae_Hox9			RRAKWKRV		Tribolium_castaneum_Exex RRMKWKRS
TCCCTAGTATAAAAATTAAGAATTCTCATTTTCGTCAATATTCGACTTAGTACTAAGACGATCACTTGCGAGAGAGATGAGGTTTCATATATTTGTTTTGAGGTTGGTTATTATTGGATAAAGTCTTTCTTTCACAACAGGTCTCAATATGTCTGTGTGACAAACAGTGGGTTGGATGCTCCCGTTAGGTCTGATATGCGCAATATTACCATAGGTGTTCTCCTCAGGGGTCTATTTTGGGACCAGTTCTGTTCTCTTTATATATAAATAATTTGGAGAGCTGTTACCGTGATGCTAAGTTCACTCTATATGCAGATGATACTTCCGTAGTTATATCAAATAAGTGTGATGTCACTTTGCAGGAGGATTGTGGAGTGCTACTTCAAAATATTCACCAGT…								RKKRCPYTRFQTLELEKEFLYNMYLTRERRYEISQHVNLTERQVKIWFQNRRMKMKKM			RRAKWKRV		Atrachya_menetriesi_comp84723_c0_seq1_Exex RRMKWKRS
>Callosobruchus maculatus comp44633_c0_seq9 Abd-B i								>Drosophila_melanogaster_eve			RRAKWKRV		Callosobruchus_maculatus_comp12077_c1_seq1_Exex RRMKWKRS
TTATAACTGCTAAAGAGGTATGGCCATGATCGCCTTTTTTTAAATCGACTTTTCGCAGGCGATGACAATGTTCAATAAAAAAACTAATTAGGTATAATGTAATTTCTGTGGTTATATCTCTAATTCATCATACAACAGCCAGTAAAGAGCGACTAATAAATTGAAAATAAATCTAATCTCCATAAATTAAAATTTGTAACAAAAAACGCCATAGAACAATGTTTCTGAGATAATCGATCTAATCCAAGCTTTTTCTGAACCACATTCCACATTTACCTCTCACGATATTTGAAAACAAAACAATTATTCGTTACAGTCATAAAAGCATATCGCGTTGAATTTATAGTACGGTGATTACAAGCAGTAACTGCTGACATCATTATTAAAAATATAATTTCA…								RRYRTAFTRDQLGRLEKEFYKENYVSRPRRCELAAQLNLPESTIKVWFQNRRMKDKRQ			RRAKWKRV		Branchiostoma_floridae_Mnxa RRMKWKRS
>Callosobruchus maculatus comp44633_c0_seq10 Abd-B j								>Branchiostoma_floridae_Evxa			RRMKCKRI		Branchiostoma_floridae_Mnxb RRMKWKRS
AAACACAACAATGCATGTATTTTGAACACAACAAGTAAAAATACATCGTAATAAAAACATTTAGGTACAAAAAGTATCTTTCAAGAATTATTTAAAATTTATAGCGTTTAGTCGTACTCGGAAAATATCAATATTTTTGCGTAGTATTTTGAGGAATTAATTTTTGTACAATAATATTGAAACTGTAAGAATTAATATTATCATTCGAAATTATTGCACAATAAATCAAGGACATATTGGTGCAAAAATACTAATACTGTCCTGAACATTGTCATATGTCGAAGTATGGTATAAAAAACAAAACATACAAATAATAACTATAAAAAAAATTGCAAAACAGACACTGTTTTTTTTTAAGTTACCTAACAGGTAATACACGACTCAATCAATTCAAGAATA…								RRYRTAFTREQLARLEKEFYRENYVSRPRRCELAAQLNLPETTIKVWFQNRRMKDKRQ			RRMKWKRT		Branchiostoma_floridae_Gbx RRAKWKRV
>Callosobruchus maculatus comp44633_c0_seq11 Abd-B k								>Atrachya_menetriesi_comp98599_c0_seq1_Eve_(2_variants)			RRMKWKRN		Drosophila_melanogaster_unpg RRAKWKRV
TTATAACTGCTAAAGAGGTATGGCCATGATCGCCTTTTTTTAAATCGACTTTTCGCAGGCGATGACAATGTTCAATAAAAAAACTAATTAGGTATAATGTAATTTCTGTGGTTATATCTCTAATTCATCATACAACAGCCAGTAAAGAGCGACTAATAAATTGAAAATAAATCTAATCTCCATAAATTAAAATTTGTAACAAAAAACGCCATAGAACAATGTTTCTGAGATAATCGATCTAATCCAAGCTTTTTCTGAACCACATTCCACATTTACCTCTCACGATATTTGAAAACAAAACAATTATTCGTTACAGTCATAAAAGCATATCGCGTTGAATTTATAGTACGGTGATTACAAGCAGTAACTGCTGACATCATTATTAAAAATATAATTTCA…								RRYRTAFTREQLARLEKEFYKENYVSRPRRCELAAQLNLPESTIKVWFQNRRMKDKRQ			RRMKWKRT		Tribolium_castaneum_Unpg RRAKWKRV
>Callosobruchus maculatus comp44633_c0_seq12 Abd-B l								>Callosobruchus_maculatus_comp39876_c0_seq1_Eve			RRMKRKRT		Callosobruchus_maculatus__comp2890_c0_seq2_Unpg RRAKWKRV
TCAACTAATTTCGGTTTACTATGCCCAAGTTGAGTCAAGACTGAGGTACGCTTTGTGTTTCTGGGGCTCATCAGTTAATGCTCAGCAGCATGACTGGTATCAACAGTAGGCAGTCCTGCAAGGATAGTTTTAGACGTCTGGAAATTTTAACACTACCGTCTTTGTTTATTTATGAAATGGCGGTGTATACATTTATAAATAAAAACAAGTTTTTGAATGAAAATTCATGCTCTGTTGTGACCAGGCAATTTGAAGATCTGCACGTGGCTTTCGCTAAATACAATGTGGGTAAGAAATCGCCCGATATACTGGGACCTAGAATTTACAATAAATTGCCAAAAAATGTTAAAGACTGTTTAGATATCAACAAGTTTAGGATCAAGCTGAAAGACTTCCTTG…								RRYRTAFTREQLARLEKEFYKENYVSRPRRCELAAQLNLPESTIKVWFQNRRMKDKRQ			RRMKQKKR		Atrachya_menetriesi_comp127691_c0_seq1_Gbx RRAKWKRV
>Callosobruchus maculatus comp44633_c0_seq14 Abd-B m								>Tribolium_castaneum_Eve			RRMKQKKR		Drosophila_melanogaster_btn RRMKCKRI
TTATAACTGCTAAAGAGGTATGGCCATGATCGCCTTTTTTTAAATCGACTTTTCGCAGGCGATGACAATGTTCAATAAAAAAACTAATTAGGTATAATGTAATTTCTGTGGTTATATCTCTAATTCATCATACAACAGCCAGTAAAGAGCGACTAATAAATTGAAAATAAATCTAATCTCCATAAATTAAAATTTGTAACAAAAAACGCCATAGAACAATGTTTCTGAGATAATCGATCTAATCCAAGCTTTTTCTGAACCACATTCCACATTTACCTCTCACGATATTTGAAAACAAAACAATTATTCGTTACAGTCATAAAAGCATATCGCGTTGAATTTATAGTACGGTGATTACAAGCAGTAACTGCTGACATCATTATTAAAAATATAATTTCA…								RRYRTAFTREQLSRLEKEFHRENYVSRPRRCELAAQLHLPESTIKVWFQNRRMKDKRQ			RRMKQKKR		Tribolium_castaneum_Btn RRMKWKRT
>Callosobruchus maculatus comp44633_c0_seq15 Abd-B n								>Branchiostoma_floridae_Evxb			RRMKQKKR		Atrachya_menetriesi_comp68233_c0_seq1_Btn RRMKWKRN
AAACACAACAATGCATGTATTTTGAACACAACAAGTAAAAATACATCGTAATAAAAACATTTAGGTACAAAAAGTATCTTTCAAGAATTATTTAAAATTTATAGCGTTTAGTCGTACTCGGAAAATATCAATATTTTTGCGTAGTATTTTGAGGAATTAATTTTTGTACAATAATATTGAAACTGTAAGAATTAATATTATCATTCGAAATTATTGCACAATAAATCAAGGACATATTGGTGCAAAAATACTAATACTGTCCTGAACATTGTCATATGTCGAAGTATGGTATAAAAAACAAAACATACAAATAATAACTATAAAAAAAATTGCAAAACAGACACTGTTTTTTTTTAAGTTACCTAACAGGTAATACACGACTCAATCAATTCAAGAATA…								RRYRTAFSREQTARLEKEFHRDNYLSRPRRCELAAALNLPETTIKVWFQNRRMKEKRQ			RRMKQKKR		Branchiostoma_floridae_Mox RRMKWKRT
>Callosobruchus maculatus comp44633_c0_seq16 Abd-B o								>Drosophila_melanogaster_cad			RRMKNKKN		Callosobruchus_maculatus_comp38822_c1_seq3_Btn RRMKRKRT
AAGTTTCTCATCTTATGGTCTGCTAAAAATCATTATAAGAAATTATAGGTTTTAAGTATTCATTAAGTCTTTTGCTAAAATTGATTCCAATAATACATTTTTGGGGCCAACTTTTTTTATAGAGTTCAACATGAAGGATGCTCAATCACAACAAAAACCTAATAAGAGTACCACCTCATACTCGACAGAATCAACAGACACAGACAAAAAACTAGAAGTGAGTATAGTAGTTCATAGTTATTTATAATAAAATTCGGACTTCTAGAGGAGGTTCTCAAGTATATTACAATAGTTTAGTGACATATTACGCCAAGCTGCAACTCGAGAAATTATATAGGCCAGGCAAATTAGGGTTCCAGTACAATTAATTGGTAGCCACATTTATTTAGGAAAAAAATA…								DKYRVVYTDFQRLELEKEYCTSRYITIRRKSELAQTLSLSERQVKIWFQNRRAKERKQ			RRMKNKKN		Branchiostoma_floridae_Hox1 RRMKQKKR
>Callosobruchus maculatus comp44633_c0_seq17 Abd-B p								>Tribolium_castaneum_Cad1			RRMKNKKN		Drosophila_melanogaster_lab RRMKQKKR
AAACACAACAATGCATGTATTTTGAACACAACAAGTAAAAATACATCGTAATAAAAACATTTAGGTACAAAAAGTATCTTTCAAGAATTATTTAAAATTTATAGCGTTTAGTCGTACTCGGAAAATATCAATATTTTTGCGTAGTATTTTGAGGAATTAATTTTTGTACAATAATATTGAAACTGTAAGAATTAATATTATCATTCGAAATTATTGCACAATAAATCAAGGACATATTGGTGCAAAAATACTAATACTGTCCTGAACATTGTCATATGTCGAAGTATGGTATAAAAAACAAAACATACAAATAATAACTATAAAAAAAATTGCAAAACAGACACTGTTTTTTTTTAAGTTACCTAACAGGTAATACACGACTCAATCAATTCAAGAATA…								DKYRVVYTDLQRIELEKEFTVSKYITIKRKSELAENLGLSERQIKIWFQNRRAKERKQ			RRMKNKKN		Tribolium_castaneum_lab RRMKQKKR
>Callosobruchus maculatus comp44633_c0_seq19 Abd-B q								>Atrachya_menetriesi_comp39955_c0_seq1_Cdx			RRMKMKRM		Atrachya_menetriesi_comp74830_c0_seq2_lab__2_variants_ RRMKQKKR
TTATAACTGCTAAAGAGGTATGGCCATGATCGCCTTTTTTTAAATCGACTTTTCGCAGGCGATGACAATGTTCAATAAAAAAACTAATTAGGTATAATGTAATTTCTGTGGTTATATCTCTAATTCATCATACAACAGCCAGTAAAGAGCGACTAATAAATTGAAAATAAATCTAATCTCCATAAATTAAAATTTGTAACAAAAAACGCCATAGAACAATGTTTCTGAGATAATCGATCTAATCCAAGCTTTTTCTGAACCACATTCCACATTTACCTCTCACGATATTTGAAAACAAAACAATTATTCGTTACAGTCATAAAAGCATATCGCGTTGAATTTATAGTACGGTGATTACAAGCAGTAACTGCTGACATCATTATTAAAAATATAATTTCA…								DKYRVVYTDHQRIELEKEFTNNKYITIRRKSELANNLGLSERQIKIWFQNRRAKERKQ			RRMKMKKM		Callosobruchus_maculatus_comp42069_c2_seq15_seq1_lab RRMKQKKR
>Callosobruchus maculatus comp44633_c0_seq20 Abd-B r								>Callosobruchus_maculatus_comp45520_c0_seq1_Cad			RRMKDKRQ		Drosophila_melanogaster_Abd_B RRMKNKKN
TCCCTAGTATAAAAATTAAGAATTCTCATTTTCGTCAATATTCGACTTAGTACTAAGACGATCACTTGCGAGAGAGATGAGGTTTCATATATTTGTTTTGAGGTTGGTTATTATTGGATAAAGTCTTTCTTTCACAACAGGTCTCAATATGTCTGTGTGACAAACAGTGGGTTGGATGCTCCCGTTAGGTCTGATATGCGCAATATTACCATAGGTGTTCTCCTCAGGGGTCTATTTTGGGACCAGTTCTGTTCTCTTTATATATAAATAATTTGGAGAGCTGTTACCGTGATGCTAAGTTCACTCTATATGCAGATGATACTTCCGTAGTTATATCAAATAAGTGTGATGTCACTTTGCAGGAGGATTGTGGAGTGCTACTTCAAAATATTCACCAGT…								DKYRVVYTDHQRIELEKEFTNNKYITIRRKSELATSLGLSERQIKIWFQNRRAKERKQ			RRMKDKRQ		Tribolium_castaneum_Abd_B RRMKNKKN
>Callosobruchus maculatus comp44633_c0_seq21 Abd-B s								>Tribolium_castaneum_Cad2			RRMKDKRQ		Callosobruchus_maculatus_comp44633_c0_seq26_Abd_B__26_variants_ RRMKNKKN
TTATAACTGCTAAAGAGGTATGGCCATGATCGCCTTTTTTTAAATCGACTTTTCGCAGGCGATGACAATGTTCAATAAAAAAACTAATTAGGTATAATGTAATTTCTGTGGTTATATCTCTAATTCATCATACAACAGCCAGTAAAGAGCGACTAATAAATTGAAAATAAATCTAATCTCCATAAATTAAAATTTGTAACAAAAAACGCCATAGAACAATGTTTCTGAGATAATCGATCTAATCCAAGCTTTTTCTGAACCACATTCCACATTTACCTCTCACGATATTTGAAAACAAAACAATTATTCGTTACAGTCATAAAAGCATATCGCGTTGAATTTATAGTACGGTGATTACAAGCAGTAACTGCTGACATCATTATTAAAAATATAATTTCA…								DKYRVVYTDHQRVELEKEFYYSRYITIRRKAELANSLGLSERQVKIWFQNRRAKERKQ			RRMKDKRQ		Atrachya_menetriesi_comp146889_c0_seq1_AbdB RRMKNKKN
>Callosobruchus maculatus comp44633_c0_seq22 Abd-B t								>Branchiostoma_floridae_Cdx			RRMKDKRQ		Branchiostoma_floridae_Hox10 RRMKMKRM
AAACACAACAATGCATGTATTTTGAACACAACAAGTAAAAATACATCGTAATAAAAACATTTAGGTACAAAAAGTATCTTTCAAGAATTATTTAAAATTTATAGCGTTTAGTCGTACTCGGAAAATATCAATATTTTTGCGTAGTATTTTGAGGAATTAATTTTTGTACAATAATATTGAAACTGTAAGAATTAATATTATCATTCGAAATTATTGCACAATAAATCAAGGACATATTGGTGCAAAAATACTAATACTGTCCTGAACATTGTCATATGTCGAAGTATGGTATAAAAAACAAAACATACAAATAATAACTATAAAAAAAATTGCAAAACAGACACTGTTTTTTTTTAAGTTACCTAACAGGTAATACACGACTCAATCAATTCAAGAATA…								DKYRVVYSDHQRLELEKEFYSNKYITIKRKVQLANELGLSERQVKIWFQNRRAKQRKM			RRMKEKRQ		Branchiostoma_floridae_Hox9 RRMKMKKM
>Callosobruchus maculatus comp44633_c0_seq23 Abd-B u								>Branchiostoma_floridae_Pitx			RRAKERKQ		Drosophila_melanogaster_eve RRMKDKRQ
TCCCTAGTATAAAAATTAAGAATTCTCATTTTCGTCAATATTCGACTTAGTACTAAGACGATCACTTGCGAGAGAGATGAGGTTTCATATATTTGTTTTGAGGTTGGTTATTATTGGATAAAGTCTTTCTTTCACAACAGGTCTCAATATGTCTGTGTGACAAACAGTGGGTTGGATGCTCCCGTTAGGTCTGATATGCGCAATATTACCATAGGTGTTCTCCTCAGGGGTCTATTTTGGGACCAGTTCTGTTCTCTTTATATATAAATAATTTGGAGAGCTGTTACCGTGATGCTAAGTTCACTCTATATGCAGATGATACTTCCGTAGTTATATCAAATAAGTGTGATGTCACTTTGCAGGAGGATTGTGGAGTGCTACTTCAAAATATTCACCAGT…								RRQRTHFTSQQLQELEASFARNRYPDMATREEIAAWTNLTEARVRVWFKNRRAKWRKR			RRAKERKQ		Branchiostoma_floridae_Evxa RRMKDKRQ
>Callosobruchus maculatus comp44633_c0_seq24 Abd-B v								>Drosophila_melanogaster_Ptx1			RRAKERKQ		Atrachya_menetriesi_comp98599_c0_seq1_Eve__2_variants_ RRMKDKRQ
AAGTTTCTCATCTTATGGTCTGCTAAAAATCATTATAAGAAATTATAGGTTTTAAGTATTCATTAAGTCTTTTGCTAAAATTGATTCCAATAATACATTTTTGGGGCCAACTTTTTTTATAGAGTTCAACATGAAGGATGCTCAATCACAACAAAAACCTAATAAGAGTACCACCTCATACTCGACAGAATCAACAGACACAGACAAAAAACTAGAAGTGAGTATAGTAGTTCATAGTTATTTATAATAAAATTCGGACTTCTAGAGGAGGTTCTCAAGTATATTACAATAGTTTAGTGACATATTACGCCAAGCTGCAACTCGAGAAATTATATAGGCCAGGCAAATTAGGGTTCCAGTACAATTAATTGGTAGCCACATTTATTTAGGAAAAAAATA…								RRQRTHFTSQQLQELEHTFSRNRYPDMSTREEIAMWTNLTEARVRVWFKNRRAKWRKR			RRAKERKQ		Callosobruchus_maculatus_comp39876_c0_seq1_Eve RRMKDKRQ
>Callosobruchus maculatus comp44633_c0_seq25 Abd-B w								>Tribolium_castaneum_Ptx1			RRAKERKQ		Tribolium_castaneum_Eve RRMKDKRQ
AAGTTTCTCATCTTATGGTCTGCTAAAAATCATTATAAGAAATTATAGGTTTTAAGTATTCATTAAGTCTTTTGCTAAAATTGATTCCAATAATACATTTTTGGGGCCAACTTTTTTTATAGAGTTCAACATGAAGGATGCTCAATCACAACAAAAACCTAATAAGAGTACCACCTCATACTCGACAGAATCAACAGACACAGACAAAAAACTAGAAGTGAGTATAGTAGTTCATAGTTATTTATAATAAAATTCGGACTTCTAGAGGAGGTTCTCAAGTATATTACAATAGTTTAGTGACATATTACGCCAAGCTGCAACTCGAGAAATTATATAGGCCAGGCAAATTAGGGTTCCAGTACAATTAATTGGTAGCCACATTTATTTAGGAAAAAAATA…								RRQRTHFTSQQLQELEATFARNRYPDMSTREEIAMWTNLTEARVRVWFKNRRAKWRKR			RRAKQRKM		Branchiostoma_floridae_Evxb RRMKEKRQ
>Callosobruchus maculatus comp44633_c0_seq26 len=2587 Abd-B x								>Drosophila_melanogaster_bcd			RRAKWRKR		Drosophila_melanogaster_cad RRAKERKQ
TCAACTAATTTCGGTTTACTATGCCCAAGTTGAGTCAAGACTGAGGTACGCTTTGTGTTTCTGGGGCTCATCAGTTAATGCTCAGCAGCATGACTGGTATCAACAGTAGGCAGTCCTGCAAGGATAGTTTTAGACGTCTGGAAATTTTAACACTACCGTCTTTGTTTATTTATGAAATGGCGGTGTATACATTTATAAATAAAAACAAGTTTTTGAATGAAAATTCATGCTCTGTTGTGACCAGGCAATTTGAAGATCTGCACGTGGCTTTCGCTAAATACAATGTGGGTAAGAAATCGCCCGATATACTGGGACCTAGAATTTACAATAAATTGCCAAAAAATGTTAAAGACTGTTTAGATATCAACAAGTTTAGGATCAAGCTGAAAGACTTCCTTG…								RRTRTTFTSSQIAELEQHFLQGRYLTAPRLADLSAKLALGTAQVKIWFKNRRRRHKIQ			RRAKWRKR		Tribolium_castaneum_Cad1 RRAKERKQ
>Callosobruchus maculatus comp44633_c0_seq27 Abd-B y											RRAKWRKR		Atrachya_menetriesi_comp39955_c0_seq1_Cdx RRAKERKQ
TTATAACTGCTAAAGAGGTATGGCCATGATCGCCTTTTTTTAAATCGACTTTTCGCAGGCGATGACAATGTTCAATAAAAAAACTAATTAGGTATAATGTAATTTCTGTGGTTATATCTCTAATTCATCATACAACAGCCAGTAAAGAGCGACTAATAAATTGAAAATAAATCTAATCTCCATAAATTAAAATTTGTAACAAAAAACGCCATAGAACAATGTTTCTGAGATAATCGATCTAATCCAAGCTTTTTCTGAACCACATTCCACATTTACCTCTCACGATATTTGAAAACAAAACAATTATTCGTTACAGTCATAAAAGCATATCGCGTTGAATTTATAGTACGGTGATTACAAGCAGTAACTGCTGACATCATTATTAAAAATATAATTTCA…											RRRRHKIQ		Callosobruchus_maculatus_comp45520_c0_seq1_Cad RRAKERKQ
>Callosobruchus maculatus comp44633_c0_seq28 Abd-B z													Tribolium_castaneum_Cad2 RRAKERKQ
AAACACAACAATGCATGTATTTTGAACACAACAAGTAAAAATACATCGTAATAAAAACATTTAGGTACAAAAAGTATCTTTCAAGAATTATTTAAAATTTATAGCGTTTAGTCGTACTCGGAAAATATCAATATTTTTGCGTAGTATTTTGAGGAATTAATTTTTGTACAATAATATTGAAACTGTAAGAATTAATATTATCATTCGAAATTATTGCACAATAAATCAAGGACATATTGGTGCAAAAATACTAATACTGTCCTGAACATTGTCATATGTCGAAGTATGGTATAAAAAACAAAACATACAAATAATAACTATAAAAAAAATTGCAAAACAGACACTGTTTTTTTTTAAGTTACCTAACAGGTAATACACGACTCAATCAATTCAAGAATA…													Branchiostoma_floridae_Cdx RRAKQRKM
>Callosobruchus maculatus comp45520_c0_seq1 Cad													Branchiostoma_floridae_Pitx RRAKWRKR
TTTTTTTTTTAGAAAAGGAACTAAGTTTAATAATCGATGAACACACATTCACATTAACAGTATACGTATTATTATTATTATATAATTTCTCTTTCAGAGCGTAAAATTGCACTAAACAAACAGTATAATCTAAACTAATACAGTTAAAAAACTACACTATTGCACTTGATCGGACGGGTATGCCGTAAGCTTCAAAAATTGAAACAAAACATTTAAGGAATACAATAATATGTACAATATAGTTAAGAATTTGTACAATAGAGATGAAAATATCCTAAAAATCTGTCCTGTTTCTCTTGAATCTGGGAGGAGATGATTTCATTAGAACTTCCGTTTTCCTGCAAACTTTAAACTGGAGTATGTTTGGTCCATGAGGGTTGACATTCCGTGGAGAAGTGT…													Drosophila_melanogaster_Ptx1 RRAKWRKR
>Callosobruchus maculatus comp41872_c0_seq4 Abd-Aa													Tribolium_castaneum_Ptx1 RRAKWRKR
GTGGAACTCCTTCTCCAGCTCCAGGGTCTGGAAACGGGTGTAGGTCTGTCGGCCGCGCCTTCTAGGGCACCCGTTGGGACCACAGACGACCCGGTCAAAGGGGCTCATCCAGTCTGTGATTGACATCCACGGGTATCTGGGTATGTCCGGAATGGGCTGTGCGCCAGGAGCGGCGGGCTGGGAGCAAGAGGTGAGGGGGTCGACGACCGCGCTGGCCGCCTGGTGGTAGAACTGGGCAGCTACGGAGGCCATCGAAGCTGAGGCGCTGTTGGCGGCCGCAGCTGCGGACACTGCAGCTGCCGCGGCTGCGCCGTTCTGGTGGTGGTGGCTGAGCGTGTAGTTCACCATGGAGTCCGCTGAGCCGGGCGCCACGTTGCCCGTCAGACCTGCTGTGTATCT…													Drosophila_melanogaster_bcd RRRRHKIQ
>Callosobruchus maculatus comp41872_c0_seq5 Abd-Ab													;
GTGGAACTCCTTCTCCAGCTCCAGGGTCTGGAAACGGGTGTAGGTCTGTCGGCCGCGCCTTCTAGGGCACCCGTTGGGACCATTGTACTCACCACAGACGACCCGGTCAAAGGGGCTCATCCAGTCTGTGATTGACATCCACGGGTATCTGGGTATGTCCGGAATGGGCTGTGCGCCAGGAGCGGCGGGCTGGGAGCAAGAGGTGAGGGGGTCGACGACCGCGCTGGCCGCCTGGTGGTAGAACTGGGCAGCTACGGAGGCCATCGAAGCTGAGGCGCTGTTGGCGGCCGCAGCTGCGGACACTGCAGCTGCCGCGGCTGCGCCGTTCTGGTGGTGGTGGCTGAGCGTGTAGTTCACCATGGAGTCCGCTGAGCCGGGCGCCACGTTGCCCGTCAGACC…													end;
>Callosobruchus maculatus comp41872_c0_seq8 Abd-Ac
GTGGAACTCCTTCTCCAGCTCCAGGGTCTGGAAACGGGTGTAGGTCTGTCGGCCGCGCCTTCTAGGGCACCCGTTGGGACCATTGTACTCACCACAGACGACCCGGTCAAAGGGGCTCATCCAGTCTGTGATTGACATCCACGGGTATCTGGGTATGTCCGGAATGGGCTGTGCGCCAGGAGCGGCGGGCTGGGAGCAAGAGGTGAGGGGGTCGACGACCGCGCTGGCCGCCTGGTGGTAGAACTGGGCAGCTACGGAGGCCATCGAAGCTGAGGCGCTGTTGGCGGCCGCAGCTGCGGACACTGCAGCTGCCGCGGCTGCGCCGTTCTGGTGGTGGTGGCTGAGCGTGTAGTTCACCATGGAGTCCGCTGAGCCGGGCGCCACGTTGCCCGTCAGACC…
>Callosobruchus maculatus comp41872_c0_seq27 Abd-Ad
GTGGAACTCCTTCTCCAGCTCCAGGGTCTGGAAACGGGTGTAGGTCTGTCGGCCGCGCCTTCTAGGGCACCCGTTGGGACCACAGACGACCCGGTCAAAGGGGCTCATCCAGTCTGTGATTGACATCCACGGGTATCTGGGTATGTCCGGAATGGGCTGTGCGCCAGGAGCGGCGGGCTGGGAGCAAGAGGTGAGGGGGTCGACGACCGCGCTGGCCGCCTGGTGGTAGAACTGGGCAGCTACGGAGGCCATCGAAGCTGAGGCGCTGTTGGCGGCCGCAGCTGCGGACACTGCAGCTGCCGCGGCTGCGCCGTTCTGGTGGTGGTGGCTGAGCGTGTAGTTCACCATGGAGTCCGCTGAGCCGGGCGCCACGTTGCCCGTCAGACCTGCTGTGTATCT…

## Sheet: TGF
NB depending on your Excel version, to retrieve sequences, it may be necessary to double click on cells, or copy to text editing program
Nucleotide Sequences:			Amino Acid Sequences:						Alignment used for phylogenetic analysis:
>Atrachya menetriesi comp188762_c0_seq1 Partial Act a			>Callosobruchus maculatus comp33819_c0_seq2 dpp						Fasta format:			Phy format:		Nxs format:
CAAACTTAGGTTAGAAGCTATTAAAAAGCAAATATTACAAAAGTTAGGTTTGATGCAGAAACCGAATGTGACCCACAGTCTTCCTAAAGAGGTGATTTTGGAAACGCTTTACAGGGCCGAAGACGAGGATAGTGATTTTTTAAGCAATTTTGATCAAAAATTTTCGACCACTAGCGCTAGGAATAATATTATGGAAACGGTTGATGCAGACGATTTTTACGGCAG			SKDLPKEVLHQVETNLMSLFGFRTRPKVDRNKLVIPDAMLKMYEKQMGFPLDTASIPKVGWNTKGANTVRSFTHIESPVDKKFPGHHKFRLKFDLNSIPKGEKLEAAELTLNRWKIDSQSENEKEYFQRILVNDIVKPGVKGSHGPITRLVDSKLIDTRKNSTISLDVLPAVHRWVQDPKQNHGLLITVSGIGRNRTTPAHHVRLRRSVEAQGDSTSPSESSASSGDDWSSAQPLLLTYTDDGKNLQRTGRHLADIPRRRRATKYKHGRRREEKREPCARHKMYVDFTDVGWSDWIVAPPGYDAYHCRGECSFPLAAHLNTTNHAIVQTLMNSVNPTKVPKTCCVPTALNSISMLYVDDENKVVLKNYKEMVVMGCGCR						>Apis_mellifera_Activin_XP001123044.2			94 72		#NEXUS
>Atrachya menetriesi comp158312_c0_seq1 Partial Act b			>Callosobruchus maculatus comp40430_c0_seq1 Gbb						CCKQRFYVNFSQLGWIIAPQGYYANYCRGDCAAYYTHVIEEYRCAPLKFSPMSLIYSNIIKRDLPKVVDECG			Ap.mell.Ac CCKQRFYVNF SQLGWIIAPQ GYYANYCRGD CAAYYTHVIE EYRCAPLKFS		BEGIN DATA;
CAGCGGTTGGCAGAAGATCGACCTGACCGAGACGGTTCGGCAATGGTTCGCCGAGTCAACGGACGACAAACTGCGACTGTTCGTCGATTGCAGCTGTTGCTCCAACTGGCACATACACCTCTTTAATACCAACAACGAACGGAGCCGAAAAACTAACCTCAACAGGCCGTTTCTCGTCATACACACCGATCCCAGTACGGCGG			TGVYLDNGLDQTSMDLMSNEEKKEMELEILNLLGLPNRPRKINKQPLEKSAPRFLLDIYKSLMEEENEENHRMKRDTAELNISGEERQQIDESDVIMTFESVNHHVSNVRHERGKRLWFNVSEVPIAEDIVGAELRIFKNKIKDSKPDLMYTISVYQLINTDNGERELEFVSALNVTSDLSDWVTLNVTACLATWVAFPASNKGLYLSVQPLSRPGHEVRPEDIGLVTTKAEDKIQPFMVAFLKAQNHVKSRIARSPKTKKDTTFTNIVHGYKNNEPDYRRSCRIETLYISFKDLKWQDWIIAPDGYAAYYCTGECNFPLNAHMNATNHAIVQTLVHLMNPWRFPKPCCAPTKLSPISVLYFLDDQNVILKKYKKMVVKSCGCH									TX084984.1 CCKQRFYVSF KQLGWVIAPQ GYHANYCRGD CGLYHTHVIE EVRCAPLKFS		dimensions ntax=94 nchar=72;
>Atrachya menetriesi comp89425_c0_seq1 Gbb			>Callosobruchus maculatus comp19390_c0_seq1 BMPx						>Tribolium_castaneum_XP_008194984.1_Act			Dr.mela.Ac CCKESFYVSF KALGWIIAPR GYFANYCRGD CTGFHAHFIE EYRCAPIKFS		format missing=?
ACAACCCACATGAAAGAAGAAAAGAAGGTAGGCAACCAGTTATATATTAAAAGTAACTCCCCCAACTCTAAAGTAGGTATTATAAGTACTAGGATAATAATTATACCAACCAAAAATTTTATTTTAGACCAAAAATTGTCAGTTTTTTTATCTTTATAATTTTGTCCATAATTTACGAAAAAGTTAATATGTCACTGAATAAAAACTATATACAAGGTATCCCAAGTATTACGAGACATCCTGTGTAAGTGAAATTACATACATTAAACATTTACAAAATGTACAGCAATAATAAAATATGGCGGATCTAATGACAACCACAACTCTTCACGACCATTTTCTTATATTTCTTCAATATGACGTTCTGATCATCGAGATAATATAAAACCGATATGGGAT…			SGPFIQNEVVENLSDKHLLIFELPTSDEDEKFVSAELKILTLIDSAVYLKGDIKRVIKVSVYDEAIRKVLTYQETQVEHINNTWLSFDVTGPVRDTLENESTMKRLKIIVAVYISSSQAERDLKLSLLPERADENMEHDYPILILSYSSVEGMVDNNRYTIQSKDFVRKKRNVDEDDEEVMNRFWDDDMAGVRTPIRKAKKMRNTCKKKPLYINFAEINYDIWIVQPSGYDAYQCQGRCFYPVAEHLNPTKHAIVQALLHSMSPAKASRSCCVPTILDSI						CCKQRFYVSFKQLGWVIAPQGYHANYCRGDCGLYHTHVIEEVRCAPLKFSSMSLIYMTIIKRDLPKVVDECG			B.f.Inhibi CCREKFYVDF KDIAWIISPK GYYANFCTGS CQGHHTSVLQ RVACTPTKMS		interleave datatype=PROTEIN gap= -;
>Atrachya menetriesi comp100246_c0_seq7 dpp a			>Callosobruchus maculatus comp42632_c3_seq1 Alp/Daw									S.k.Activi CCRKSFYVSF EDIHWIIEPS GFYANHCNGS CEGQHTTMMQ RVSCTPTAMS
CGTAATTATTCATCAATAAAGACGTGATTCGGTATTATTAGTACTTCACATTAAGGTGCGTAAGAATTACTTCAATAATTTATTAATTTCTCATTTTGTACTAAGGATTTATTTACCATAGTGACTTTAAATTAATCCCTGAAAAAAATTGGTACTGTAAACTATGGCTAATAAAGATTTTATTTTTACTGTAAATGAATACAACAAAGATAACGTTTTTCAGAAACAGTTGGGATTTTCTTTACATTTTTCGGCTGTGGATCATAAGACTAGCTCGTATTACAAATAGGTACCTAAGAAAATTTCACTGGGACAACAAAACTGTCTAGTGTTAAACGGTAGCCTCAAAAGTCCAAAAAAATGATCACAGACGCGGTTACGGAAAGACATGTCACAAAA…			LLEFSDNARCLTTYRYPAACVPFQMPNDIHVSEVSNAELWFRKDEHLMDSHNQTFVVSEVAHWDTNKSFKKSTPVAIQETSLTEDWVRVDVTHVVKNWLDFYDSPVHAFSIVCKTCIKDEFRSPVTSTPDDNRPFLVIYTHIQQRRTMRHKRQRRSAICGTDVNECCKESLYVSFAEIGWGDWIIRPEGYNAYFCKGSCLSPSAITLSGSQHHTILHKMMYGKTSNDGGGRPELTPCCAATQFQPLQLVYMDSNKTVTTKLLSNMIVETCGC						>Drosophila_melanogaster_Activin_NP651942.2			N.v.Act_AB CCRQEFYVSF EEMGWILVPR GFNANYCTGS CYGHHTEVIQ KVACAPTKMF		matrix
>Atrachya menetriesi comp100246_c0_seq2 dpp b			>Callosobruchus maculatus comp39049_c0_seq1 Myo						CCKESFYVSFKALGWIIAPRGYFANYCRGDCTGFHAHFIEEYRCAPIKFSSMSLIYDGIIKRDLPKVVDECG			MIa_NP0324 CCKKQFFVSF KDIGWIIAPS GYHANYCEGE CPSFHSTVIN HYRCVPTKLR		Apis_mellifera_Activin_XP001123044.2 CCKQRFYVNFSQLGWIIAPQGYYANYCRGDCAAYYTHVIEEYRCAPLKFS
CGTAATTATTCATCAATAAAGACGTGATTCGGTATTATTAGTACTTCACATTAAGGTGCGTAAGAATTACTTCAATAATTTATTAATTTCTCATTTTGTACTAAGGATTTATTTACCATAGTGACTTTAAATTAATCCCTGAAAAAAATTGGTACTGTAAACTATGGCTAATAAAGATTTTATTTTTACTGTAAATGAATACAACAAAGATAACGTTTTTCAGAAACAGTTGGGATTTTCTTTACATTTTTCGGCTGTGGATCATAAGACTAGCTCGTATTACAAATAGGTACCTAAGAAAATTTCACTGGGACAACAAAACTGTCTAGTGTTAAACGGTAGCCTCAAAAGTCCAAAAAAATGATCACAGACGCGGTTACGGAAAGACATGTCACAAAA…			LMVLVLARCSLGDKHPSNRTQSVAKRRYLEGLSAGEFPSGGCGSCRMREEIKLRNIEVIKNEILRKMRLQQAPNITGKVLPEIPEHLRRRIDQEYEEMQADQPQFKPGFSVSEEEDEYHLKTQKIITFAQPYPRLRHKANSGVRGDVLHFTFGEGITKFHVSNATLFVFLKGTDRRPLPDVNVEVFKVQHPGGESPSFTRVASKKMTQPLGKGSWAEMELTETVSEWFKNPRDNYGFLVNATVNGKKIAVTDVTADKGKKVPFVEISTTESKRRIRRQIAFDCDEKMDQSYCCRYPLMVDFEVIGFDFIIAPKRYNAHMCHGECPFLAMQKHVHTHLTQMTMSNSMPPCCTPRKMSGITMLYFDNQLNVVYGALPGMVVDRCGC									MIb_NP0324 CCRQQFFIDF RLIGWIIAPT GYYGNYCEGS CPAFHTAVVN QYRCIPTKLS		Tribolium_castaneum_XP_008194984.1_Act CCKQRFYVSFKQLGWVIAPQGYHANYCRGDCGLYHTHVIEEVRCAPLKFS
>Atrachya menetriesi comp100246_c0_seq1 dpp c			>Callosobruchus maculatus comp48645_c0_seq1 Mav						>Branchiostoma_floridae_Inhibin_beta_XP002606835.1			M.mu.Inhib CCRRDHYVDF QELGWILQPE GYQLNYCSGQ CPPFHSAVFS LLKCVPTARR		Drosophila_melanogaster_Activin_NP651942.2 CCKESFYVSFKALGWIIAPRGYFANYCRGDCTGFHAHFIEEYRCAPIKFS
AGAATATTCGATAATAACTTTAAATATGATTTTCAAAATCAGATTCTTCCTACTTGAAGAGGAAAAACGGTTAATGAGGTAGACATCATAAACAATTGATTAGATACAACTACTATTTTGTTTAAATTTTTTTAACACAAATCCAGTGTGGTCTTAATATCTTTATTTGGATATATTTCCCTATTTATTTAATGCTAGTAAATAGAAAGATATTTTAAATATTTAAAATTGATTTTCAAAGGCGTCTATTTGTTCAACTATTTAATTTAAACTCCAGGTACGTCATTTATTAAAATCACTTTTGTAAAGTGATAAAAATTACTTTAAAGTTGCGGTATAGTTTTTACGAAAACAACTTAATTTTAGTTAATTTAACTTAAACTCATGACAAAATAATTA…			WCNSELVTTGSSDSDKGLLQDLGLSILPDVSKINISLAEYTKMMTSYLETVENDLDANAGDDTHPRLITFNVDKKIWWRRKQDTYRLRFSVPPLPQYEVKNAQLRFLAAPQFSGPTTIRVLVNQVLGARRKRYLEEKTLYLSKNHTKWCELDVTNAMQSWIQGDINLGLDLICLDSNCEVNPLEAAITAVVETKSSRERRSIMYRPERRTDCQRGRNKEKGKRKCCRQNMKVNFKKLDIPEMNFIMEPKIYEAGYCYGLCPPNYNHATNHSRIQSLMHQMEKSNTSSSKRRVPKACCAPSKLGPLDILLVNKDNPTKLMLEKWDNMVVIECACS						CCREKFYVDFKDIAWIISPKGYYANFCTGSCQGHHTSVLQRVACTPTKMSALSMLYGYIFNKNLPNKVDACG			C42632_c3 CCKESLYVSF AEIGWIIRPE GYNAYFCKGS CLSQHHTILH KMMCAATQFQ		Branchiostoma_floridae_Inhibin_beta_XP002606835.1 CCREKFYVDFKDIAWIISPKGYYANFCTGSCQGHHTSVLQRVACTPTKMS
>Atrachya menetriesi comp100246_c0_seq4 dpp d			>Callosobruchus maculatus comp30559_c0_seq2 Derriere also1 shorter									At92923_c0 CCRESLYISF AEIGWIIKPE GYNAHFCKGS CTTQHNSILQ KVMCAAIQFQ		Saccoglossus_kowalevskii_Activin_Inhibin_NP_001161496.1 CCRKSFYVSFEDIHWIIEPSGFYANHCNGSCEGQHTTMMQRVSCTPTAMS
CGGTTAACAAAAAAGAAAATATACTAAATCATTAAATTTTCTTGTTTCTTAAAATATTCGATAATAACTTTAAATATGATTTTCAAAATCAGATTCTTCCTACTTGAAGAGGAAAAACGGTTAATGAGGTAGACATCATAAACAATTGATTAGATACAACTACTATTTTGTTTAAATTTTTTTAACACAAATCCAGTGTGGTCTTAATATCTTTATTTGGATATATTTCCCTATTTATTTAATGCTAGTAAATAGAAAGATATTTTAAATATTTAAAATTGATTTTCAAAGGCGTCTATTTGTTCAACTATTTAATTTAAACTCCAGGTACGTCATTTATTAAAATCACTTTTGTAAAGTGATAAAAATTACTTTAAAGTTGCGGTATAGTTTTTACGA…			KDVGKKTSTADEAVISTQYLDEDWNFDHSVVLQRDLPVFIEHFYEEQVRDIENSPNIRILFNTHWNIASTTIKFDLNTLSATETMLVANLYIYWAPNNDSNLYNQTAVLRLYQIVNISGSSNETELLQNPDVHKLSNVIYASKAQKGWQTFKITKTISNWLAGEDNMGLLLTVSRYDS						>Saccoglossus_kowalevskii_Activin/Inhibin_NP_001161496.1			T.c.XP_970 CCRESFYVSF ADIGWIMSPA GYDAYFCKGS CVTQHNSILQ KVMCAATQFQ		Nematostella_vectensis_Act_ABF61781.1 CCRQEFYVSFEEMGWILVPRGFNANYCTGSCYGHHTEVIQKVACAPTKMF
>Atrachya menetriesi comp100246_c0_seq3 dpp e			KEFIEIFNDTCSGLYGTFVAVKVKSQDSIKNTVSIPQQKYVGTACRKIIWHLSIKQLGWDSFIVAPANFKASDCFGNCALDNPIINHVKLLKISKRRTSYCVPSSYNLLPIMYYDRNNNVVLKNYDNIIVTNCGCR						CCRKSFYVSFEDIHWIIEPSGFYANHCNGSCEGQHTTMMQRVSCTPTAMSGITLLYGYIIKKNLPNSVESCG			Ap.mell.AL CCRDELYINF EDIGWILHPN GYHAYFCRGS CSSLYNNVIR KLLCSPTQLS		Mus_musculus_Inhibin_a_NP032406.1 CCKKQFFVSFKDIGWIIAPSGYHANYCEGECPSFHSTVINHYRCVPTKLR
AGAATATTCGATAATAACTTTAAATATGATTTTCAAAATCAGATTCTTCCTACTTGAAGAGGAAAAACGGTTAATGAGGTAGACATCATAAACAATTGATTAGATACAACTACTATTTTGTTTAAATTTTTTTAACACAAATCCAGTGTGGTCTTAATATCTTTATTTGGATATATTTCCCTATTTATTTAATGCTAGTAAATAGAAAGATATTTTAAATATTTAAAATTGATTTTCAAAGGCGTCTATTTGTTCAACTATTTAATTTAAACTCCAGGTACGTCATTTATTAAAATCACTTTTGTAAAGTGATAAAAATTACTTTAAAGTTGCGGTATAGTTTTTACGAAAACAACTTAATTTTAGTTAATTTAACTTAAACTCATGACAAAATAATTA…			>Atrachya menetriesi comp89425_c0_seq1 Gbb									Dr.mela.AL CCREHLYISF RDIGWILKPE GYNAYFCRGS CSSHHSSIMK ILSCTAKQYS		Mus_musculus_Inhibin_b_NP032407.1 CCRQQFFIDFRLIGWIIAPTGYYGNYCEGSCPAFHTAVVNQYRCIPTKLS
>Atrachya menetriesi comp100246_c0_seq5 dpp f			LAFCLLFVIFWNFSSCSRSGIYIDNGFDQTAIERAMTKVEKKEMELEILSLLGLPKRPRKISKSPLKRSAPRFLLDIYKTLMNQDNDENNRARRSSDVYLSGEEQHQIDESDVIMTFESLNDRVPSVRHERGKRLWFNVSDVPVAEDVVGAELRIYKSNGKGIKNPDKIFTVTAYQLIKTDEGEKELEYVSAANITAGFNGWMSLNLTQCLATWVAFPNSNKGLYLSVHPVDRPGHEVRPEDVGLVTIKAEDEQQPFMVAFLKAVNNVKPRVTRETRTKKDTVNSFMVGHAKVDNESRQDPRRSCRIETLYINFKDLSWTDWIIAPEGYPAFYCAGECNFPLNAHMNATNHAIVQTLV HLMNPQRYPKPCCAPTKLNPISVLYYLDDQNVILKKYKKM…						>Nematostella_vectensis_Act_ABF61781.1			B.f.Myosta CCRYPLQVDF REFGWIIAPN TYQAYYCAGD CPPPHTHLVQ QVNCTPTKMS		Mus_musculus_Inhibin_e_NP032408.2 CCRRDHYVDFQELGWILQPEGYQLNYCSGQCPPFHSAVFSLLKCVPTARR
CGGTTAACAAAAAAGAAAATATACTAAATCATTAAATTTTCTTGTTTCTTAAAATATTCGATAATAACTTTAAATATGATTTTCAAAATCAGATTCTTCCTACTTGAAGAGGAAAAACGGTTAATGAGGTAGACATCATAAACAATTGATTAGATACAACTACTATTTTGTTTAAATTTTTTTAACACAAATCCAGTGTGGTCTTAATATCTTTATTTGGATATATTTCCCTATTTATTTAATGCTAGTAAATAGAAAGATATTTTAAATATTTAAAATTGATTTTCAAAGGCGTCTATTTGTTCAACTATTTAATTTAAACTCCAGGTACGTCATTTATTAAAATCACTTTTGTAAAGTGATAAAAATTACTTTAAAGTTGCGGTATAGTTTTTACGA…			>Atrachya menetriesi comp100246_c0_seq7 dpp 6 versions						CCRQEFYVSFEEMGWILVPRGFNANYCTGSCYGHHTEVIQKVACAPTKMFDLSLLYENLFQENVSNVVEECG			M.mu.GDF11 CCRYPLTVDF EAFGWIIAPK RYKANYCSGQ CEYPHTHLVQ QANCTPTKMS		Callosobruchus_maculatus_comp42632_c3_seq1_Alp_Daw CCKESLYVSFAEIGWIIRPEGYNAYFCKGSCLSQHHTILHKMMCAATQFQ
>Atrachya menetriesi comp104142_c0_seq2 GDF8/11/Myo a			QVETNLLSLFGFKGRPKVDKSKVVIPQAMIELYERQMGFPLDTTSIPKKGWHTKSANTIRSFTHVESPVDMRFTSHHKFRLKFDVSSVPKEEAIKAAELSLSRQKIHWLTKGADHRDYLQRILVSDITQPGIKGKRSPITRVIDSVLVDTRKNSTVSLDVFPAVQRWLENPKANHGLLISIKGVGKNKSKIGRHVRLRRSADDDDSSWTNLQPLLLAYTDDGRSRQRRGAEMTQIKRRRRNSKKHHRNKNEKMYPCNRHQMYVDFREVGWSDWIVAPPGYDAYYCSGECNFPLASHLNTTNHAIVQTLMNSVNPQKVPKSCCVPTHLNPISMLYLDEDEKVVLKNYKEMVVVGCGCR									M.mu.Myost CCRYPLTVDF EAFGWIIAPK RYKANYCSGE CEFPHTHLVH QANCTPTKMS		Atrachya_menetriesi_comp92923_c0_seq1_ALP_Daw_another_smaller_contig_outside_ma CCRESLYISFAEIGWIIKPEGYNAHFCKGSCTTQHNSILQKVMCAAIQFQ
GACGTGTGCTCTTCCGATCTTCCCCCTTTTACTTTTTTAGTTTTAAAAACACGGTTACCGTATTTTCTAGTAACAAACCTCCTGAAGTGTTTCTTTTTTATCAAAGAATCAAGAGAATGGGTCACAATTCTAAAGACTCCAAGTTTTCTCTGATAATTAAATTAAACGTGCCTTCATGGATCATTTAACTTTCACAAATAGACACATCTCTTACTCTTCATTAAAAACACTTTATTTCTTTGTTTTTGATAAACAGTTCCATTCAAGAAATAACATCCAATTATTTCTTTTATTTACGCAGACGTTTTAAAAGCTGCAGCTTACCTTTGTAACGAAAAAAAAATTTGCAATTCGATTACCGCAGGAAAAACGATAGCTATTCATGAATCTTTTAAAATG…			>Atrachya menetriesi comp104142_c0_seq2 GDF8/11/Myo 2 versions						>Mus_musculus_Inhibin_a_NP032406.1			C39049_c0 CCRYPLMVDF EVIGFIIAPK RYNAHMCHGE CPFVHTHLTQ MTMCTPRKMS		Tribolium_castaneum_XP_970355.1_Daw_ALP CCRESFYVSFADIGWIMSPAGYDAYFCKGSCVTQHNSILQKVMCAATQFQ
>Atrachya menetriesi comp104142_c0_seq3 GDF8/11/Myo b			PRLRHKGRDILHFSFSDSITKYQVSNATLFVYIKGTERRPLYDVILEVFRITDHADPAAFKLVYAKKMQQPIGKGDWVKIDFSETVSEWFKNPRENHGFLVNATVNGKKVVVTDVNVDKGKKIPFIEISTVEAKHRVRRNIGLNCDDESNMTICCRYPLMVDFEAIGLDFIIAPKRYDAYMCSGECPYVTLQRYPHTHLKQIAKPVSLPPCCTPRKLGSISMLYFDQHLNVVYGSLPGMVVERCGC						CCKKQFFVSFKDIGWIIAPSGYHANYCEGECPSFHSTVINHYRCVPTKLRPMSMLYQNIIKKDIQNIVEECG			At104142_c CCRYPLMVDF EAIGLIIAPK RYDAYMCSGE CPYPHTHLKQ IAKCTPRKLG		Apis_mellifera_ALP_XP001122210.1 CCRDELYINFEDIGWILHPNGYHAYFCRGSCSSLYNNVIRKLLCSPTQLS
ACTTCAGCTCTAGCTTTTTGTATACTGTATACTGCAACCTTAGTCAACTTATATAAATCGCTAGTAAGAAGTAAACTAGACTATGGGGCTATATGCTACTAAACAGCGAACAAAACAACATAAAAAAAAATAAATAGCACTTAGTTTACAGCCTTACGAGTATCATTTAACACTTTAATAACTAGCCCGGTATGCAGTCTCCAAGCTTTAGCAAACGAACCTCCATTACACTTTCACTAAACTGCGCAGCTAGAATAACAGTTAATACCCCCTTTTACTTTTTTAGTTTTAAAAACACGGTTACCGTATTTTCTAGTAACAAACCTCCTGAAGTGTTTCTTTTTTATCAAAGAATCAAGAGAATGGGTCACAATTCTAAAGACTCCAAGTTTTCTCTGA…			>Atrachya menetriesi comp106563_c0_seq1 Mav 3 versions									T.c.XP_966 CCRYPLTVDF EEFGWIIAPK RYDAHYCSGE CPYPHTHLMK MASCAPRKMS		Drosophila_melanogaster_ALP__Dawdle__NP722840.1 CCREHLYISFRDIGWILKPEGYNAYFCRGSCSSHHSSIMKILSCTAKQYS
>Atrachya menetriesi comp106563_c0_seq1 Mav a			LVLGSRRKRLIEERTFYLSRNASKWCEVDVTSAVQSWLGGDVNLGIELVCLNFNCKLDPLEAGLTTLVHTSEARRVRRSSLYQKDRRTDCQKGRKKRKCCRQNMKVTFSKLEFPEMNFIVEPKVYEAGYCHGLCPPNYNHATNHSRIQSLMHQMERRNASRTSKRSIPKACCAPSKLGSLEILLVDKDDPSKLMLEKWDNMKVIECACS						>Mus_musculus_Inhibin_b_NP032407.1			N.v.Mst_XP CCRYELTVDF EKFSWIIAPK RFRAYYCTGE CQEPHAHMVK KSTCSPTKMS		Branchiostoma_floridae_Myostatin_XP002599461.1 CCRYPLQVDFREFGWIIAPNTYQAYYCAGDCPPPHTHLVQQVNCTPTKMS
AATTCGGACAGAGTTGTCTAGTATGTGTCCAGGAAGATACCAGTCTTCGGACAGGGATATTTTGACCAGATCGAAAGGTGGTGTGGAGAAGTAAAGTTCCTACTGTGAGACTGAGGTTTCCAGTCGCTCCAGACAACGATGCTGAATTAGAAAGAGCCCAGTTGAGGATATTGGCGCCACCTCAATACGAAGACATCTCAAGCGTAAAAGTCCAAGTAAATCTAGTCCTTGGTTCCCGCAGAAAACGACTTATCGAAGAAAGGACTTTTTATCTATCTAGAAACGCATCTAAGTGGTGTGAAGTAGACGTTACTAGTGCGGTGCAATCGTGGCTAGGTGGGGACGTAAATTTAGGAATAGAATTAGTTTGTTTGAACTTTAATTGTAAATTAGACCCAT…			>Atrachya menetriesi comp92923_c0_seq1 ALP/Daw another smaller contig outside mature peptide region						CCRQQFFIDFRLIGWIIAPTGYYGNYCEGSCPAFHTAVVNQYRCIPTKLSSMSMLYYNIVKRDVPNIVEECG			Dr.mela.My CCRYPLKVNF TSFGWVVAPT SFDAYFCSGD CKVPHTHLAA LTTCSPTKMS		Mus_musculus_GDF11_NP034402.1 CCRYPLTVDFEAFGWIIAPKRYKANYCSGQCEYPHTHLVQQANCTPTKMS
>Atrachya menetriesi comp106563_c0_seq3 Mav b			VIEDEFTKLRIEYIKNQILKKLRLKEKPTITLSELPKPVKEYENLLPSQDLNMQSSYSDDFYGKTTQAIIFPYEDEVRCSRTIRFPSACLPFQMPNDIHTSEVASAELWFHKESDILDEHNQTFVVYEVAHWDTKKSFQKTTPIAIQETSLTEGWLKIDVTYVVKNWLDFLDSPVHAINVVCKTCGMEKNQSPISFSSELKPFLVIYTHSQQRRTMIHRRQKRSANCDSGITECCRESLYISFAEIGWDDWIIKPEGYNAHFCKGSCTTAAAMTLSATQHNSILQKVMSGHEKRRIAGPEITPCCAAIQFQPLQLVYMHSNKTLTTKLLSNMIVDTCGC									S.k.GDF8/1 CCRYPLVVDF VELTWIIAPK TYSAYYCAGE CPNAHSYFVE RANCTGSEMS		Mus_musculus_Myostatin_AAO46885.1 CCRYPLTVDFEAFGWIIAPKRYKANYCSGECEFPHTHLVHQANCTPTKMS
AGGGTGTCGAGCACGAGAAGAACGACATGAGGCTATAAAAGTGCGAGTAAATTCAACCGCTTGAGTTAAAACCTCAACGGCAGTGCAGCGGAGAACAACGCTCAGGCGAATTTAAATCCGAAGTCGCGTGTACTTCCAAAGTCGCGTGCTCAAAATTTTTTTTGGTTTCGGGTTGGGCAGCGGACGACAATTTTTTCATTTAGGTTTAGGCACTTGAATATTGGACACGACAGTGCAGTGGCAGTGTGTGCATTAATGACGGCTAACGGCTTCCTGCTATGGGCTTAGGCTGCCACATTTCGGCTCAAACGGCCGCATGCTTTTGGACTTATTTTTGCATCTTCATCATCTATTTACTTAACGTTTCCGGAGCCGATCAAGGACTTTTTCAAGATCTAG…			>Atrachya menetriesi comp170252_c0_seq1 BMPx BMP9/10						>Mus_musculus_Inhibin_e_NP032408.2			L.g.Myosta CCRHPLEVDF VDFGWVIAPI RYKAGYCNGE CDSAHTYLRQ RASCTPTQHK		Callosobruchus_maculatus_comp39049_c0_seq1_Myo CCRYPLMVDFEVIGFIIAPKRYNAHMCHGECPFVHTHLTQMTMCTPRKMS
>Atrachya menetriesi comp106563_c0_seq6 Mav c			ETNRLWDDDNLIRKSTQLKKLKRLKNGCRKRPLYIDFKEINYDVWIVQPSGYEAYQCQGRCFYPVAEHLNPTKHAIVQALLHSVAPSKVTRSCCVPTMLDSISILYVDTNGVLTYRYAYKDMVVVECG						CCRRDHYVDFQELGWILQPEGYQLNYCSGQCPPFHSAVFSLLKCVPTARRPLSLLYGNVVKTDVPDVVEACG			ApB10_XP00 CRRRSMYVDF ALIAYVVAPP GYEAYQCSGK CFYKHAIVQT LVHCVPTRLA		Atrachya_menetriesi_comp104142_c0_seq2_GDF8_11_Myo_2_versions CCRYPLMVDFEAIGLIIAPKRYDAYMCSGECPYPHTHLKQIAKCTPRKLG
TTCCAATTATTTTAAATTGTTCTGAGAACAGACTGAAAATTTAAATAAAATTAGATAAAGGTGTTTAAAGAGTATAAAAAACATTTACAGTTCACTTTAGCATAGGCAACTTTTTTTATATCTAATTGTATAAATAGTTGCCGTAAAATAGGTATGTTCATCGTGACATCTTGATTATCTAATGTTCTGAATGTTCTTTTATCTGACATTTGTTCATTTGTTGACTGTTGACATTCATTAATTTGTGGATCATGTCGGCCTTATGTAGTTGAAAGTAAATTGAAGTGAAAATTTGTGTTCGCTACAGTGGACAGATCTTATGTTATCAAGTGAATTGAACGTTCTTCGGGATCAAAAATACATACAAATAATAGTATCAAATTAAATGACATTGCATGT…												M.mu.BMP10 CKKTPLYIDF KEIGWIIAPP GYEAYECRGV CNYKHAIIQA LVHCVPTKLD		Tribolium_castaneum_XP_966819.1_Myo CCRYPLTVDFEEFGWIIAPKRYDAHYCSGECPYPHTHLMKMASCAPRKMS
>Atrachya menetriesi comp92923_c0_seq1 ALP/Daw									>Callosobruchus_maculatus_comp42632_c3_seq1_Alp/Daw			M.mu.BMP9 CQKTSLRVNF EDIGWIIAPK EYDAYECKGG CFFKHAIVQT LVHCVPTKLS		Nematostella_vectensis_Mst_XP_001641598.1 CCRYELTVDFEKFSWIIAPKRFRAYYCTGECQEPHAHMVKKSTCSPTKMS
GAGAAATCTCGTTAGAAATGTTTATTATGAATAATGAATACAGTTATTAACGTTTTTAGCGATATAATTTGTTTTCAATTTTTAGAGCTGTTTCAGAATTTTTAGAAATACCATACCCTCATTTGCTAGAAATATTTACATTTTCTTAGGTTATTTTTTTACATTTTGAACAACCACATTTCGTTTTATAACCAGGAGGAAGAAAACTTGATGTTGATTGGAAAAGTGCGAACGATAAAAACCCTGACAATATATAGTTGAAGTTTGACTATTAGAAATAATATTTTCTTTTCTTTGCTTTAAGTTATCATGGCTAATTAATAAATGCCACTTTTTTACACTTAACAAAGAATTGGAGCTTAAAGTAAATTATATTGAGATCGTTTATTATGAAAATAT…									CCKESLYVSFAEIGWIIRPEGYNAYFCKGSCLSQHHTILHKMMCAATQFQPLQLVYKTVTTKLLSNIVETCG			At170252_c CRKRPLYIDF KEINYIVQPS GYEAYQCQGR CFYKHAIVQA LLHCVPTMLD		Drosophila_melanogaster_Myostatin_AAF59319.1 CCRYPLKVNFTSFGWVVAPTSFDAYFCSGDCKVPHTHLAALTTCSPTKMS
>Atrachya menetriesi comp170252_c0_seq1 BMPx BMP9/10												T.c.XP_973 CRRKPLYINF SEINFILQPP GYEAYQCQGK CFYKHAIVQA LLHCVPTNLD		Saccoglossus_kowalevskii_GDF8_11_XP_002734819.1 CCRYPLVVDFVELTWIIAPKTYSAYYCAGECPNAHSYFVERANCTGSEMS
AAGAAACTAACAGGCTGTGGGATGACGATAATTTAATCAGAAAATCAACGCAATTAAAAAAATTAAAAAGATTAAAGAATGGATGTAGAAAAAGACCACTATATATAGATTTTAAAGAAATCAACTACGATGTGTGGATTGTTCAACCTAGTGGTTATGAGGCCTACCAATGTCAAGGAAGATGCTTCTATCCAGTTGCCGAACATCTAAATCCCACAAAACACGCCATCGTCCAAGCACTTCTTCATAGCGTCGCACCCTCAAAAGTCACCAGATCCTGTTGTGTACCGACGATGTTGGATTCAATATCAATTTTATATGTCGATACCAATGGAGTTCTAACTTATCGATATGCTTATAAAGATATGGTAGTTGTCGAATGTGGTCG									>Atrachya_menetriesi_comp92923_c0_seq1_ALP/Daw_another_smaller_contig_outside_ma			L.g.BMP_10 CRRKPMMVEF SKINLIIAPH HYMAFECIGK CYLLHAIIQT KMHCVPTRLL		Lottia_gigantea_Myostatin_82990 CCRHPLEVDFVDFGWVIAPIRYKAGYCNGECDSAHTYLRQRASCTPTQHK
>Callosobruchus maculatus comp85869_c0_seq1 Partial Act									CCRESLYISFAEIGWIIKPEGYNAHFCKGSCTTQHNSILQKVMCAAIQFQPLQLVYKTLTTKLLSNIVDTCG			Ap.mell.Dp CRRHPLYVDF ADVGWIVAPP GYDAFYCHGD CPFNHAIVQN LVYCVPTALS		Apis_mellifera_BMP10_XP001120039.1 CRRRSMYVDFALIAYVVAPPGYEAYQCSGKCFYKHAIVQTLVHCVPTRLA
ATATTACGGTGGCTTTCCCTTGAGGAGCTATCCCCCAGTCATCCCATCCGAGGGCCTTAAAGCTAACATAAAATCGTTGTTTGCAACACTGATTTCCGGAGTCCACAGAGCAGTCGATCGCTCTCCGTCTAACTCGCTTCGCTGTGTTCGGATCCGTGTGGATCACCAGAAACGGCCTGTTGGGATTATCTATTCTATTCCTTTCGGCGCCATTGCTCGGACTGTTGAACAGATGGATATGCCCGTTGGAGCAACAGCTGCAGTCTACAAACATACGGA												B.f.BMP_2/ CRRHSLYVDF SDVGWIVAPP GYQAYYCHGE CPFNHAIVQT LVNCVPTDLS		Mus_musculus_BMP10_NP033886.2 CKKTPLYIDFKEIGWIIAPPGYEAYECRGVCNYKHAIIQALVHCVPTKLD
>Callosobruchus maculatus comp33819_c0_seq2 dpp									>Tribolium_castaneum_XP_970355.1_Daw_ALP			S.k.BMP24 CKRHELYVDF NDVGWIVAPP GYHAFYCHGE CPFNHAIVQT LVNCVPTDLS		Mus_musculus_BMP9_AAD56961.1 CQKTSLRVNFEDIGWIIAPKEYDAYECKGGCFFKHAIVQTLVHCVPTKLS
GAATGCCGTCAAAAATCGTTTTCATAAATGATTAGCTTCGCTTCCGTCTGCTTTCGTTACTCTAGCGAAAGTTACAGAATCGCCACTCTGAATTTGTAACTCATACTCGTAATAGTGTTACTAACATGGTTTTGGTTATATTAGTTTATAATAGGAAAGGAAAATCTCAACTTTGAGGACATTCTGCTTAGTCTGTAGAGACCTGGAATGAGTAGGATTTACGTTATGTATAAACAGCAAACAATAATTAAAAATCCTGTGAATAAAGATTGGTTTTTTCGTCCAAAACATCCCCTCTACTACCATCCATCGACATCATCCCACTACAACAATACTAACTGTCACCTGTCATGGCAACTGCGACTACCGGCACCCGCAGCCCATAACGACCATCTCCTT…									CCRESFYVSFADIGWIMSPAGYDAYFCKGSCVTQHNSILQKVMCAATQFQPLQLVYKTMMTKVLSNIVESCG			M.mu.BMP2 CKRHPLYVDF SDVGWIVAPP GYHAFYCHGE CPFNHAIVQT LVNCVPTELS		Atrachya_menetriesi_comp170252_c0_seq1_BMPx_BMP9_10 CRKRPLYIDFKEINYIVQPSGYEAYQCQGRCFYKHAIVQALLHCVPTMLD
>Callosobruchus maculatus comp40430_c0_seq1 Gbb												M.mu.BMP4 CRRHSLYVDF SDVGWIVAPP GYQAFYCHGD CPFNHAIVQT LVNCVPTELS		Tribolium_castaneum_XP_973577.1_BMPx CRRKPLYINFSEINFILQPPGYEAYQCQGKCFYKHAIVQALLHCVPTNLD
GCAGCTAAGGCACGCCCGAAGGCGAAGACAATGACCTACCATTCCTCAAGTATTTAAACTAACTGAGTCGAGTCGACTCGACCCTACCTCTCTCTCTTGATTTAAGTAAGAAGTGGGGAGTCCGACTGGAACTTGTTAATTTTAACCAACAACCTGTTTTAAGTGTATACCTACCTGCCCACGCACCTCGCGCTCATCGAAAGCAGAAACCGTACAGAAATCGCTCGCGATGAAAATGCTGCTCCTGTTGTGTTGTTTTATTTTGCACGGTTGTATGGTGTTTGCTGTAAAAACGACGGGTGTGTATCTGGACAATGGCCTCGATCAGACATCCATGGACCTCATGTCCAACGAGGAGAAGAAAGAAATGGAGCTGGAGATACTGAATCTCCTCGGACT…									>Apis_mellifera_ALP_XP001122210.1			L.g.Dpp/BM CKRHALYVDF GDVGWIVAPT GYNAYFCRGE CPFHHAVMQT LVHCVPSELS		Lottia_gigantea_BMP_10_111943 CRRKPMMVEFSKINLIIAPHHYMAFECIGKCYLLHAIIQTKMHCVPTRLL
>Callosobruchus maculatus comp19390_c0_seq1 BMPx									CCRDELYINFEDIGWILHPNGYHAYFCRGSCSSLYNNVIRKLLCSPTQLSPIQLLYNTITQKTLPNVVEACG			Dr.mela.Dp CRRHSLYVDF SDVGWIVAPL GYDAYYCHGK CPFNHAVVQT LVNCVPTQLD		Apis_mellifera_Dpp_BMP2_4_XP001122815.2 CRRHPLYVDFADVGWIVAPPGYDAFYCHGDCPFNHAIVQNLVYCVPTALS
GATCTATGGAATCCAGGATTGTCGGTACACAACAAGATCTAGAAGCCTTAGCAGGAGACATGCTATGAAGCAGAGCCTGTACTATCGCGTGCTTCGTTGGGTTTAGGTGCTCTGCTACTGGGTAGAAGCAACGGCCTTGACATTGATACGCATCGTATCCGCTCGGTTGTACGATCCATATGTCATAATTTATTTCAGCAAAGTTAATATAAAGAGGTTTCTTCTTACAAGTGTTTCTCATTTTCTTTGCCTTTCTGATCGGTGTCCTTACACCTGCCATGTCATCATCCCAAAACCTGTTCATCACTTCCTCATCATCTTCATCCACGTTTCGTTTCTTTCTCACGAAATCTTTACTCTGTATGGTGTATCTGTTGTTATCTACCATCCCTTCTACAG…												C.ma.comp3 CARHKMYVDF TDVGWIVAPP GYDAYHCRGE CSFNHAIVQT LMNCVPTALN		Branchiostoma_floridae_BMP_2_4_AAC97488.1 CRRHSLYVDFSDVGWIVAPPGYQAYYCHGECPFNHAIVQTLVNCVPTDLS
>Callosobruchus maculatus comp42632_c3_seq1 Alp/Daw									>Drosophila_melanogaster_ALP_(Dawdle)_NP722840.1			At100246_c CNRHQMYVDF REVGWIVAPP GYDAYYCSGE CNFNHAIVQT LMNCVPTHLN		Saccoglossus_kowalevskii_BMP24 CKRHELYVDFNDVGWIVAPPGYHAFYCHGECPFNHAIVQTLVNCVPTDLS
CGCAGCGCTTCTACAGCGCCATACGCTTTCAGTCTTCGTGGTAGGCTGACCATCAAAAAGATTGAAGTGGTGACACGTTTTGCCACTTTTTGGTATACAAAATTACATGTGTCACTCGAATTCCACCTCGGAGGCGGTTGTTGACAAGGTACTCTTAAAGAGAATGAAGAATTTATTGCCAGCTTGTGTAAATGGTATTATTTTATCTATTCTGCACAATTTTACTTTTATTATAAAAAGCTTAGTGATTGCTTATAAATTTTAAAAAGGGATAATGGTTTTGAAAGAGGCACCATGGTTTTTTACCAAAAGAAATGATATCACGTTTGCCCCTTTCTGACATAAAAATGATATCCATCATTCAACCCATTCCTTGTAGGCGTTACTTTTGTCAATTTG…									CCREHLYISFRDIGWILKPEGYNAYFCRGSCSSHHSSIMKILSCTAKQYSSLQLVVNTATVKTLPNVVESCG			N.v.Bmp24 CQRHPLYVDF TDVGWIVAPP GYHAFYCTGV CPYNHAIVQT IMNCIPTTLN		Mus_musculus_BMP2_NP031579.2 CKRHPLYVDFSDVGWIVAPPGYHAFYCHGECPFNHAIVQTLVNCVPTELS
>Callosobruchus maculatus comp39049_c0_seq1 Myo												TN034540.1 CRRRQMYVDF GSVGWIVAPL GYDAYYCGGE CEYNHAIVQS LVNCVPTQLG		Mus_musculus_BMP4_AAC37698.1 CRRHSLYVDFSDVGWIVAPPGYQAFYCHGDCPFNHAIVQTLVNCVPTELS
TAGGAATCTAGTTTGCTCCTTTTGGGACTACTGCTGGAAAAGTATAGACTGTATCTTTATCTCACCAGCAGTGCAAAGATCTGCCCTCCAGCTTTTCCCCATGCTATCCCATCATCTATAACCGTCAGCACTTTACTGTCACCTTTCATGGGCATCCAACGGCTCCGGCATGTGTTTCACAGCACAAATTCTTCTCCGCATCAGCTTCGCGTTCTCCTTGGTCTGCATCAGCAGCGCTGTACAGGCTCTACATGCAGCCGCATCGATCTACCACCATTCCTGGTAGGGCTCCGTACACGACGTTCAGCTGGTTGTCGAAGTAGAGCATGGTGATGCCGCTCATCTTGCGCGGCGTACAGCACGGAGGCATGCTGTTCGACATCGTCATCTGGGTCAGGT…									>Branchiostoma_floridae_Myostatin_XP002599461.1			S.k.univin CKRHPLYVNF REVGWIIAPA GYEAFYCHGD CPFNHAIIQT LVNCAPTKLS		Lottia_gigantea_Dpp_BMP2_4_205842 CKRHALYVDFGDVGWIVAPTGYNAYFCRGECPFHHAVMQTLVHCVPSELS
>Callosobruchus maculatus comp48645_c0_seq1 Mav									CCRYPLQVDFREFGWIIAPNTYQAYYCAGDCPPPHTHLVQQVNCTPTKMSNISMLYGNIIYAKLPDKVDRCG			Ap.mell.Gb CKIQTLYVSF RDLKWIIAPD GYDAYYCSGE CNFNHAIVQT LVHCAPTKLS		Drosophila_melanogaster_Dpp_AAN10431.1 CRRHSLYVDFSDVGWIVAPLGYDAYYCHGKCPFNHAVVQTLVNCVPTQLD
GTCTTGAATGGGACGAGCCGTGAGCCGTCCACACACCACATAACACACGTGAATCGTGATTCTACGCCATTCTACGGCGGTAGTTAGTCGCGGTCCAGGTCCACGCCAGTGCCGGCGCGACGAAGGCTTTTCTCACGCGGCCGCTGGTCCACTGAACCCCTTAGCAAATGCTGTCGGCTGGCTATGGGCGCAATTCCTCGGACTATCTTAACGGTTTGGACGTCAGTTTTTGTGTTCTGGTGCAATTCTGAACTTGTGACCACAGGCTCATCCGACTCGGATAAAGGACTGCTACAAGACCTGGGACTGAGTATACTACCTGACGTATCCAAGATAAACATCAGTTTGGCTGAATATACGAAGATGATGACCAGCTATCTAGAAACGGTCGAGAACGAC…												C.ma.comp4 CRIETLYISF KDLKWIIAPD GYAAYYCTGE CNFNHAIVQT LVHCAPTKLS		Callosobruchus_maculatus_comp33819_c0_seq2_dpp CARHKMYVDFTDVGWIVAPPGYDAYHCRGECSFNHAIVQTLMNCVPTALN
>Callosobruchus maculatus comp30559_c0_seq2 Derriere a									>Mus_musculus_GDF11_NP034402.1			At.men.com CRIETLYINF KDLSWIIAPE GYPAFYCAGE CNFNHAIVQT LVHCAPTKLN		Atrachya_menetriesi_comp100246_c0_seq7_dpp_6_versions CNRHQMYVDFREVGWIVAPPGYDAYYCSGECNFNHAIVQTLMNCVPTHLN
CTCGATGTTGTTATGGCCTCTTTTTTTCAATTCGATTATTGGTACAAATTATTCTGTTGCTAGTAACACGTATCACTTTGAATTAGGAAATAATGATAATCAGTTTAACGTTACTAACCGTGTCTTCTTCCTCAATCACAATATCACAGATTACGAGCCCAAGGATGTCGGCAAAAAAACCAGTACGGCGGATGAAGCGGTCATCTCAACACAATACCTTGATGAAGACTGGAATTTTGATCACTCTGTAGTACTACAAAGAGATTTACCAGTATTTATCGAACATTTCTACGAAGAGCAGGTACGAGACATTGAGAATAGCCCCAACATAAGAATTTTATTCAACACTCACTGGAACATAGCCAGCACTACAATCAAATTTGATTTAAATACTCTATC…									CCRYPLTVDFEAFGWIIAPKRYKANYCSGQCEYPHTHLVQQANCTPTKMSPINMLYQQIIYGKIPGVVDRCG			T.c.NP_001 CKMYDLYISF KDLKWIIAPA GYSAHYCAGE CKFNHAIVQT LVHCAPTKLT		Nematostella_vectensis_Bmp24_AAR13362.1 CQRHPLYVDFTDVGWIVAPPGYHAFYCTGVCPYNHAIVQTIMNCIPTTLN
>Callosobruchus maculatus comp30559_c0_seq2 Derriere b												B.f.BMP578 CQRRSLYVSF RDLGWIIAPD GYAAYYCFGE CSFNHAIVQT LVHCAPIKLS		Tribolium_castaneum_NP_001034540.1_Dpp CRRRQMYVDFGSVGWIVAPLGYDAYYCGGECEYNHAIVQSLVNCVPTQLG
GTTTATCATTATTTCTAATAAAGTGTGGATTTGATATCTAATTGATGATGAACAGTCATCTTTCATTAAATTTTAGCTCCGCTGTCAAAACATAGCCCATAGTACTATGAAGATAGCTGTCCTATATCGAGGAGGGGATTTTCTACTTCTGCATCGGACATTTACTTTGTGAAGACATTCAAAATCACCAAAACCATAAGTAACTGGCTCGCTGGAGAAGATAACATGGGATTACTGTTAACTGTTTCACGCTATGACAGTAAGGAATTCATAGAAATATTCAATGATACCTGCAGTGGTCTCTACGGTACTTTTGTAGCTGTTAAAGTTAAAAGTCAAGATTCAATAAAGAACACTGTATCAATTCCTCAACAAAAATATGTTGGAACTGCTTGTCGG…									>Mus_musculus_Myostatin_AAO46885.1			M.mu.BMP5 CKKHELYVSF RDLGWIIAPE GYAAFYCDGE CSFNHAIVQT LVHCAPTKLN		Saccoglossus_kowalevskii_univinlike CKRHPLYVNFREVGWIIAPAGYEAFYCHGDCPFNHAIIQTLVNCAPTKLS
									CCRYPLTVDFEAFGWIIAPKRYKANYCSGECEFPHTHLVHQANCTPTKMSPINMLYEQIIYGKIPAVVDRCG			M.mu.BMP6 CKKHELYVSF QDLGWIIAPK GYAANYCDGE CSFNHAIVQT LVHCAPTKLN		Apis_mellifera_Gbb_XP394252.1 CKIQTLYVSFRDLKWIIAPDGYDAYYCSGECNFNHAIVQTLVHCAPTKLS
												M.mu.BMP7 CKKHELYVSF RDLGWIIAPE GYAAYYCEGE CAFNHAIVQT LVHCAPTQLN		Callosobruchus_maculatus_comp40430_c0_seq1_Gbb CRIETLYISFKDLKWIIAPDGYAAYYCTGECNFNHAIVQTLVHCAPTKLS
									>Callosobruchus_maculatus_comp39049_c0_seq1_Myo			S.k.BMP58 CKKRSLVVSF RELGWIIAPD GYSAFYCNGE CSFNHAIVQT LVHCAPTKLN		Atrachya_menetriesi_comp89425_c0_seq1_Gbb CRIETLYINFKDLSWIIAPEGYPAFYCAGECNFNHAIVQTLVHCAPTKLN
									CCRYPLMVDFEVIGFIIAPKRYNAHMCHGECPFVHTHLTQMTMCTPRKMSGITMLYLNVVYGALPGVVDRCG			L.g.BMP5/8 CKRHSLYVSF RDLGWIIAPD GYSAFYCHGE CSFNHAIVQT LVHCAPTKLN		Tribolium_castaneum_NP_001107813.1_Gbb1 CKMYDLYISFKDLKWIIAPAGYSAHYCAGECKFNHAIVQTLVHCAPTKLT
												N.v.Bmp58 CQRQALHVSF RKLRWVIAPE GYSAFYCSGE CSFNHAIVQT LVHCAPTELS		Branchiostoma_floridae_BMP578_C3ZTY2 CQRRSLYVSFRDLGWIIAPDGYAAYYCFGECSFNHAIVQTLVHCAPIKLS
									>Atrachya_menetriesi_comp104142_c0_seq2_GDF8/11/Myo_2_versions			M.mu.BMP8 CRRHELYVSF RDLGWVIAPQ GYSAYYCEGE CAFNHAILQS LVHCAPTKLS		Mus_musculus_BMP5_NP031581.2 CKKHELYVSFRDLGWIIAPEGYAAFYCDGECSFNHAIVQTLVHCAPTKLN
									CCRYPLMVDFEAIGLIIAPKRYDAYMCSGECPYPHTHLKQIAKCTPRKLGSISMLYLNVVYGSLPGVVERCG			Dr.mela.Gb CQMQTLYIDF KDLGWIIAPE GYGAFYCSGE CNFNHAIVQT LVHCAPTRLG		Mus_musculus_BMP6_NP031582.1 CKKHELYVSFQDLGWIIAPKGYAANYCDGECSFNHAIVQTLVHCAPTKLN
												T.c.EFA046 CRIHTLYISF KDLKWVIAPE GYAAYYCAGE CNFKHALVQS LVHCAPTELR		Mus_musculus_BMP7_NP031583.2 CKKHELYVSFRDLGWIIAPEGYAAYYCEGECAFNHAIVQTLVHCAPTQLN
									>Tribolium_castaneum_XP_966819.1_Myo			B.f.GDF_56 CMRRSLQVSF HDLGWIIAPT NYDAHYCAGA CSFNHAIVQT LVNCVPTKLS		Saccoglossus_kowalevskii_BMP58 CKKRSLVVSFRELGWIIAPDGYSAFYCNGECSFNHAIVQTLVHCAPTKLN
									CCRYPLTVDFEEFGWIIAPKRYDAHYCSGECPYPHTHLMKMASCAPRKMSAISMLYLNVVYGSLPGVVDRCG			M.mu.GDF7 CSRKSLHVDF KELGWIIAPL DYEAYHCEGV CDFNHAIIQT LLNCVPARLS		Lottia_gigantea_BMP5_8_195882 CKRHSLYVSFRDLGWIIAPDGYSAFYCHGECSFNHAIVQTLVHCAPTKLN
												M.mu.GDF6 CSRKPLHVNF KELGWIIAPL EYEAYHCEGV CDFNHAIIQT LMNCVPTKLT		Nematostella_vectensis_Bmp58_XP_001638358.1 CQRQALHVSFRKLRWVIAPEGYSAFYCSGECSFNHAIVQTLVHCAPTELS
									>Nematostella_vectensis_Mst_XP_001641598.1			M.mu.GDF5 CSRKALHVNF KDMGWIIAPL EYEAFHCEGL CEFNHAVIQT LMNCVPTRLS		Mus_musculus_BMP8_NP031584.1 CRRHELYVSFRDLGWVIAPQGYSAYYCEGECAFNHAILQSLVHCAPTKLS
									CCRYELTVDFEKFSWIIAPKRFRAYYCTGECQEPHAHMVKKSTCSPTKMSSISMIYQQIMFEEVPAVAETCG			N.v.gdf5_A CRRKRMYVDF RLLGWIIAPQ GYDAYLCEGE CKYNHATVQT IVNCTPNELS		Drosophila_melanogaster_Gbb_AAF47075.1 CQMQTLYIDFKDLGWIIAPEGYGAFYCSGECNFNHAIVQTLVHCAPTRLG
												B.f.ADMP_X CTRRNLYVDF DAIGWIISPK GYNAYHCKGK CPFNHATVQS IMNCVPNKLY		Tribolium_castaneum_EFA04646.1_Gbb2 CRIHTLYISFKDLKWVIAPEGYAAYYCAGECNFKHALVQSLVHCAPTELR
									>Drosophila_melanogaster_Myostatin_AAF59319.1			S.k.ADMP CSKQKLYVDF EEIGWIISPR GYNAYHCKGE CPFNHATVQS IVNCVPDKLF		Branchiostoma_floridae_GDF_567_XP002602867.1 CMRRSLQVSFHDLGWIIAPTNYDAHYCAGACSFNHAIVQTLVNCVPTKLS
									CCRYPLKVNFTSFGWVVAPTSFDAYFCSGDCKVPHTHLAALTTCSPTKMSSLSLLYHNLVLSVIPNSVEGCS			L.g.ADMP_1 CTKQDMYVDF DEIGWIISPK GYNANHCTGT CPFNHATVQS IVYCVPNKLY		Mus_musculus_GDF7_NP038555.1 CSRKSLHVDFKELGWIIAPLDYEAYHCEGVCDFNHAIIQTLLNCVPARLS
												Da.r.ADMP CQRQPLYVDF EEIGWIVSPK GYNAYHCKGS CIFNHAIVQS IINCVPDKLY		Mus_musculus_GDF6_NP038554.1 CSRKPLHVNFKELGWIIAPLEYEAYHCEGVCDFNHAIIQTLMNCVPTKLT
									>Saccoglossus_kowalevskii_GDF8/11_XP_002734819.1			M.mu.BMP3 CARRYLKVDF ADIGWIISPK SFDAFYCSGA CQFNHATIQS IVRCVPEKMS		Mus_musculus_GDF5_NP032135.2 CSRKALHVNFKDMGWIIAPLEYEAFHCEGLCEFNHAVIQTLMNCVPTRLS
									CCRYPLVVDFVELTWIIAPKTYSAYYCAGECPNAHSYFVERANCTGSEMSPISMIYKSIMFGVVPDVTIKCE			S.k.BMP3 CGRHVMRVDF QLIGWVISPK SFDAFYCSGE CPFNHAAVQS IVHCVPDKLS		Nematostella_vectensis_gdf5_AAR27581.1 CRRKRMYVDFRLLGWIIAPQGYDAYLCEGECKYNHATVQTIVNCTPNELS
												M.mu.GDF3 CHRHQLFINF QDLGWVIAPK GFMANYCHGE CPFNYAFMQA LMHCVPTKLS		Branchiostoma_floridae_ADMP_XP002604737.1 CTRRNLYVDFDAIGWIISPKGYNAYHCKGKCPFNHATVQSIMNCVPNKLY
									>Lottia_gigantea_Myostatin_82990			N.v.ADMP_r CRRHRLFVKF QELNWILAPR GFSAYYCTGT CPENHAIIQN LLHCVPTRLH		Saccoglossus_kowalevskii_ADMP CSKQKLYVDFEEIGWIISPRGYNAYHCKGECPFNHATVQSIVNCVPDKLF
									CCRHPLEVDFVDFGWVIAPIRYKAGYCNGECDSAHTYLRQRASCTPTQHKPLSLLYQNILFTELQNKVMKCG			Dr.mela.Sc CERLNFTVDF KELHMVIAPK KFEAYFCGGG CNFNHAIVQT LMHCVPTVLG		Lottia_gigantea_ADMP_110168 CTKQDMYVDFDEIGWIISPKGYNANHCTGTCPFNHATVQSIVYCVPNKLY
												B.f.Nodal CKKVEFWVDF DHIGWIIYPK RFNAFRCEGV CPTSHAVMTS ILNCIPTKLK		Danio_rerio_ADMP_NP571951.2 CQRQPLYVDFEEIGWIVSPKGYNAYHCKGSCIFNHAIVQSIINCVPDKLY
									>Apis_mellifera_BMP10_XP001120039.1			M.mu.Nodal CRRVKFQVDF NLIGWIIYPK QYNAYRCEGE CPNNHAYIQS LLKCAPVKTK		Mus_musculus_BMP3_NP775580.1 CARRYLKVDFADIGWIISPKSFDAFYCSGACQFNHATIQSIVRCVPEKMS
									CRRRSMYVDFALIAYVVAPPGYEAYQCSGKCFYKHAIVQTLVHCVPTRLAPTSLLYGTLTYQGYEDVVAECG			S.k.NodalA CERVELIVDF DKIGWIIFPK KFDAYQCVGS CPGNHAIIQN MVHCVPTKLS		Saccoglossus_kowalevskii_BMP3 CGRHVMRVDFQLIGWVISPKSFDAFYCSGECPFNHAAVQSIVHCVPDKLS
												L.g.Nodal CQLHDFEVDF NSIGWIIHPK KFNARFCYGE CASNHAMLQT LMRCVPTKLN		Mus_musculus_GDF3_NP032134.2 CHRHQLFINFQDLGWVIAPKGFMANYCHGECPFNYAFMQALMHCVPTKLS
									>Mus_musculus_BMP10_NP033886.2			M.mu.GDF1 CRTRRLHVSF REVGWVIAPR GFLANFCQGT CALNHAVLRA LMHCVPERLS		Nematostella_vectensis_ADMP_related_AFP87424.1 CRRHRLFVKFQELNWILAPRGFSAYYCTGTCPENHAIIQNLLHCVPTRLH
									CKKTPLYIDFKEIGWIIAPPGYEAYECRGVCNYKHAIIQALVHCVPTKLDPISILYGVVTYKKYEGAVSECG			M.mu.BMP15 CSLHPYKVSF HQLGWIIAPR LYTPNYCKGI CTRNHAIIQS LVNCVPYNFL		Drosophila_melanogaster_Scw_AAN11056.2 CERLNFTVDFKELHMVIAPKKFEAYFCGGGCNFNHAIVQTLMHCVPTVLG
												M.mu.GDF9 CELHDFRLSF SQLKWIVAPH RYNPRYCKGD CPRVHTMVQN IIYCVPGKYS		Branchiostoma_floridae_Nodal_AAL99367.1 CKKVEFWVDFDHIGWIIYPKRFNAFRCEGVCPTSHAVMTSILNCIPTKLK
									>Mus_musculus_BMP9_AAD56961.1			C30559_c0 CRKIIWHLSI KQLGWIVAPA NFKASDCFGN CALNHVKLLK ISKCVPSSYN		Mus_musculus_Nodal_AAI28019.1 CRRVKFQVDFNLIGWIIYPKQYNAYRCEGECPNNHAYIQSLLKCAPVKTK
									CQKTSLRVNFEDIGWIIAPKEYDAYECKGGCFFKHAIVQTLVHCVPTKLSPISILYGVPTLKHYEGSVAECG			T.c.XP_008 CRRHDLYVDF QKLNWIISPA GYNAYNCHGT CYQNHHKTTN FFPCGPTKYA		Saccoglossus_kowalevskii_NodalA CERVELIVDFDKIGWIIFPKKFDAYQCVGSCPGNHAIIQNMVHCVPTKLS
												L.g.Activi CCRQQFYISF EDIENVLEPK GIWANYCTGS CHENHTSLIQ AMRCSPISYL		Lottia_gigantea_Nodal_ACB42423.1 CQLHDFEVDFNSIGWIIHPKKFNARFCYGECASNHAMLQTLMRCVPTKLN
									>Atrachya_menetriesi_comp170252_c0_seq1_BMPx_BMP9/10			MT1_NP0357 CCVRQLYIDF RDLGWIHEPK GYHANFCLGP CPYQYSKVLA LYNCVPQALE		Mus_musculus_GDF1_NP032133.2 CRTRRLHVSFREVGWVIAPRGFLANFCQGTCALNHAVLRALMHCVPERLS
									CRKRPLYIDFKEINYIVQPSGYEAYQCQGRCFYKHAIVQALLHCVPTMLDSISILYGVLTYRAYKDVVVECG			M.mu.TGFB CCLRPLYIDF KDLGWIHEPK GYNANFCAGA CPYQHTKVLS LYNCVSQDLE		Mus_musculus_BMP15_NP033887.1 CSLHPYKVSFHQLGWIIAPRLYTPNYCKGICTRNHAIIQSLVNCVPYNFL
												MT3_NP0333 CCVRPLYIDF RDLGWVHEPK GYYANFCSGP CPYTHSTVLG LYNCVPQDLE		Mus_musculus_GDF9_NP032136.2 CELHDFRLSFSQLKWIVAPHRYNPRYCKGDCPRVHTMVQNIIYCVPGKYS
									>Tribolium_castaneum_XP_973577.1_BMPx			S.k.TGFB2 CCLRQLYIDF KDLGWIHAPQ GYNANYCGGA CPYQHTTILS LYQCVPKTLE		Callosobruchus_maculatus_comp30559_c0_seq2_Derriere_also1_shorter CRKIIWHLSIKQLGWIVAPANFKASDCFGNCALNHVKLLKISKCVPSSYN
									CRRKPLYINFSEINFILQPPGYEAYQCQGKCFYKHAIVQALLHCVPTNLDSISILYGVLTYRAYKDVVLECG			Ap.mell.BM CCRHELTVMF KDLKGIVYPK TFDAGYCKGR CPPHHALLQS LLWCAPSKLD		Tribolium_castaneum_XP_008191586.1_putative_derriere_protein CRRHDLYVDFQKLNWIISPAGYNAYNCHGTCYQNHHKTTNFFPCGPTKYA
												Dr.mela.Ma CCRNQLDVAF KSIKGILQPK VFDAGYCHGR CPPHHALLQS LIWCTPSKLE		Lottia_gigantea_Activin_151945 CCRQQFYISFEDIENVLEPKGIWANYCTGSCHENHTSLIQAMRCSPISYL
									>Lottia_gigantea_BMP_10_111943			C48645_c0 CCRQNMKVNF KKLDIIMEPK IYEAGYCYGL CPPNHSRIQS LMHCAPSKLG		Mus_musculus_TGFB_1_NP035707.1 CCVRQLYIDFRDLGWIHEPKGYHANFCLGPCPYQYSKVLALYNCVPQALE
									CRRKPMMVEFSKINLIIAPHHYMAFECIGKCYLLHAIIQTKMHCVPTRLLPISVLYNVITFKKYDDVVGECG			At106563_c CCRQNMKVTF SKLEFIVEPK VYEAGYCHGL CPPNHSRIQS LMHCAPSKLG		Mus_musculus_TGFB_2_NP033393.2 CCLRPLYIDFKDLGWIHEPKGYNANFCAGACPYQHTKVLSLYNCVSQDLE
												T.c.XP_001 CCRHDMEVTF SKLRFIVQPK SYDAGFCQGQ CPPNHSRIQS LLHCAPSKLE		Mus_musculus_TGFB_3_NP033394.2 CCVRPLYIDFRDLGWVHEPKGYYANFCSGPCPYTHSTVLGLYNCVPQDLE
									>Apis_mellifera_Dpp_BMP2/4_XP001122815.2			S.k.Lefty CCRRPKYISF RNMEWIIEPR GYEAYECVGP CHIHSSQATD LINCGVSKSS		Saccoglossus_kowalevskii_TGFB2_ADB22639.1 CCLRQLYIDFKDLGWIHAPQGYNANYCGGACPYQHTTILSLYQCVPKTLE
									CRRHPLYVDFADVGWIVAPPGYDAFYCHGDCPFNHAIVQNLVYCVPTALSSISMLYNKVVLKNYQDSVLGCG			M.mu.GDNF CVLTAIHLNV TDLGLYETKE ELIFRYCSGS CESMYDKILK NLSCRPVAFD		Apis_mellifera_BMP2B_Mav_XP001122118.2 CCRHELTVMFKDLKGIVYPKTFDAGYCKGRCPPHHALLQSLLWCAPSKLD
												X.l.GDNF_N CVLREIHLNV TDLGLYETKE ELKFRYCSGS CNNTYDQILK NLTCRPIAFD		Drosophila_melanogaster_Maverick_AAF59328.1 CCRNQLDVAFKSIKGILQPKVFDAGYCHGRCPPHHALLQSLIWCTPSKLE
									>Branchiostoma_floridae_BMP_2/4_AAC97488.1			Da.r.GDNF CLLKEIHLNV TDLDLYRTKE ELIFRYCSGP CHDNYDKILN NLTCRPIAFD		Callosobruchus_maculatus_comp48645_c0_seq1_Mav CCRQNMKVNFKKLDIIMEPKIYEAGYCYGLCPPNHSRIQSLMHCAPSKLG
									CRRHSLYVDFSDVGWIVAPPGYQAYYCHGECPFNHAIVQTLVNCVPTDLSPISMLYDQVVLKNYQDVVEGCG			M.mu.Neurt CGLRELEVRV SELGLYTSDE TVLFRYCAGA CEAIYDLGLR RLRCRPTAYE		Atrachya_menetriesi_comp106563_c0_seq1_Mav_3_versions CCRQNMKVTFSKLEFIVEPKVYEAGYCHGLCPPNHSRIQSLMHCAPSKLG
														Tribolium_castaneum_XP_001811434.1_Mav CCRHDMEVTFSKLRFIVQPKSYDAGFCQGQCPPNHSRIQSLLHCAPSKLE
									>Saccoglossus_kowalevskii_BMP24			PMSLIYSNII KRDLPKVVDE CG		Saccoglossus_kowalevskii_Lefty_NP001164679.1 CCRRPKYISFRNMEWIIEPRGYEAYECVGPCHIHSSQATDLINCGVSKSS
									CKRHELYVDFNDVGWIVAPPGYHAFYCHGECPFNHAIVQTLVNCVPTDLSPISMLYDKVVLKNYQDVVEGCG			SMSLIYMTII KRDLPKVVDE CG		Mus_musculus_GDNF_NP_034405.1 CVLTAIHLNVTDLGLYETKEELIFRYCSGSCESMYDKILKNLSCRPVAFD
												SMSLIYDGII KRDLPKVVDE CG		Xenopus_laevis_GDNF_NP_001090196.1 CVLREIHLNVTDLGLYETKEELKFRYCSGSCNNTYDQILKNLTCRPIAFD
									>Mus_musculus_BMP2_NP031579.2			ALSMLYGYIF NKNLPNKVDA CG		Danio_rerio_GDNF_NP_571807.1 CLLKEIHLNVTDLDLYRTKEELIFRYCSGPCHDNYDKILNNLTCRPIAFD
									CKRHPLYVDFSDVGWIVAPPGYHAFYCHGECPFNHAIVQTLVNCVPTELSAISMLYEKVVLKNYQDVVEGCG			GITLLYGYII KKNLPNSVES CG		Mus_musculus_Neurturin_NP_032764.1 CGLRELEVRVSELGLYTSDETVLFRYCAGACEAIYDLGLRRLRCRPTAYE
												DLSLLYENLF QENVSNVVEE CG
									>Mus_musculus_BMP4_AAC37698.1			PMSMLYQNII KKDIQNIVEE CG		Apis_mellifera_Activin_XP001123044.2 PMSLIYSNIIKRDLPKVVDECG
									CRRHSLYVDFSDVGWIVAPPGYQAFYCHGDCPFNHAIVQTLVNCVPTELSAISMLYDKVVLKNYQEVVEGCG			SMSMLYYNIV KRDVPNIVEE CG		Tribolium_castaneum_XP_008194984.1_Act SMSLIYMTIIKRDLPKVVDECG
												PLSLLYGNVV KTDVPDVVEA CG		Drosophila_melanogaster_Activin_NP651942.2 SMSLIYDGIIKRDLPKVVDECG
									>Lottia_gigantea_Dpp/BMP2/4_205842			PLQLVYKTVT TKLLSNIVET CG		Branchiostoma_floridae_Inhibin_beta_XP002606835.1 ALSMLYGYIFNKNLPNKVDACG
									CKRHALYVDFGDVGWIVAPTGYNAYFCRGECPFHHAVMQTLVHCVPSELSAISMLYDKVVLKNYQDVVEGCG			PLQLVYKTLT TKLLSNIVDT CG		Saccoglossus_kowalevskii_Activin_Inhibin_NP_001161496.1 GITLLYGYIIKKNLPNSVESCG
												PLQLVYKTMM TKVLSNIVES CG		Nematostella_vectensis_Act_ABF61781.1 DLSLLYENLFQENVSNVVEECG
									>Drosophila_melanogaster_Dpp_AAN10431.1			PIQLLYNTIT QKTLPNVVEA CG		Mus_musculus_Inhibin_a_NP032406.1 PMSMLYQNIIKKDIQNIVEECG
									CRRHSLYVDFSDVGWIVAPLGYDAYYCHGKCPFNHAVVQTLVNCVPTQLDSVAMLYSTVVLKNYQETVVGCG			SLQLVVNTAT VKTLPNVVES CG		Mus_musculus_Inhibin_b_NP032407.1 SMSMLYYNIVKRDVPNIVEECG
												NISMLYGNII YAKLPDKVDR CG		Mus_musculus_Inhibin_e_NP032408.2 PLSLLYGNVVKTDVPDVVEACG
									>Callosobruchus_maculatus_comp33819_c0_seq2_dpp			PINMLYQQII YGKIPGVVDR CG		Callosobruchus_maculatus_comp42632_c3_seq1_Alp_Daw PLQLVYKTVTTKLLSNIVETCG
									CARHKMYVDFTDVGWIVAPPGYDAYHCRGECSFNHAIVQTLMNCVPTALNSISMLYNKVVLKNYKEVVMGCG			PINMLYEQII YGKIPAVVDR CG		Atrachya_menetriesi_comp92923_c0_seq1_ALP_Daw_another_smaller_contig_outside_ma PLQLVYKTLTTKLLSNIVDTCG
												GITMLYLNVV YGALPGVVDR CG		Tribolium_castaneum_XP_970355.1_Daw_ALP PLQLVYKTMMTKVLSNIVESCG
									>Atrachya_menetriesi_comp100246_c0_seq7_dpp_6_versions			SISMLYLNVV YGSLPGVVER CG		Apis_mellifera_ALP_XP001122210.1 PIQLLYNTITQKTLPNVVEACG
									CNRHQMYVDFREVGWIVAPPGYDAYYCSGECNFNHAIVQTLMNCVPTHLNPISMLYEKVVLKNYKEVVVGCG			AISMLYLNVV YGSLPGVVDR CG		Drosophila_melanogaster_ALP__Dawdle__NP722840.1 SLQLVVNTATVKTLPNVVESCG
												SISMIYQQIM FEEVPAVAET CG		Branchiostoma_floridae_Myostatin_XP002599461.1 NISMLYGNIIYAKLPDKVDRCG
									>Nematostella_vectensis_Bmp24_AAR13362.1			SLSLLYHNLV LSVIPNSVEG CS		Mus_musculus_GDF11_NP034402.1 PINMLYQQIIYGKIPGVVDRCG
									CQRHPLYVDFTDVGWIVAPPGYHAFYCTGVCPYNHAIVQTIMNCIPTTLNPISILSDKVVLKNYKDVIEGCG			PISMIYKSIM FGVVPDVTIK CE		Mus_musculus_Myostatin_AAO46885.1 PINMLYEQIIYGKIPAVVDRCG
												PLSLLYQNIL FTELQNKVMK CG		Callosobruchus_maculatus_comp39049_c0_seq1_Myo GITMLYLNVVYGALPGVVDRCG
									>Tribolium_castaneum_NP_001034540.1_Dpp			PTSLLYGTLT YQGYEDVVAE CG		Atrachya_menetriesi_comp104142_c0_seq2_GDF8_11_Myo_2_versions SISMLYLNVVYGSLPGVVERCG
									CRRRQMYVDFGSVGWIVAPLGYDAYYCGGECEYNHAIVQSLVNCVPTQLGQMSMLYGSVILKNYKEVVVGCG			PISILYGVVT YKKYEGAVSE CG		Tribolium_castaneum_XP_966819.1_Myo AISMLYLNVVYGSLPGVVDRCG
												PISILYGVPT LKHYEGSVAE CG		Nematostella_vectensis_Mst_XP_001641598.1 SISMIYQQIMFEEVPAVAETCG
									>Saccoglossus_kowalevskii_univinlike			SISILYGVLT YRAYKDVVVE CG		Drosophila_melanogaster_Myostatin_AAF59319.1 SLSLLYHNLVLSVIPNSVEGCS
									CKRHPLYVNFREVGWIIAPAGYEAFYCHGDCPFNHAIIQTLVNCAPTKLSSISMLYDNVVLRQYENVVEACG			SISILYGVLT YRAYKDVVLE CG		Saccoglossus_kowalevskii_GDF8_11_XP_002734819.1 PISMIYKSIMFGVVPDVTIKCE
												PISVLYNVIT FKKYDDVVGE CG		Lottia_gigantea_Myostatin_82990 PLSLLYQNILFTELQNKVMKCG
									>Apis_mellifera_Gbb_XP394252.1			SISMLYNKVV LKNYQDSVLG CG		Apis_mellifera_BMP10_XP001120039.1 PTSLLYGTLTYQGYEDVVAECG
									CKIQTLYVSFRDLKWIIAPDGYDAYYCSGECNFNHAIVQTLVHCAPTKLSPISVLYSNVILKKYKNVVKSCG			PISMLYDQVV LKNYQDVVEG CG		Mus_musculus_BMP10_NP033886.2 PISILYGVVTYKKYEGAVSECG
												PISMLYDKVV LKNYQDVVEG CG		Mus_musculus_BMP9_AAD56961.1 PISILYGVPTLKHYEGSVAECG
									>Callosobruchus_maculatus_comp40430_c0_seq1_Gbb			AISMLYEKVV LKNYQDVVEG CG		Atrachya_menetriesi_comp170252_c0_seq1_BMPx_BMP9_10 SISILYGVLTYRAYKDVVVECG
									CRIETLYISFKDLKWIIAPDGYAAYYCTGECNFNHAIVQTLVHCAPTKLSPISVLYQNVILKKYKKVVKSCG			AISMLYDKVV LKNYQEVVEG CG		Tribolium_castaneum_XP_973577.1_BMPx SISILYGVLTYRAYKDVVLECG
												AISMLYDKVV LKNYQDVVEG CG		Lottia_gigantea_BMP_10_111943 PISVLYNVITFKKYDDVVGECG
									>Atrachya_menetriesi_comp89425_c0_seq1_Gbb			SVAMLYSTVV LKNYQETVVG CG		Apis_mellifera_Dpp_BMP2_4_XP001122815.2 SISMLYNKVVLKNYQDSVLGCG
									CRIETLYINFKDLSWIIAPEGYPAFYCAGECNFNHAIVQTLVHCAPTKLNPISVLYQNVILKKYKKVVKSCG			SISMLYNKVV LKNYKEVVMG CG		Branchiostoma_floridae_BMP_2_4_AAC97488.1 PISMLYDQVVLKNYQDVVEGCG
												PISMLYEKVV LKNYKEVVVG CG		Saccoglossus_kowalevskii_BMP24 PISMLYDKVVLKNYQDVVEGCG
									>Tribolium_castaneum_NP_001107813.1_Gbb1			PISILSDKVV LKNYKDVIEG CG		Mus_musculus_BMP2_NP031579.2 AISMLYEKVVLKNYQDVVEGCG
									CKMYDLYISFKDLKWIIAPAGYSAHYCAGECKFNHAIVQTLVHCAPTKLTPISVLYTNVILKKYKKSVKSCG			QMSMLYGSVI LKNYKEVVVG CG		Mus_musculus_BMP4_AAC37698.1 AISMLYDKVVLKNYQEVVEGCG
												SISMLYDNVV LRQYENVVEA CG		Lottia_gigantea_Dpp_BMP2_4_205842 AISMLYDKVVLKNYQDVVEGCG
									>Branchiostoma_floridae_BMP578_C3ZTY2			PISVLYSNVI LKKYKNVVKS CG		Drosophila_melanogaster_Dpp_AAN10431.1 SVAMLYSTVVLKNYQETVVGCG
									CQRRSLYVSFRDLGWIIAPDGYAAYYCFGECSFNHAIVQTLVHCAPIKLSAISVLYSNVILKKYRNVVKSCG			PISVLYQNVI LKKYKKVVKS CG		Callosobruchus_maculatus_comp33819_c0_seq2_dpp SISMLYNKVVLKNYKEVVMGCG
												PISVLYQNVI LKKYKKVVKS CG		Atrachya_menetriesi_comp100246_c0_seq7_dpp_6_versions PISMLYEKVVLKNYKEVVVGCG
									>Mus_musculus_BMP5_NP031581.2			PISVLYTNVI LKKYKKSVKS CG		Nematostella_vectensis_Bmp24_AAR13362.1 PISILSDKVVLKNYKDVIEGCG
									CKKHELYVSFRDLGWIIAPEGYAAFYCDGECSFNHAIVQTLVHCAPTKLNAISVLYSNVILKKYRNVVRSCG			AISVLYSNVI LKKYRNVVKS CG		Tribolium_castaneum_NP_001034540.1_Dpp QMSMLYGSVILKNYKEVVVGCG
												AISVLYSNVI LKKYRNVVRS CG		Saccoglossus_kowalevskii_univinlike SISMLYDNVVLRQYENVVEACG
									>Mus_musculus_BMP6_NP031582.1			AISVLYSNVI LKKYRNVVRA CG		Apis_mellifera_Gbb_XP394252.1 PISVLYSNVILKKYKNVVKSCG
									CKKHELYVSFQDLGWIIAPKGYAANYCDGECSFNHAIVQTLVHCAPTKLNAISVLYSNVILKKYRNVVRACG			AISVLYSNVI LKKYRNVVRA CG		Callosobruchus_maculatus_comp40430_c0_seq1_Gbb PISVLYQNVILKKYKKVVKSCG
												AISVLYSNVI LKKYRNIVKS CG		Atrachya_menetriesi_comp89425_c0_seq1_Gbb PISVLYQNVILKKYKKVVKSCG
									>Mus_musculus_BMP7_NP031583.2			AISVLYSNVV LKKYKSIVKS CG		Tribolium_castaneum_NP_001107813.1_Gbb1 PISVLYTNVILKKYKKSVKSCG
									CKKHELYVSFRDLGWIIAPEGYAAYYCEGECAFNHAIVQTLVHCAPTQLNAISVLYSNVILKKYRNVVRACG			PISVLYNNVV LKKYNKVVKA CG		Branchiostoma_floridae_BMP578_C3ZTY2 AISVLYSNVILKKYRNVVKSCG
												ATSVLYNNVI LRKHRNVVKA CG		Mus_musculus_BMP5_NP031581.2 AISVLYSNVILKKYRNVVRSCG
									>Saccoglossus_kowalevskii_BMP58			ALPVLYENVN LKKYRNIVKS CG		Mus_musculus_BMP6_NP031582.1 AISVLYSNVILKKYRNVVRACG
									CKKRSLVVSFRELGWIIAPDGYSAFYCNGECSFNHAIVQTLVHCAPTKLNAISVLYSNVILKKYRNIVKSCG			PIPLVYSNVV LKKYSNAVKS CG		Mus_musculus_BMP7_NP031583.2 AISVLYSNVILKKYRNVVRACG
												PISILYDTVV YKKYDDVADQ CG		Saccoglossus_kowalevskii_BMP58 AISVLYSNVILKKYRNIVKSCG
									>Lottia_gigantea_BMP5/8_195882			PISILYNNVV YKQYEDVVEA CG		Lottia_gigantea_BMP5_8_195882 AISVLYSNVVLKKYKSIVKSCG
									CKRHSLYVSFRDLGWIIAPDGYSAFYCHGECSFNHAIVQTLVHCAPTKLNAISVLYSNVVLKKYKSIVKSCG			PISILYNNVV YKQYEDVVES CG		Nematostella_vectensis_Bmp58_XP_001638358.1 PISVLYNNVVLKKYNKVVKACG
												PISILFNNVV YKQYEDVVES CG		Mus_musculus_BMP8_NP031584.1 ATSVLYNNVILRKHRNVVKACG
									>Nematostella_vectensis_Bmp58_XP_001638358.1			PISILYNNVV YKNYKDVVER CG		Drosophila_melanogaster_Gbb_AAF47075.1 ALPVLYENVNLKKYRNIVKSCG
									CQRQALHVSFRKLRWVIAPEGYSAFYCSGECSFNHAIVQTLVHCAPTELSPISVLYNNVVLKKYNKVVKACG			SINLLYENVI LKQYDDVAAN CG		Tribolium_castaneum_EFA04646.1_Gbb2 PIPLVYSNVVLKKYSNAVKSCG
												SISLLYDNVV LKQYDDVAAS CG		Branchiostoma_floridae_GDF_567_XP002602867.1 PISILYDTVVYKKYDDVADQCG
									>Mus_musculus_BMP8_NP031584.1			SISLLYENVI LKQYDDVAAT CG		Mus_musculus_GDF7_NP038555.1 PISILYNNVVYKQYEDVVEACG
									CRRHELYVSFRDLGWVIAPQGYSAYYCEGECAFNHAILQSLVHCAPTKLSATSVLYNNVILRKHRNVVKACG			SISLLYENVV LKQYDDVAGS CG		Mus_musculus_GDF6_NP038554.1 PISILYNNVVYKQYEDVVESCG
												SLSILFKNVV LKVYPNTVDS CA		Mus_musculus_GDF5_NP032135.2 PISILFNNVVYKQYEDVVESCG
									>Drosophila_melanogaster_Gbb_AAF47075.1			PLSILYRNVV LKVYPNVVDT CA		Nematostella_vectensis_gdf5_AAR27581.1 PISILYNNVVYKNYKDVVERCG
									CQMQTLYIDFKDLGWIIAPEGYGAFYCSGECNFNHAIVQTLVHCAPTRLGALPVLYENVNLKKYRNIVKSCG			PISMLYKNVI LRHYEDVVDE CG		Branchiostoma_floridae_ADMP_XP002604737.1 SINLLYENVILKQYDDVAANCG
												SISMLYGSIV LKEYGEVAAS CG		Saccoglossus_kowalevskii_ADMP SISLLYDNVVLKQYDDVAASCG
									>Tribolium_castaneum_EFA04646.1_Gbb2			AITILRDIID LTKYQKVAKE CG		Lottia_gigantea_ADMP_110168 SISLLYENVILKQYDDVAATCG
									CRIHTLYISFKDLKWVIAPEGYAAYYCAGECNFKHALVQSLVHCAPTELRPIPLVYSNVVLKKYSNAVKSCG			ALSMLYGEVV LRHHEDIVDE CG		Danio_rerio_ADMP_NP571951.2 SISLLYENVVLKQYDDVAGSCG
												PLSMLYGRVL LEHHKDIVEE CG		Mus_musculus_BMP3_NP775580.1 SLSILFKNVVLKVYPNTVDSCA
									>Branchiostoma_floridae_GDF_567_XP002602867.1			SLSMLYGNIV VKEHEGVIQE CG		Saccoglossus_kowalevskii_BMP3 PLSILYRNVVLKVYPNVVDTCA
									CMRRSLQVSFHDLGWIIAPTNYDAHYCAGACSFNHAIVQTLVNCVPTKLSPISILYDTVVYKKYDDVADQCG			PLSMLYDEIV VRHHEEIASE CG		Mus_musculus_GDF3_NP032134.2 PISMLYKNVILRHYEDVVDECG
												PISVLFDNVV LRHYEDVVDE CG		Nematostella_vectensis_ADMP_related_AFP87424.1 SISMLYGSIVLKEYGEVAASCG
									>Mus_musculus_GDF7_NP038555.1			PMSILLGSIL YKEYEGIAQS CT		Drosophila_melanogaster_Scw_AAN11056.2 AITILRDIIDLTKYQKVAKECG
									CSRKSLHVDFKELGWIIAPLDYEAYHCEGVCDFNHAIIQTLLNCVPARLSPISILYNNVVYKQYEDVVEACG			PLSVLTGSIA YKEYEDIATR CT		Branchiostoma_floridae_Nodal_AAL99367.1 ALSMLYGEVVLRHHEDIVDECG
												LLPIMYNNVV LKNYDNIVTN CG		Mus_musculus_Nodal_AAI28019.1 PLSMLYGRVLLEHHKDIVEECG
									>Mus_musculus_GDF6_NP038554.1			PLPIMFGNVM IKFYDEVISA CG		Saccoglossus_kowalevskii_NodalA SLSMLYGNIVVKEHEGVIQECG
									CSRKPLHVNFKELGWIIAPLEYEAYHCEGVCDFNHAIIQTLMNCVPTKLTPISILYNNVVYKQYEDVVESCG			TKSMLIGDLS YNEIPNSVQA CG		Lottia_gigantea_Nodal_ACB42423.1 PLSMLYDEIVVRHHEEIASECG
												PLPIVYRKPK VEQLSNIVRS CK		Mus_musculus_GDF1_NP032133.2 PISVLFDNVVLRHYEDVVDECG
									>Mus_musculus_GDF5_NP032135.2			PLTILYNTPK IEQLSNIVKS CK		Mus_musculus_BMP15_NP033887.1 PMSILLGSILYKEYEGIAQSCT
									CSRKALHVNFKDMGWIIAPLEYEAFHCEGLCEFNHAVIQTLMNCVPTRLSPISILFNNVVYKQYEDVVESCG			PLTILYRTPK VEQLSNVVKS CK		Mus_musculus_GDF9_NP032136.2 PLSVLTGSIAYKEYEDIATRCT
												SLTILYRKPK ITQLTNVLTS CK		Callosobruchus_maculatus_comp30559_c0_seq2_Derriere_also1_shorter LLPIMYNNVVLKNYDNIVTNCG
									>Nematostella_vectensis_gdf5_AAR27581.1			QLMIVYTRLK VSDWKNQVLE CA		Tribolium_castaneum_XP_008191586.1_putative_derriere_protein PLPIMFGNVMIKFYDEVISACG
									CRRKRMYVDFRLLGWIIAPQGYDAYLCEGECKYNHATVQTIVNCTPNELSPISILYNNVVYKNYKDVVERCG			MLEILHDKLK ISTWSDQVVE CA		Lottia_gigantea_Activin_151945 TKSMLIGDLSYNEIPNSVQACG
												PLDILLTKLM LEKWDNVVIE CA		Mus_musculus_TGFB_1_NP035707.1 PLPIVYRKPKVEQLSNIVRSCK
									>Branchiostoma_floridae_ADMP_XP002604737.1			SLEILLSKLM LEKWDNKVIE CA		Mus_musculus_TGFB_2_NP033393.2 PLTILYNTPKIEQLSNIVKSCK
									CTRRNLYVDFDAIGWIISPKGYNAYHCKGKCPFNHATVQSIMNCVPNKLYSINLLYENVILKQYDDVAANCG			PLEILRTKLI VEKWDNQVVE CA		Mus_musculus_TGFB_3_NP033394.2 PLTILYRTPKVEQLSNVVKSCK
												PLPMMYTQVE VSEIPNVVEE CE		Saccoglossus_kowalevskii_TGFB2_ADB22639.1 SLTILYRKPKITQLTNVLTSCK
									>Saccoglossus_kowalevskii_ADMP			DDLSFLDNLV YHILRKSAKR CG		Apis_mellifera_BMP2B_Mav_XP001122118.2 QLMIVYTRLKVSDWKNQVLECA
									CSKQKLYVDFEEIGWIISPRGYNAYHCKGECPFNHATVQSIVNCVPDKLFSISLLYDNVVLKQYDDVAASCG			DDLSFLDNLV YHTLKQSAKK CG		Drosophila_melanogaster_Maverick_AAF59328.1 MLEILHDKLKISTWSDQVVECA
												DDISFLDSLE YHTLKKSAKK CA		Callosobruchus_maculatus_comp48645_c0_seq1_Mav PLDILLTKLMLEKWDNVVIECA
									>Lottia_gigantea_ADMP_110168			DEVSFLVHSR YHTLQELARE CA		Atrachya_menetriesi_comp106563_c0_seq1_Mav_3_versions SLEILLSKLMLEKWDNKVIECA
									CTKQDMYVDFDEIGWIISPKGYNANHCTGTCPFNHATVQSIVYCVPNKLYSISLLYENVILKQYDDVAATCG					Tribolium_castaneum_XP_001811434.1_Mav PLEILRTKLIVEKWDNQVVECA
														Saccoglossus_kowalevskii_Lefty_NP001164679.1 PLPMMYTQVEVSEIPNVVEECE
									>Danio_rerio_ADMP_NP571951.2					Mus_musculus_GDNF_NP_034405.1 DDLSFLDNLVYHILRKSAKRCG
									CQRQPLYVDFEEIGWIVSPKGYNAYHCKGSCIFNHAIVQSIINCVPDKLYSISLLYENVVLKQYDDVAGSCG					Xenopus_laevis_GDNF_NP_001090196.1 DDLSFLDNLVYHTLKQSAKKCG
														Danio_rerio_GDNF_NP_571807.1 DDISFLDSLEYHTLKKSAKKCA
									>Mus_musculus_BMP3_NP775580.1					Mus_musculus_Neurturin_NP_032764.1 DEVSFLVHSRYHTLQELARECA
									CARRYLKVDFADIGWIISPKSFDAFYCSGACQFNHATIQSIVRCVPEKMSSLSILFKNVVLKVYPNTVDSCA					;
														end;
									>Saccoglossus_kowalevskii_BMP3
									CGRHVMRVDFQLIGWVISPKSFDAFYCSGECPFNHAAVQSIVHCVPDKLSPLSILYRNVVLKVYPNVVDTCA
									>Mus_musculus_GDF3_NP032134.2
									CHRHQLFINFQDLGWVIAPKGFMANYCHGECPFNYAFMQALMHCVPTKLSPISMLYKNVILRHYEDVVDECG
									>Nematostella_vectensis_ADMP_related_AFP87424.1
									CRRHRLFVKFQELNWILAPRGFSAYYCTGTCPENHAIIQNLLHCVPTRLHSISMLYGSIVLKEYGEVAASCG
									>Drosophila_melanogaster_Scw_AAN11056.2
									CERLNFTVDFKELHMVIAPKKFEAYFCGGGCNFNHAIVQTLMHCVPTVLGAITILRDIIDLTKYQKVAKECG
									>Branchiostoma_floridae_Nodal_AAL99367.1
									CKKVEFWVDFDHIGWIIYPKRFNAFRCEGVCPTSHAVMTSILNCIPTKLKALSMLYGEVVLRHHEDIVDECG
									>Mus_musculus_Nodal_AAI28019.1
									CRRVKFQVDFNLIGWIIYPKQYNAYRCEGECPNNHAYIQSLLKCAPVKTKPLSMLYGRVLLEHHKDIVEECG
									>Saccoglossus_kowalevskii_NodalA
									CERVELIVDFDKIGWIIFPKKFDAYQCVGSCPGNHAIIQNMVHCVPTKLSSLSMLYGNIVVKEHEGVIQECG
									>Lottia_gigantea_Nodal_ACB42423.1
									CQLHDFEVDFNSIGWIIHPKKFNARFCYGECASNHAMLQTLMRCVPTKLNPLSMLYDEIVVRHHEEIASECG
									>Mus_musculus_GDF1_NP032133.2
									CRTRRLHVSFREVGWVIAPRGFLANFCQGTCALNHAVLRALMHCVPERLSPISVLFDNVVLRHYEDVVDECG
									>Mus_musculus_BMP15_NP033887.1
									CSLHPYKVSFHQLGWIIAPRLYTPNYCKGICTRNHAIIQSLVNCVPYNFLPMSILLGSILYKEYEGIAQSCT
									>Mus_musculus_GDF9_NP032136.2
									CELHDFRLSFSQLKWIVAPHRYNPRYCKGDCPRVHTMVQNIIYCVPGKYSPLSVLTGSIAYKEYEDIATRCT
									>Callosobruchus_maculatus_comp30559_c0_seq2_Derriere_also1_shorter
									CRKIIWHLSIKQLGWIVAPANFKASDCFGNCALNHVKLLKISKCVPSSYNLLPIMYNNVVLKNYDNIVTNCG
									>Tribolium_castaneum_XP_008191586.1_putative_derriere_protein
									CRRHDLYVDFQKLNWIISPAGYNAYNCHGTCYQNHHKTTNFFPCGPTKYAPLPIMFGNVMIKFYDEVISACG
									>Lottia_gigantea_Activin_151945
									CCRQQFYISFEDIENVLEPKGIWANYCTGSCHENHTSLIQAMRCSPISYLTKSMLIGDLSYNEIPNSVQACG
									>Mus_musculus_TGFB_1_NP035707.1
									CCVRQLYIDFRDLGWIHEPKGYHANFCLGPCPYQYSKVLALYNCVPQALEPLPIVYRKPKVEQLSNIVRSCK
									>Mus_musculus_TGFB_2_NP033393.2
									CCLRPLYIDFKDLGWIHEPKGYNANFCAGACPYQHTKVLSLYNCVSQDLEPLTILYNTPKIEQLSNIVKSCK
									>Mus_musculus_TGFB_3_NP033394.2
									CCVRPLYIDFRDLGWVHEPKGYYANFCSGPCPYTHSTVLGLYNCVPQDLEPLTILYRTPKVEQLSNVVKSCK
									>Saccoglossus_kowalevskii_TGFB2_ADB22639.1
									CCLRQLYIDFKDLGWIHAPQGYNANYCGGACPYQHTTILSLYQCVPKTLESLTILYRKPKITQLTNVLTSCK
									>Apis_mellifera_BMP2B/Mav_XP001122118.2
									CCRHELTVMFKDLKGIVYPKTFDAGYCKGRCPPHHALLQSLLWCAPSKLDQLMIVYTRLKVSDWKNQVLECA
									>Drosophila_melanogaster_Maverick_AAF59328.1
									CCRNQLDVAFKSIKGILQPKVFDAGYCHGRCPPHHALLQSLIWCTPSKLEMLEILHDKLKISTWSDQVVECA
									>Callosobruchus_maculatus_comp48645_c0_seq1_Mav
									CCRQNMKVNFKKLDIIMEPKIYEAGYCYGLCPPNHSRIQSLMHCAPSKLGPLDILLTKLMLEKWDNVVIECA
									>Atrachya_menetriesi_comp106563_c0_seq1_Mav_3_versions
									CCRQNMKVTFSKLEFIVEPKVYEAGYCHGLCPPNHSRIQSLMHCAPSKLGSLEILLSKLMLEKWDNKVIECA
									>Tribolium_castaneum_XP_001811434.1_Mav
									CCRHDMEVTFSKLRFIVQPKSYDAGFCQGQCPPNHSRIQSLLHCAPSKLEPLEILRTKLIVEKWDNQVVECA
									>Saccoglossus_kowalevskii_Lefty_NP001164679.1
									CCRRPKYISFRNMEWIIEPRGYEAYECVGPCHIHSSQATDLINCGVSKSSPLPMMYTQVEVSEIPNVVEECE
									>Mus_musculus_GDNF_NP_034405.1
									CVLTAIHLNVTDLGLYETKEELIFRYCSGSCESMYDKILKNLSCRPVAFDDDLSFLDNLVYHILRKSAKRCG
									>Xenopus_laevis_GDNF_NP_001090196.1
									CVLREIHLNVTDLGLYETKEELKFRYCSGSCNNTYDQILKNLTCRPIAFDDDLSFLDNLVYHTLKQSAKKCG
									>Danio_rerio_GDNF_NP_571807.1
									CLLKEIHLNVTDLDLYRTKEELIFRYCSGPCHDNYDKILNNLTCRPIAFDDDISFLDSLEYHTLKKSAKKCA
									>Mus_musculus_Neurturin_NP_032764.1
									CGLRELEVRVSELGLYTSDETVLFRYCAGACEAIYDLGLRRLRCRPTAYEDEVSFLVHSRYHTLQELARECA

## Sheet: Pathways
NB depending on your Excel version, to retrieve sequences, it may be necessary to double click on cells, or copy to text editing program
Pathway/Gene	Atrachya menetriesi	Callosobruchus maculatus	Pathway/Gene	Atrachya menetriesi	Callosobruchus maculatus
Maternal Effect:			Pair rule:
Caudal	>Am_Cad_putative_MINUS_comp39955_c0_seq1 AAATTAAGCTAGCTATCTATTTTTAGTGCTACTGTACTGTAAATATTTACAATTACATAC AAAAAATATGCGGTAACATTTCGAAATTTTTCAAATCCAGGAACTGTTATTGATGACAAA AAACAGTCAATAAGTGAAGAAACTAAATTGTTTAATTAGACATCTAATTATATGATAACA TGACAAAAAAATAACCTGATATTCTTACTCGGTTAGTTCAGGTGAGACCGATACGAATCC ATTTAAATATAGTGCCATTTTACATAGTTACACTTTTTGCTAACATGTGGCTATGTTATT TCGAATTAAATCTATCTCTGTAACAATTTTTATAAAAGTGACACAACAAAAAC…	>Cm_cad_comp45520_c0_seq1 TTTTTTTTTTAGAAAAGGAACTAAGTTTAATAATCGATGAACACACATTCACATTAACAG TATACGTATTATTATTATTATATAATTTCTCTTTCAGAGCGTAAAATTGCACTAAACAAA CAGTATAATCTAAACTAATACAGTTAAAAAACTACACTATTGCACTTGATCGGACGGGTA TGCCGTAAGCTTCAAAAATTGAAACAAAACATTTAAGGAATACAATAATATGTACAATAT AGTTAAGAATTTGTACAATAGAGATGAAAATATCCTAAAAATCTGTCCTGTTTCTCTTGA ATCTGGGAGGAGATGATTTCATTAGAACTTCCGTTTTCCTGCAAACTTTAAACTGGAGTA TGTTTGG…	Even skipped	>Am_eve_putative_MINUS_comp98599_c0_seq2 TCCTCCTCCACCAGACTACCGATTTTTTTTATTGCAATGCTCATTAAAAGCTCAAATTAA ATTATTAAATTTTTTAAATTTTTATTTATCGTATTATTAAATTTAAATGTATCTTGGGTC ATTTACCACACCATGCTTCGCATCAAAATCTGTTCTTTTAGACATAATTTAAGTTGTTAG ACAGATTATTTCTAATAATAACGTACATCGACACAATCACGAGAATCTCGTCAATCAGGG ATGCGATAACTACAATAAAATTAATACAACAATCACATTATTAAATACACCTACACTTAA ACAAAAGTCGATTACACTTCTGATTTGTAAGGTTTAAACAATTTCGGTTTCTC…	>Cm_eve_comp39876_c0_seq1 TGATATCTCGCTTATTTTTCAGTCTTCGGAAAAAAGTTATTTGAAAATGTTGTTTATTGT AACTACTTCCATGTATACACAGTTAAAAAAGAATTATCGACTTACGACTCACCCTGTATA TTAATTCATATCAACTCCGAGTGAACAATGACCAGTCTTTAAGCTTCTGATTTGTAAGGT TTGAACAGCTTTGGCTTCTCAGGAACCTGCGTTTGATGATGAGGCGGTGACGATTTGGAT GCAGGTATCAGCAGCCCTTCGTGTACAGGTGGACTCAAGCTGAGCTCAGAATGTACGGGG GAGTTCGGAGATATCCTTGACTGTTGGACAGGTTGGTACGAATGAGGGAGATCGAAGTTG AGGTTCA…
Hunchback	>Am_Hb_putative_PLUS_comp112734_c0_seq5 GGGAAATGGTCACTAGTGTTGGCTATACTTGGGCCAGATATGAGAAAGTCAACTACAACT CAGTCTCAATTCGAAGATTGATAGTGTTGGTCACATGACGAAATTGTTATCAGTGTTTTT GATATTACGTGTTTTTGAGGAATGAAAAAATAACAGTTGGATTACTTCTAACTCGTTCAG ATTTCGTTTATAACGTGAAATGAGAGGAGGAGGGTCATACGACATGACTTCTACGTGTGT TCAAGGAGGAATTCGACCAATTGGTGTCTACCAGCCGAATATGTTAATGGAACCTTCTTC TCCTCAATCAGCTTGGCAGTTCCATTCCGTTCTTCCGAAACGAGAACCAATGGA…	>Cm_hb_comp42734_c4_seq22 TTTGAGTCAAGGAATGGATTGTAGTGAACCGCGTGCTCCTCCCTTGTCTAATATATGAGT GCTGCACGGGCCGGGAACACTTGGTTTTTGTGTCCCACCCTGTATATGTGAAATGTGTAT AGATCAGTCAGCGGTTAGTAGTATCCCAAAACAGCTCACTTGGAAATAGAATAAAATGGG CAAACTTAGATAGCATAATATCACAGTACATATCAGATATCTCGTTTGAGAATTGCAGTG ACGCTATTCCGAACATGGAACGAGAGATTGATCAACCGTTTTTTTTACATTTTAGTATTA CCGTTTGTATTTTTCTGACAATAAACATAAAAAACATAAGAGTAGATTTAGAAAGGCATT CTCTTTC…	Fushi tarazu	See Hox	See Hox
Germline:			Hairy	>Am_hairy_comp105114_c0_seq2 TGGAGTGGAAGTAGAATAACATAGAATACGGTACAACGATTTAATTCAAGTGCTTGGGCT GTAGAGCACAACTTATATGAAAAAAGAAAAAAGTTTTCTTAAATGTTTTGTATTTTGGTA TAATATTGCTTTATAAAAGTTGATTTAAATAATTCAGTTCAAATGTACTTCAGTACTTTA ACAATTCAATTAAAATTTTTATCAGCTTCAAGGCTTTACTTTGTTTCTTTTCCTCTACAG GTAGATATTTCACTTGTACTCAAATACCAATTTGTATTAAACACGATACACATTATAAGT TGACAAATTATCCATTGACCAAAGGATAGAAACAAGGCTACATTAAATTAATGCCACAAA ATGT…	>Cm_hairy_comp44114_c0_seq16 CGTCTCTGCGCGTTACCCCCACCCGCCCGGGATGCTGCACGGCGCACGACGGTGGACCAT TCCCATAATCACGTTCTCACTTCGCTCGGTGACGTGACTGGCATAACTCCTCGAAACTCG TCTCGTCCGTCTGAGCGATCGGTAGCCAAGCGCACGCCCGGTACCTGCCGAAGTATACGC GACAGTCAGTTGTTTTAGCGGCGACGACAGTATTATTATCGCCGGTACCATTGCTACGGA CATGGTGACCACCACCGCGGTCACGGCTAATATGATGCAGGCGGCCAGTGTTTCCCCCTC GCCCACGAGTTCCTCCCCCGTTAGTGGAGGTGCTAGCGATACCGGTACCACCATCAGGAG AGTT…
Bruno	>Atrachya menetriesi comp111173_c0_seq8 bru CTGGGCTGCTAGCCGTCTGCTTTTTAAACACTTTTTTTCGTTTGCAAAAACTTGCCAGGCAGTACCTGACAATACATCAGTTAATGGAATTTCTTGACGATTTTTGTCGTGTTTTAACCATCGGACGTTGCTGATCGAAAACGGTGTTGGCCACGTGGTCACAGCTTTGATCAAAATTTCTTCCACAATTTTAATAATTATCAAATTTTTGTGTGTGTTTTTGCGTTTAATCATGTTGGACATTCCGTTTTATTCGAAACAAATCAAAGCCGAATTTAAGGAAGATTATTTTTTTAAAGATGACTTCTCTTTGGCCATGAACAACAACATCACGAACCAAGCTAACAACAACAAC…	>Callosobruchus maculatus comp43123_c3_seq13 bru CACTAACTGAGCAAAAACAAACTGTGTGCTCCGTTCCCACATGACTGTTGCTAAGTGTGTTTTGTGAACAGTCCAATCAATCGGACCGATCTAAAAAAAGGTCCTAAATCGAGATGTGCCGACGGTGAGATCGTGCCGGCTCGGCCTCGGTAGTGATAACAGGTGCAACAGCGTTATCTTATCTGAAAAAGGATAGAGGATATCGCGGCGAGGTGTCGAGATAGAATAGATATCAGCAGTAAGGCAGTGCCGGTTGAGCCGAGTGTCGAGTGTCGGTGATGTTGAATTCGTTGGACGTGCTGGCCGGGAAACTGTCGCCCAGGCAAAGTTCGGGAAAGTCAGCCGGCGGA…	Odd paired	>Am_opa_comp95642_c0_seq1 TGACAATCTAGTGCTGCATCGAGGAAGTCAAGCTGTGAGCTCCGCGTGTAACAGTCACCC CAGTGAGAGAGCTATTTTCGCATTTTTTCACCAAAAATCAGAAAAATCGCGTTCCGCGCG TTTGACATGTGCCCCGAGTGACAATCTAGTGCTGCATCGAGATGATTAACGCGTTTATGG ACACCGGCCACCATCACTTGGCCACGTACGGGTTGAAGATGTCTCCAGGACATAACGGAG GAGCTGGAAGTATCCCATCGCCTCACCAGAACCCCGCTGCGGCGGCAATGACCGCTCCAG AAGTCGGCCCCGGACACCAAAACCATTTCCAAAGCAACTACGGACATATGGGACATCTGA ATCCTCA…	>Cm_opa_comp44318_c1_seq11 CGAAAATCAAATATTTCCGATACCCTTGATTTTCAGTTTCGCCCCAAAAAGTCAAAAATC TTTATTCGGCTTTCTATCAATATGAAATTGCGTATCCTGGATAACTTGAGGGTGCTGATT ACAAATCCGATCGCAGTTTTGTGTTTCAGTCTCGTTTAGCTAAAATAAAAAAATGCAGAT CTTTCAGTTCTTCATGTTTTACGTTAAACATCGAAAATCTTTATTTGACCTTCTTTTGAT GAGAAACTTCGTGTTTTGATTAACTTGAGGGTGCTGTCCTAACGTGCAAATTCGAAGAAG AGCTGAAATGTAGGTACTGAAATAAGACATGCCATTCGTTTATACTAAAGACGTCCTTTC TGTGTG…
Exuperantia	>Am_exuperantia_comp72221_c0_seq1 TTTTTTTTTTAGTATTAAACTTTATTAAACTCAATATTAATTAACAGGTATGTAACAAAC AATCCTTAATGAATGTTACAAAATACATAATCCTATTACTATCACAAAAAAAAGTAAAAC ATGTTCTGATATAATAAAAAATAAACCTATCACACTTGAAAAAATTGCCTCAAAAATGAT ATACAAAAAAAAAAGAAATTATAATAAAGGTTTTCTGTGTGACAAATGCCATTTAACATC GAATTACCATTATATGTCCCGATTAACAGCATCAGCGTGTGTAAGGATAAATAAAAAAGA CACTGAAGTGTTCACTGTTGCTGAGTCAGAAACGATGTAAACTAAATGAATAAAAAATCT…	>Cm_exu_comp20609_c0_seq1 ATCGAATAAAAAAAAAAAAAAAAATAAAAATTTTTTTTTTTTTTTTTTATTTTAAAAAAA AAAAAAAAAATTTAAAATTTTTTTTTTTTTTTTTAAATATTGAACTTTATTAAACTCAAT TATTAATATAACAGGTATGTAACAAAAAAAATATTCGTTACATAAAATGCCGACATAAAG ACTCACTGTCAATAGTGACATAGAAACATAATCCTACTATTATCACAAATAATATAAAAA ACAACAAAAATAAAAATTTATCACGGTGTAACATAAATATTATTCTGATCAAAGTAAATA GAAAATGCGTAGAATACAACATCAAATACATAATATGTAGTTGGATTAACAACTGATAAA TAAAGAT…	Odd skipped	>Am_Odd_putative_PLUS_comp108285_c0_seq1 ATATCAGTTCACTGTAGTAAGTTGTACCTATCTGACACTTGCCGTTAGTTAAGCAACTGC TCAGTCTGTCTCTAGTATTTATTGTTATACAGTGTGTTGTAAAAAATAATATATAGTTTG TGTTTGTGACCTAGATTTTTTTTTTTTGGTAGTTTATGTACAGTATTCGGAGATGAACTT GAATCAGTTCTTGGATTGTGATAAGCAGGTTCCTCCAAGGGTCTACGATTTCTCCCAAAT CAAACAAGAAGCAGACAGCACATCTCCCCTGCTGACCCCCCCGCACACCCCGACGTATTG CACAATGTCGCCGCCGCTGGTGAATCTACCGTACCCCCAGAACTGGTACCGAT…	>Cm_odd_comp42094_c2_seq1 CACGTGTCAAGGAAATTCTCGGACGTATACTATCTAAGCTCCCTCACAAAACTAAATAAG ACCTTAGGCTTCAAATGTATTATATCAAACTATGAAAATATCTTTTGAACACTTTTACAA TCAATGTCAAAACCGATCTGGTATTATAGCTTAAAATCAAGAATAATAACTCCTACTTGA AATCAGAATGCTTTTGAGGTAACTAGATTTAGTTGCAGCTGAATTCATTTGAAATAGACA TTCTAGAATCCAGTCTCAGCCATTATTACTCCTATTTGAGACACATTGCAAGTTCTTGGT ACATAAATCAAACAATAATCGGTAACAAAACCTCCCGTTTCAATACTTCCATAATCAGTC TCATGAA…
Nanos	absent	absent	Paired	>Am_paired_comp106522_c0_seq2 CTGGCGCACAGACTCTACACCTGATCGTGGTGGATGCACAAGCTTGCATAATTACGTTTA GTGCCTTACCAAAAATTCTCTTTTATCCATTCCGTTTTCGGACTTTGCAATATACGAAGA AGTGTTACACAAACTTTTACATTCTTAAGACGAAATTTTGTGGTGCGGTGATTTTTTTTA TGAAGTGACTTTCGGACGCTGAGTTAGCGCAATGACTGTTACCGGAAATTTTGGAATTAT GCATAGACCATGTTTTTCAGGGTATCCTTTTCAAGGACAAGGCAGAGTAAATCAGTTAGG AGGCGTCTTCATAAATGGAAGACCTCTTCCAAATCACATAAGACTGAAAATAGTTGAGAT GGC…	>Cm_paired_comp42713_c0_seq1 GTCTTCTTCTGGCACGGACAGAACGCACTCTAGATCGTTACAGCCGGAAGTTGTGACATG TCATTCGGTGACGTCGGCCAATAGGCGCGCGTCGGTGAGTTATTCGGAGGTGTCTGAGGA TCGGTGTGTGACGAAATGACTGTTACGGGTAACTTTGGAATTATGCACCGGCCTTGTTTC TCTGGATATCCGTTTCAAGGTCAAGGACGAGTGAATCAACTAGGTGGTGTTTTTATAAAC GGTCGCCCTCTTCCAAACCACATAAGACTGAAAATCGTTGAAATGGCTGCGGCTGGAGTT CGACCGTGTGTCATCTCGAGGCAACTCAGAGTGTCTCATGGCTGTGTTAGCAAGATATTA AATC…
Oskar	>Am_Oskar_putative_MINUS_comp101355_c0_seq2 GGGCAATATCGATAATTTTATTTTAATAGACATCTTAGTTAGTTTACAATATTTAAATAC ACAAAATATTACTAACATTACATACTATTTAAATATATAAATTAAGACTTACAAATTTAT TAACATTTACATAAACATTTATTATCACAGATACTCAATTTTAACCTTGAAATATTACCA AAATTAACCAAAAAAAAATGTTTGGAAGTTTGTACATCGTAACTTTTATATGTCTTGTAC GGTTAATATGGGTCATGTACCCATTAATAAAAGTAGTGAATATATTGACAGAAAAGCTTT TAGTTTGCAGTGTAGTCTTACTAAAGTACTCTACTTTATATAAAGAGACA…	>Cm_Osk_comp13823_c0_seq1 GGGACTTTGTTATTTACCTTATCGATTATTTTCTTTGCCCCCCCCCTCATTTTCTTTGGG TGCCCTTGGTGCTTGTGACAAACTCCTAAGGTATATTAATCAAATATAGCATCATGTAAG GTTTGAGCCAACATATTTGGGGAAAATTTAAAGCATTAATGTAATAAAAAGTGTGGAAGT ATAGTAATTTGTACACTTGATTTTTATTACTAAGTGAACTTCAGAATTCTTCTTCAGAAT TTGAAACACATTTGAGCCCACATTCTAATGAAGATTATTTGAATAAAACTTAAAGACAAA TTAATTAGTGGTTGATTGTATTTTCTAAATAAATATATCACAGAATCCAATATTGTCCTG AATCTCC…	Runt	>Am_runt_comp101568_c0_seq1 GGGTGATTCACGAAAAGCGTTAATATTCCCGTCCCGAAAAAGTTTTGAGATTCAGTGTGA CTCTTACTCTTGAGTTGGGAAGTGTTTGAATTTTTGGAAACTTTTTGTAAATAGTGTTCT CGCTGGATTTGTGATGCATTTGCCGAACAATCATAGTTTATCAAAAATGACGGATATGTA CACCTCGCTACAAGAAAGCCTGCAAGAGTACCACGGAGAATTGGTCCAGACCGGCAGTCC GGCTATTTTGTGTAGTGTATTACCGACCCACTGGCGATCGAATAAAAGTCTGCCGATTGC GTTCAAAGTTGTTGCTCTGGATGATGTAGTTGACGGTACTACGGTAACTTTGAAAGCCGG CAATG…	>Cm_runt_comp44643_c1_seq4 TTTCTTTCTCTTTTCTTCGCACGATCTCCCGTCTCTCTCGCACGCGCGCAGGTATACGGC AGCGCCCTTTCTTTCCACCTATTTTAAAAACTACCCTCCTTTGACGGCGAGTGGGGGTGA CAACCGGCGGCTTGCCCGTTAATATTCGGATTCGGAAAAAGTTGCCGTCAGTCTTAGCGA ACAGTCCGCGGGTACACCGACACTTTCTTCGGGAGTTGTCGGTTCTGAACTTCGTGCGCT CGCTACTTTCGGTGGAGTTGAAGGACGGCGTTTTGCATAAGTGTGTGTGAGGTGTGATGC ATCTTCCGAGCAGCCAGAACTTGGCGAGGATGACGGATATGTACCAATCGCTTCAAGAGT CCCTGC…
Pumilio	>Am_pumilio_1_comp94614_c1_seq1 TATATATATATATATATATATATTTTTTTTTTTTTTGAAATTATTCTTCTTTTAATAAAG TCCATTAAAGTTGCAGCATTTTCAATATTAAATGCGATGCAAAACTAGATATTTACCGAT ACCTAATATAGGTATGCAAGATTATTAATTATATTAATTGATTTAGTGGCCGCTAGTTCT GATCCGGTTCGAAGGACCAAAACGTGTTGCTTGCGAAGTTTATGTTTATTTACTTTAAAC TGTCGAAAATGTGGTTTGGTTTATTGGATAACACGTCATTTTTGGGTGTTTCGACTTTCT AGAAAACAATCGTTCTATTTACAAAAAATTGTTTCCATCATGTGGAATTAAAGAAAATAA T…	>Callosobruchus maculatus comp40035_c0_seq3 pum contains part1 TATGTACCGGTACCAGTGGTATTCTGGTGCTACACACAAACTAGTAAATGGCATTAGCAAAACCAATCGTCAATAATATCTCACAAAACCGTTTCTACAATTTTACCACGGACAATCTACATAAGTAATTGATTCTACATTTTTAGTGATAATAACTACTACAACAACGTTTGAGACTCTATTGTAGAATACTCAAATTTGCTCGTACTACGTTACCTTTTTCCTGAGGATTCAAATACGGTTACTATTTGACAGATGCGCGCGCATGTTCAAAATGGCCAGCGAATTGTTCATAAATCGCTGTCATTTTTAAATCTACGAAAATCACCTTGTATA…	Sloppy paired 1	>Am_slp1_comp103368_c0_seq1 TTTTTTTTAATCATTGAATACTTTGTATACTTTATTTTTTAATAATTATATAATTTAATA CTGTACAATTTGTTTCCTTACAAACTAACATCACATGAGAAAGTGTTAACATATACAAAT ATATACAAAAATGCACACAAAGCTCCAACTCAAATGGACGAGATCATAGTAAACATATTT TGGGGCATACAAAAATGTTTTTACATAGTCAAATAAGAAACATCCAGATTGTAACGTTAT TCGAAAAAGGCTATTGAAATTAAACGTTCATATTAATTTTGTTTTATCAATTTTGTCTAA ACAGTAATTATGTGATCGCCTGCATAATGCCCTATTTGCCTATAAAGCTTAATAATAACA GTTCT…	>Callosobruchus maculatus comp41816_c0_seq1 slp1 CTCAAATAAAAATAAAACACAAATGTATGTTTTAAAAATATCTTTTATTAGATTGATTTATATTCGTTCGAATAAATGTTTTTCCTTACAAACTAACATCACAATCGTCATATAAATAATCATCTCAATATTTACATAAATATTTACAAGTTATATACAAAGAATACGATACATACAGAAATTCTATGTTTTACAGTCAAGCAACATATCTCATGTGCGTACAATATTTTAAAGCTTTAATAATCAGTAATGATGACAGAGATCATAATATGCATCAAGCCTACTGTAAGACGGCAAAGTTGATGGAAAGTAAAGGTACTAATTTTTTCGTTTCATTTCTAAGGTTGTTG…
Swallow	Schitzophora only?	Schitzophora only?	Segment Polarity:
Tudor	>Am_tud_1_comp112534_c0_seq1 CGAGGTGATAAAGGATATAATAATGATCGAGGAGATAGAGGATTTAGGAGCGACAGAAAA GGATTCGATAGTAGTAGAGGTGGTAGAGGAGGATTCAACAACCGGGGTGACAAATTTGGA CAAAGGTCGAGAGATTTTAAGAAGGACGGTTCGGAGATTAGTTCGAGCGGCTCGGAGAAA AGTTTTCAAAAAGGACCACCGAGAACGAGTTCCCGCGCTGATAGAGGAGGCCGCGAACGA ACATACGACAAAACCTCCTCCAGAGGTGGCGGAGATGCCTGGGCAAACACTCCGACGGAG GATTCTTGGAATGTAAGCGCCGTGACGCCAAGTATAGACGCAGCTCCGGCTTCAGCAACT TTTA…	>Cm_tud_comp44820_c0_seq1 TTTTCGCCGTTGTTTTTGGACATAGTCTCAGTTTCAATTGTGGGCTTATTTGTTTTCTCA CTCTCACTGTCTTGATTGGTATCATCTACCAAGATCTCTTGGTCATTTGGAGATATATCT GTTACTGTGTCTGGGGGTTTATTTGTTTTTTCAGCCTCACTGTCTTCATTTGTCAAATCT ACCAAGATGGTTTCGTCAGTTGGAGATAGTTCTTTTACTGGGTCTGCTTTTGGTGCCTTT TGAGGAGATTTAGGAGGCACCAAGTCATATTTGATGTCTCTACCGTCTAGGTATAAGCAG ACCGTGTTGTCTTCTAAAAATTCAATTTCGAAGGTTGTACCTTCTTGGTTGAGATCTCGG AATTTCT…	Armadillo	>Am_armadillo_comp111602_c0_seq2 TGGGCTATCTTCCCAGGTGTCTTTTGAAAATTTCCTCGCCACCCTAAACAAAAAAAAAAG GATGTGCTGATAAACAAATGATTTCTTGACAGCAAGAATTGTTTGACAGTGGACGTCAAA TGAACTTTGTTAAAGTGCCGGTGACATTTAGTCTGGAAGAAAAAATAGAAATTGTGTTAA TCGTTGGTGATAATTATAAAACTTATCGTGAAGCAGCTGAAATATTTAACAACAGACATC CAGGAAGAAATATACACCATACGTCTGTAATGAGAATTATGGAAAAATTCAAATCATGTG GAGATGTTAATAATAAATTTACAAACAAACGTCGAAAACGTGTTGCAAGTGAGCTGATGA …	>Cm_arm_comp43983_c1_seq2 ATTTACCCTATTTTTTATTTTTATATGGTATACAACTTCAATAAAAATGTGATCTTTTTC TGAATTGTGCTAATCACTTGTACTAAAAGAAAATAACTGAATTTAGAATACGATTTCGAA TTATCCGCCACTTCCACCAGTTGAAACAGTCGAACATCACGACTGTTCTCAAGTTCTTCA TTCTGTGGTTTTGGTTTATCTTTGTGAAGGGTGCGGTATTTTAATATTGAAAAAAGGATA AGTAGTGCAAAAATCCAGTGTTTTAGTGGTGAAAGGTACAACTTTCCCATTGAATCACAA TGAGTTACATGCAGTCTAATCAAAACAGGCCCATGTCCCAAGGTCATTACCAAGGGCCAG GGGACCT…
Tudor-SN	>Am_tudor-sn_comp101975_c0_seq2 TTTTTTTTTTAACGATCAAAGTAATTTATTTGTAAACAGAGCCCCATCCCCTACATCATC GCAGTACCCAAAAAAATCTTAGTTTCAATACATAAATATATAACAATACAGAGCAACCTG TTTGGTCTGGCTTAAAAAATACCAACTGTCTTTTTATAAAAGGAAAAGGAAGATTATGAC CACCTTTACAGTTTTAAAATTCAAGGTGTCCCAACCAAAATCAACACATTTTAAAATAAA AATGTGGTTTAATAAAACTATGTATTCCACAAAACTTTTAATTATTAACCTATAGCCTAT TTCATAAATCTTATCTATTAAATTATAAAATTTATCTACATATTTGTTTAAAAAAGAAAA T…	>Cm_tud-sn_comp39638_c0_seq1 GTCAAAGCCTTTGTTAAAATATGAATGTTGATAAAATCGGGCCTCAGTCTAACGAAGTTG ACTTGTACCATCGATTCTCTATCGCTACGATACCTTCTAATCTGTATCGAATATATACCT ACCTTATCCAAGTCATAAGTGTCAGTAATGAAACATTTTTCATCGGTACCTTCCTGGATC GTTTATTTCAATTCAGGCTGACGCTTCAGCACCCAAATATACATAAAATGTTCTGTACAA AAATTTATACCACTGACAAATTATAGATGCGATGAATACAAAGAAAAAAAATTCAAGGCC ACCAATGATATATATCATATATATAAATTACACATAAAAAAACAACAAATACACCTAAAT ATGG…	Cubitis interruptus D	>Am_cubitus_interruptus_comp99744_c0_seq1 CTGCTCTCTAGTTAGTTACACGTTGTGTGCACCAGCGCTATACGTTCGTAGCGAATCGCT TCTTTCGACGACTCGACACACGCAACCCAAAACAATCGACGATAATACGAGAACATGCCG TTTGTCGTGACTTTTCGAATGGACCATTTTTACGACCAGATTTAGTGCCCAGTGACACAT GACAAGTTCATTAATTAGAAACAATTAATAATGAGTTCTGTCATCGATTTTCGGATGGAC CAGTTTTGCAATCAGATTTAGTGTCTAGTGACGATTTTGTGATGAGATGTGATCAGTGAC ATGCCGGAGAAAGAAGCGGACTTCCAAACCGCCATGTCCGCAGGACTTCCTA…	>Cm_cubitus_interruptus_comp40463_c0_seq1 GTCAACCCAGCCGCGCTCGCCTCACCGACTCTCCTGCCTCTAGTTTGTTCTTTGCTGTGC ACAGTGACTCGTTACGCGATCATTATTCGTACCCCTTTTGCATTTCGACGCGCGTCTATG GATATCGGGAGCGCACCCCCCAAGTGACTTACCACGACCTCCGGGACCGTTTGAGTGCTT GACAAGTCTATTGACACATAGCGCGCTGGACTGCTAACATCCCCAAGTGCCTTTTATGAC CTCCGGGACCAATCGAGTGCTTTGTAGACGAAGTGCCTTCAGTCTTCTGGACTGTCCATG CTTCCAAACATGACCTCCGGAATCAAATAAGCCCATTGTGAGTCACAAGTGC…
Valois	>Am_valois_AKA_Mep50_comp108856_c2_seq14 ATTTTTAGGTTTCTCCTAGTTGTCATACAAATCACGAATCTATGGTAATTACCATAGATA GAAGAAATAAAATGAGGTTTATTTGTGGTTTTCATTATTATATTTACCGGGAAACCTAAC CTCTTTTTTGTCTTTAGTGATTTAAATTTTGTTCATTTATAGAAAACGCCGCATTTTCTA AAGAATTTAGAAAATGTTACCAATTCCAGAACCAAATATCTACGAAGGAAGGGCGATTTT ATCGCCAAATAGGCCTATGGAACCACGAAATTGTTTTTCAAAGAGCCCTGTACTTTATGA TAATTTGTTTTTTGTAAATTTTAATACAGCGGGAAATTGTATACTTGGTGCAT…	>Cm_valois_AKA_Mep50_comp40851_c0_seq1 ACCCTATCATAACATTCCTTCTTCTAGCTGCCTACATCATCATCTCTCAGTCATCTGTGT TCTATATTTTTCACTCTTTTCTATAAATATCTTCAGCTAACACAAATATTTGACGGAGCC ATTTTCTGTTTGCTGTTGTAATATGATAGCGTAACCTTAATCACAGTCTGTTTTCGTTGG TATCTTCCATAGGGACTTTGTGTTTATCTTGAACATCTTGGTTTAAAATCTGTCATTTGG GATTTGGCAGTTTTGGCACATAACATAACCTTCAATTTCTGTTCAAATTTCCAGCACAAA TAACAAAACAAGAAATAGGCCACATTTCTTGTGGAATTCGAATTTTCTGTATAAT…	Engrailed	>Am_en_1_comp156190_c0_seq1SHORT CAGGAAGAAGTCCGAGAACGCGACGGCCAAAAAAGCCTGGAGGGAAGGTGGTGAGCACCG CCGTAACCCCAGAAGAGAAAAGACCCCGCACCGCATTTTCGGGTGCGCAGTTGGCACGAC TAAAGCATGAATTTGCGGAGAACCGTTACCTTACCGAAAAACGACGGCAACAGCTCAGCG CGGAGTTGGGCCTGAACGAAGCCCAAATAAAAATTTGGTTTCAGAATAAACGGGCCAAGA TCAAAAAAGCTTCAGGCCAGAAGAATCCTTTGGCATTGCAGTTGATGGCGCAAGGGTTAT ATAACCATTCGACGATACCTCTGTCGAAAGAAGAAGAGGG >Am_en_2_comp104802_…	>Callosobruchus maculatus comp27459_c1_seq1 En TTCTGGAACCAGATCTTGATCTGGGCTTCGTTCAGGCCCAGCTCAGCGCTGAGCTGTTGCCTTCGTTTCTCAGTCAGGTACCGGTTTTCGTTGAATTCGTGCTTCAGCCGTTGCAACTGGGCGCTCGAGAAGGCCGTGCGAGGTCTTTTGTCCTCAGGACTGCTCTTGCTTTGTTTCTTTATCCTGCGAGACCGAGGACCTGAACTGGGCCGGTCCGAGTATCTGGTGCAGTAAACCCAAGCAGGCCACAACTGAGGCACGTTCCCTTCTCCCTCTTTCTTGGTCTCCTCCGCTCCCACCAGCGTCGTCTTCATGGGACTCTTCGGCCTCGGGATGGGTTCGGGACTCTTCT…
Vasa	>Am_Vasa_putative_PLUS_comp97229_c0_seq2 CCCTGACCAGACTTTTTGTGCTATGTCTTATCTCTTTTCCGTTCTTCAAGTCAACAACAA CTCAACTGTTAGGAACGTCGAACAGAATAAAAGCACAGGCCGAACCGCCGAAGCTGGCCG AATTAGAACCAGTATCACAGAACCATATTTTCTTTCCTTATTTGGATTTGTTAATTGCGG ATTTAAATCACGTGTTACGTTATCAAGATTTGGCGGCAATTCAATTGACAAAAAATAACC CTTCATATTCGTATTAATCATGGATGAAGATTGGGATGATGGAACAGTTTCTACTCAAAC ACCGGCTATAGGGGTTGCTGCAGAAGGGGGTAAAAAGTTTACAGCAGGTAGAG…	>Cm_vasa_comp45245_c0_seq1 ATTTCTGGTTTAACTTCCTGTCCTTTTCTTTCTTGCACCTCGTCGTTTCTTTTCTCCTTG TCTTCTGTCTTGTTCGTTGTTCCATTTGTTCCTTGTTCCTACTCTTCCACAACCGGCAGA GAAGCATCTCTTCACCGGTGAAATTTTAAAAATTCTACTGAAATTTCAAGTTTAACAGAA AAGAAAATACAACAATAATAAGCCATGGATGATGAATGGGATGATACAGGTTCGACAGTC ACACCTTCGGCGAATGTAGGCGTCGCATCGGAGGGTGGTAAGAATTTCTCGGCCGGTCGC GGGTTCAAGAACGTGAGAGAGGCCGACGACGACGCCTGGGGGAGTGGCGTCGGCAGCGGA GGCGGT…	Fused	>Am_fused_comp94185_c0_seq1 AACTTTAGTTTTCTAATGTTGACAATCACATGAACTTGCTAACAATTTTTTCTGACAGCC GACTGTTTCCGATGTATTCATAGGCGTACGATAGGCACACTACTTTTTGGGGTTGGATAT AGATAGTATTTTTAGTTTTCTAATATTGCCCTTTGAATGAAAATAGTTTTACATGACAGC CTACTGCGTAACTTCTTTTTCGGGTGTATATACTTATATAGGATCTAGTTTTTTGTTTAC AGGCCGTTAAACAATGGACAAGTACGAAGTTATTGGAACTTTAGGAGAAGGGTCCTTTGG CAGAGTTTATAAAGCAAAACAACTCTCTTCTGGATCTTTTGTAGCTCTGAAAGTGATCAG CAAAA…	>Cm_fused_comp40413_c0_seq1 AGATATCAAAGAATTACACACTAAATGGTATATCCAGCATTTTTAATGTCTCAGCAAATA TTAACACATAAATATTTTGAAGAATGGACCATTTTTAAGAACTATATTAAGGGTCATTTG ATTGCTAATATACTCAGTACTAGCAGTTACTCTAACAAATAACTTAAAAATTCAAAATAA TTACAATGCATAAAAATCCTTTATCTTCAATTCAGTCACAGCTACCTCAGCTGCACTTCG GACATCTTCAATTGAATCATACATCAAAGCTTCTAATGTTTCTTTCAAGGTCTCATTCCA TAATTCAGCCATAGTATTTTCTGATGCATGTCTTCCAAAGTTTAATAGAAAATAACATGT TCTTT…
Gap genes:			Gooseberry	>Am_gooseberry_comp56122_c0_seq1 GCTTAGATGTGGTCAGTTTACGGTCGAGTCTATATCGGATGTGAGCGGTGAACATTTTTT TAATATTAGTGCAGTGTAAAACTATTATTTACTGTGTCGAAAATTTATCGACATCTGTCA GTGTTAATTTATTTATTAATATCTTTACGGGACTGTTTTAGCCTTTAAATGGCAGTGTCA TCATTGAATATGTCACCCTACTTTACAGGATATCCATTTCAAGGTCAAGGCAGAGTGAAC CAACTGGGTGGTGTGTTCATCAACGGTCGCCCGTTACCGAACCACATACGATTGAAAATC GTGGAAATGGCTGCGGCCGGCATTCGACCATGCGTCATCTCGAGACAATTGCGCGTCTCA …	>Cm_gsb_comp30248_c0_seq1 TCCTTAGAGGACAAAATAAAAATTAAATGAAGCAGACAGCTGCTTGTTTCAGTAGGTTGT GCTGAGGCGCTTCAATAGCTTGACTTTTTCTTGATTAGGCGGGACGATAAGTACAAAAAA ACCCTTAAGAAATAACATTTTGTGTTTTCAAAAACTCAGGAACTGCCACTGGTGGAATGA GAATTTTTAACAAAAGTAGTTTTTAGGTAAAATGCCGCCAAAAAACTATCTGATGTACAG TTTAACATTAGTTAAGGAACAGGAAATTGGAAAGTATAAAGAAAAAAAAACAACTCTGAT ATTTTTTTGAAAAATACATCAACACCTATATCTATGGTCGATTATTCAAGCTCAACAGCT CAACATC…
Buttonhead	>Am_btd_putative_MINUS_comp96672_c0_seq1 TTTTTCAATATAAATAATATGGCATTTATTAATAAAATAAAATATACAATTTTATGATTA TGTACATATTTTACAACAAAAAAAATTTACACTGGTCCCTAACAAATTTCAGCTAATTTC ACAATTGCTATAAATCACTGTTCATTATAATTATGCAAATACAGTCCGCTGCTATACGGG GGAGGCACGGTATGAACTGTTTGTACGTCATAATGCGTCACTTGAGGTACACTCGATACG GGTTGTAATTTAAATTGCGGCGGACATTCCGGCTTCAACTCAGGCTCTTCCTTCGAAACT TCTTTCTCGCTCTTCTTACTGCTAACGACAGTTCCGTTCTTGTGAGTCTTTAC…	>Cm_btd_1_comp16877_c0_seq1 CCCGCGCCCCCCCCAGCCACGCCCACCGGCGATCGTCATCTGTTCCCGTAGCCTAGGCGA CGGCCGGCGACGTTTAGGCGCACTCTGTTATTAGCGTCTCTCGACCCGAACGGTGTAAGT GCGAGGTATCCGAGTGTGCGAGTGATCTGGACCGCCGCCGTGCCGTGCGCGACAAGGAAC GTAGAGAAGACAGAAGAGGAAGAGATGATGATGACGATGTCCGCCGCCGCGACGCACAAC GCTGGCTACCATCAGCAGCAGGCGCAGACGCATCAGATAAGCCCCCTGAAACTGCTGGCA GCTTCCTGCAATAGAATCTACCACCATCAGCCTTATGCAAGTCATACTCAACTGTCGCCT GCCTC…	Gooseberry-neuro	absent	absent
Empty spiracles	>Am_ems_putative_MINUS_comp94121_c0_seq1 CCAAACATTCGGTGGATGGCCTTGTCAATAGTAACACGCTTAAATTTTTGGATATTTCCT ATTGCGTTCGCCAGTGTCACGTGTCTCAATAAGTCGTTCAATATCGCCAAGTTTGCTCAG TTCAGTAGCTTCCGAATTTCAAAACTATTTTCGAAAATAAAAATGAAATTAATACTTTGA CACCTAAATATGTACAAGAAAAAATAAATATATAATTTTGTAAGAACGAAATAAATAACT ATATACACTTTTCAAAACTATCAACAACAGGACATTTTTTTTCTTTGAAAATTGGCACTA TAACAAGAAAAGTTTGGCACGCTTTAATTGGCACTAAAATCAACGTCACTTCG…	>Cm_Ems_comp37995_c0_seq5 CGAAAGGTGTCGAACACGCTGGTAGCAGCAGCCGCGCGATTTTTTGAATTCCTCAGGACT GTGGTGCGCGTTTGTGGAGTGGTTGTGCTGTGACATGATTTAGATGATAGCCCTGCTAAG GCCAAACATGATGCCTCTGGCACCGACTCCCGTGGTTGCCGTGCCCTCCAAGCCGAAGAT CGGCTTCTCCATAGACTCCATCGTCGGGGGGCAGTCCAGTCCGCAGCATTCGCCAGTACA AGCGTCCGTGTCTCCAACAAGTGACTCTGAGAACCGGTTGAACCCTTCTAGTGCCGCGTC ACCCCAGCGGACCCCCAATACCTCCCCGAAGCCGCCGATCATGGTGCCCGGCATCCCCGC GCATACC…	Hedgehog	>Am_Hh_putative_PLUS_comp97435_c0_seq1 ATCTTTAGTTATTGTTTATTTATACGTTAATACTTTAATGAGTGTCTGTTTAATTTAATG TTTTTGCAAGTGAAACTAAGTAATTTTATTAGAAAAGACGTCATTTTTGTATATCACGAG AGTGAAGAAACCCGAAAGCCAGAGAAGAAAGAAAGCCAAAGAGAAGAGAGTACCGGATGA TGTCGACGATACCACCTGTAGCCTTCTCAGTGGTACCATCGACCATCCCGGCATGATTTG CGACCTAAAGCATTCTTCTTCGGGCCACTCCCTCCCACCAATGGCGTTCGATTTACCAGA AGATGGCCAGGACGCGCTCAGAGTGGGGCCGACGTAACTTCAGTCGGTATTCTAG…	>Callosobruchus maculatus comp54646_c0_seq1 hh part1 GGAGCTGATCGACTAATGACACAGCGCTGCAACGAGAAGCTCAACACGTTGGCCATCTCTGTGATGAATCAATGGCCTGGTGTGCGACTAGTCGTTACCGAAGGCTGGGACGAGGAAGGCTACCATCCACCAGACTCATTGCACTACGAAGGTCGTGCAGTTGACGTAACAACGTCGGATAGGGACAGAGCAAAATATGGGATGCTTGCCAGGTTAGCTGTAGAAGCCGGTTTCGACTGGGTGCACTACGAAAGCAGGGGACATATACATTGCTCTGTTAAATTAGAATCTTCCGTAGGCTCAAAATTCGGCGGGTGCTTCACCGCAAACTCAACGGTAACTACTC…
Giant	>Am_gt_comp98949_c0_seq3 TTTTTTTATTTTGTAGTTTTTATTAAATTTCATAGATTTTTTTTGTAATAATAATAAAAA TAAATAAACTTTTATAATTCTAAAAAAAATAAAATAGTTATACTGACAAGGTTGATCACA ATACGACGTCTTCTTCTAGCTGAAAAATGTTCTTAAATCGAAACGAGTTTAGTGATAAAG AATACTCTGTAACCTCTCTCTTTCGCTTTCTAAAGCTGTTAATCGAAACTTCAGTTGGAT ATTTTCTTGTTCTAAAAAAGCACACCTAATAGCTATTTCATCTTCTTTGGCCCTTCTGGC ATCTCTTGATCGTTTTGCAGCTTCATTATTCTTCTTCCTCTTTTCCCAATACGTGGGATC GGAATTTT…	>Cm_gt_comp41016_c1_seq23 AAATTTTGCGCTCTTGGAGATCCATTATGCTCTTAAAGCTTAAATGCAATCTTATTGCCT GTGCTTACCAGATTTACAAGTGCAAGGGTAATTATTTGGTGACTTTTTAAGATAAATCCA ATTTTTTGTAACGTTTCATGAATTCACTTTTCAACACATGCTGATTTTGCCACTGTCTCG CGAATAAATGATCATTTTCTTTCAGTCGATAGTGACGCAATAGCATATTTTCTATGGAGT GTGACCAAAAATTCCAAAAGCCGACTGTGAAACTCCGTTTTATTACGGTTTTTGTTTAGA ATCAAATTCTCTAAAATCCTATTTATCTCGATTCGATATCTTAGGAATTGGACATTGTTA ATTTATT…	Pangolin	>Am_pangolin_comp112573_c0_seq3 TGAGATTTTTGAATTTGTAATAGGTTTTACAGATTGCCTTATCATAATCATCAGAGGGTT ATGATGAGCAATAAGAAGTGAAAAATGAAGTCTAACTGCAATCAAATTAAAGTGTATTAC ATATTACGTTGGCAAAAATTATTTGCATAATACCTCATCTTAATGTTCTGCTTAGTACGT TAAACAGTTTTTAATCTTAAATATTTTATTTTGTCATTAAAGCAGTCCATATAAATAACT AAAACTATGTAAAAAAAATCGGAAATTTATAATATAATTTCTATATAATATATATAGAGG TGATTTTGGCAAATGACATTTATGTTACATAGTAAAAAAACTTCGCAGCACTTAAGTTCA A…	>Cm_pan_comp41209_c0_seq1 CCGGTGATTGGTCGGCCGCCGACAGAGACGTTCCGAACGCGCCGCGCTTGTCTGTTCCGT TCCCGTCCCGGCTGCGCCGCGCACTCGCCCAAACTCGCCAGTCGATCGGCGTCCATCGTG CCGTGCGTACCGTCGTCTCTGCGCTCTACACGTGTGTCGTTGTTGGTCGGTTGGTGTTCC TTCGTGATCGTTTTCGGGGTGGCGGCGGATCCGAAACGTCGTAGCATGCCACCGGGAGGC GGCGACGGCGGCAGGTAGTGGTGGTCGGCGACTGCTGTGCTGCAGGCGATGCCGCTGTGT AGTCAGTGAACCATGCCACACGTCTCCACTAGTGGCGGCGATGATCTCGGCAGCACCGAT GAGGTCA…
Huckebein	>Am_hkb_comp98986_c2_seq1 ATGGGACCAAGCAAGAGCTATGGCCAAAAAAAGAATGGCCCACATTTGAATATTAAAAAG AAAAAATTAAAGTACATTAGCCCTATACTACACTTTACAATTTAAATTGCAATCACAGAC AATTGACCAACAGAAACAAGAGTATTTAACTCAAATAAGTTATTGTGTTAAAAATTATTA GGATTGTCAATTGTATTTTGTTCAAAACTTTGTACTAATTAGTTAGTTAGTATCCAAACA TTGGTACAAACGGATATGAACTAGAAGAAGATGCCCACGTTTCGAAAGGTAGCATCACAG GTACGGCGTATAGTCCTCTGGGTTGAAAATGTGTCCTGGAATGTTTCTTAAGGTGGTCTT TTCTTCC…	>Cm_Hkb_comp43193_c2_seq11 GAATGAGACTTATTTTGTGTTTCTCTTTCAAAATGGTTGCCATTTTACTATGGTGGGAGA AAAGCTACTTTTGAGGGGTGATTTGTCAATAAAAATGAACGTATTTTATCCTCCTAATGT CTCCGACACCGATAACCGGACACATTGTACATTTTATGAAGTCTTCGAGATCTACTCTGA GATTGCTCACTTCGTACCATCCAAAATGAGTCCGTACTTTCACTAAAGATCATGACGAAA TGTTTTACTGACAGATACGACAAATGCTAACTCTAGTATCCGAACATTGGAACGAACGGC ATGGTGCCAGCAGACGACGCCCACGTTTCGAAAGGCAACATGACTGGTACTGCGTATATG CCTCTA…	Patched	>Am_ptc_comp95095_c0_seq1 CTTAACTATAATATAAATAATATGGAACTGAGTTCTTTCATAACTAAAAACTATTGGTAC GGAATTTTTACAATGTAAATGGCAAAAATACGCAATCATTGGGTTTTGAGTAACAATGCA TGATTAATAATATACAATAAATGTAAATATTTAGATTAAAACAATTTTACTTCTCTAACA TTCATGTTCTTTTACATTCTGCTTTAGTTGATTTAAAACTTTTAAATTGTTTTAAATTGT ACATGTTACATTGTATTAAGCCTAATGGTAAAAAATGTTATAGCTACTTCTATTATAACA ATAGTGATAAAAACAGTAAATAGTAGTCGAAATTTAATAAAAAGTATCAGAACTTCTAAA ATATGGA…	>Cm_ptc_comp45997_c0_seq1 GTGTATATATTTTATTGTTTTGTGCCTTTGTGGTAAAAACTAAAAAGTTAAGTGAGAAAA AATAAAGAAAATCCGAAGTCCGAAGCTATCCTTCATATTATTTAACGGGCCTGCTACAAT ACAACTAGAGTGATTGCTTGAATAATGTAATTTTATGAAAAAGAACTGCAACAGACCTCG TCTTGCAGTCATACTGCTTTCGCTGACTTATTTGGGGAGGCACTCACACTTCACAGTCTA AAGATGGTCCCAAGGCAATATTTTAGTGGACCAGTTGGTAAAGAGGGCTACAGATACCAA AATTCTGGGGCCTCAGACTCTTTGTGCCTTGGCCTCCAGACTTTGGAGCTATGACAACAC TGTTGAG…
Knirps	>Am_knirps_putative_PLUS_comp101180_c0_seq1 AATATCAGAATGCAAAAACAACGGAGAGTGCATAATTAACAAGAAGAACCGCACAGCCTG CAAAGCCTGCAGACTTCGGAAATGTATCTACGTGGGAATGTCCAAGAGCGGGTCCCGATA CGGTAGGAGATCAAATTGGTTTAAGATTCACTGTTTATTGCAAGAACAACAGCAACAGCA ACAGCAAGCACACATGGCAAACGTTTCGCAGAGCATGAAACCGCCACAGAAGACGCCCCC TCTTCACCATCATCAACCGTCACTCGCCATGGGAATGATGGGTATGAATTCCATGAATTC TTTTTCCACGCCGCTTCTTCACCTTCCCAAGACAAAAGAAGAATTGATTC…	>Cm_kni_comp38221_c0_seq3 AGTCGATACGGCCGCAGGTCCAACTGGTTCAAGATCCACTGCCTCCTGCAGGAGCAACAG CAGCAACACCAACAGCATCAGCAGCAAGCGGGGGTGAACAACGGACCCCAGGGGATGAAA GCGCCCCAGAAGACGCCGCCCATGCATCCCGGTATGGGCGGCATGGGGCTGTTGGGGATG AACTCCTTCCCGCCGCCCATGCTGCACTTGCCCAAGACCAAGGAGGAGCTCATGATACTA GGTTTAGACGAATACAACAAACACTCAGCATCACCCTCAGTAAGCTCGCCAGAATCTCAC AACTCAGACTCTTCAGTAGAAATCAACGATGGAAGGCGGTTACCTCTATTTCCTGGACTG CTTCACC…	Wingless	>Am_wg_putative_PLUS_comp108501_c0_seq1 GGACTCGGCAGTGGGTGGTCAGGACTCATGACTCCTCCTTAAACAATTACTCGGTGAATC TCGGTCGATTTCGACCCCCTACCCTTACATTTTCAGCATCTCGAACCCCTCGAGTAAAGT AAATATACTAAACAGTGTCTTTCAGGTGATATTGTTTATTTTTTGTGACTGGTGTGTTCG ATTGTCGTGGTGATATCGTCACGGAGGTGACATGCGGGTGAACTTTGACAATATGAAGGT GACAGTGACAGTTCTTGTGTTGTTACTCGCCGTCTCCGGTGGCAGCAACATTGGAAATAT CTCGGCCCGGAGCAAAAACAGGGGGAAGGGATCCATGTGGTGGGGTATTGCGAA…	>Callosobruchus maculatus comp13570_c0_seq1 wg GGCGTCGGCACAAAGTAAACACTCATCGCCCGACGCCCGGACATCCATCGGCGGCCGTTTCGTCCTTTTTTCATCCTCCTGCTGGCGAGCGAGGGTGTCGTCCGCACGTCCGTCCGTCTGTCCGTACGTACGTCCGACGTTGACATGTCGCGCGCGGGGTGTCCTGATCCTTGCGGAGGAGTGTACGCCGCGACGGCTATGCTCCTGCTCGTGACCGTGCTCCAGGTGGTGACCGTTTGTGATGGCTCGTACGCGCTCACAGATCTCAACGTGGCCGCTGCTACGGCTCAGGCAATAAGGAACAAGAATCGGGGAAAAGGATCCATGTGGTGGGGAATCGCAAAAGCTGGAG…
Krüppel	>Am_Kr_putative_PLUS_comp89952_c0_seq2 CCCTCGTGTCGTATTCGTCGTATGTTAAGATATTTCTTGGTAGTATGCCACTGGCTGTCG ATAGGTGTAGTTGTATGAGATTTAGAGACATTTCATAAAATATTTTTACGATACACAAAC ACAAACACACACACACACTGACTGCGATTTTTTTTATTTTTCGATTTCGAGATTTTGATT TTGGAGTGCGGAAATTAAGTGACAATGGACAGAAATTGTGCGTGATAATTTTTTATTTTA TTTTTCATTTTCGGTTCTGGTTTTTGAGATGCCGTTGCTTCAAGAGAATACTCCAAAACG AGATTTCCTCAGCTCACGCGACATGAAGGTAGAAGAGAAACCCCCGATCAAACCC…	>Cm_Kr_comp42658_c2_seq4 TGAAGGGCATTAATGACACAGCACCCCCGCTCTATGACAGATATATGTATTAAACAATTG TGCTGGTAATGTCCAAGATTTACTATATGCTGATTTTTTTTGCCAAAAGTTGTGGGCGGA ACATTTCCCGTAACACACAAAATACTATTTTTCTAGAAATTTCGCATTTTTTCTTTGAAA ATACCTGGAGATATCTTATGCAATACGCTGCTTTAGAGCTTTTTTATGACTGAACATATG CATGAGGGCAAAATAATGTAATTCTCATAAACATTTGCGTACGATGTAATTTTTCATCCT TTGAATTTATTCGAATGTCTATAAACACTATTTGTGTAATGAACTATTTAACACATTCTT AGAAAAGC…
Orthodenticle 1	>Am_Otd_putative_PLUS_comp99339_c0_seq4 TGATCATCTGCTTAAAAAGTATTATTACAATTATTAGTTAGTGTTAGTAAATTTTGATGG GTTAATGTTTAACGATTTAACAAAGTGTAATCTTGAGTTAGTTATTTCCAAATAAAATGT GTATAATGAAAATATCCAGCATCAAAACGACTCCCCTACCAGGAGAAGACACCACCGGGT ACGGCGTGGGGGGTGCGTGCGGTCTGTTCTCTCACATGAACATGGCTGGTTACCTAAAGA CACCCACCGGACCCCACGGCCATTTCCCGTCACATCCCAGTCTTGGTTCGGGCTTGACTG GGATGTCCATGCCGGGATTGGGACCATTCGGGCTCACCCATCCACTGGAGACTG…	>Cm_otd1_comp40529_c3_seq3 GTTTCCTGCTGCCACTTCCACTTCATTAAATGAACACTCAATTTCTTTTTATTCAAACTC AATTCAAATTAAGTGAGTTTCTTTTACCTGCTCCCTCCCAATTGCACAACCTAAAGGCCA ACAGCAATTTCCCCACTTTTTGCGTAACGAAAACTGTTAAATTTAGGTTAGAATCTGTTC AACTGTGCTCAGGTATTATTTTTGAAGGTCTAAGGGCCGTATGAGTAATACTCAAGGGAA CCTTGTATATCTGTCGTGTTGTGTGCCAGTTTTTCCTGTTTTGTGTCGGACATTTTTCCG CATATCACAGAAACCATAAGGATAGAAGAAGAAGAAGATATGTCACAGGACAACACCTTA CTCCGA…
Orthodenticle 2	>Am_otd2_comp89869_c0_seq1 GGATGCAACCCAGACAGCGAGGCCAGCTTTCGTATTAGGAGCGTGTATATAGTTAGGAAT CCACTGTAAACCGATTTGCGCTTAAACTCGGGTTTTATCTACACTAAGTACTAAGGCTTA ACTCGGCATTGTGTTTGACTAAGTGAACAAATAGATGGAGTGATATATATTGACTTTTCA TTGTGCCAACAATATCTCCTCTTCGCTTTACTACTGTTAAAGCGTGTTCTTTTTTTTTAT AACAATAAAGGGACCAAAGTAGATGTGGCCAAACAGCCTCACAGCCGGATGCAACCCAGA CAGCGAGTTATCATTTCCGGGATTTGGAAGCGGCTGCGGCGGAAGCACGTCCAGCATGGC CTATTT…	>Cm_Otd2_comp36191_c0_seq1 CTAAATTGCAGAACCTGAATGCTTCAATTAAAGGCTTCAAACTAATAATAAATGGAGAAC AATATTCGGCAGAAGACCTAAGGCAAATTGAAAAGGAAACTGCTGGGGAAGAAAGCGATT CTGGGTCTGAAGTGGAAAGTGTTGGAGGAAGTCAGGGGAAAAAAGAAACTCCTGGGACCG CGGGACAGCCAACAACTTCGTCAACTTCATCAACCTTTAATCAGCAGCTGGCGCAAAATC ATCTGACCGCTGTTAGCAAACAAAAAAGGAAACGGAGGAAAACATATGTATACAGCCCGA AGAATACAAGGTCGAATAAAAACTGATGTACCTATATTCCATAATTAACCCACATTTTTA TTTGGA…
Tailless	>Am_tll_putative_MINUS_comp118451_c0_seq1 GTTGTGTATGTAAACCTTATTAATGAAAAATAAATTAATTAAAATTCCTTGTTTTTGTGT ATGTACACAATTTTAAAAAAATTTCCTGCTTACGTGTATGTACACCCAAGAAAAAATATG TTGCATATGTATGCGAATACTCTATTGTGTATGTACACGATTTTTTACATAAACTATATT ATTGTCAATAAATATAATAATAAGTCAGTGGCTAAAACGTCACTTAAACCATCTAATCAT TTAAATAATCTTTATCTAAAATAGGTTTTGGTTGCATCAGTATGGTTCTGTTTAAAATTG ATCATAAACTAGACTGCGATCTGTACATATCGCTGATTATCCTCTCGATGGG…	>Cm_tll_1_comp41850_c0_seq2 TAGTACTCCGGTTAGGTAATTAACAGTGAGTGGTCCTGTGGGAACGATGATTAGTGCGGC GAGCCTCCACAATGCTTCCACCGATGGAATGCTCAGGATGGATCATTTACATTTGAAGGG GATGCACCTTCAAACATCGCCCTCGTCTAGCCGTATTCTAGACATCCCATGCAAAGTGTG TGGTGACTTTTCGTCAGGGAAGCACTACAACATCTTCGCTTGCGATGGTTGCGCTGGTTT CTTCAAACGGAGCATTCGACGCAACCGAAGATACGTTTGCAAAGCGAAAGAAGAGGGAGC TTGTATTATCGACAAGACACATAGAAACCAGTGTCGAGCTTGCAGGTTGGCCAAATGTCA AGAAG…
