# Supplementary material for: Deep, Staged Transcriptomic Resources for the Novel Coleopteran Models Atrachya menetriesi and Callosobruchus maculatus
Source: PLoS One. 2016 Dec 1;11(12):e0167431. doi: 10.1371/journal.pone.0167431 (PMC5132259; doi:10.1371/journal.pone.0167431)
Supplement: S2 File — (TXT) [file pone.0167431.s002.txt]

comp7_c0_seq2	GO:0005794	clathrin-adaptor gamma chain
comp7_c0_seq2	GO:0030131
comp7_c0_seq2	GO:0005488
comp7_c0_seq2	GO:0008565
comp7_c0_seq2	GO:0006886
comp7_c0_seq2	GO:0016192
comp24_c0_seq1	GO:0005515	egf-like domain-containing protein
comp35_c0_seq1	GO:0003964	orf b (bases 1850-5560) first start codon at 2306
comp35_c0_seq1	GO:0006278
comp35_c0_seq1	GO:0003723
comp35_c0_seq1	GO:0015074
comp35_c0_seq1	EC:2.7.7.49
comp43_c0_seq1	GO:0046872	peptidase m3a and m3b domain-containing protein
comp43_c0_seq1	GO:0004222
comp43_c0_seq1	GO:0006508
comp43_c0_seq1	EC:3.4.24
comp43_c1_seq1	GO:0004222	peptidase m3a and m3b domain-containing protein
comp43_c1_seq1	GO:0046872
comp43_c1_seq1	GO:0006508
comp43_c1_seq1	EC:3.4.24
comp55_c0_seq1	GO:0016021	gustatory receptor 28b
comp55_c0_seq1	GO:0050909
comp55_c0_seq2	GO:0016021	gustatory receptor 28b
comp55_c0_seq2	GO:0050909
comp96_c0_seq1	GO:0005737	component of scar regulatory complex
comp96_c1_seq1	GO:0005737	component of scar regulatory complex
comp115_c0_seq1	GO:0005737	dynein regulator
comp115_c0_seq1	GO:0005815
comp115_c0_seq1	GO:0005874
comp115_c0_seq1	GO:0045502
comp115_c0_seq1	GO:0000132
comp115_c0_seq1	GO:0006810
comp115_c0_seq1	GO:0006928
comp115_c0_seq1	GO:0007067
comp115_c0_seq1	GO:0030286
comp115_c1_seq1	GO:0005737	dynein regulator
comp115_c1_seq1	GO:0005815
comp115_c1_seq1	GO:0005874
comp115_c1_seq1	GO:0045502
comp115_c1_seq1	GO:0000132
comp115_c1_seq1	GO:0006810
comp115_c1_seq1	GO:0006928
comp115_c1_seq1	GO:0007067
comp115_c1_seq1	GO:0030286
comp122_c1_seq1	GO:0005840	hypothetical protein DICPUDRAFT_82347; hypothetical protein DICPUDRAFT_82347 [Dictyostelium purpureum]
comp122_c1_seq1	GO:0003735
comp122_c1_seq1	GO:0006412
comp122_c1_seq1	GO:0042254
comp138_c0_seq1	GO:0005515	tetratricopeptide repeat protein 25
comp141_c0_seq1	GO:0008168	juvenile hormone acid methyltransferase
comp141_c0_seq1	GO:0008152
comp149_c0_seq1	GO:0008234	cysteine protease 4
comp149_c0_seq1	GO:0006508
comp149_c0_seq1	EC:3.4
comp160_c0_seq1	GO:0004351	glutamate decarboxylase
comp160_c0_seq1	GO:0030170
comp160_c0_seq1	GO:0006536
comp160_c0_seq1	GO:0006522
comp160_c0_seq1	GO:0006531
comp160_c0_seq1	GO:0019482
comp160_c0_seq1	GO:0019530
comp160_c0_seq1	EC:4.1.1.15
comp176_c0_seq1	GO:0003824	phospholipase d
comp176_c0_seq1	GO:0008152
comp176_c1_seq1	GO:0003824	phospholipase d
comp176_c1_seq1	GO:0008152
comp202_c0_seq1	GO:0004332	fructose- -bisphosphate
comp202_c0_seq1	GO:0006096
comp202_c0_seq1	GO:0006000
comp202_c0_seq1	GO:0006013
comp202_c0_seq1	GO:0006020
comp202_c0_seq1	GO:0006094
comp202_c0_seq1	GO:0006098
comp202_c0_seq1	GO:0015976
comp202_c0_seq1	EC:4.1.2.13
comp215_c1_seq1	GO:0006260	hypothetical protein TcasGA2_TC011914; uncharacterized protein loc575748
comp215_c1_seq1	GO:0003676
comp215_c1_seq1	GO:0004518
comp215_c1_seq1	EC:3.1
comp228_c0_seq1	GO:0030126	coatomer delta subunit
comp228_c0_seq1	GO:0030131
comp228_c0_seq1	GO:0005515
comp228_c0_seq1	GO:0006886
comp228_c0_seq1	GO:0006890
comp228_c1_seq1	GO:0030126	coatomer delta subunit
comp228_c1_seq1	GO:0030131
comp228_c1_seq1	GO:0006886
comp228_c1_seq1	GO:0006890
comp255_c0_seq1	GO:0006811	sodium-dependent nutrient amino acid transporter 1-like
comp255_c0_seq2	GO:0006811	sodium-dependent nutrient amino acid transporter 1-like
comp262_c0_seq1	GO:0003676	hypothetical protein X975_13106, partial
comp262_c0_seq1	GO:0008270
comp262_c0_seq2	GO:0003676	hypothetical protein X777_10541
comp262_c0_seq2	GO:0008270
comp276_c0_seq1	GO:0070469	cytochrome c
comp276_c0_seq1	GO:0009055
comp276_c0_seq1	GO:0005506
comp276_c0_seq1	GO:0020037
comp276_c0_seq1	GO:0005739
comp276_c0_seq1	GO:0055114
comp276_c0_seq1	GO:0006118
comp281_c0_seq1	GO:0000166	6-phosphofructokinase isoform x1
comp281_c0_seq1	GO:0003872
comp281_c0_seq1	GO:0006096
comp281_c0_seq1	GO:0016310
comp281_c0_seq1	GO:0005945
comp281_c0_seq1	GO:0006000
comp281_c0_seq1	GO:0006012
comp281_c0_seq1	GO:0006013
comp281_c0_seq1	GO:0006094
comp281_c0_seq1	GO:0006098
comp281_c0_seq1	EC:2.7.1
comp281_c0_seq1	EC:2.7.1.11
comp281_c0_seq2	GO:0000166	6-phosphofructokinase isoform x1
comp281_c0_seq2	GO:0003872
comp281_c0_seq2	GO:0006096
comp281_c0_seq2	GO:0016310
comp281_c0_seq2	GO:0005945
comp281_c0_seq2	GO:0006000
comp281_c0_seq2	GO:0006012
comp281_c0_seq2	GO:0006013
comp281_c0_seq2	GO:0006094
comp281_c0_seq2	GO:0006098
comp281_c0_seq2	EC:2.7.1
comp281_c0_seq2	EC:2.7.1.11
comp317_c0_seq1	GO:0000079	n-terminal domain protein
comp317_c0_seq1	GO:0019901
comp321_c0_seq2	GO:0016020	chemotaxis protein
comp326_c0_seq1	GO:0006355	forkhead box protein f1-like
comp326_c0_seq1	GO:0003700
comp326_c0_seq1	GO:0043565
comp326_c0_seq1	GO:0005634
comp326_c0_seq1	GO:0005667
comp326_c0_seq1	GO:0045449
comp326_c1_seq1	GO:0006355	forkhead box protein f1-like
comp326_c1_seq1	GO:0003700
comp326_c1_seq1	GO:0043565
comp326_c1_seq1	GO:0005634
comp326_c1_seq1	GO:0005667
comp326_c1_seq1	GO:0045449
comp356_c0_seq1	GO:0001664	g-protein subunit alpha 4
comp356_c0_seq1	GO:0003924
comp356_c0_seq1	GO:0004871
comp356_c0_seq1	GO:0005525
comp356_c0_seq1	GO:0031683
comp356_c0_seq1	GO:0006184
comp356_c0_seq1	GO:0007189
comp356_c0_seq1	EC:3.6.1
comp356_c0_seq1	EC:3.6.1.15
comp369_c0_seq1	GO:0005515	sam domain-containing protein
comp369_c0_seq2	GO:0005515	sam domain-containing protein
comp378_c0_seq1	GO:0016020	zinc iron permease
comp378_c0_seq1	GO:0046873
comp378_c0_seq1	GO:0030001
comp378_c0_seq1	GO:0034220
comp378_c1_seq1	GO:0016020	zinc iron permease
comp378_c1_seq1	GO:0046873
comp378_c1_seq1	GO:0030001
comp378_c1_seq1	GO:0034220
comp405_c1_seq1	GO:0004553	glycoside hydrolase family 31 protein
comp405_c1_seq1	GO:0005975
comp410_c0_seq1	GO:0016020	phb2_dicdi ame: full=prohibitin-2
comp410_c1_seq1	GO:0016020	phb2_dicdi ame: full=prohibitin-2
comp434_c0_seq1	GO:0003779	wiscott-aldrich syndrome protein
comp434_c0_seq1	GO:2000601
comp434_c0_seq1	GO:0005576
comp434_c0_seq1	GO:0005179
comp434_c0_seq1	GO:0007165
comp434_c1_seq1	GO:0005576	wiscott-aldrich syndrome protein
comp434_c1_seq1	GO:0003779
comp434_c1_seq1	GO:0005179
comp434_c1_seq1	GO:2000601
comp434_c1_seq1	GO:0007165
comp496_c0_seq1	GO:0003700	snf7_canga ame: full=vacuolar-sorting protein snf7 ame: full=vacuolar protein-sorting-associated protein 32
comp496_c0_seq1	GO:0043565
comp496_c0_seq1	GO:0006355
comp496_c0_seq1	GO:0007034
comp496_c0_seq1	GO:0015031
comp496_c0_seq1	GO:0005667
comp496_c0_seq1	GO:0045449
comp504_c0_seq1	GO:0006468	axoneme-associated protein mst101 -like isoform x2
comp504_c0_seq1	GO:0005524
comp504_c0_seq1	GO:0004674
comp504_c0_seq1	GO:0009069
comp504_c0_seq1	EC:2.7.11
comp504_c0_seq2	GO:0006468	axoneme-associated protein mst101 -like isoform x1
comp504_c0_seq2	GO:0005524
comp504_c0_seq2	GO:0004674
comp504_c0_seq2	GO:0009069
comp504_c0_seq2	EC:2.7.11
comp621_c0_seq1	GO:0005488	hypothetical protein HELRODRAFT_162564; hypothetical protein HELRODRAFT_162564 [Helobdella robusta]
comp660_c0_seq1	GO:0072546	hypothetical protein DDB_G0276243; hypothetical protein DDB_G0276243 [Dictyostelium discoideum AX4]
comp675_c0_seq2	GO:0016021	cadherin 23
comp675_c0_seq2	GO:0007156
comp675_c0_seq2	GO:0005509
comp675_c0_seq2	GO:0005886
comp679_c0_seq1	GO:0016491	saccharopine dehydrogenase
comp679_c0_seq1	GO:0055114
comp696_c0_seq1	GO:0016149	eukaryotic translation termination factor 1
comp696_c0_seq1	GO:0005840
comp696_c0_seq1	GO:0006444
comp696_c0_seq1	GO:0006449
comp696_c0_seq1	GO:0018444
comp696_c1_seq1	GO:0016149	eukaryotic translation termination factor 1
comp696_c1_seq1	GO:0005840
comp696_c1_seq1	GO:0006444
comp696_c1_seq1	GO:0006449
comp696_c1_seq1	GO:0018444
comp711_c0_seq1	GO:0008237	membrane alanyl aminopeptidase 3
comp711_c0_seq1	GO:0008270
comp758_c0_seq1	GO:0000166	bms1-like ribosome biogenesis protein
comp758_c0_seq1	GO:0008152
comp766_c0_seq1	GO:0005737	chaperonin containing tcp1 beta subunit
comp766_c0_seq1	GO:0050660
comp766_c0_seq1	GO:0006457
comp766_c0_seq1	GO:0002943
comp766_c0_seq1	GO:0005524
comp766_c0_seq1	GO:0051082
comp766_c0_seq1	GO:0017150
comp766_c0_seq1	GO:0055114
comp767_c0_seq1	GO:0006259	hypothetical protein TcasGA2_TC001811; hypothetical protein TcasGA2_TC001811 [Tribolium castaneum]
comp767_c0_seq1	GO:0034645
comp767_c0_seq1	GO:1901363
comp767_c0_seq1	GO:0097159
comp767_c0_seq1	GO:0003824
comp788_c0_seq1	GO:0003824	amyloid beta precursor protein-binding protein 1
comp788_c0_seq1	GO:0008152
comp788_c0_seq2	GO:0005634	myb transcription factor
comp788_c0_seq2	GO:0003677
comp788_c0_seq2	GO:0003682
comp788_c0_seq2	GO:0000785
comp823_c0_seq1	GO:0004372	serine hydroxymethyltransferase
comp823_c0_seq1	GO:0008168
comp823_c0_seq1	GO:0030170
comp823_c0_seq1	GO:0006544
comp823_c0_seq1	GO:0006563
comp823_c0_seq1	GO:0032259
comp823_c0_seq1	GO:0035999
comp823_c0_seq1	EC:2.1.2.1
comp823_c0_seq2	GO:0004372	serine hydroxymethyltransferase
comp823_c0_seq2	GO:0008168
comp823_c0_seq2	GO:0030170
comp823_c0_seq2	GO:0006544
comp823_c0_seq2	GO:0006563
comp823_c0_seq2	GO:0032259
comp823_c0_seq2	GO:0035999
comp823_c0_seq2	EC:2.1.2.1
comp904_c0_seq2	GO:0003677	---NA---
comp931_c0_seq1	GO:0016020	pleckstrin domain-containing protein
comp931_c0_seq1	GO:0003924
comp931_c0_seq1	GO:0005525
comp931_c0_seq1	GO:0006184
comp931_c0_seq1	GO:0007264
comp931_c0_seq1	GO:0015031
comp931_c0_seq1	EC:3.6.1
comp931_c0_seq1	EC:3.6.1.15
comp931_c1_seq1	GO:0016020	pleckstrin domain-containing protein
comp931_c1_seq1	GO:0003924
comp931_c1_seq1	GO:0005525
comp931_c1_seq1	GO:0006184
comp931_c1_seq1	GO:0007264
comp931_c1_seq1	EC:3.6.1
comp931_c1_seq1	EC:3.6.1.15
comp942_c1_seq1	GO:0055085	major facilitator superfamily domain-containing protein 1
comp942_c1_seq1	GO:0016021
comp947_c0_seq1	GO:0003676	longitudinals lacking isoforms n o w x y
comp947_c0_seq1	GO:0046872
comp951_c0_seq1	GO:0016021	hydroxymethylglutaryl reductase
comp951_c0_seq1	GO:0004420
comp951_c0_seq1	GO:0050661
comp951_c0_seq1	GO:0008299
comp951_c0_seq1	GO:0015936
comp951_c0_seq1	GO:0055114
comp951_c0_seq1	GO:0006694
comp951_c0_seq1	EC:1.1.1.34
comp951_c1_seq1	GO:0050661	hydroxymethylglutaryl reductase
comp951_c1_seq1	GO:0008299
comp951_c1_seq1	GO:0016021
comp951_c1_seq1	GO:0015936
comp951_c1_seq1	GO:0004420
comp951_c1_seq1	GO:0055114
comp951_c1_seq1	GO:0006694
comp951_c1_seq1	EC:1.1.1.34
comp953_c0_seq1	GO:0005840	cyclin-dependent kinase-like serine threonine kinase family protein
comp953_c0_seq1	GO:0003735
comp953_c0_seq1	GO:0004674
comp953_c0_seq1	GO:0005524
comp953_c0_seq1	GO:0006412
comp953_c0_seq1	GO:0006468
comp953_c0_seq1	GO:0042254
comp953_c0_seq1	GO:0009069
comp953_c0_seq1	EC:2.7.11
comp988_c0_seq1	GO:0005515	egf-like domain-containing protein
comp988_c1_seq1	GO:0005515	egf-like domain-containing protein
comp997_c0_seq1	GO:0017111	regulator of nonsense transcripts 1 like protein
comp997_c0_seq1	GO:0008152
comp997_c0_seq1	GO:0005524
comp997_c0_seq1	EC:3.6.1
comp997_c0_seq1	EC:3.6.1.15
comp1006_c0_seq1	GO:0016021	muscle-specific protein 300
comp1006_c0_seq1	GO:0003779
comp1067_c0_seq1	GO:0004017	adenylate kinase
comp1067_c0_seq1	GO:0005524
comp1067_c0_seq1	GO:0006172
comp1067_c0_seq1	GO:0046939
comp1067_c0_seq1	GO:0006144
comp1067_c0_seq1	GO:0046034
comp1067_c0_seq1	EC:2.7.4.3
comp1070_c0_seq1	GO:0005852	eukaryotic translation initiation factor 3
comp1070_c0_seq1	GO:0016282
comp1070_c0_seq1	GO:0033290
comp1070_c0_seq1	GO:0003743
comp1070_c0_seq1	GO:0043022
comp1070_c0_seq1	GO:0001731
comp1070_c0_seq1	GO:0006446
comp1070_c0_seq1	GO:0005840
comp1070_c1_seq1	GO:0005852	eukaryotic translation initiation factor 3
comp1070_c1_seq1	GO:0016282
comp1070_c1_seq1	GO:0033290
comp1070_c1_seq1	GO:0003743
comp1070_c1_seq1	GO:0043022
comp1070_c1_seq1	GO:0001731
comp1070_c1_seq1	GO:0006446
comp1070_c1_seq1	GO:0005840
comp1075_c0_seq1	GO:0000786	histone h2a variant 1-like
comp1075_c0_seq1	GO:0003677
comp1075_c0_seq1	GO:0006334
comp1075_c0_seq1	GO:0005634
comp1075_c0_seq1	GO:0046982
comp1081_c1_seq1	GO:0003676	argonaut-like protein
comp1081_c1_seq1	GO:0005515
comp1111_c0_seq1	GO:0003676	---NA---
comp1111_c0_seq1	GO:0008270
comp1119_c0_seq1	GO:0008810	glycoside hydrolase family protein 48
comp1119_c0_seq1	GO:0030245
comp1119_c0_seq1	GO:0005982
comp1119_c0_seq1	GO:0005985
comp1119_c0_seq1	EC:3.2.1.4
comp1119_c0_seq2	GO:0008810	glycoside hydrolase family protein 48
comp1119_c0_seq2	GO:0030245
comp1119_c0_seq2	GO:0005982
comp1119_c0_seq2	GO:0005985
comp1119_c0_seq2	EC:3.2.1.4
comp1125_c0_seq1	GO:0005488	cullin-associated nedd8-dissociated protein 1-like
comp1125_c1_seq1	GO:0005488	cullin-associated nedd8-dissociated protein partial
comp1152_c0_seq1	GO:0044464	dnaj-like protein
comp1152_c0_seq1	GO:0009628
comp1152_c0_seq1	GO:0005488
comp1159_c0_seq1	GO:0008810	glycoside hydrolase family 45 protein
comp1159_c0_seq1	GO:0030245
comp1159_c0_seq1	GO:0005576
comp1159_c0_seq1	GO:0007586
comp1159_c0_seq1	GO:0005982
comp1159_c0_seq1	GO:0005985
comp1159_c0_seq1	EC:3.2.1.4
comp1166_c0_seq1	GO:0003824	alpha-glucosidase ii
comp1166_c1_seq1	GO:0004553	alpha-glucosidase ii
comp1166_c1_seq1	GO:0030246
comp1166_c1_seq1	GO:0005975
comp1190_c0_seq1	GO:0016021	protein phosphatase 2a catalytic subunit
comp1190_c0_seq1	GO:0006200
comp1190_c0_seq1	GO:0019829
comp1190_c0_seq1	GO:0034220
comp1190_c0_seq1	GO:0006812
comp1190_c0_seq1	GO:0004721
comp1190_c0_seq1	GO:0006470
comp1190_c0_seq1	EC:3.1.3.16
comp1190_c0_seq1	EC:3.6.1
comp1190_c0_seq1	EC:3.6.1.3
comp1190_c0_seq1	EC:3.1
comp1190_c0_seq1	EC:3.1.3.41
comp1190_c0_seq1	EC:3.6.1.15
comp1190_c1_seq1	GO:0004721	protein phosphatase 2a catalytic subunit
comp1190_c1_seq1	GO:0006470
comp1190_c1_seq1	EC:3.1.3.16
comp1190_c1_seq1	EC:3.1
comp1190_c1_seq1	EC:3.1.3.41
comp1201_c1_seq1	GO:0000166	rna-binding region rnp-1 domain-containing protein
comp1201_c1_seq1	GO:0003676
comp1204_c0_seq1	GO:0003676	hypothetical protein CLF_107317, partial
comp1204_c0_seq1	GO:0008270
comp1211_c0_seq1	GO:0005515	sperm-associated antigen 6-like isoform x3
comp1219_c0_seq1	GO:0004030	aldehyde dehydrogenase
comp1219_c0_seq1	GO:0006081
comp1219_c0_seq1	GO:0055114
comp1219_c0_seq1	GO:0006094
comp1219_c0_seq1	GO:0006096
comp1219_c0_seq1	GO:0006547
comp1219_c0_seq1	GO:0006558
comp1219_c0_seq1	GO:0006570
comp1219_c0_seq1	EC:1.2.1.5
comp1259_c0_seq1	GO:0005086	arf guanyl-nucleotide exchange factor
comp1259_c0_seq1	GO:0005488
comp1259_c0_seq1	GO:0043087
comp1259_c1_seq1	GO:0043087	arf guanyl-nucleotide exchange factor
comp1259_c1_seq1	GO:0005086
comp1284_c0_seq1	GO:0008654	inositol-3-phosphate synthase
comp1284_c0_seq1	GO:0004512
comp1284_c0_seq1	GO:0006021
comp1284_c0_seq1	GO:0019872
comp1284_c0_seq1	EC:5.5.1.4
comp1284_c1_seq1	GO:0000325	myo-inositol-1-phosphate synthase
comp1284_c1_seq1	GO:0005774
comp1284_c1_seq1	GO:0016021
comp1284_c1_seq1	GO:0004512
comp1284_c1_seq1	GO:0005524
comp1284_c1_seq1	GO:0008281
comp1284_c1_seq1	GO:0042626
comp1284_c1_seq1	GO:0006021
comp1284_c1_seq1	GO:0006200
comp1284_c1_seq1	GO:0006659
comp1284_c1_seq1	GO:0007165
comp1284_c1_seq1	GO:0009408
comp1284_c1_seq1	GO:0009644
comp1284_c1_seq1	GO:0009651
comp1284_c1_seq1	GO:0009793
comp1284_c1_seq1	GO:0010264
comp1284_c1_seq1	GO:0030007
comp1284_c1_seq1	GO:0042542
comp1284_c1_seq1	GO:0042742
comp1284_c1_seq1	GO:0050832
comp1284_c1_seq1	GO:0051607
comp1284_c1_seq1	GO:0055085
comp1284_c1_seq1	GO:0019872
comp1284_c1_seq1	EC:3.6.1
comp1284_c1_seq1	EC:3.6.1.3
comp1284_c1_seq1	EC:5.5.1.4
comp1284_c1_seq1	EC:3.6.1.15
comp1290_c0_seq1	GO:0003723	lupus la protein
comp1290_c0_seq1	GO:0030529
comp1290_c0_seq1	GO:0005634
comp1290_c0_seq1	GO:0000166
comp1290_c0_seq1	GO:0006396
comp1290_c1_seq1	GO:0044424	lupus la protein
comp1290_c1_seq1	GO:0000166
comp1290_c1_seq1	GO:0003676
comp1332_c1_seq1	GO:0003676	hypothetical protein M514_20778
comp1332_c1_seq1	GO:0015074
comp1336_c0_seq1	GO:0005737	inorganic pyrophosphatase
comp1336_c0_seq1	GO:0000287
comp1336_c0_seq1	GO:0004427
comp1336_c0_seq1	GO:0006119
comp1336_c0_seq1	EC:3.6.1.1
comp1336_c0_seq1	EC:3.6.1
comp1339_c0_seq1	GO:0003676	longitudinals lacking isoforms a b d l isoform x1
comp1339_c0_seq1	GO:0046872
comp1347_c0_seq1	GO:0034220	glutamate receptor delta-2
comp1347_c0_seq1	GO:0005234
comp1347_c0_seq1	GO:0004970
comp1347_c0_seq1	GO:0016021
comp1347_c0_seq1	GO:0035235
comp1347_c0_seq1	GO:0007268
comp1350_c0_seq1	GO:0003676	---NA---
comp1350_c0_seq1	GO:0004523
comp1350_c0_seq1	GO:0051252
comp1350_c0_seq1	EC:3.1.30
comp1350_c0_seq1	EC:3.1
comp1350_c0_seq1	EC:3.1.26
comp1350_c0_seq1	EC:3.1.26.4
comp1399_c0_seq1	GO:0004725	protein tyrosine phosphatase
comp1399_c0_seq1	GO:0035335
comp1399_c0_seq1	GO:0006570
comp1399_c0_seq1	EC:3.1.3.16
comp1399_c0_seq1	EC:3.1
comp1399_c0_seq1	EC:3.1.3.48
comp1399_c0_seq1	EC:3.1.3.41
comp1416_c1_seq1	GO:0015031	autophagy protein 4
comp1416_c1_seq1	GO:0005737
comp1416_c1_seq1	GO:0006914
comp1416_c1_seq1	GO:0006508
comp1416_c1_seq1	GO:0008234
comp1416_c1_seq1	EC:3.4
comp1451_c0_seq1	GO:0051013	aaa family protein
comp1451_c0_seq1	GO:0008017
comp1451_c0_seq1	GO:0005874
comp1451_c0_seq1	GO:0006200
comp1451_c0_seq1	GO:0005813
comp1451_c0_seq1	GO:0005524
comp1451_c0_seq1	GO:0008568
comp1451_c0_seq1	GO:0005819
comp1451_c0_seq1	GO:0005737
comp1451_c0_seq1	GO:0045298
comp1451_c0_seq1	EC:3.6.1
comp1451_c0_seq1	EC:3.6.1.3
comp1451_c0_seq1	EC:3.6.1.15
comp1451_c0_seq1	EC:3.6.4.3
comp1465_c0_seq1	GO:0010181	nadh:flavin oxidoreductase nadh oxidase domain-containing protein
comp1465_c0_seq1	GO:0016491
comp1465_c0_seq1	GO:0055114
comp1465_c1_seq1	GO:0010181	nadh:flavin oxidoreductase nadh oxidase domain-containing protein
comp1465_c1_seq1	GO:0016491
comp1465_c1_seq1	GO:0055114
comp1475_c0_seq1	GO:0016021	hypothetical protein YQE_08826, partial
comp1500_c0_seq1	GO:0008152	threonine ammonia-lyase
comp1500_c0_seq1	GO:0016829
comp1500_c0_seq1	GO:0005509
comp1500_c0_seq1	GO:0016597
comp1545_c0_seq1	GO:0016491	hypothetical protein; hypothetical protein [Paramecium tetraurelia strain d4-2]
comp1545_c0_seq1	GO:0055114
comp1548_c0_seq1	GO:0043087	domain-containing protein
comp1548_c0_seq1	GO:0004721
comp1548_c0_seq1	GO:0005525
comp1548_c0_seq1	GO:0006468
comp1548_c0_seq1	GO:0004674
comp1548_c0_seq1	GO:0005622
comp1548_c0_seq1	GO:0005524
comp1548_c0_seq1	GO:0005085
comp1548_c0_seq1	GO:0006470
comp1548_c0_seq1	GO:0009069
comp1548_c0_seq1	EC:2.7.11
comp1548_c0_seq1	EC:3.1.3.16
comp1548_c0_seq1	EC:3.1
comp1548_c0_seq1	EC:3.1.3.41
comp1548_c1_seq1	GO:0043087	domain-containing protein
comp1548_c1_seq1	GO:0004721
comp1548_c1_seq1	GO:0005525
comp1548_c1_seq1	GO:0006468
comp1548_c1_seq1	GO:0004674
comp1548_c1_seq1	GO:0005622
comp1548_c1_seq1	GO:0005524
comp1548_c1_seq1	GO:0005085
comp1548_c1_seq1	GO:0006470
comp1548_c1_seq1	GO:0009069
comp1548_c1_seq1	EC:2.7.11
comp1548_c1_seq1	EC:3.1.3.16
comp1548_c1_seq1	EC:3.1
comp1548_c1_seq1	EC:3.1.3.41
comp1554_c0_seq1	GO:0005874	tubulin beta-1 partial
comp1554_c0_seq1	GO:0003924
comp1554_c0_seq1	GO:0005200
comp1554_c0_seq1	GO:0005525
comp1554_c0_seq1	GO:0006184
comp1554_c0_seq1	GO:0007017
comp1554_c0_seq1	GO:0051258
comp1554_c0_seq1	EC:3.6.1
comp1554_c0_seq1	EC:3.6.1.15
comp1570_c0_seq1	GO:0005097	tbc domain-containing protein
comp1570_c0_seq1	GO:0032851
comp1581_c0_seq1	GO:0055085	tricarboxylate transport mitochondrial
comp1581_c0_seq1	GO:0016021
comp1591_c0_seq1	GO:0005089	regulator of chromosome condensation domain-containing protein
comp1591_c0_seq1	GO:0005622
comp1591_c0_seq1	GO:0032319
comp1591_c0_seq1	GO:0043547
comp1591_c0_seq1	GO:0005096
comp1591_c1_seq1	GO:0005089	regulator of chromosome condensation domain-containing protein
comp1591_c1_seq1	GO:0055085
comp1591_c1_seq1	GO:0005622
comp1591_c1_seq1	GO:0032319
comp1591_c1_seq1	GO:0043547
comp1591_c1_seq1	GO:0005215
comp1591_c1_seq1	GO:0005096
comp1591_c1_seq1	GO:0016020
comp1620_c0_seq1	GO:0003676	c2h2-type zinc finger-containing protein
comp1620_c0_seq1	GO:0046872
comp1620_c0_seq1	GO:0000166
comp1620_c1_seq1	GO:0046872	c2h2-type zinc finger-containing protein
comp1638_c0_seq1	GO:0005488	hypothetical protein TcasGA2_TC000073; hypothetical protein TcasGA2_TC000073 [Tribolium castaneum]
comp1638_c0_seq2	GO:0006259	hypothetical protein TcasGA2_TC012972; hypothetical protein TcasGA2_TC012972 [Tribolium castaneum]
comp1638_c0_seq2	GO:0046872
comp1638_c0_seq2	GO:0003676
comp1650_c0_seq1	GO:0015031	predicted protein; predicted protein [Naegleria gruberi]
comp1650_c0_seq1	GO:0016021
comp1650_c1_seq1	GO:0015031	predicted protein; predicted protein [Naegleria gruberi]
comp1650_c1_seq1	GO:0016021
comp1652_c0_seq1	GO:0005694	phosphoribosyl pyrophosphate synthetase
comp1652_c0_seq1	GO:0000287
comp1652_c0_seq1	GO:0003677
comp1652_c0_seq1	GO:0003917
comp1652_c0_seq1	GO:0004749
comp1652_c0_seq1	GO:0006265
comp1652_c0_seq1	GO:0009156
comp1652_c0_seq1	GO:0009165
comp1652_c0_seq1	GO:0006098
comp1652_c0_seq1	GO:0006144
comp1652_c0_seq1	EC:2.7.6.1
comp1652_c0_seq1	EC:5.99.1
comp1652_c0_seq1	EC:5.99.1.2
comp1652_c1_seq1	GO:0009156	phosphoribosyl pyrophosphate synthetase
comp1652_c1_seq1	GO:0003917
comp1652_c1_seq1	GO:0009165
comp1652_c1_seq1	GO:0003677
comp1652_c1_seq1	GO:0000287
comp1652_c1_seq1	GO:0004749
comp1652_c1_seq1	GO:0005694
comp1652_c1_seq1	GO:0006265
comp1652_c1_seq1	GO:0006098
comp1652_c1_seq1	GO:0006144
comp1652_c1_seq1	EC:2.7.6.1
comp1652_c1_seq1	EC:5.99.1
comp1652_c1_seq1	EC:5.99.1.2
comp1653_c0_seq1	GO:0005840	large subunit ribosomal protein l15e
comp1653_c0_seq1	GO:0003735
comp1653_c0_seq1	GO:0006412
comp1653_c0_seq1	GO:0042254
comp1680_c0_seq1	GO:0016021	abc transporter c family protein
comp1680_c0_seq1	GO:0003993
comp1680_c0_seq1	GO:0005524
comp1680_c0_seq1	GO:0042626
comp1680_c0_seq1	GO:0006200
comp1680_c0_seq1	GO:0016311
comp1680_c0_seq1	GO:0055085
comp1680_c0_seq1	GO:0006771
comp1680_c0_seq1	GO:0019497
comp1680_c0_seq1	EC:3.6.1
comp1680_c0_seq1	EC:3.6.1.3
comp1680_c0_seq1	EC:3.1
comp1680_c0_seq1	EC:3.1.3.41
comp1680_c0_seq1	EC:3.6.1.15
comp1680_c0_seq1	EC:3.1.3.2
comp1680_c1_seq1	GO:0016021	abc transporter c family protein
comp1680_c1_seq1	GO:0003993
comp1680_c1_seq1	GO:0005524
comp1680_c1_seq1	GO:0042626
comp1680_c1_seq1	GO:0006200
comp1680_c1_seq1	GO:0016311
comp1680_c1_seq1	GO:0055085
comp1680_c1_seq1	GO:0006771
comp1680_c1_seq1	GO:0019497
comp1680_c1_seq1	EC:3.6.1
comp1680_c1_seq1	EC:3.6.1.3
comp1680_c1_seq1	EC:3.1
comp1680_c1_seq1	EC:3.1.3.41
comp1680_c1_seq1	EC:3.6.1.15
comp1680_c1_seq1	EC:3.1.3.2
comp1681_c0_seq1	GO:0005515	lim-type zinc finger-containing protein
comp1681_c0_seq1	GO:0008270
comp1681_c1_seq1	GO:0008270	lim-type zinc finger-containing protein
comp1698_c0_seq1	GO:0005515	scf ubiquitin ligase complex subunit hrt1
comp1698_c0_seq1	GO:0008270
comp1698_c0_seq1	GO:0016874
comp1698_c0_seq1	GO:0008152
comp1735_c0_seq1	GO:0034645	hypothetical protein TcasGA2_TC004440; hypothetical protein TcasGA2_TC004440 [Tribolium castaneum]
comp1735_c0_seq1	GO:0090304
comp1735_c0_seq1	GO:1901363
comp1735_c0_seq1	GO:0097159
comp1744_c0_seq1	GO:0005525	cc42_canal cell division control protein 42
comp1744_c0_seq1	GO:0005622
comp1744_c0_seq1	GO:0016020
comp1744_c0_seq1	GO:0007264
comp1746_c0_seq1	GO:0008270	lim-type zinc finger-containing protein
comp1786_c0_seq1	GO:0005634	neuronal pas domain-containing
comp1786_c0_seq1	GO:0003677
comp1786_c0_seq1	GO:0004871
comp1786_c0_seq1	GO:0046983
comp1786_c0_seq1	GO:0006355
comp1786_c0_seq1	GO:0007165
comp1798_c0_seq1	GO:0005515	hypothetical protein DDB_G0270378
comp1798_c1_seq1	GO:0005515	hypothetical protein DDB_G0270378
comp1810_c0_seq1	GO:0005634	tnpo_dicdi ame: full=transportin ame: full=importin subunit beta ame: full=karyopherin subunit beta
comp1810_c0_seq1	GO:0008536
comp1810_c0_seq1	GO:0006886
comp1810_c1_seq1	GO:0005634	tnpo_dicdi ame: full=transportin ame: full=importin subunit beta ame: full=karyopherin subunit beta
comp1810_c1_seq1	GO:0008536
comp1810_c1_seq1	GO:0006886
comp1824_c0_seq1	GO:0030246	cellulose-binding domain-containing protein
comp1824_c0_seq2	GO:0030246	cellulose-binding domain-containing protein
comp1833_c0_seq1	GO:0005840	60s ribosomal protein l10
comp1833_c0_seq1	GO:0003735
comp1833_c0_seq1	GO:0006412
comp1833_c0_seq1	GO:0042254
comp1849_c0_seq1	GO:0008152	glycoside hydrolase
comp1849_c0_seq1	GO:0016787
comp1911_c0_seq1	GO:0016491	hypothetical protein DDB_G0281671; hypothetical protein DDB_G0281671 [Dictyostelium discoideum AX4]
comp1911_c1_seq1	GO:0016491	hypothetical protein DDB_G0281671; hypothetical protein DDB_G0281671 [Dictyostelium discoideum AX4]
comp1922_c0_seq1	GO:0005840	ubiquitin-40s ribosomal protein s27a-like
comp1922_c0_seq1	GO:0003735
comp1922_c0_seq1	GO:0005515
comp1922_c0_seq1	GO:0006412
comp1922_c0_seq1	GO:0042254
comp1934_c0_seq1	GO:0004842	ubiquitin-protein ligase domain-containing protein
comp1934_c0_seq1	GO:0016567
comp1934_c1_seq1	GO:0004842	ubiquitin-protein ligase domain-containing protein
comp1934_c1_seq1	GO:0005488
comp1934_c1_seq1	GO:0016567
comp1951_c0_seq1	GO:0005840	ribosomal protein l27
comp1951_c0_seq1	GO:0003735
comp1951_c0_seq1	GO:0006412
comp1951_c0_seq1	GO:0042254
comp1955_c0_seq1	GO:0003779	---NA---
comp1955_c0_seq2	GO:0005515	wh2 domain-containing protein
comp1969_c0_seq1	GO:0016021	gustatory receptor 99
comp1969_c0_seq1	GO:0050909
comp1984_c0_seq1	GO:0005515	dullard-like phosphatase domain containing protein
comp1984_c0_seq1	GO:0016791
comp1984_c0_seq1	GO:0016311
comp1984_c0_seq1	EC:3.1
comp1984_c0_seq1	EC:3.1.3.41
comp2034_c0_seq1	GO:0005525	pleckstrin domain-containing protein
comp2034_c0_seq1	GO:0006468
comp2034_c0_seq1	GO:0004674
comp2034_c0_seq1	GO:0005622
comp2034_c0_seq1	GO:0005089
comp2034_c0_seq1	GO:0005524
comp2034_c0_seq1	GO:0032319
comp2034_c0_seq1	GO:0009069
comp2034_c0_seq1	GO:0043087
comp2034_c0_seq1	EC:2.7.11
comp2034_c1_seq1	GO:0005525	protein roco5
comp2034_c1_seq1	GO:0006468
comp2034_c1_seq1	GO:0004674
comp2034_c1_seq1	GO:0005622
comp2034_c1_seq1	GO:0005089
comp2034_c1_seq1	GO:0005524
comp2034_c1_seq1	GO:0032319
comp2034_c1_seq1	GO:0009069
comp2034_c1_seq1	GO:0043087
comp2034_c1_seq1	EC:2.7.11
comp2062_c0_seq1	GO:0005852	proteasome component region pci domain-containing protein
comp2062_c0_seq1	GO:0016282
comp2062_c0_seq1	GO:0033290
comp2062_c0_seq1	GO:0003743
comp2062_c0_seq1	GO:0031369
comp2062_c0_seq1	GO:0001731
comp2062_c0_seq1	GO:0006446
comp2062_c0_seq1	GO:0005840
comp2122_c0_seq1	GO:0005524	hypothetical protein DDB_G0277185; hypothetical protein DDB_G0277185 [Dictyostelium discoideum AX4]
comp2149_c0_seq1	GO:0005737	proteasome subunit beta type-
comp2149_c0_seq1	GO:0005839
comp2149_c0_seq1	GO:0005634
comp2149_c0_seq1	GO:0004298
comp2149_c0_seq1	GO:0051603
comp2149_c0_seq1	EC:3.4.25
comp2154_c0_seq1	GO:0003676	uncharacterized 50 kda protein in type i retrotransposable element r1dm
comp2154_c0_seq1	GO:0008270
comp2154_c0_seq2	GO:0005488	uncharacterized 50 kda protein in type i retrotransposable element r1dm
comp2215_c0_seq1	GO:0000062	acyl binding protein
comp2215_c0_seq1	GO:0009409
comp2215_c0_seq1	GO:0008289
comp2215_c0_seq1	GO:0006810
comp2227_c0_seq1	GO:0016740	pks2_dicdi ame: full=probable polyketide synthase 2 short=dipks2
comp2227_c0_seq1	GO:0008152
comp2227_c1_seq1	GO:0003824	pks2_dicdi ame: full=probable polyketide synthase 2 short=dipks2
comp2229_c1_seq1	GO:0016740	mariner mos1 transposase
comp2239_c0_seq2	GO:0004674	glycogen synthase kinase 3
comp2239_c0_seq2	GO:0005524
comp2239_c0_seq2	GO:0006468
comp2239_c0_seq2	GO:0009069
comp2239_c0_seq2	EC:2.7.11
comp2245_c0_seq1	GO:0016021	mitochondrial substrate carrier family protein
comp2245_c0_seq1	GO:0006810
comp2245_c1_seq1	GO:0055085	mitochondrial substrate carrier family protein
comp2245_c1_seq1	GO:0016021
comp2250_c0_seq1	GO:0003677	transmembrane protein 80
comp2250_c0_seq1	GO:0006351
comp2250_c0_seq2	GO:0009987	transmembrane protein 80
comp2251_c0_seq1	GO:0015991	vacuolar atp synthase
comp2251_c0_seq1	GO:0033179
comp2251_c0_seq1	GO:0015078
comp2251_c1_seq1	GO:0015991	vacuolar atp synthase
comp2251_c1_seq1	GO:0033179
comp2251_c1_seq1	GO:0015078
comp2253_c0_seq1	GO:0005794	clathrin-adaptor gamma chain
comp2253_c0_seq1	GO:0030131
comp2253_c0_seq1	GO:0005488
comp2253_c0_seq1	GO:0008565
comp2253_c0_seq1	GO:0006886
comp2253_c0_seq1	GO:0016192
comp2266_c0_seq1	GO:0004185	peptidase s10 family protein
comp2266_c0_seq1	GO:0006508
comp2266_c0_seq1	EC:3.4.21
comp2266_c0_seq1	EC:3.4.16
comp2270_c0_seq1	GO:0005515	predicted protein; predicted protein [Naegleria gruberi]
comp2270_c0_seq1	GO:0006886
comp2281_c0_seq1	GO:0004672	low quality protein: proto-oncogene tyrosine-protein kinase ros
comp2281_c0_seq1	GO:0005515
comp2281_c0_seq1	GO:0016310
comp2281_c0_seq2	GO:0004672	low quality protein: proto-oncogene tyrosine-protein kinase ros
comp2281_c0_seq2	GO:0005515
comp2281_c0_seq2	GO:0016310
comp2360_c0_seq1	GO:0004252	neuroendocrine convertase 2
comp2360_c0_seq1	GO:0006508
comp2360_c0_seq1	EC:3.4.21
comp2386_c1_seq1	GO:0005509	ef-hand calcium-binding domain-containing protein 2
comp2391_c0_seq1	GO:0005643	nuclear pore complexassociated protein
comp2391_c0_seq1	GO:0006606
comp2391_c1_seq1	GO:0006606	hypothetical protein DDB_G0288073
comp2393_c0_seq1	GO:0004648	phosphoserine transaminase
comp2393_c0_seq1	GO:0030170
comp2393_c0_seq1	GO:0006564
comp2393_c0_seq1	GO:0006544
comp2393_c0_seq1	GO:0006566
comp2393_c0_seq1	GO:0042816
comp2393_c0_seq1	EC:2.6.1.52
comp2393_c1_seq1	GO:0004648	phosphoserine transaminase
comp2393_c1_seq1	GO:0030170
comp2393_c1_seq1	GO:0006564
comp2393_c1_seq1	GO:0006544
comp2393_c1_seq1	GO:0006566
comp2393_c1_seq1	GO:0042816
comp2393_c1_seq1	EC:2.6.1.52
comp2412_c0_seq1	GO:0019013	nucleocapsid
comp2412_c0_seq1	GO:0003723
comp2433_c1_seq1	GO:0005764	cln5a_dicdi ame: full=cln5-like protein 1 flags: precursor
comp2433_c1_seq1	GO:0022008
comp2434_c1_seq1	GO:0016020	hypothetical protein DDB_G0275019
comp2434_c1_seq1	GO:0030246
comp2463_c0_seq1	GO:0005840	large subunit ribosomal protein lp1
comp2463_c0_seq1	GO:0003735
comp2463_c0_seq1	GO:0006414
comp2463_c0_seq1	GO:0042254
comp2463_c0_seq2	GO:0005840	60s acidic ribosomal protein p2
comp2463_c0_seq2	GO:0003735
comp2463_c0_seq2	GO:0006414
comp2463_c0_seq2	GO:0042254
comp2474_c0_seq1	GO:0016021	v-type proton atpase proteolipid subunit
comp2474_c0_seq1	GO:0033179
comp2474_c0_seq1	GO:0015078
comp2474_c0_seq1	GO:0015991
comp2476_c0_seq1	GO:0003676	zinc finger protein 227-like
comp2476_c0_seq1	GO:0046872
comp2478_c0_seq1	GO:0043229	hmg_tetpy ame: full=high mobility group protein ame: full=non-histone chromosomal protein
comp2504_c0_seq1	GO:0016788	PREDICTED: uncharacterized protein LOC100141961
comp2504_c0_seq1	GO:0006629
comp2505_c0_seq1	GO:0003676	dead-box rna helicase
comp2505_c0_seq1	GO:0008026
comp2505_c0_seq1	GO:0006200
comp2505_c0_seq1	GO:0005524
comp2505_c0_seq1	EC:3.6.1
comp2505_c0_seq1	EC:3.6.1.3
comp2505_c0_seq1	EC:3.6.1.15
comp2505_c1_seq1	GO:0003676	dead-box rna helicase
comp2505_c1_seq1	GO:0008026
comp2505_c1_seq1	GO:0006200
comp2505_c1_seq1	GO:0005524
comp2505_c1_seq1	EC:3.6.1
comp2505_c1_seq1	EC:3.6.1.3
comp2505_c1_seq1	EC:3.6.1.15
comp2518_c0_seq1	GO:0004672	srsf protein kinase 1
comp2518_c0_seq1	GO:0005524
comp2518_c0_seq1	GO:0006468
comp2518_c0_seq2	GO:0004672	srsf protein kinase 1
comp2518_c0_seq2	GO:0005524
comp2518_c0_seq2	GO:0006468
comp2525_c0_seq1	GO:0008017	kinesin family member 3
comp2525_c0_seq1	GO:0007018
comp2525_c0_seq1	GO:0005524
comp2525_c0_seq1	GO:0008152
comp2525_c0_seq1	GO:0005871
comp2525_c0_seq1	GO:0003777
comp2525_c0_seq1	GO:0005874
comp2525_c0_seq1	GO:0045298
comp2525_c0_seq1	EC:3.6.1
comp2525_c0_seq1	EC:3.6.1.15
comp2525_c1_seq1	GO:0008017	kinesin family member 3
comp2525_c1_seq1	GO:0007018
comp2525_c1_seq1	GO:0005524
comp2525_c1_seq1	GO:0008152
comp2525_c1_seq1	GO:0005871
comp2525_c1_seq1	GO:0003777
comp2525_c1_seq1	GO:0005874
comp2525_c1_seq1	GO:0045298
comp2525_c1_seq1	EC:3.6.1
comp2525_c1_seq1	EC:3.6.1.15
comp2537_c0_seq1	GO:0005085	dock family protein
comp2537_c0_seq1	GO:0043087
comp2545_c0_seq1	GO:0005737	t-complex protein 1 subunit theta
comp2545_c0_seq1	GO:0006457
comp2545_c0_seq1	GO:0005524
comp2545_c0_seq1	GO:0051082
comp2545_c1_seq1	GO:0005737	t-complex theta subunit
comp2545_c1_seq1	GO:0006457
comp2545_c1_seq1	GO:0005524
comp2545_c1_seq1	GO:0051082
comp2572_c0_seq1	GO:0043631	polya polymerase
comp2572_c0_seq1	GO:0003723
comp2572_c0_seq1	GO:0004652
comp2572_c0_seq1	GO:0005634
comp2572_c0_seq1	EC:2.7.7.19
comp2572_c1_seq1	GO:0005634	poly polymerase
comp2572_c1_seq1	GO:0003723
comp2572_c1_seq1	GO:0004652
comp2572_c1_seq1	GO:0043631
comp2572_c1_seq1	EC:2.7.7.19
comp2579_c0_seq1	GO:0005840	60s acidic ribosomal subunit
comp2579_c0_seq1	GO:0003735
comp2579_c0_seq1	GO:0042254
comp2579_c0_seq1	GO:0006414
comp2585_c0_seq1	GO:0005488	transposon tf2-1 polyprotein isoform x1
comp2601_c0_seq1	GO:0016740	nad(+) adp-ribosyltransferase-3
comp2630_c0_seq1	GO:0004649	poly(adp-ribose) glycohydrolase 1-like
comp2630_c0_seq1	GO:0005975
comp2630_c0_seq1	EC:3.2.1.143
comp2645_c0_seq1	GO:0003676	fez family zinc finger protein 2-like
comp2645_c0_seq1	GO:0046872
comp2654_c0_seq1	GO:0001891	guanine nucleotide-binding protein subunit beta-2-like 1
comp2654_c0_seq1	GO:0005634
comp2654_c0_seq1	GO:0005739
comp2654_c0_seq1	GO:0005856
comp2654_c0_seq1	GO:0015935
comp2654_c0_seq1	GO:0030425
comp2654_c0_seq1	GO:0030496
comp2654_c0_seq1	GO:0043204
comp2654_c0_seq1	GO:0048471
comp2654_c0_seq1	GO:0005080
comp2654_c0_seq1	GO:0008200
comp2654_c0_seq1	GO:0008656
comp2654_c0_seq1	GO:0019903
comp2654_c0_seq1	GO:0030292
comp2654_c0_seq1	GO:0030971
comp2654_c0_seq1	GO:0032947
comp2654_c0_seq1	GO:0042169
comp2654_c0_seq1	GO:0001934
comp2654_c0_seq1	GO:0006919
comp2654_c0_seq1	GO:0016032
comp2654_c0_seq1	GO:0017148
comp2654_c0_seq1	GO:0030178
comp2654_c0_seq1	GO:0030308
comp2654_c0_seq1	GO:0030335
comp2654_c0_seq1	GO:0030822
comp2654_c0_seq1	GO:0032436
comp2654_c0_seq1	GO:0032464
comp2654_c0_seq1	GO:0043547
comp2654_c0_seq1	GO:0048511
comp2654_c0_seq1	GO:0050765
comp2654_c0_seq1	GO:0051302
comp2654_c0_seq1	GO:0051343
comp2654_c0_seq1	GO:0051726
comp2654_c0_seq1	GO:0051898
comp2654_c0_seq1	GO:0051901
comp2654_c0_seq1	GO:0061099
comp2654_c0_seq1	GO:0090003
comp2654_c0_seq1	GO:2000114
comp2654_c0_seq1	GO:2000543
comp2654_c0_seq1	GO:2001244
comp2654_c0_seq1	GO:0008303
comp2657_c0_seq1	GO:0071797	microtubule-associated protein futsch-like isoform x6
comp2657_c0_seq1	GO:0004842
comp2657_c0_seq1	GO:0005515
comp2657_c0_seq1	GO:0008270
comp2657_c0_seq1	GO:0016567
comp2669_c0_seq1	GO:0004135	glycogen debranching enzyme
comp2669_c0_seq1	GO:0005980
comp2669_c0_seq1	GO:0004134
comp2669_c0_seq1	GO:0005982
comp2669_c0_seq1	GO:0005985
comp2669_c0_seq1	EC:2.4.1.25
comp2669_c0_seq1	EC:3.2.1.33
comp2669_c0_seq1	EC:3.2.1
comp2709_c0_seq1	GO:0006596	ornithine partial
comp2709_c0_seq1	GO:0003824
comp2716_c0_seq1	GO:0005618	protein
comp2716_c0_seq1	GO:0005730
comp2716_c0_seq1	GO:0005886
comp2716_c0_seq1	GO:0009506
comp2716_c0_seq1	GO:0009507
comp2716_c0_seq1	GO:0022627
comp2716_c0_seq1	GO:0003723
comp2716_c0_seq1	GO:0003735
comp2716_c0_seq1	GO:0006412
comp2716_c0_seq1	GO:0042254
comp2720_c0_seq1	GO:0003676	---NA---
comp2720_c0_seq1	GO:0004523
comp2720_c0_seq1	GO:0051252
comp2720_c0_seq1	EC:3.1.30
comp2720_c0_seq1	EC:3.1
comp2720_c0_seq1	EC:3.1.26
comp2720_c0_seq1	EC:3.1.26.4
comp2741_c0_seq2	GO:0005515	low quality protein: down syndrome cell adhesion molecule-like protein dscam2
comp2795_c0_seq1	GO:0000502	26s proteasome regulatory subunit rpn6
comp2795_c0_seq1	GO:0005515
comp2795_c1_seq1	GO:0005515	26s proteasome non-atpase regulatory subunit 11a
comp2847_c0_seq2	GO:0019887	casein kinase ii beta chain
comp2847_c0_seq2	GO:0045859
comp2847_c0_seq2	GO:0016301
comp2847_c0_seq2	GO:0005956
comp2873_c0_seq1	GO:0005634	adhesion regulating molecule family protein
comp2873_c0_seq1	GO:0005737
comp2873_c0_seq2	GO:0005634	adhesion regulating molecule family protein
comp2873_c0_seq2	GO:0005737
comp2888_c0_seq1	GO:0016787	esterase fe4- partial
comp2891_c0_seq1	GO:0015672	p-type atpase
comp2891_c0_seq1	GO:0019829
comp2891_c0_seq1	GO:0046872
comp2891_c0_seq1	GO:0006754
comp2891_c0_seq1	GO:0016021
comp2891_c0_seq1	GO:0034220
comp2891_c0_seq1	GO:0015077
comp2891_c0_seq1	GO:0006200
comp2891_c0_seq1	GO:0005524
comp2891_c0_seq1	EC:3.6.1
comp2891_c0_seq1	EC:3.6.1.3
comp2891_c0_seq1	EC:3.6.1.15
comp2891_c1_seq1	GO:0015672	p-type atpase
comp2891_c1_seq1	GO:0019829
comp2891_c1_seq1	GO:0046872
comp2891_c1_seq1	GO:0006754
comp2891_c1_seq1	GO:0016021
comp2891_c1_seq1	GO:0034220
comp2891_c1_seq1	GO:0015077
comp2891_c1_seq1	GO:0006200
comp2891_c1_seq1	GO:0005524
comp2891_c1_seq1	EC:3.6.1
comp2891_c1_seq1	EC:3.6.1.3
comp2891_c1_seq1	EC:3.6.1.15
comp2908_c0_seq1	GO:0006471	nad(+) adp-ribosyltransferase-1b
comp2908_c0_seq1	GO:0003677
comp2908_c0_seq1	GO:0003950
comp2908_c0_seq1	GO:0005634
comp2908_c0_seq1	GO:0008270
comp2908_c0_seq1	EC:2.4.2.30
comp2908_c1_seq1	GO:0006471	nad(+) adp-ribosyltransferase-1b
comp2908_c1_seq1	GO:0003677
comp2908_c1_seq1	GO:0003950
comp2908_c1_seq1	GO:0005634
comp2908_c1_seq1	GO:0008270
comp2908_c1_seq1	EC:2.4.2.30
comp2914_c0_seq1	GO:0016021	g-protein-coupled receptor family 3 protein 5
comp2914_c0_seq1	GO:0004965
comp2914_c0_seq1	GO:0007216
comp2932_c0_seq1	GO:0004672	coatomer protein complex epsilon subunit
comp2932_c0_seq1	GO:0005198
comp2932_c0_seq1	GO:0005515
comp2932_c0_seq1	GO:0006890
comp2932_c0_seq1	GO:0016070
comp2932_c0_seq1	GO:0090305
comp2932_c1_seq1	GO:0044238	coatomer protein complex epsilon subunit
comp2932_c1_seq1	GO:0006890
comp2932_c1_seq1	GO:0043170
comp2932_c1_seq1	GO:0005198
comp2932_c1_seq1	GO:0003824
comp2932_c1_seq1	GO:0044237
comp2952_c0_seq1	GO:0005488	PREDICTED: uncharacterized protein LOC101735321; uncharacterized protein loc101735321
comp2952_c0_seq2	GO:0005488	PREDICTED: uncharacterized protein LOC101735321; uncharacterized protein loc101735321
comp2968_c0_seq1	GO:0008234	cathepsin l-like
comp2968_c0_seq1	GO:0006508
comp2968_c0_seq1	EC:3.4
comp2982_c0_seq1	GO:0003779	actin-binding cofilin tropomyosin family
comp2982_c0_seq1	GO:0005622
comp3002_c0_seq1	GO:0005242	inwardly rectifying k+ channel protein
comp3002_c0_seq1	GO:0006813
comp3002_c0_seq1	GO:0034220
comp3002_c0_seq1	GO:0008076
comp3031_c0_seq1	GO:0016021	p-type atpase
comp3031_c0_seq1	GO:0000287
comp3031_c0_seq1	GO:0004012
comp3031_c0_seq1	GO:0005524
comp3031_c0_seq1	GO:0044763
comp3031_c0_seq1	GO:0006812
comp3031_c0_seq1	GO:0015917
comp3031_c0_seq1	EC:3.6.1
comp3031_c0_seq1	EC:3.6.1.3
comp3031_c0_seq1	EC:3.6.3.1
comp3031_c0_seq1	EC:3.6.1.15
comp3031_c1_seq1	GO:0016021	p-type atpase
comp3031_c1_seq1	GO:0000287
comp3031_c1_seq1	GO:0004012
comp3031_c1_seq1	GO:0005524
comp3031_c1_seq1	GO:0044763
comp3031_c1_seq1	GO:0006812
comp3031_c1_seq1	GO:0015917
comp3031_c1_seq1	EC:3.6.1
comp3031_c1_seq1	EC:3.6.1.3
comp3031_c1_seq1	EC:3.6.3.1
comp3031_c1_seq1	EC:3.6.1.15
comp3033_c0_seq1	GO:0004353	glutamate leucine phenylalanine valine dehydrogenase family protein
comp3033_c0_seq1	GO:0055114
comp3033_c0_seq1	GO:0006118
comp3033_c0_seq1	GO:0006525
comp3033_c0_seq1	GO:0006541
comp3033_c0_seq1	GO:0006560
comp3033_c0_seq1	EC:1.4.1.3
comp3034_c0_seq1	GO:0008152	phosphopantothenoylcysteine decarboxylase
comp3034_c0_seq1	GO:0003824
comp3042_c0_seq1	GO:0000786	histone h2a
comp3042_c0_seq1	GO:0003677
comp3042_c0_seq1	GO:0006334
comp3042_c0_seq1	GO:0005634
comp3042_c0_seq1	GO:0046982
comp3043_c0_seq1	GO:0005515	multiple pdz domain
comp3060_c0_seq1	GO:0003810	hemocyte protein-glutamine gamma-glutamyltransferase
comp3060_c0_seq1	GO:0018149
comp3060_c0_seq1	EC:2.3.2.13
comp3060_c1_seq1	GO:0003810	hemocyte protein-glutamine gamma-
comp3060_c1_seq1	GO:0018149
comp3060_c1_seq1	EC:2.3.2.13
comp3106_c0_seq1	GO:0006468	ankyrin repeat-containing protein
comp3106_c0_seq1	GO:0005524
comp3106_c0_seq1	GO:0004674
comp3106_c0_seq1	GO:0009069
comp3106_c0_seq1	EC:2.7.11
comp3121_c0_seq1	GO:0003676	eukaryotic initiation factor 4a-1
comp3121_c0_seq1	GO:0008026
comp3121_c0_seq1	GO:0006200
comp3121_c0_seq1	GO:0005524
comp3121_c0_seq1	EC:3.6.1
comp3121_c0_seq1	EC:3.6.1.3
comp3121_c0_seq1	EC:3.6.1.15
comp3153_c0_seq1	GO:0004674	protein serine threonine kinase
comp3153_c0_seq1	GO:0005524
comp3153_c0_seq1	GO:0006468
comp3153_c0_seq1	GO:0009069
comp3153_c0_seq1	EC:2.7.11
comp3154_c0_seq1	GO:0003779	vilb_dicdi ame: full=protovillin ame: full=100 kda actin-binding protein
comp3154_c0_seq1	GO:0007010
comp3187_c0_seq1	GO:0008060	arf gtpase activating protein
comp3187_c0_seq1	GO:0032312
comp3187_c0_seq1	GO:0008270
comp3187_c0_seq1	GO:0043547
comp3187_c1_seq1	GO:0005096	arf gtpase activating protein
comp3187_c1_seq1	GO:0008060
comp3187_c1_seq1	GO:0008270
comp3187_c1_seq1	GO:0032312
comp3187_c1_seq1	GO:0043547
comp3188_c0_seq1	GO:0016021	probable g-protein coupled receptor mth-like 3
comp3188_c0_seq1	GO:0004930
comp3188_c0_seq1	GO:0007186
comp3196_c0_seq1	GO:0008152	isoaspartyl peptidase
comp3196_c0_seq1	GO:0016787
comp3196_c1_seq1	GO:0008152	isoaspartyl peptidase
comp3196_c1_seq1	GO:0016787
comp3224_c0_seq1	GO:0004838	tyrosine transaminase
comp3224_c0_seq1	GO:0030170
comp3224_c0_seq1	GO:0000162
comp3224_c0_seq1	GO:0006103
comp3224_c0_seq1	GO:0006536
comp3224_c0_seq1	GO:0006571
comp3224_c0_seq1	GO:0009094
comp3224_c0_seq1	GO:0009821
comp3224_c0_seq1	EC:2.6.1.5
comp3224_c1_seq1	GO:0004838	tyrosine transaminase
comp3224_c1_seq1	GO:0030170
comp3224_c1_seq1	GO:0000162
comp3224_c1_seq1	GO:0006103
comp3224_c1_seq1	GO:0006536
comp3224_c1_seq1	GO:0006571
comp3224_c1_seq1	GO:0009094
comp3224_c1_seq1	GO:0009821
comp3224_c1_seq1	EC:2.6.1.5
comp3243_c0_seq1	GO:0006950	hypothetical protein DDB_G0270690; hypothetical protein DDB_G0270690 [Dictyostelium discoideum AX4]
comp3243_c1_seq1	GO:0006950	universal stress protein
comp3252_c0_seq1	GO:0003735	60s ribosomal protein
comp3252_c0_seq1	GO:0009506
comp3252_c0_seq1	GO:0005886
comp3252_c0_seq1	GO:0022625
comp3252_c0_seq1	GO:0006412
comp3252_c0_seq1	GO:0009620
comp3252_c0_seq1	GO:0042254
comp3253_c0_seq1	GO:0045454	thioredoxin; thioredoxin [Naegleria gruberi]
comp3253_c0_seq1	GO:0006662
comp3253_c0_seq1	GO:0030447
comp3253_c0_seq1	GO:0015035
comp3253_c0_seq1	GO:0055114
comp3253_c0_seq1	GO:0006118
comp3257_c0_seq1	GO:0005886	low quality protein: alpha-2c adrenergic receptor
comp3257_c0_seq1	GO:0016021
comp3257_c0_seq1	GO:0004935
comp3257_c0_seq1	GO:0071875
comp3257_c0_seq1	GO:0007187
comp3259_c0_seq1	GO:0003917	dna topoisomerase i
comp3259_c0_seq1	GO:0006200
comp3259_c0_seq1	GO:0003677
comp3259_c0_seq1	GO:0003918
comp3259_c0_seq1	GO:0005694
comp3259_c0_seq1	GO:0006265
comp3259_c0_seq1	EC:3.6.1
comp3259_c0_seq1	EC:3.6.1.3
comp3259_c0_seq1	EC:5.99.1
comp3259_c0_seq1	EC:5.99.1.3
comp3259_c0_seq1	EC:5.99.1.2
comp3259_c0_seq1	EC:3.6.1.15
comp3259_c1_seq1	GO:0003917	dna topoisomerase i
comp3259_c1_seq1	GO:0006200
comp3259_c1_seq1	GO:0003677
comp3259_c1_seq1	GO:0003918
comp3259_c1_seq1	GO:0005694
comp3259_c1_seq1	GO:0006265
comp3259_c1_seq1	EC:3.6.1
comp3259_c1_seq1	EC:3.6.1.3
comp3259_c1_seq1	EC:5.99.1
comp3259_c1_seq1	EC:5.99.1.3
comp3259_c1_seq1	EC:5.99.1.2
comp3259_c1_seq1	EC:3.6.1.15
comp3288_c0_seq1	GO:0046872	hypothetical protein TcasGA2_TC011137; hypothetical protein TcasGA2_TC011137 [Tribolium castaneum]
comp3288_c0_seq1	GO:0003676
comp3288_c0_seq1	GO:0005634
comp3298_c0_seq1	GO:0006810	prenylcysteine methyltransferase
comp3298_c0_seq1	GO:0044763
comp3298_c0_seq1	GO:0000166
comp3298_c0_seq1	GO:0006481
comp3298_c0_seq1	GO:0004671
comp3298_c0_seq1	GO:0016021
comp3298_c0_seq1	GO:0016887
comp3298_c0_seq1	GO:0005783
comp3298_c0_seq1	EC:3.6.1
comp3298_c0_seq1	EC:3.6.1.3
comp3298_c0_seq1	EC:2.1.1.100
comp3298_c0_seq1	EC:2.1.1
comp3298_c0_seq1	EC:3.6.1.15
comp3314_c0_seq1	GO:0004735	pyrroline-5-carboxylate reductase
comp3314_c0_seq1	GO:0006561
comp3314_c0_seq1	GO:0055114
comp3314_c0_seq1	GO:0006525
comp3314_c0_seq1	EC:1.5.1.2
comp3314_c1_seq1	GO:0004735	pyrroline-5-carboxylate reductase
comp3314_c1_seq1	GO:0006561
comp3314_c1_seq1	GO:0055114
comp3314_c1_seq1	GO:0006525
comp3314_c1_seq1	EC:1.5.1.2
comp3341_c0_seq1	GO:0008168	phosphatidylethanolamine n-methyltransferase
comp3341_c0_seq1	GO:0032259
comp3372_c0_seq1	GO:0043087	ras guanine nucleotide exchange factor
comp3372_c0_seq1	GO:0005622
comp3372_c0_seq1	GO:0005085
comp3387_c0_seq1	GO:0016021	sex peptide receptor isoform x1
comp3387_c0_seq1	GO:0007186
comp3387_c0_seq1	GO:0004930
comp3391_c0_seq1	GO:0004312	fatty acid synthase isoform x1
comp3391_c0_seq1	GO:0016788
comp3391_c0_seq1	GO:0005835
comp3391_c0_seq1	GO:0006633
comp3391_c0_seq1	GO:0042967
comp3391_c0_seq1	EC:2.3.1.85
comp3391_c1_seq1	GO:0016788	fatty acid synthase
comp3391_c1_seq1	GO:0004312
comp3391_c1_seq1	GO:0005835
comp3391_c1_seq1	GO:0006633
comp3391_c1_seq1	GO:0042967
comp3391_c1_seq1	EC:2.3.1.85
comp3399_c0_seq1	GO:0016021	organic cation transporter protein isoform x2
comp3399_c0_seq1	GO:0055085
comp3399_c0_seq1	GO:0022857
comp3399_c1_seq1	GO:0016021	organic cation transporter protein isoform x2
comp3399_c1_seq1	GO:0055085
comp3399_c1_seq1	GO:0022857
comp3402_c0_seq1	GO:0003924	pleckstrin domain-containing protein
comp3402_c0_seq1	GO:0005089
comp3402_c0_seq1	GO:0005525
comp3402_c0_seq1	GO:0032319
comp3402_c0_seq1	GO:0043087
comp3402_c0_seq1	EC:3.6.1
comp3402_c0_seq1	EC:3.6.1.15
comp3402_c1_seq1	GO:0000166	pleckstrin domain-containing protein
comp3402_c1_seq1	GO:0005089
comp3402_c1_seq1	GO:0005515
comp3402_c1_seq1	GO:0032319
comp3402_c1_seq1	GO:0043087
comp3416_c0_seq1	GO:0005515	beat- isoform a
comp3417_c0_seq1	GO:0016021	nica_dicdi ame: full=nicastrin flags: precursor
comp3417_c0_seq1	GO:0016485
comp3419_c0_seq1	GO:0006355	hypothetical protein DDB_G0291424; hypothetical protein DDB_G0291424 [Dictyostelium discoideum AX4]
comp3419_c0_seq1	GO:0000160
comp3419_c0_seq1	GO:0000156
comp3419_c0_seq1	GO:0045449
comp3419_c1_seq1	GO:0006355	hypothetical protein DICPUDRAFT_98891; hypothetical protein DICPUDRAFT_98891 [Dictyostelium purpureum]
comp3419_c1_seq1	GO:0000160
comp3419_c1_seq1	GO:0000156
comp3419_c1_seq1	GO:0045449
comp3424_c0_seq1	GO:0004222	endothelin-converting enzyme-like 1 isoform x1
comp3424_c0_seq1	GO:0006508
comp3424_c0_seq1	EC:3.4.24
comp3441_c0_seq2	GO:0005488	transcription initiation factor tfiid subunit 2-like protein; uncharacterized protein partial
comp3442_c0_seq1	GO:0020037	cytochrome p450 family protein
comp3442_c0_seq1	GO:0016705
comp3442_c0_seq1	GO:0004497
comp3442_c0_seq1	GO:0005506
comp3442_c0_seq1	GO:0055114
comp3442_c0_seq2	GO:0005506	cytochrome p450 family protein
comp3442_c0_seq2	GO:0016705
comp3442_c0_seq2	GO:0020037
comp3442_c0_seq2	GO:0055114
comp3445_c0_seq1	GO:0004553	hypothetical protein D910_09317; hypothetical protein D910_09317 [Dendroctonus ponderosae]
comp3445_c0_seq1	GO:0005975
comp3449_c0_seq1	GO:0008233	pol4_drome ame: full=retrovirus-related pol polyprotein from transposon 412 includes: ame: full=protease includes: ame: full=reverse transcriptase includes: ame: full=endonuclease
comp3449_c0_seq1	GO:0043170
comp3449_c0_seq1	GO:0044238
comp3461_c0_seq1	GO:0004674	protein serine threonine kinase
comp3461_c0_seq1	GO:0005524
comp3461_c0_seq1	GO:0006468
comp3461_c0_seq1	GO:0009069
comp3461_c0_seq1	EC:2.7.11
comp3461_c1_seq1	GO:0004674	y6373_dicdi ame: full=probable serine threonine-protein kinase ddb_g0291350
comp3461_c1_seq1	GO:0005524
comp3461_c1_seq1	GO:0006468
comp3461_c1_seq1	GO:0009069
comp3461_c1_seq1	EC:2.7.11
comp3488_c0_seq1	GO:0003676	ef hand family protein
comp3488_c0_seq1	GO:0005509
comp3488_c0_seq1	GO:0008026
comp3488_c0_seq1	GO:0006200
comp3488_c0_seq1	GO:0005524
comp3488_c0_seq1	EC:3.6.1
comp3488_c0_seq1	EC:3.6.1.3
comp3488_c0_seq1	EC:3.6.1.15
comp3488_c0_seq2	GO:0003676	ef hand family protein
comp3488_c0_seq2	GO:0005509
comp3488_c0_seq2	GO:0008026
comp3488_c0_seq2	GO:0006200
comp3488_c0_seq2	GO:0005524
comp3488_c0_seq2	EC:3.6.1
comp3488_c0_seq2	EC:3.6.1.3
comp3488_c0_seq2	EC:3.6.1.15
comp3489_c0_seq1	GO:0005840	60s ribosomal protein
comp3489_c0_seq1	GO:0003735
comp3489_c0_seq1	GO:0006412
comp3489_c0_seq1	GO:0042254
comp3491_c0_seq1	GO:0005622	ras guanine nucleotide exchange factor
comp3491_c0_seq1	GO:0005085
comp3491_c0_seq1	GO:0043087
comp3491_c1_seq1	GO:0005085	ras guanine nucleotide exchange factor
comp3491_c1_seq1	GO:0043087
comp3498_c0_seq1	GO:0003779	slob family protein kinase
comp3498_c0_seq1	GO:0004672
comp3498_c0_seq1	GO:0006468
comp3498_c0_seq1	GO:0005524
comp3499_c0_seq1	GO:0034645	hypothetical protein TcasGA2_TC004440; hypothetical protein TcasGA2_TC004440 [Tribolium castaneum]
comp3499_c0_seq1	GO:0090304
comp3499_c0_seq1	GO:1901363
comp3499_c0_seq1	GO:0097159
comp3504_c0_seq1	GO:0016021	ubiquitin-protein ligase
comp3504_c0_seq1	GO:0003676
comp3504_c0_seq1	GO:0004842
comp3504_c0_seq1	GO:0008270
comp3504_c0_seq1	GO:0016874
comp3504_c0_seq1	GO:0017176
comp3504_c0_seq1	GO:0006506
comp3504_c0_seq1	GO:0016567
comp3504_c0_seq1	EC:2.4.1
comp3504_c0_seq1	EC:2.4.1.198
comp3504_c1_seq1	GO:0016021	ubiquitin-protein ligase
comp3504_c1_seq1	GO:0003676
comp3504_c1_seq1	GO:0004842
comp3504_c1_seq1	GO:0008270
comp3504_c1_seq1	GO:0016874
comp3504_c1_seq1	GO:0017176
comp3504_c1_seq1	GO:0006506
comp3504_c1_seq1	GO:0016567
comp3504_c1_seq1	EC:2.4.1
comp3504_c1_seq1	EC:2.4.1.198
comp3505_c0_seq1	GO:0019028	chitinase b
comp3507_c0_seq1	GO:0016021	na+ + atpase alpha-subunit 2
comp3507_c0_seq1	GO:0005524
comp3507_c0_seq1	GO:0015077
comp3507_c0_seq1	GO:0019829
comp3507_c0_seq1	GO:0046872
comp3507_c0_seq1	GO:0006200
comp3507_c0_seq1	GO:0006754
comp3507_c0_seq1	GO:0015672
comp3507_c0_seq1	GO:0034220
comp3507_c0_seq1	EC:3.6.1
comp3507_c0_seq1	EC:3.6.1.3
comp3507_c0_seq1	EC:3.6.1.15
comp3507_c1_seq1	GO:0016021	na+ + atpase alpha-subunit partial
comp3507_c1_seq1	GO:0005524
comp3507_c1_seq1	GO:0015077
comp3507_c1_seq1	GO:0019829
comp3507_c1_seq1	GO:0046872
comp3507_c1_seq1	GO:0006200
comp3507_c1_seq1	GO:0006754
comp3507_c1_seq1	GO:0015672
comp3507_c1_seq1	GO:0034220
comp3507_c1_seq1	EC:3.6.1
comp3507_c1_seq1	EC:3.6.1.3
comp3507_c1_seq1	EC:3.6.1.15
comp3511_c0_seq1	GO:0005737	proteasome subunit
comp3511_c0_seq1	GO:0008233
comp3511_c0_seq1	GO:0030163
comp3511_c0_seq1	GO:0005524
comp3511_c0_seq1	GO:0000502
comp3511_c0_seq1	GO:0017111
comp3511_c0_seq1	GO:0006508
comp3511_c0_seq1	EC:3.6.1
comp3511_c0_seq1	EC:3.6.1.15
comp3514_c0_seq1	GO:0005515	muscle m-line assembly protein unc-89
comp3525_c0_seq1	GO:0005634	nap family protein
comp3525_c0_seq1	GO:0006334
comp3527_c0_seq1	GO:0016021	na+ h+ antiporter-like protein
comp3527_c0_seq1	GO:0015299
comp3527_c0_seq1	GO:1902600
comp3527_c0_seq1	GO:0006885
comp3527_c1_seq1	GO:0016021	na+ h+ antiporter-like protein
comp3527_c1_seq1	GO:0015299
comp3527_c1_seq1	GO:1902600
comp3527_c1_seq1	GO:0006885
comp3528_c0_seq1	GO:0003723	pumilio rna-binding region-containing protein
comp3536_c0_seq1	GO:0070981	asparagine synthetase
comp3536_c0_seq1	GO:0004066
comp3536_c0_seq1	GO:0005524
comp3536_c0_seq1	GO:0006522
comp3536_c0_seq1	GO:0006531
comp3536_c0_seq1	EC:6.3.5.4
comp3536_c1_seq1	GO:0004066	asparagine synthetase
comp3536_c1_seq1	GO:0005524
comp3536_c1_seq1	GO:0070981
comp3536_c1_seq1	GO:0006522
comp3536_c1_seq1	GO:0006531
comp3536_c1_seq1	EC:6.3.5.4
comp3546_c0_seq1	GO:0005576	hypothetical protein TcasGA2_TC011986; low quality protein: uncharacterized protein loc658528
comp3546_c0_seq1	GO:0030414
comp3546_c0_seq1	GO:0043086
comp3546_c0_seq1	GO:0052547
comp3546_c1_seq1	GO:0005576	hypothetical protein TcasGA2_TC011986; low quality protein: uncharacterized protein loc658528
comp3546_c1_seq1	GO:0005509
comp3546_c1_seq1	GO:0005515
comp3546_c1_seq1	GO:0030414
comp3546_c1_seq1	GO:0010466
comp3559_c0_seq1	GO:0020037	cytochrome p450 family protein
comp3559_c0_seq1	GO:0016705
comp3559_c0_seq1	GO:0004497
comp3559_c0_seq1	GO:0005506
comp3559_c0_seq1	GO:0055114
comp3559_c1_seq1	GO:0020037	cytochrome p450 family protein
comp3559_c1_seq1	GO:0016705
comp3559_c1_seq1	GO:0004497
comp3559_c1_seq1	GO:0005506
comp3559_c1_seq1	GO:0055114
comp3569_c1_seq1	GO:0005515	hypothetical protein DDB_G0268320
comp3579_c0_seq1	GO:0004497	cytochrome p450
comp3579_c0_seq1	GO:0005506
comp3579_c0_seq1	GO:0016705
comp3579_c0_seq1	GO:0020037
comp3579_c0_seq1	GO:0055114
comp3623_c0_seq1	GO:0017111	aaa atpase domain-containing protein
comp3623_c0_seq1	GO:0008152
comp3623_c0_seq1	GO:0005524
comp3623_c0_seq1	EC:3.6.1
comp3623_c0_seq1	EC:3.6.1.15
comp3623_c1_seq1	GO:0017111	aaa atpase domain-containing protein
comp3623_c1_seq1	GO:0008152
comp3623_c1_seq1	GO:0005524
comp3623_c1_seq1	EC:3.6.1
comp3623_c1_seq1	EC:3.6.1.15
comp3642_c0_seq1	GO:0031625	predicted protein; predicted protein [Naegleria gruberi]
comp3642_c0_seq1	GO:0031461
comp3642_c0_seq1	GO:0006511
comp3647_c0_seq1	GO:0005515	wd40 repeat-containing protein
comp3647_c0_seq1	GO:0016787
comp3647_c0_seq1	GO:0097159
comp3647_c0_seq1	GO:1901363
comp3669_c1_seq1	GO:0005856	frmc_dicdi ame: full=ferm domain-containing protein c
comp3685_c0_seq1	GO:0006629	saposin b domain-containing protein
comp3689_c0_seq1	GO:0006355	gata-binding transcription factor
comp3689_c0_seq1	GO:0003700
comp3689_c0_seq1	GO:0043565
comp3689_c0_seq1	GO:0008270
comp3689_c0_seq1	GO:0005667
comp3689_c0_seq1	GO:0045449
comp3691_c0_seq1	GO:0008152	putative alpha-esterase; uncharacterized protein loc655171
comp3691_c0_seq1	GO:0004104
comp3691_c0_seq1	EC:3.1.1.8
comp3691_c0_seq1	EC:3.1.1.1
comp3695_c0_seq1	GO:0019236	hypothetical protein DDB_G0278213; hypothetical protein DDB_G0278213 [Dictyostelium discoideum AX4]
comp3695_c0_seq1	GO:0007186
comp3706_c0_seq1	GO:0005634	proteasome subunit alpha type-2-a; uncharacterized protein loc102577817
comp3706_c0_seq1	GO:0019773
comp3706_c0_seq1	GO:0022626
comp3706_c0_seq1	GO:0004298
comp3706_c0_seq1	GO:0006511
comp3706_c0_seq1	GO:0010043
comp3706_c0_seq1	GO:0042742
comp3706_c0_seq1	EC:3.4.25
comp3707_c0_seq1	GO:0006184	gtp-binding protein 1-like
comp3707_c0_seq1	GO:0003924
comp3707_c0_seq1	GO:0005525
comp3707_c0_seq1	EC:3.6.1
comp3707_c0_seq1	EC:3.6.1.15
comp3707_c1_seq1	GO:0005525	gtp-binding elongation factor tu
comp3707_c1_seq1	GO:0044237
comp3707_c1_seq1	GO:0044238
comp3707_c1_seq1	GO:0071704
comp3714_c0_seq1	GO:0016021	superoxide-generating nadph oxidase flavocytochrome
comp3714_c0_seq1	GO:0016491
comp3714_c0_seq1	GO:0055114
comp3714_c1_seq1	GO:0016021	superoxide-generating nadph oxidase flavocytochrome
comp3714_c1_seq1	GO:0016491
comp3714_c1_seq1	GO:0055114
comp3716_c0_seq1	GO:0005488	hypothetical protein TcasGA2_TC016027; uncharacterized protein loc100141851 isoform x1
comp3716_c1_seq1	GO:0046872	PREDICTED: uncharacterized protein LOC100141851 isoform X2; uncharacterized protein loc100141851 isoform x2
comp3716_c1_seq1	GO:0003676
comp3720_c0_seq1	GO:0005856	cytoplasmic partial
comp3720_c0_seq1	GO:0005737
comp3720_c0_seq1	GO:0005524
comp3720_c0_seq2	GO:0005856	actin a
comp3720_c0_seq2	GO:0005737
comp3720_c0_seq2	GO:0005524
comp3722_c0_seq1	GO:0008168	kinase domain protein
comp3722_c0_seq1	GO:0032259
comp3722_c1_seq1	GO:0008168	kinase domain protein
comp3722_c1_seq1	GO:0032259
comp3726_c0_seq1	GO:0005488	integrase core domain protein
comp3747_c0_seq1	GO:0003777	dynein-1-alpha heavy flagellar inner arm i1 complex
comp3747_c0_seq1	GO:0030286
comp3747_c0_seq1	GO:0006200
comp3747_c0_seq1	GO:0005524
comp3747_c0_seq1	GO:0007018
comp3747_c0_seq1	GO:0016887
comp3747_c0_seq1	GO:0005874
comp3747_c0_seq1	EC:3.6.1
comp3747_c0_seq1	EC:3.6.1.3
comp3747_c0_seq1	EC:3.6.1.15
comp3747_c1_seq1	GO:0017111	dynein-1-alpha heavy flagellar inner arm i1 complex
comp3747_c1_seq1	GO:0044763
comp3747_c1_seq1	GO:0000166
comp3747_c1_seq1	GO:0008152
comp3747_c1_seq1	EC:3.6.1
comp3747_c1_seq1	EC:3.6.1.15
comp3749_c0_seq1	GO:0005871	kinesin-13a
comp3749_c0_seq1	GO:0003777
comp3749_c0_seq1	GO:0005524
comp3749_c0_seq1	GO:0008017
comp3749_c0_seq1	GO:0007018
comp3749_c0_seq1	GO:0005874
comp3749_c0_seq1	GO:0045298
comp3749_c0_seq1	EC:3.6.1
comp3749_c0_seq1	EC:3.6.1.15
comp3762_c0_seq1	GO:0004553	manb_dicdi ame: full=alpha-mannosidase b flags: precursor
comp3762_c0_seq1	GO:0030246
comp3762_c0_seq1	GO:0005975
comp3783_c0_seq1	GO:0005506	cytochrome p450 family monooxygenase
comp3783_c0_seq1	GO:0016705
comp3783_c0_seq1	GO:0020037
comp3783_c0_seq1	GO:0055114
comp3790_c0_seq1	GO:0003824	pgtb1_dicdi ame: full=geranylgeranyl transferase type-1 subunit beta ame: full=geranylgeranyl transferase type i subunit beta short=ggtase-i-beta ame: full=type i protein geranyl-geranyltransferase subunit beta
comp3790_c0_seq1	GO:0008152
comp3790_c0_seq2	GO:0003824	pgtb1_dicdi ame: full=geranylgeranyl transferase type-1 subunit beta ame: full=geranylgeranyl transferase type i subunit beta short=ggtase-i-beta ame: full=type i protein geranyl-geranyltransferase subunit beta
comp3790_c0_seq2	GO:0008152
comp3802_c0_seq1	GO:0016021	gustatory receptor
comp3802_c0_seq1	GO:0050909
comp3854_c0_seq1	GO:0005488	domain-containing protein
comp3854_c0_seq1	GO:0006796
comp3854_c0_seq1	GO:0007165
comp3854_c0_seq1	GO:0050790
comp3867_c0_seq1	GO:0016021	odorant receptor coreceptor
comp3867_c0_seq1	GO:0004930
comp3867_c0_seq1	GO:0004984
comp3867_c0_seq1	GO:0005549
comp3867_c0_seq1	GO:0050911
comp3867_c0_seq1	GO:0007187
comp3867_c1_seq1	GO:0016021	odorant receptor coreceptor
comp3867_c1_seq1	GO:0004930
comp3867_c1_seq1	GO:0004984
comp3867_c1_seq1	GO:0005549
comp3867_c1_seq1	GO:0050911
comp3867_c1_seq1	GO:0007187
comp3877_c0_seq2	GO:0003844	-alpha-glucan branching enzyme
comp3877_c0_seq2	GO:0004553
comp3877_c0_seq2	GO:0043169
comp3877_c0_seq2	GO:0005978
comp3877_c0_seq2	GO:0005982
comp3877_c0_seq2	GO:0005985
comp3877_c0_seq2	EC:2.4.1.18
comp3883_c0_seq1	GO:0005515	lachesin isoform x1
comp3891_c0_seq1	GO:0005737	af136446_1chaperonin-containing-tcp1 theta subunit
comp3891_c0_seq1	GO:0006457
comp3891_c0_seq1	GO:0005524
comp3891_c0_seq1	GO:0051082
comp3891_c1_seq1	GO:0005737	hypothetical protein; hypothetical protein [Paramecium tetraurelia strain d4-2]
comp3891_c1_seq1	GO:0006457
comp3891_c1_seq1	GO:0005524
comp3891_c1_seq1	GO:0051082
comp3905_c0_seq1	GO:0004104	ap acetylcholinesterase
comp3905_c0_seq1	EC:3.1.1.8
comp3905_c0_seq1	EC:3.1.1.1
comp3906_c0_seq1	GO:0016831	histidine decarboxylase isoform x1
comp3906_c0_seq1	GO:0030170
comp3906_c0_seq1	GO:0006520
comp3906_c1_seq1	GO:0016831	histidine decarboxylase isoform x4
comp3906_c1_seq1	GO:0030170
comp3906_c1_seq1	GO:0006520
comp3908_c0_seq1	GO:0008080	elongation protein 3
comp3908_c0_seq1	GO:0051536
comp3908_c0_seq1	GO:0042967
comp3908_c0_seq1	EC:2.3.1
comp3908_c1_seq1	GO:0008080	elongation protein 3
comp3908_c1_seq1	GO:0051536
comp3908_c1_seq1	GO:0042967
comp3908_c1_seq1	EC:2.3.1
comp3924_c0_seq1	GO:0005789	translocon-associated alpha subunit
comp3927_c0_seq1	GO:0003676	zinc finger protein zxdc
comp3927_c0_seq1	GO:0046872
comp3927_c1_seq1	GO:0003676	zinc finger
comp3927_c1_seq1	GO:0046872
comp3931_c0_seq1	GO:0005488	myosin-2 heavy chain-like; uncharacterized protein loc103522228
comp3944_c0_seq1	GO:0016020	hypothetical protein TcasGA2_TC007013
comp3944_c0_seq1	GO:0004872
comp3944_c0_seq1	GO:0006898
comp3944_c0_seq1	GO:0007165
comp3953_c0_seq1	GO:0004185	peptidase s10 family protein
comp3953_c0_seq1	GO:0006508
comp3953_c0_seq1	EC:3.4.21
comp3953_c0_seq1	EC:3.4.16
comp3953_c1_seq1	GO:0004185	peptidase s10 family protein
comp3953_c1_seq1	GO:0006508
comp3953_c1_seq1	EC:3.4.21
comp3953_c1_seq1	EC:3.4.16
comp3961_c0_seq1	GO:0003994	aconitate hydratase
comp3961_c0_seq1	GO:0051539
comp3961_c0_seq1	GO:0019643
comp3961_c0_seq1	GO:0046487
comp3961_c0_seq1	EC:4.2.1.3
comp3961_c1_seq1	GO:0003994	aconitase; aconitase [Naegleria gruberi]
comp3961_c1_seq1	GO:0051539
comp3961_c1_seq1	GO:0019643
comp3961_c1_seq1	GO:0046487
comp3961_c1_seq1	EC:4.2.1.3
comp3982_c0_seq1	GO:0005515	lachesin isoform x1
comp3998_c0_seq1	GO:0005089	regulator of chromosome condensation domain-containing protein
comp3998_c0_seq1	GO:0055085
comp3998_c0_seq1	GO:0005622
comp3998_c0_seq1	GO:0032319
comp3998_c0_seq1	GO:0043547
comp3998_c0_seq1	GO:0005215
comp3998_c0_seq1	GO:0005096
comp3998_c0_seq1	GO:0016020
comp3998_c1_seq1	GO:0005622	regulator of chromosome condensation domain-containing protein
comp3998_c1_seq1	GO:0005089
comp3998_c1_seq1	GO:0005096
comp3998_c1_seq1	GO:0032319
comp3998_c1_seq1	GO:0043547
comp4013_c0_seq1	GO:0006810	abc transporter c family protein
comp4013_c0_seq1	GO:0044763
comp4013_c0_seq1	GO:0016887
comp4013_c0_seq1	GO:0000166
comp4013_c0_seq1	GO:0008152
comp4013_c0_seq1	EC:3.6.1
comp4013_c0_seq1	EC:3.6.1.3
comp4013_c0_seq1	EC:3.6.1.15
comp4013_c1_seq1	GO:0016021	abc transporter c family protein
comp4013_c1_seq1	GO:0005524
comp4013_c1_seq1	GO:0042626
comp4013_c1_seq1	GO:0006200
comp4013_c1_seq1	GO:0055085
comp4013_c1_seq1	EC:3.6.1
comp4013_c1_seq1	EC:3.6.1.3
comp4013_c1_seq1	EC:3.6.1.15
comp4023_c0_seq1	GO:0005634	homeobox protein onecut isoform x1
comp4023_c0_seq1	GO:0003700
comp4023_c0_seq1	GO:0043565
comp4023_c0_seq1	GO:0006355
comp4023_c0_seq1	GO:0005667
comp4023_c0_seq1	GO:0045449
comp4023_c0_seq2	GO:0005634	hepatocyte nuclear factor 6 isoform x4
comp4023_c0_seq2	GO:0003700
comp4023_c0_seq2	GO:0043565
comp4023_c0_seq2	GO:0006355
comp4023_c0_seq2	GO:0005667
comp4023_c0_seq2	GO:0045449
comp4039_c0_seq1	GO:0051287	isocitrate dehydrogenase
comp4039_c0_seq1	GO:0006099
comp4039_c0_seq1	GO:0004449
comp4039_c0_seq1	GO:0000287
comp4039_c0_seq1	EC:1.1.1.41
comp4039_c0_seq1	EC:1.1.1
comp4046_c0_seq1	GO:0004674	casein kinase i isoform gamma-3 isoform x3
comp4046_c0_seq1	GO:0005524
comp4046_c0_seq1	GO:0006468
comp4046_c0_seq1	GO:0009069
comp4046_c0_seq1	EC:2.7.11
comp4046_c0_seq2	GO:0004674	isoform d
comp4046_c0_seq2	GO:0005524
comp4046_c0_seq2	GO:0006468
comp4046_c0_seq2	GO:0009069
comp4046_c0_seq2	EC:2.7.11
comp4047_c0_seq1	GO:0005509	egf-like domain-containing protein
comp4047_c0_seq1	GO:0005515
comp4047_c1_seq1	GO:0005515	egf-like domain-containing protein
comp4054_c0_seq1	GO:0044763	pleckstrin domain-containing protein
comp4054_c0_seq1	GO:0050794
comp4054_c0_seq1	GO:0043085
comp4054_c1_seq1	GO:0005096	y1806_dicdi ame: full=ph and rap-gap domain-containing protein ddb_g0271806
comp4054_c1_seq1	GO:0043547
comp4064_c0_seq1	GO:0005730	nucleolar gtp-binding protein 1
comp4064_c0_seq1	GO:0005525
comp4064_c0_seq1	GO:0042254
comp4064_c1_seq1	GO:0005730	nucleolar gtp-binding protein 1
comp4064_c1_seq1	GO:0005525
comp4064_c1_seq1	GO:0042254
comp4068_c0_seq1	GO:0004721	protein serine threonine phosphatase
comp4068_c0_seq1	GO:0019001
comp4068_c0_seq1	GO:0043169
comp4068_c0_seq1	GO:0007165
comp4068_c0_seq1	GO:0071704
comp4068_c0_seq1	GO:0006470
comp4068_c0_seq1	EC:3.1.3.16
comp4068_c0_seq1	EC:3.1
comp4068_c0_seq1	EC:3.1.3.41
comp4114_c0_seq1	GO:0004674	mkcf_dicdi ame: full=probable serine threonine-protein kinase mkcf ame: full=map kinase cascade f
comp4114_c0_seq1	GO:0005524
comp4114_c0_seq1	GO:0006468
comp4114_c0_seq1	GO:0009069
comp4114_c0_seq1	EC:2.7.11
comp4114_c1_seq1	GO:0006468	protein serine threonine kinase
comp4114_c1_seq1	GO:0005524
comp4114_c1_seq1	GO:0004674
comp4114_c1_seq1	GO:0009069
comp4114_c1_seq1	EC:2.7.11
comp4121_c0_seq1	GO:0005524	glutathione synthase
comp4121_c0_seq1	GO:0004363
comp4121_c0_seq1	GO:0006750
comp4121_c0_seq1	EC:6.3.2.3
comp4121_c1_seq1	GO:0004363	glutathione synthase
comp4121_c1_seq1	GO:0005524
comp4121_c1_seq1	GO:0006750
comp4121_c1_seq1	EC:6.3.2.3
comp4130_c0_seq1	GO:0005488	hypothetical protein DDB_G0288203
comp4140_c0_seq1	GO:0003867	4-aminobutyrate mitochondrial-like
comp4140_c0_seq1	GO:0030170
comp4140_c0_seq1	GO:0009448
comp4140_c0_seq1	GO:0006522
comp4140_c0_seq1	GO:0006531
comp4140_c0_seq1	GO:0019482
comp4140_c0_seq1	EC:2.6.1.19
comp4160_c0_seq1	GO:0016491	spermine oxidase
comp4160_c0_seq1	GO:0055114
comp4160_c0_seq2	GO:0016491	spermine oxidase
comp4160_c0_seq2	GO:0055114
comp4204_c0_seq1	GO:0006184	dynamin like protein
comp4204_c0_seq1	GO:0003924
comp4204_c0_seq1	GO:0005525
comp4204_c0_seq1	EC:3.6.1
comp4204_c0_seq1	EC:3.6.1.15
comp4207_c0_seq1	GO:0006659	phosphatidylserine synthase
comp4207_c1_seq1	GO:0006659	phosphatidylserine synthase
comp4210_c0_seq1	GO:0020037	cytochrome p450
comp4210_c0_seq1	GO:0016705
comp4210_c0_seq1	GO:0004497
comp4210_c0_seq1	GO:0005506
comp4210_c0_seq1	GO:0055114
comp4210_c1_seq1	GO:0020037	cytochrome p450-like protein
comp4210_c1_seq1	GO:0016705
comp4210_c1_seq1	GO:0004497
comp4210_c1_seq1	GO:0005506
comp4210_c1_seq1	GO:0055114
comp4221_c0_seq1	GO:0005975	hypothetical protein D910_12608; hypothetical protein D910_12608 [Dendroctonus ponderosae]
comp4221_c0_seq1	GO:0016773
comp4221_c0_seq1	GO:0016301
comp4221_c0_seq1	GO:0016310
comp4221_c0_seq1	GO:0000166
comp4222_c0_seq1	GO:0003723	ribonuclease t2
comp4222_c0_seq1	GO:0033897
comp4222_c0_seq1	GO:0090501
comp4222_c0_seq1	EC:3.1.31
comp4222_c0_seq1	EC:3.1
comp4222_c0_seq1	EC:3.1.27
comp4222_c0_seq1	EC:3.1.27.1
comp4232_c0_seq1	GO:0005975	unknown; unknown [Dendroctonus ponderosae]
comp4232_c0_seq1	GO:0004553
comp4232_c1_seq1	GO:0005975	unknown; unknown [Dendroctonus ponderosae]
comp4232_c1_seq1	GO:0004553
comp4267_c0_seq1	GO:0005852	proteasome component region pci domain-containing protein
comp4267_c0_seq1	GO:0016282
comp4267_c0_seq1	GO:0033290
comp4267_c0_seq1	GO:0003743
comp4267_c0_seq1	GO:0031369
comp4267_c0_seq1	GO:0001731
comp4267_c0_seq1	GO:0006446
comp4267_c0_seq1	GO:0005840
comp4284_c0_seq1	GO:0003676	---NA---
comp4284_c0_seq1	GO:0004523
comp4284_c0_seq1	GO:0051252
comp4284_c0_seq1	EC:3.1.30
comp4284_c0_seq1	EC:3.1
comp4284_c0_seq1	EC:3.1.26
comp4284_c0_seq1	EC:3.1.26.4
comp4298_c0_seq1	GO:0044710	unknown; unknown [Dendroctonus ponderosae]
comp4301_c0_seq1	GO:0005488	hypothetical protein TcasGA2_TC005208; hypothetical protein TcasGA2_TC005208 [Tribolium castaneum]
comp4301_c0_seq2	GO:0005488	hypothetical protein TcasGA2_TC005208; hypothetical protein TcasGA2_TC005208 [Tribolium castaneum]
comp4319_c0_seq1	GO:0016491	short-chain dehydrogenase reductase family protein
comp4319_c1_seq1	GO:0016491	short-chain dehydrogenase reductase family protein
comp4319_c1_seq1	GO:0008152
comp4341_c0_seq1	GO:0003779	i lweq domain-containing protein
comp4341_c0_seq1	GO:0005543
comp4341_c0_seq1	GO:0030276
comp4341_c0_seq1	GO:0006897
comp4347_c0_seq1	GO:0046872	retrovirus-related pol polyprotein from transposon tnt 1-94
comp4347_c0_seq1	GO:0003676
comp4347_c0_seq2	GO:0005488	retrovirus-related pol polyprotein from transposon tnt 1-94
comp4352_c0_seq1	GO:0043087	ras guanine nucleotide exchange factor
comp4352_c0_seq1	GO:0005622
comp4352_c0_seq1	GO:0005085
comp4352_c1_seq1	GO:0005622	ras guanine nucleotide exchange factor
comp4352_c1_seq1	GO:0005085
comp4352_c1_seq1	GO:0043087
comp4359_c0_seq1	GO:0055085	major facilitator superfamily protein
comp4359_c0_seq1	GO:0016021
comp4359_c1_seq1	GO:0055085	major facilitator superfamily protein
comp4359_c1_seq1	GO:0016021
comp4376_c0_seq1	GO:0003723	rna helicase
comp4376_c0_seq1	GO:0005524
comp4376_c0_seq1	GO:0008026
comp4376_c0_seq1	GO:0006200
comp4376_c0_seq1	EC:3.6.1
comp4376_c0_seq1	EC:3.6.1.3
comp4376_c0_seq1	EC:3.6.1.15
comp4382_c0_seq1	GO:0005622	peptidase c12 family protein
comp4382_c0_seq1	GO:0004221
comp4382_c0_seq1	GO:0004843
comp4382_c0_seq1	GO:0008242
comp4382_c0_seq1	GO:0006511
comp4382_c0_seq1	GO:0016579
comp4382_c0_seq1	EC:3.1.2.15
comp4382_c0_seq1	EC:3.4
comp4382_c0_seq1	EC:3.4.19
comp4382_c1_seq1	GO:0005622	ubiquitin carboxyl-terminal hydrolase isozyme l5
comp4382_c1_seq1	GO:0004843
comp4382_c1_seq1	GO:0006511
comp4382_c1_seq1	GO:0016579
comp4382_c1_seq1	EC:3.4
comp4410_c0_seq1	GO:0016787	cytosol aminopeptidase catalytic domain containing protein
comp4410_c1_seq1	GO:0044424	cytosol aminopeptidase catalytic domain containing protein
comp4410_c1_seq1	GO:0019538
comp4410_c1_seq1	GO:0008238
comp4438_c0_seq1	GO:0005524	glucose-regulated protein partial
comp4438_c0_seq1	GO:0006950
comp4471_c0_seq1	GO:0005789	phosphatidylinositol glycan
comp4471_c0_seq1	GO:0016740
comp4471_c0_seq1	GO:0006506
comp4471_c1_seq1	GO:0006506	phosphatidylinositol class n
comp4471_c1_seq1	GO:0008484
comp4471_c1_seq1	GO:0016740
comp4471_c1_seq1	GO:0005789
comp4478_c0_seq1	GO:0004722	protein phosphatase
comp4478_c0_seq1	GO:0046872
comp4478_c0_seq1	GO:0006470
comp4478_c0_seq1	GO:0008287
comp4478_c0_seq1	EC:3.1.3.16
comp4478_c0_seq1	EC:3.1
comp4478_c0_seq1	EC:3.1.3.41
comp4478_c1_seq1	GO:0004722	protein phosphatase
comp4478_c1_seq1	GO:0046872
comp4478_c1_seq1	GO:0006470
comp4478_c1_seq1	GO:0008287
comp4478_c1_seq1	EC:3.1.3.16
comp4478_c1_seq1	EC:3.1
comp4478_c1_seq1	EC:3.1.3.41
comp4498_c0_seq1	GO:0005089	pleckstrin domain-containing protein
comp4498_c0_seq1	GO:0032319
comp4498_c0_seq1	GO:0043087
comp4498_c0_seq2	GO:0016881	ubiquitin-conjugating enzyme e2
comp4498_c0_seq2	GO:0008152
comp4500_c0_seq1	GO:0006511	ubiquitin fusion degradation protein ufd1 family protein
comp4500_c1_seq1	GO:0005829	ubiquitin fusion degradation protein ufd1 family protein
comp4500_c1_seq1	GO:0006511
comp4534_c1_seq1	GO:0005515	nad(+) adp-ribosyltransferase-3
comp4534_c1_seq1	GO:0016740
comp4536_c1_seq1	GO:0003824	insulin-degrading enzyme
comp4536_c1_seq1	GO:0046872
comp4538_c0_seq1	GO:0007034	snf7 family protein
comp4538_c0_seq1	GO:0015031
comp4563_c0_seq1	GO:0005737	glutamine-trna ligase
comp4563_c0_seq1	GO:0004819
comp4563_c0_seq1	GO:0005524
comp4563_c0_seq1	GO:0006425
comp4563_c0_seq1	EC:6.1.1
comp4563_c0_seq1	EC:6.1.1.18
comp4563_c1_seq1	GO:0005737	glutamine-trna ligase
comp4563_c1_seq1	GO:0004819
comp4563_c1_seq1	GO:0005524
comp4563_c1_seq1	GO:0006425
comp4563_c1_seq1	EC:6.1.1
comp4563_c1_seq1	EC:6.1.1.18
comp4587_c0_seq1	GO:0004514	nicotinate-nucleotide diphosphorylase
comp4587_c0_seq1	GO:0009435
comp4587_c0_seq1	GO:0046497
comp4587_c0_seq1	EC:2.4.2.19
comp4594_c1_seq1	GO:0005515	zinc finger protein
comp4626_c0_seq1	GO:0008152	hypothetical protein DDB_G0281219; hypothetical protein DDB_G0281219 [Dictyostelium discoideum AX4]
comp4626_c0_seq1	GO:0016787
comp4626_c1_seq1	GO:0008152	hypothetical protein DDB_G0281219; hypothetical protein DDB_G0281219 [Dictyostelium discoideum AX4]
comp4626_c1_seq1	GO:0016787
comp4641_c0_seq1	GO:0006950	hypothetical protein DDB_G0278883; hypothetical protein DDB_G0278883 [Dictyostelium discoideum AX4]
comp4641_c1_seq1	GO:0006950	hypothetical protein DDB_G0278883; hypothetical protein DDB_G0278883 [Dictyostelium discoideum AX4]
comp4682_c0_seq1	GO:0005622	adp-ribosylation factor-related
comp4682_c0_seq1	GO:0005525
comp4682_c0_seq1	GO:0006886
comp4682_c0_seq1	GO:0007264
comp4691_c1_seq1	GO:0005515	ring zinc finger-containing protein
comp4737_c0_seq1	GO:0004722	protein phosphatase 2c
comp4737_c0_seq1	GO:0006470
comp4737_c0_seq1	GO:0008287
comp4737_c0_seq1	EC:3.1.3.16
comp4737_c0_seq1	EC:3.1
comp4737_c0_seq1	EC:3.1.3.41
comp4737_c1_seq1	GO:0004722	protein phosphatase 2c
comp4737_c1_seq1	GO:0006470
comp4737_c1_seq1	GO:0008287
comp4737_c1_seq1	EC:3.1.3.16
comp4737_c1_seq1	EC:3.1
comp4737_c1_seq1	EC:3.1.3.41
comp4738_c0_seq1	GO:0017069	u2 small nuclear ribonucleoprotein b
comp4738_c0_seq1	GO:0000398
comp4738_c0_seq1	GO:0019013
comp4738_c0_seq1	GO:0030529
comp4738_c0_seq1	GO:0000166
comp4742_c0_seq1	GO:0016021	facilitated trehalose transporter tret1-2 homolog
comp4742_c0_seq1	GO:0022891
comp4742_c0_seq1	GO:0055085
comp4745_c0_seq1	GO:0008152	lysophosphatidic acid acyltransferase
comp4745_c0_seq1	GO:0016746
comp4750_c0_seq1	GO:0010181	protein
comp4750_c0_seq1	GO:0016491
comp4750_c0_seq1	GO:0055114
comp4755_c0_seq1	GO:0003676	transposon ty3-g gag-pol polyprotein isoform x2
comp4776_c0_seq1	GO:0005634	myb domain-containing protein
comp4776_c0_seq1	GO:0003677
comp4776_c0_seq1	GO:0008270
comp4776_c0_seq1	GO:0003682
comp4776_c0_seq1	GO:0000785
comp4776_c0_seq2	GO:0005634	myb domain-containing protein
comp4776_c0_seq2	GO:0003677
comp4776_c0_seq2	GO:0008270
comp4776_c0_seq2	GO:0003682
comp4776_c0_seq2	GO:0000785
comp4785_c0_seq1	GO:0006457	heat shock protein hsp90 family protein
comp4785_c0_seq1	GO:0006950
comp4785_c0_seq1	GO:0005524
comp4785_c0_seq1	GO:0051082
comp4785_c1_seq1	GO:0006457	heat shock protein hsp90 family protein
comp4785_c1_seq1	GO:0006950
comp4785_c1_seq1	GO:0005524
comp4785_c1_seq1	GO:0051082
comp4786_c0_seq1	GO:0008236	peptidase s28 family protein
comp4786_c0_seq1	GO:0006508
comp4786_c1_seq1	GO:0008236	peptidase s28 family protein
comp4786_c1_seq1	GO:0006508
comp4788_c0_seq1	GO:0005272	pickpocket protein 28-like
comp4788_c0_seq1	GO:0016021
comp4788_c0_seq1	GO:0035725
comp4798_c0_seq1	GO:0044765	calcium-activated bk potassium channel
comp4798_c1_seq1	GO:0071805	calcium-activated bk potassium channel
comp4798_c1_seq1	GO:0015269
comp4798_c1_seq1	GO:0016020
comp4813_c0_seq1	GO:0003676	rna-binding region rnp-1 domain-containing protein
comp4813_c0_seq1	GO:0000166
comp4839_c0_seq1	GO:0004332	fructose-bisphosphate aldolase
comp4839_c0_seq1	GO:0006096
comp4839_c0_seq1	GO:0006000
comp4839_c0_seq1	GO:0006013
comp4839_c0_seq1	GO:0006020
comp4839_c0_seq1	GO:0006094
comp4839_c0_seq1	GO:0006098
comp4839_c0_seq1	GO:0015976
comp4839_c0_seq1	EC:4.1.2.13
comp4866_c0_seq1	GO:0005515	protein unc-79 homolog
comp4872_c0_seq1	GO:0005488	hypothetical protein TcasGA2_TC007000; uncharacterized protein loc103314643
comp4886_c0_seq1	GO:0003676	jerky protein homolog-like
comp4899_c0_seq1	GO:0008474	palmitoyl-protein thioesterase 1
comp4899_c0_seq1	GO:0002084
comp4899_c0_seq1	EC:3.1.2.22
comp4904_c0_seq1	GO:0005506	cytochrome p450 6bq10
comp4904_c0_seq1	GO:0016712
comp4904_c0_seq1	GO:0020037
comp4904_c0_seq1	GO:0055114
comp4904_c0_seq1	GO:0006118
comp4904_c0_seq1	EC:1.14.14
comp4911_c0_seq1	GO:0016020	glutamate receptor kainate 2-like
comp4911_c0_seq1	GO:0004970
comp4911_c0_seq1	GO:0005234
comp4911_c0_seq1	GO:0006811
comp4911_c0_seq1	GO:0007165
comp4911_c0_seq1	GO:0007268
comp4926_c1_seq1	GO:0005741	translocase of outer mitochondrial membrane
comp4926_c1_seq1	GO:0055085
comp4933_c0_seq1	GO:0004674	nuclear anchorage protein 1-like
comp4933_c0_seq1	GO:0005515
comp4933_c0_seq1	GO:0005524
comp4933_c0_seq1	GO:0006468
comp4933_c0_seq1	GO:0009069
comp4933_c0_seq1	EC:2.7.11
comp4933_c1_seq1	GO:0016310	myosin light chain smooth muscle
comp4933_c1_seq1	GO:0004672
comp4933_c1_seq1	GO:0000166
comp4957_c0_seq1	GO:0006259	dna helicase; uncharacterized protein loc103310341
comp4957_c0_seq1	GO:0004386
comp4957_c0_seq1	GO:0044710
comp4957_c0_seq1	EC:3.6.1
comp4957_c0_seq1	EC:3.6.1.15
comp5021_c0_seq1	GO:0016740	serine c-palmitoyltransferase
comp5021_c0_seq1	GO:0030170
comp5021_c0_seq1	GO:0007275
comp5021_c0_seq1	GO:0030148
comp5030_c0_seq1	GO:0005634	predicted protein; predicted protein [Naegleria gruberi]
comp5030_c0_seq1	GO:0005737
comp5030_c0_seq1	GO:0005515
comp5030_c0_seq1	GO:0008565
comp5030_c0_seq1	GO:0006606
comp5030_c1_seq1	GO:0005634	importin subunit alpha- partial
comp5030_c1_seq1	GO:0005737
comp5030_c1_seq1	GO:0005515
comp5030_c1_seq1	GO:0008565
comp5030_c1_seq1	GO:0006606
comp5040_c0_seq1	GO:0043086	ubiquitin domain-containing protein
comp5040_c0_seq1	GO:0052547
comp5040_c0_seq2	GO:0005515	heat repeat-containing protein
comp5047_c0_seq1	GO:0005515	egf-like domain-containing protein
comp5049_c0_seq1	GO:0007165	calponin domain-containing protein
comp5049_c0_seq1	GO:0043085
comp5049_c0_seq2	GO:0007165	calponin domain-containing protein
comp5049_c0_seq2	GO:0043085
comp5050_c0_seq1	GO:0003743	translation initiation factor eif-2b alpha subunit
comp5050_c0_seq1	GO:0005840
comp5050_c0_seq1	GO:0006446
comp5050_c1_seq1	GO:0003743	translation initiation factor eif-2b alpha subunit
comp5050_c1_seq1	GO:0005840
comp5050_c1_seq1	GO:0006446
comp5058_c0_seq1	GO:0004649	poly(adp-ribose) glycohydrolase 1-like
comp5058_c0_seq1	GO:0005975
comp5058_c0_seq1	EC:3.2.1.143
comp5079_c0_seq1	GO:0008171	o-methyltransferase family 2 protein
comp5079_c0_seq1	GO:0032259
comp5079_c0_seq1	EC:2.1.1
comp5079_c1_seq1	GO:0008171	o-methyltransferase family 2 protein
comp5079_c1_seq1	GO:0032259
comp5079_c1_seq1	EC:2.1.1
comp5081_c0_seq1	GO:0005488	reverse transcriptase homolog
comp5097_c0_seq1	GO:0000166	apobec1 complementation factor-like
comp5103_c0_seq1	GO:0015031	hypothetical protein DDB_G0271398; hypothetical protein DDB_G0271398 [Dictyostelium discoideum AX4]
comp5103_c1_seq1	GO:0015031	hypothetical protein DDB_G0271398; hypothetical protein DDB_G0271398 [Dictyostelium discoideum AX4]
comp5113_c0_seq1	GO:0000502	26s proteasome non-atpase regulatory subunit 14
comp5113_c0_seq1	GO:0005515
comp5134_c0_seq1	GO:0006468	p21-activated protein kinase
comp5134_c0_seq1	GO:0005524
comp5134_c0_seq1	GO:0004674
comp5134_c0_seq1	GO:0009069
comp5134_c0_seq1	EC:2.7.11
comp5150_c0_seq1	GO:0007018	dynein light intermediate chain
comp5150_c0_seq1	GO:0008152
comp5150_c0_seq1	GO:0005868
comp5150_c0_seq1	GO:0003777
comp5150_c0_seq1	GO:0005874
comp5150_c0_seq1	EC:3.6.1
comp5150_c0_seq1	EC:3.6.1.15
comp5150_c1_seq1	GO:0007018	dynein light intermediate chain
comp5150_c1_seq1	GO:0008152
comp5150_c1_seq1	GO:0005868
comp5150_c1_seq1	GO:0003777
comp5150_c1_seq1	GO:0005874
comp5150_c1_seq1	EC:3.6.1
comp5150_c1_seq1	EC:3.6.1.15
comp5152_c0_seq1	GO:0006457	peptidyl-prolyl cis-trans isomerase related
comp5152_c0_seq1	GO:0000413
comp5152_c0_seq1	GO:0003755
comp5152_c0_seq1	EC:5.2.1.8
comp5193_c1_seq1	GO:0016491	fatty acid
comp5193_c1_seq1	GO:0016297
comp5193_c1_seq1	GO:0005835
comp5193_c1_seq1	GO:0006633
comp5193_c1_seq1	GO:0042967
comp5193_c1_seq1	EC:2.3.1.85
comp5193_c1_seq1	EC:3.1.2.14
comp5194_c0_seq1	GO:0006259	rnase h
comp5194_c0_seq1	GO:0003676
comp5201_c0_seq1	GO:0005622	ase-activating protein
comp5201_c0_seq1	GO:0016020
comp5201_c0_seq1	GO:0005099
comp5201_c0_seq1	GO:0007155
comp5201_c0_seq1	GO:0032320
comp5201_c0_seq2	GO:0005622	ase-activating protein
comp5201_c0_seq2	GO:0016020
comp5201_c0_seq2	GO:0005099
comp5201_c0_seq2	GO:0007155
comp5201_c0_seq2	GO:0032320
comp5215_c0_seq1	GO:0020037	cytochrome p450 family protein
comp5215_c0_seq1	GO:0016705
comp5215_c0_seq1	GO:0004497
comp5215_c0_seq1	GO:0005506
comp5215_c0_seq1	GO:0055114
comp5218_c0_seq1	GO:0005853	ef-1 guanine nucleotide exchange domain containing protein
comp5218_c0_seq1	GO:0003746
comp5218_c0_seq1	GO:0005840
comp5218_c0_seq1	GO:0006448
comp5242_c0_seq1	GO:0005641	beta tubulin partial
comp5242_c0_seq1	GO:0005737
comp5242_c0_seq1	GO:0005874
comp5242_c0_seq1	GO:0044297
comp5242_c0_seq1	GO:0070062
comp5242_c0_seq1	GO:0003924
comp5242_c0_seq1	GO:0005200
comp5242_c0_seq1	GO:0005525
comp5242_c0_seq1	GO:0042288
comp5242_c0_seq1	GO:0006184
comp5242_c0_seq1	GO:0051225
comp5242_c0_seq1	GO:0051258
comp5242_c0_seq1	GO:0007165
comp5242_c0_seq1	GO:0042612
comp5242_c0_seq1	EC:3.6.1
comp5242_c0_seq1	EC:3.6.1.15
comp5290_c0_seq1	GO:0008270	quinone oxidoreductase
comp5290_c0_seq1	GO:0016491
comp5290_c0_seq1	GO:0055114
comp5290_c1_seq1	GO:0008270	quinone oxidoreductase
comp5290_c1_seq1	GO:0016491
comp5290_c1_seq1	GO:0055114
comp5293_c0_seq1	GO:0016874	amp-dependent synthetase and ligase domain-containing protein
comp5293_c0_seq1	GO:0008152
comp5293_c1_seq1	GO:0008152	amp-dependent synthetase and ligase domain-containing protein
comp5293_c1_seq1	GO:0003824
comp5295_c0_seq1	GO:0016740	histone-lysine n-methyltransferase setmar
comp5309_c0_seq1	GO:0030036	profilin iii
comp5309_c0_seq1	GO:0005856
comp5309_c0_seq1	GO:0005737
comp5309_c0_seq1	GO:0003779
comp5317_c0_seq1	GO:0016021	transmembrane protein
comp5317_c0_seq1	GO:0046872
comp5324_c0_seq1	GO:0008076	potassium voltage-gated channel protein shab-like isoform x4
comp5324_c0_seq1	GO:0005249
comp5324_c0_seq1	GO:0005515
comp5324_c0_seq1	GO:0006813
comp5324_c0_seq1	GO:0051260
comp5326_c0_seq1	GO:0008889	pbs lyase heat-like repeat-containing protein
comp5326_c0_seq1	GO:0016829
comp5326_c0_seq1	GO:0019135
comp5326_c0_seq1	GO:0046872
comp5326_c0_seq1	GO:2001070
comp5326_c0_seq1	GO:0006071
comp5326_c0_seq1	GO:0008612
comp5326_c0_seq1	GO:0009186
comp5326_c0_seq1	GO:0055114
comp5326_c0_seq1	GO:0009395
comp5326_c0_seq1	GO:0046486
comp5326_c0_seq1	EC:3.1
comp5326_c0_seq1	EC:3.1.4.46
comp5326_c0_seq1	EC:1.14.99.29
comp5326_c1_seq1	GO:0008889	pbs lyase heat-like repeat-containing protein
comp5326_c1_seq1	GO:0016829
comp5326_c1_seq1	GO:0019135
comp5326_c1_seq1	GO:0046872
comp5326_c1_seq1	GO:2001070
comp5326_c1_seq1	GO:0006071
comp5326_c1_seq1	GO:0008612
comp5326_c1_seq1	GO:0009186
comp5326_c1_seq1	GO:0055114
comp5326_c1_seq1	GO:0009395
comp5326_c1_seq1	GO:0046486
comp5326_c1_seq1	EC:3.1
comp5326_c1_seq1	EC:3.1.4.46
comp5326_c1_seq1	EC:1.14.99.29
comp5334_c0_seq1	GO:0004069	aspartate aminotransferase
comp5334_c0_seq1	GO:0030170
comp5334_c0_seq1	GO:0080130
comp5334_c0_seq1	GO:0000162
comp5334_c0_seq1	GO:0006107
comp5334_c0_seq1	GO:0006522
comp5334_c0_seq1	GO:0006525
comp5334_c0_seq1	GO:0006531
comp5334_c0_seq1	GO:0006534
comp5334_c0_seq1	GO:0006536
comp5334_c0_seq1	GO:0006560
comp5334_c0_seq1	GO:0006571
comp5334_c0_seq1	GO:0009094
comp5334_c0_seq1	GO:0009821
comp5334_c0_seq1	GO:0015976
comp5334_c0_seq1	EC:2.6.1.9
comp5334_c0_seq1	EC:2.6.1.57
comp5334_c0_seq1	EC:2.6.1.5
comp5334_c0_seq1	EC:2.6.1.1
comp5334_c1_seq1	GO:0009526	aspartate aminotransferase
comp5334_c1_seq1	GO:0044434
comp5334_c1_seq1	GO:0004069
comp5334_c1_seq1	GO:0030170
comp5334_c1_seq1	GO:0080130
comp5334_c1_seq1	GO:0050896
comp5334_c1_seq1	GO:0000162
comp5334_c1_seq1	GO:0006107
comp5334_c1_seq1	GO:0006522
comp5334_c1_seq1	GO:0006525
comp5334_c1_seq1	GO:0006531
comp5334_c1_seq1	GO:0006534
comp5334_c1_seq1	GO:0006536
comp5334_c1_seq1	GO:0006560
comp5334_c1_seq1	GO:0006571
comp5334_c1_seq1	GO:0009094
comp5334_c1_seq1	GO:0009821
comp5334_c1_seq1	GO:0015976
comp5334_c1_seq1	EC:2.6.1.9
comp5334_c1_seq1	EC:2.6.1.57
comp5334_c1_seq1	EC:2.6.1.5
comp5334_c1_seq1	EC:2.6.1.1
comp5340_c0_seq1	GO:0016020	hypothetical protein TcasGA2_TC006171
comp5340_c0_seq1	GO:0004970
comp5340_c0_seq1	GO:0005234
comp5340_c0_seq1	GO:0006811
comp5340_c0_seq1	GO:0007165
comp5340_c0_seq1	GO:0007268
comp5349_c0_seq1	GO:0090304	lian-aa1 retrotransposon protein
comp5358_c0_seq1	GO:0003676	longitudinals lacking isoforms n o w x y-like isoform x95
comp5358_c0_seq1	GO:0046872
comp5374_c0_seq1	GO:0004731	purine nucleoside phosphorylase-like isoform x2
comp5374_c0_seq1	GO:0009116
comp5374_c0_seq1	GO:0006144
comp5374_c0_seq1	GO:0006206
comp5374_c0_seq1	GO:0006769
comp5374_c0_seq1	GO:0046497
comp5374_c0_seq1	EC:2.4.2.1
comp5395_c0_seq1	GO:0005515	hypothetical protein DDB_G0268420
comp5395_c1_seq1	GO:0005515	hypothetical protein DDB_G0268420
comp5406_c0_seq1	GO:0000160	histidine kinase
comp5406_c0_seq1	GO:0000156
comp5406_c0_seq1	GO:0018106
comp5406_c0_seq1	GO:0006355
comp5406_c0_seq1	GO:0023014
comp5406_c0_seq1	GO:0005524
comp5406_c0_seq1	GO:0016020
comp5406_c0_seq1	GO:0000155
comp5406_c0_seq1	GO:0045449
comp5406_c0_seq1	GO:0009365
comp5406_c0_seq1	EC:2.7.3
comp5406_c0_seq1	EC:2.7.13.3
comp5406_c0_seq2	GO:0000160	histidine kinase
comp5406_c0_seq2	GO:0000156
comp5406_c0_seq2	GO:0018106
comp5406_c0_seq2	GO:0006355
comp5406_c0_seq2	GO:0023014
comp5406_c0_seq2	GO:0005524
comp5406_c0_seq2	GO:0016020
comp5406_c0_seq2	GO:0000155
comp5406_c0_seq2	GO:0045449
comp5406_c0_seq2	GO:0009365
comp5406_c0_seq2	EC:2.7.3
comp5406_c0_seq2	EC:2.7.13.3
comp5410_c0_seq1	GO:0016020	---NA---
comp5410_c0_seq1	GO:0006811
comp5415_c1_seq1	GO:0005840	60s ribosomal protein l27
comp5415_c1_seq1	GO:0003735
comp5415_c1_seq1	GO:0006412
comp5415_c1_seq1	GO:0042254
comp5429_c0_seq1	GO:0008270	PREDICTED: uncharacterized protein LOC100575357
comp5432_c1_seq1	GO:0004649	rlib_dicdi ame: full=protein rlib ame: full=repressed after legionella infection protein b flags: precursor
comp5432_c1_seq1	GO:0005975
comp5432_c1_seq1	EC:3.2.1.143
comp5433_c0_seq2	GO:0016787	serine protease p135
comp5440_c0_seq1	GO:0009376	pleckstrin domain-containing protein
comp5440_c0_seq1	GO:0005085
comp5440_c0_seq1	GO:0005524
comp5440_c0_seq1	GO:0016887
comp5440_c0_seq1	GO:0070011
comp5440_c0_seq1	GO:0032318
comp5440_c0_seq1	GO:0043087
comp5440_c0_seq1	EC:3.6.1
comp5440_c0_seq1	EC:3.6.1.3
comp5440_c0_seq1	EC:3.6.1.15
comp5440_c0_seq2	GO:0008234	hypothetical protein DDB_G0281079; hypothetical protein DDB_G0281079 [Dictyostelium discoideum AX4]
comp5440_c0_seq2	GO:0006508
comp5440_c0_seq2	EC:3.4
comp5464_c0_seq1	GO:0006259	PREDICTED: uncharacterized protein LOC103312772; uncharacterized protein loc103312772
comp5464_c0_seq1	GO:0046872
comp5464_c0_seq1	GO:0003676
comp5471_c0_seq1	GO:0005622	gdp-mannose dehydratase
comp5471_c0_seq1	GO:0008446
comp5471_c0_seq1	GO:0050662
comp5471_c0_seq1	GO:0006000
comp5471_c0_seq1	GO:0006012
comp5471_c0_seq1	GO:0009298
comp5471_c0_seq1	EC:4.2.1.47
comp5473_c0_seq1	GO:0005085	sh3 domain-containing protein
comp5473_c0_seq1	GO:0043087
comp5481_c0_seq1	GO:0005525	ras oncogene family
comp5481_c0_seq1	GO:0007264
comp5481_c0_seq1	GO:0015031
comp5495_c0_seq1	GO:0045332	p-type atpase
comp5495_c0_seq1	GO:0019829
comp5495_c0_seq1	GO:0006812
comp5495_c0_seq1	GO:0000287
comp5495_c0_seq1	GO:0016021
comp5495_c0_seq1	GO:0034220
comp5495_c0_seq1	GO:0004012
comp5495_c0_seq1	GO:0006200
comp5495_c0_seq1	GO:0005524
comp5495_c0_seq1	GO:0015917
comp5495_c0_seq1	EC:3.6.1
comp5495_c0_seq1	EC:3.6.1.3
comp5495_c0_seq1	EC:3.6.3.1
comp5495_c0_seq1	EC:3.6.1.15
comp5495_c1_seq1	GO:0016021	p-type atpase
comp5495_c1_seq1	GO:0000287
comp5495_c1_seq1	GO:0004012
comp5495_c1_seq1	GO:0005524
comp5495_c1_seq1	GO:0019829
comp5495_c1_seq1	GO:0006200
comp5495_c1_seq1	GO:0006812
comp5495_c1_seq1	GO:0034220
comp5495_c1_seq1	GO:0045332
comp5495_c1_seq1	GO:0015917
comp5495_c1_seq1	EC:3.6.1
comp5495_c1_seq1	EC:3.6.1.3
comp5495_c1_seq1	EC:3.6.3.1
comp5495_c1_seq1	EC:3.6.1.15
comp5503_c0_seq1	GO:0016491	hypothetical protein DDB_G0274185; hypothetical protein DDB_G0274185 [Dictyostelium discoideum AX4]
comp5503_c0_seq1	GO:0055114
comp5515_c1_seq1	GO:0030246	glutamine-fructose-6-phosphate transaminase
comp5515_c1_seq1	GO:0005975
comp5519_c0_seq1	GO:0065007	von willebrand factor type egf and pentraxin domain-containing protein 1; uncharacterized protein loc102678673
comp5519_c0_seq1	GO:0044699
comp5519_c0_seq1	GO:0050896
comp5529_c0_seq1	GO:0005515	tubulin folding cofactor b
comp5530_c0_seq1	GO:0008080	n- catalytic subunit
comp5530_c0_seq1	GO:0042967
comp5530_c0_seq1	EC:2.3.1
comp5530_c1_seq1	GO:0008080	n- catalytic subunit
comp5530_c1_seq1	GO:0042967
comp5530_c1_seq1	EC:2.3.1
comp5532_c0_seq1	GO:0016787	fyve-type zinc finger-containing protein
comp5532_c0_seq1	GO:0008152
comp5532_c0_seq1	GO:0003677
comp5532_c1_seq1	GO:0016787	fyve-type zinc finger-containing protein
comp5532_c1_seq1	GO:0008152
comp5532_c1_seq1	GO:0003677
comp5545_c0_seq1	GO:0003964	hypothetical protein TcasGA2_TC004049; hypothetical protein TcasGA2_TC004049 [Tribolium castaneum]
comp5545_c0_seq1	GO:0006278
comp5545_c0_seq1	GO:0003723
comp5545_c0_seq1	GO:0008270
comp5545_c0_seq1	GO:0015074
comp5545_c0_seq1	EC:2.7.7.49
comp5548_c0_seq1	GO:0008270	chlorophyll synthesis pathway protein
comp5548_c0_seq1	GO:0016491
comp5548_c0_seq1	GO:0055114
comp5548_c1_seq1	GO:0008270	hypothetical protein
comp5548_c1_seq1	GO:0016491
comp5548_c1_seq1	GO:0055114
comp5553_c0_seq1	GO:0003678	atp-dependent dna helicase pif1-like
comp5553_c0_seq1	GO:0000723
comp5553_c0_seq1	GO:0006281
comp5553_c0_seq1	GO:0005657
comp5553_c0_seq1	EC:3.6.1
comp5553_c0_seq1	EC:3.6.1.15
comp5560_c0_seq1	GO:0016021	abc transporter g family protein
comp5560_c0_seq1	GO:0005524
comp5560_c0_seq1	GO:0042626
comp5560_c0_seq1	GO:0006200
comp5560_c0_seq1	GO:0055085
comp5560_c0_seq1	EC:3.6.1
comp5560_c0_seq1	EC:3.6.1.3
comp5560_c0_seq1	EC:3.6.1.15
comp5607_c0_seq1	GO:0004674	protein serine threonine kinase
comp5607_c0_seq1	GO:0005524
comp5607_c0_seq1	GO:0006468
comp5607_c0_seq1	GO:0009069
comp5607_c0_seq1	EC:2.7.11
comp5607_c1_seq1	GO:0004674	protein serine threonine kinase
comp5607_c1_seq1	GO:0005524
comp5607_c1_seq1	GO:0006468
comp5607_c1_seq1	GO:0009069
comp5607_c1_seq1	EC:2.7.11
comp5616_c0_seq2	GO:0003899	hypothetical protein LOTGIDRAFT_174457; hypothetical protein LOTGIDRAFT_174457 [Lottia gigantea]
comp5616_c0_seq2	GO:0003677
comp5616_c0_seq2	GO:0006351
comp5616_c0_seq2	GO:0005730
comp5616_c0_seq2	GO:0006144
comp5616_c0_seq2	GO:0006206
comp5616_c0_seq2	EC:2.7.7.6
comp5621_c0_seq1	GO:0003824	enoyl- hydratase isomerase domain-containing protein
comp5621_c0_seq1	GO:0008152
comp5621_c1_seq1	GO:0003824	enoyl- hydratase isomerase domain-containing protein
comp5621_c1_seq1	GO:0008152
comp5632_c0_seq1	GO:0007523	muscle-specific protein 300 isoform k
comp5632_c0_seq1	GO:0005884
comp5632_c0_seq1	GO:0006366
comp5632_c0_seq1	GO:0031965
comp5632_c0_seq1	GO:0040023
comp5632_c0_seq1	GO:0007498
comp5632_c0_seq1	GO:0060361
comp5632_c0_seq1	GO:0007303
comp5632_c0_seq1	GO:0003779
comp5632_c0_seq1	GO:0008305
comp5632_c0_seq1	GO:0007015
comp5632_c0_seq1	GO:0007519
comp5632_c0_seq1	GO:0008335
comp5632_c0_seq1	GO:0030018
comp5632_c0_seq1	GO:0048471
comp5632_c0_seq1	GO:0003725
comp5632_c0_seq1	GO:0016477
comp5632_c1_seq1	GO:0003779	muscle-specific protein 300
comp5632_c1_seq1	GO:0016021
comp5636_c0_seq1	GO:0006355	paired mesoderm homeobox protein 2b
comp5636_c0_seq1	GO:0003700
comp5636_c0_seq1	GO:0043565
comp5636_c0_seq1	GO:0005667
comp5636_c0_seq1	GO:0045449
comp5636_c0_seq2	GO:0006355	paired mesoderm homeobox protein 2a-like
comp5636_c0_seq2	GO:0003700
comp5636_c0_seq2	GO:0043565
comp5636_c0_seq2	GO:0005667
comp5636_c0_seq2	GO:0045449
comp5643_c0_seq1	GO:0004488	methenyl tetrahydrofolate cyclohydrolase nadp-dependent methylene h4f dehydrogenase
comp5643_c0_seq1	GO:0016787
comp5643_c0_seq1	GO:0047547
comp5643_c0_seq1	GO:0051537
comp5643_c0_seq1	GO:0009396
comp5643_c0_seq1	GO:0019629
comp5643_c0_seq1	GO:0055114
comp5643_c0_seq1	GO:0046487
comp5643_c0_seq1	EC:4.2.1.79
comp5643_c0_seq1	EC:1.5.1.5
comp5643_c1_seq1	GO:0004488	methenyl tetrahydrofolate cyclohydrolase nadp-dependent methylene h4f dehydrogenase
comp5643_c1_seq1	GO:0016787
comp5643_c1_seq1	GO:0047547
comp5643_c1_seq1	GO:0051537
comp5643_c1_seq1	GO:0009396
comp5643_c1_seq1	GO:0019629
comp5643_c1_seq1	GO:0055114
comp5643_c1_seq1	GO:0046487
comp5643_c1_seq1	EC:4.2.1.79
comp5643_c1_seq1	EC:1.5.1.5
comp5652_c0_seq1	GO:0005488	rna-directed dna polymerase from transposon x- partial
comp5655_c0_seq1	GO:0005622	ras gtpase
comp5655_c0_seq1	GO:0016020
comp5655_c0_seq1	GO:0003924
comp5655_c0_seq1	GO:0005525
comp5655_c0_seq1	GO:0006184
comp5655_c0_seq1	GO:0007264
comp5655_c0_seq1	GO:0015031
comp5655_c0_seq1	EC:3.6.1
comp5655_c0_seq1	EC:3.6.1.15
comp5670_c0_seq1	GO:0046872	contactin-5-like isoform x2; uncharacterized protein loc678510
comp5670_c0_seq2	GO:0046872	contactin-5-like isoform x2; uncharacterized protein loc678510
comp5676_c0_seq1	GO:0005622	ras-related protein rap-2a isoform x2
comp5676_c0_seq1	GO:0016020
comp5676_c0_seq1	GO:0003924
comp5676_c0_seq1	GO:0005525
comp5676_c0_seq1	GO:0006184
comp5676_c0_seq1	GO:0007264
comp5676_c0_seq1	GO:0015031
comp5676_c0_seq1	EC:3.6.1
comp5676_c0_seq1	EC:3.6.1.15
comp5676_c1_seq1	GO:0007264	gtp-binding protein rhes-like
comp5676_c1_seq1	GO:0006184
comp5676_c1_seq1	GO:0003924
comp5676_c1_seq1	GO:0016020
comp5676_c1_seq1	GO:0005525
comp5676_c1_seq1	EC:3.6.1
comp5676_c1_seq1	EC:3.6.1.15
comp5684_c0_seq1	GO:0004842	e3 sumo-protein ligase partial
comp5684_c0_seq1	GO:0016567
comp5688_c0_seq1	GO:0005681	pre-mrna processing factor 8
comp5688_c0_seq1	GO:0017070
comp5688_c0_seq1	GO:0030623
comp5688_c0_seq1	GO:0000398
comp5688_c1_seq1	GO:0005681	pre-mrna processing factor 8
comp5688_c1_seq1	GO:0005515
comp5688_c1_seq1	GO:0017070
comp5688_c1_seq1	GO:0030623
comp5688_c1_seq1	GO:0000398
comp5700_c0_seq1	GO:0090304	pol-like protein
comp5701_c0_seq1	GO:0006479	protein arginine methyltransferase
comp5701_c0_seq1	GO:0008168
comp5701_c1_seq1	GO:0006479	protein arginine methyltransferase
comp5701_c1_seq1	GO:0008168
comp5710_c0_seq1	GO:0005524	muts protein homolog 4-like
comp5710_c0_seq1	GO:0030983
comp5710_c0_seq1	GO:0006298
comp5745_c1_seq1	GO:0006355	dima_dicdi ame: full=basic-leucine zipper transcription factor a ame: full=dif insensitive mutant a
comp5745_c1_seq1	GO:0003700
comp5745_c1_seq1	GO:0043565
comp5745_c1_seq1	GO:0005667
comp5745_c1_seq1	GO:0045449
comp5747_c0_seq1	GO:0003746	eukaryotic translation elongation factor 2
comp5747_c0_seq1	GO:0006184
comp5747_c0_seq1	GO:0003924
comp5747_c0_seq1	GO:0005525
comp5747_c0_seq1	GO:0005840
comp5747_c0_seq1	GO:0006448
comp5747_c0_seq1	EC:3.6.1
comp5747_c0_seq1	EC:3.6.1.15
comp5747_c1_seq1	GO:0003746	elongation factor 2
comp5747_c1_seq1	GO:0006184
comp5747_c1_seq1	GO:0003924
comp5747_c1_seq1	GO:0005525
comp5747_c1_seq1	GO:0005840
comp5747_c1_seq1	GO:0006448
comp5747_c1_seq1	EC:3.6.1
comp5747_c1_seq1	EC:3.6.1.15
comp5749_c0_seq1	GO:0005737	proteasome a-type and b-type family protein
comp5749_c0_seq1	GO:0005839
comp5749_c0_seq1	GO:0005634
comp5749_c0_seq1	GO:0004298
comp5749_c0_seq1	GO:0051603
comp5749_c0_seq1	EC:3.4.25
comp5752_c0_seq1	GO:0003723	wd40 repeat-containing protein
comp5752_c0_seq1	GO:0005524
comp5752_c0_seq1	GO:0017111
comp5752_c0_seq1	GO:0008152
comp5752_c0_seq1	GO:0030529
comp5752_c0_seq1	EC:3.6.1
comp5752_c0_seq1	EC:3.6.1.15
comp5767_c0_seq1	GO:0003824	hypothetical protein TcasGA2_TC016101; hypothetical protein TcasGA2_TC016101 [Tribolium castaneum]
comp5772_c1_seq1	GO:0004356	glutamate-ammonia ligase
comp5772_c1_seq1	GO:0006542
comp5772_c1_seq1	GO:0009252
comp5772_c1_seq1	EC:6.3.1
comp5772_c1_seq1	EC:6.3.1.2
comp5772_c2_seq1	GO:0005634	rna-binding region rnp-1 domain-containing protein
comp5772_c2_seq1	GO:0000166
comp5772_c2_seq1	GO:0003723
comp5772_c2_seq1	GO:0006397
comp5774_c0_seq1	GO:0005885	actin related protein 2 3 complex
comp5774_c0_seq1	GO:0034314
comp5777_c0_seq1	GO:0044763	ras-like protein family member partial
comp5806_c0_seq1	GO:0016589	myb domain-containing protein
comp5806_c0_seq1	GO:0003677
comp5806_c0_seq1	GO:0004386
comp5806_c0_seq1	GO:0005524
comp5806_c0_seq1	GO:0016887
comp5806_c0_seq1	GO:0031491
comp5806_c0_seq1	GO:0008152
comp5806_c0_seq1	GO:0043044
comp5806_c0_seq1	GO:0000785
comp5806_c0_seq1	EC:3.6.1
comp5806_c0_seq1	EC:3.6.1.3
comp5806_c0_seq1	EC:3.6.1.15
comp5806_c1_seq1	GO:0016589	myb domain-containing protein
comp5806_c1_seq1	GO:0003677
comp5806_c1_seq1	GO:0004386
comp5806_c1_seq1	GO:0005524
comp5806_c1_seq1	GO:0016887
comp5806_c1_seq1	GO:0031491
comp5806_c1_seq1	GO:0008152
comp5806_c1_seq1	GO:0043044
comp5806_c1_seq1	GO:0000785
comp5806_c1_seq1	EC:3.6.1
comp5806_c1_seq1	EC:3.6.1.3
comp5806_c1_seq1	EC:3.6.1.15
comp5845_c0_seq1	GO:0003676	gastrula zinc finger
comp5845_c0_seq1	GO:0046872
comp5864_c0_seq1	GO:0020037	cytochrome p450 partial
comp5864_c0_seq1	GO:0016705
comp5864_c0_seq1	GO:0004497
comp5864_c0_seq1	GO:0005506
comp5864_c0_seq1	GO:0055114
comp5864_c1_seq1	GO:0005506	cytochrome p450 6bq10
comp5864_c1_seq1	GO:0016705
comp5864_c1_seq1	GO:0020037
comp5864_c1_seq1	GO:0055114
comp5879_c0_seq1	GO:0003677	hypothetical protein DFA_03096; hypothetical protein DFA_03096 [Dictyostelium fasciculatum]
comp5879_c0_seq2	GO:0003677	y8111_dicdi ame: full=dna-binding protein ddb_g0278111
comp5897_c0_seq1	GO:0008233	cathepsin l
comp5903_c0_seq1	GO:0031625	protein
comp5903_c0_seq1	GO:0031461
comp5903_c0_seq1	GO:0006511
comp5903_c1_seq1	GO:0031625	predicted protein; predicted protein [Naegleria gruberi]
comp5903_c1_seq1	GO:0031461
comp5903_c1_seq1	GO:0006511
comp5955_c0_seq1	GO:0003743	eukaryotic translation initiation factor 4e family protein
comp5955_c0_seq1	GO:0005840
comp5955_c0_seq1	GO:0006446
comp5955_c1_seq1	GO:0003743	eukaryotic translation initiation factor 4e family protein
comp5955_c1_seq1	GO:0005840
comp5955_c1_seq1	GO:0006446
comp5960_c0_seq1	GO:0005840	60s ribosomal protein
comp5960_c0_seq1	GO:0003735
comp5960_c0_seq1	GO:0006412
comp5960_c0_seq1	GO:0042254
comp5973_c0_seq1	GO:0046933	atp synthase subunit delta
comp5973_c0_seq1	GO:0015986
comp5973_c0_seq1	GO:0006200
comp5973_c0_seq1	GO:0045259
comp5973_c0_seq1	EC:3.6.1
comp5973_c0_seq1	EC:3.6.1.3
comp5973_c0_seq1	EC:3.6.1.15
comp5999_c0_seq1	GO:0016740	adenylate kinase 2
comp6010_c0_seq1	GO:0055085	sodium-dependent nutrient amino acid transporter 1
comp6010_c0_seq1	GO:0006812
comp6012_c0_seq1	GO:0004345	glucose 6-phosphate-1-dehydrogenase
comp6012_c0_seq1	GO:0050661
comp6012_c0_seq1	GO:0006006
comp6012_c0_seq1	GO:0006098
comp6012_c0_seq1	GO:0055114
comp6012_c0_seq1	GO:0006749
comp6012_c0_seq1	EC:1.1.1.49
comp6012_c1_seq1	GO:0004345	glucose 6-phosphate-1-dehydrogenase
comp6012_c1_seq1	GO:0050661
comp6012_c1_seq1	GO:0006006
comp6012_c1_seq1	GO:0006098
comp6012_c1_seq1	GO:0055114
comp6012_c1_seq1	GO:0006749
comp6012_c1_seq1	EC:1.1.1.49
comp6024_c0_seq1	GO:0003777	dynein heavy chain axonemal
comp6024_c0_seq1	GO:0030286
comp6024_c0_seq1	GO:0006200
comp6024_c0_seq1	GO:0005524
comp6024_c0_seq1	GO:0007018
comp6024_c0_seq1	GO:0016887
comp6024_c0_seq1	GO:0005874
comp6024_c0_seq1	EC:3.6.1
comp6024_c0_seq1	EC:3.6.1.3
comp6024_c0_seq1	EC:3.6.1.15
comp6024_c1_seq1	GO:0003777	ciliary dynein heavy
comp6024_c1_seq1	GO:0030286
comp6024_c1_seq1	GO:0006200
comp6024_c1_seq1	GO:0005524
comp6024_c1_seq1	GO:0007018
comp6024_c1_seq1	GO:0016887
comp6024_c1_seq1	GO:0005874
comp6024_c1_seq1	EC:3.6.1
comp6024_c1_seq1	EC:3.6.1.3
comp6024_c1_seq1	EC:3.6.1.15
comp6028_c0_seq1	GO:0008234	cathepsin l-like
comp6028_c0_seq1	GO:0006508
comp6028_c0_seq1	EC:3.4
comp6028_c0_seq2	GO:0008234	cathepsin l2
comp6028_c0_seq2	GO:0006508
comp6028_c0_seq2	EC:3.4
comp6031_c0_seq1	GO:0008081	---NA---
comp6031_c0_seq1	GO:0006629
comp6031_c0_seq1	EC:3.1
comp6039_c1_seq1	GO:0030123	beta adaptin
comp6039_c1_seq1	GO:0016192
comp6039_c1_seq1	GO:0006886
comp6041_c0_seq1	GO:0003743	eukaryotic translation initiation factor 5
comp6041_c0_seq1	GO:0005515
comp6041_c0_seq1	GO:0005840
comp6041_c0_seq1	GO:0006446
comp6069_c0_seq1	GO:0031625	cullin c
comp6069_c0_seq1	GO:0031461
comp6069_c0_seq1	GO:0006511
comp6069_c1_seq1	GO:0031625	cullin c
comp6069_c1_seq1	GO:0031461
comp6069_c1_seq1	GO:0006511
comp6071_c1_seq1	GO:0016021	g-protein-coupled receptor family 3 protein 7
comp6071_c1_seq1	GO:0004965
comp6071_c1_seq1	GO:0005886
comp6071_c1_seq1	GO:0007216
comp6073_c0_seq1	GO:0016491	alcohol dehydrogenase
comp6073_c0_seq1	GO:0055114
comp6086_c0_seq1	GO:0043547	domain-containing protein
comp6086_c0_seq1	GO:0005096
comp6151_c0_seq1	GO:0004733	pyridoxamine-phosphate oxidase
comp6151_c0_seq1	GO:0010181
comp6151_c0_seq1	GO:0008615
comp6151_c0_seq1	GO:0042823
comp6151_c0_seq1	GO:0055114
comp6151_c0_seq1	EC:1.4.3.5
comp6165_c0_seq1	GO:0005840	hypothetical protein DDB_G0283275; hypothetical protein DDB_G0283275 [Dictyostelium discoideum AX4]
comp6165_c0_seq1	GO:0003735
comp6165_c0_seq1	GO:0006412
comp6165_c0_seq1	GO:0042254
comp6169_c0_seq1	GO:0005515	leucine-rich repeat and immunoglobulin-like domain-containing nogo receptor-interacting protein 1-b
comp6173_c0_seq1	GO:0016021	cytochrome c oxidase assembly protein
comp6173_c0_seq1	GO:0016627
comp6173_c0_seq1	GO:0006784
comp6173_c0_seq1	GO:0055114
comp6173_c1_seq1	GO:0016021	cytochrome c oxidase assembly protein
comp6173_c1_seq1	GO:0016627
comp6173_c1_seq1	GO:0006784
comp6173_c1_seq1	GO:0055114
comp6177_c0_seq1	GO:0071797	microtubule-associated protein futsch
comp6177_c0_seq1	GO:0016567
comp6177_c0_seq1	GO:0004842
comp6202_c0_seq1	GO:0005524	dnak protein
comp6202_c0_seq1	GO:0006950
comp6207_c0_seq1	GO:0008270	PREDICTED: uncharacterized protein LOC663202; uncharacterized protein loc663202
comp6214_c0_seq1	GO:0046912	citrate mitochondrial precursor
comp6214_c0_seq1	GO:0006099
comp6214_c0_seq1	GO:0044262
comp6218_c1_seq1	GO:0016491	nadph:quinone oxidoreductase
comp6222_c0_seq1	GO:0004602	protein
comp6222_c0_seq1	GO:0006979
comp6222_c0_seq1	GO:0055114
comp6222_c0_seq1	GO:0006749
comp6222_c0_seq1	GO:0006804
comp6222_c0_seq1	EC:1.11.1.9
comp6222_c0_seq1	EC:1.11.1.7
comp6226_c0_seq1	GO:0004842	ubiquitin-conjugating enzyme
comp6226_c0_seq1	GO:0016567
comp6226_c0_seq2	GO:0004842	ubiquitin-conjugating enzyme
comp6226_c0_seq2	GO:0016567
comp6240_c0_seq1	GO:0008762	glycolate oxidase subunit d-like protein
comp6240_c0_seq1	GO:0050660
comp6240_c0_seq1	GO:0055114
comp6240_c0_seq1	GO:0006040
comp6240_c0_seq1	EC:1.1.1.158
comp6240_c1_seq1	GO:0008762	glycolate oxidase subunit d-like protein
comp6240_c1_seq1	GO:0050660
comp6240_c1_seq1	GO:0055114
comp6240_c1_seq1	GO:0006040
comp6240_c1_seq1	EC:1.1.1.158
comp6253_c0_seq1	GO:0008750	nad mitochondrial
comp6253_c0_seq1	GO:0050661
comp6253_c0_seq1	GO:0015992
comp6253_c0_seq1	GO:0016021
comp6253_c0_seq1	GO:0055114
comp6253_c0_seq1	GO:0006769
comp6253_c0_seq1	GO:0046497
comp6253_c0_seq1	EC:1.6.1
comp6253_c0_seq1	EC:1.6.1.2
comp6256_c0_seq1	GO:0004097	pro-phenol oxidase subunit 2
comp6256_c0_seq1	GO:0055114
comp6256_c0_seq1	GO:0004503
comp6256_c0_seq1	GO:0006118
comp6256_c0_seq1	GO:0006570
comp6256_c0_seq1	GO:0006771
comp6256_c0_seq1	GO:0009805
comp6256_c0_seq1	GO:0009809
comp6256_c0_seq1	GO:0009811
comp6256_c0_seq1	GO:0009821
comp6256_c0_seq1	EC:1.14.18.1
comp6256_c0_seq1	EC:1.14.18
comp6256_c0_seq1	EC:1.10.3
comp6256_c0_seq1	EC:1.10.3.1
comp6263_c0_seq1	GO:0016747	hypothetical protein DDB_G0269588; hypothetical protein DDB_G0269588 [Dictyostelium discoideum AX4]
comp6263_c0_seq1	GO:0008152
comp6267_c0_seq1	GO:0005525	arf-like protein
comp6267_c0_seq1	GO:0005622
comp6267_c0_seq1	GO:0007264
comp6267_c1_seq1	GO:0005525	arf-like protein
comp6267_c1_seq1	GO:0005622
comp6267_c1_seq1	GO:0007264
comp6269_c0_seq1	GO:0004252	prolyl oligopeptidase
comp6269_c0_seq1	GO:0070008
comp6269_c0_seq1	GO:0006508
comp6269_c0_seq1	EC:3.4.21
comp6269_c1_seq1	GO:0004252	prolyl oligopeptidase
comp6269_c1_seq1	GO:0070008
comp6269_c1_seq1	GO:0006508
comp6269_c1_seq1	EC:3.4.21
comp6275_c0_seq1	GO:0005515	cyc8_dicdi ame: full=general transcriptional corepressor trfa
comp6279_c0_seq1	GO:0005622	domain-containing protein
comp6279_c0_seq1	GO:0016020
comp6279_c0_seq1	GO:0005525
comp6279_c0_seq1	GO:0007264
comp6281_c0_seq1	GO:0005085	dock family protein
comp6281_c0_seq1	GO:0043087
comp6281_c1_seq1	GO:0005085	dock family protein
comp6281_c1_seq1	GO:0043087
comp6285_c0_seq1	GO:0005737	aaa atpase domain-containing protein
comp6285_c0_seq1	GO:0016485
comp6285_c0_seq1	GO:0005524
comp6285_c0_seq1	GO:0017111
comp6285_c0_seq1	GO:0009408
comp6285_c0_seq1	EC:3.6.1
comp6285_c0_seq1	EC:3.6.1.15
comp6285_c0_seq2	GO:0017111	aaa atpase domain-containing protein
comp6285_c0_seq2	GO:0008152
comp6285_c0_seq2	GO:0005524
comp6285_c0_seq2	EC:3.6.1
comp6285_c0_seq2	EC:3.6.1.15
comp6287_c0_seq1	GO:0030286	axonemal dynein gamma heavy
comp6287_c0_seq1	GO:0000166
comp6287_c0_seq1	GO:0003777
comp6287_c0_seq1	GO:0007018
comp6287_c0_seq1	GO:0008152
comp6287_c0_seq1	GO:0005874
comp6287_c0_seq1	EC:3.6.1
comp6287_c0_seq1	EC:3.6.1.15
comp6305_c0_seq1	GO:0008810	glycoside hydrolase family protein 48
comp6305_c0_seq1	GO:0030245
comp6305_c0_seq1	GO:0005982
comp6305_c0_seq1	GO:0005985
comp6305_c0_seq1	EC:3.2.1.4
comp6305_c1_seq1	GO:0008810	glycoside hydrolase family protein 48
comp6305_c1_seq1	GO:0030245
comp6305_c1_seq1	GO:0005982
comp6305_c1_seq1	GO:0005985
comp6305_c1_seq1	EC:3.2.1.4
comp6326_c0_seq1	GO:0007165	domain-containing protein
comp6326_c0_seq1	GO:0005622
comp6327_c0_seq1	GO:0005634	exportin 6
comp6340_c1_seq1	GO:0004185	salivary fat body serine carboxypeptidase
comp6340_c1_seq1	GO:0006508
comp6340_c1_seq1	EC:3.4.21
comp6340_c1_seq1	EC:3.4.16
comp6341_c0_seq1	GO:0006259	enzymatic polyprotein endonuclease reverse
comp6341_c0_seq1	GO:0003676
comp6341_c0_seq1	GO:0016779
comp6348_c0_seq1	GO:0003676	zinc finger bed domain-containing protein 1-like
comp6351_c0_seq1	GO:0007264	domain-containing protein
comp6351_c0_seq2	GO:0004674	protein tkl group
comp6351_c0_seq2	GO:0005524
comp6351_c0_seq2	GO:0006468
comp6351_c0_seq2	GO:0009069
comp6351_c0_seq2	EC:2.7.11
comp6356_c0_seq1	GO:0006836	sodium-dependent nutrient amino acid transporter 1-like
comp6356_c0_seq1	GO:0005328
comp6356_c0_seq1	GO:0016021
comp6356_c0_seq1	GO:0035725
comp6356_c1_seq1	GO:0016021	sodium-dependent nutrient amino acid transporter 1-like
comp6356_c1_seq1	GO:0005328
comp6356_c1_seq1	GO:0006812
comp6356_c1_seq1	GO:0006836
comp6356_c1_seq1	GO:0055085
comp6376_c0_seq1	GO:0008236	peptidase s28 family protein
comp6376_c0_seq1	GO:0006508
comp6376_c1_seq1	GO:0008236	peptidase s28 family protein
comp6376_c1_seq1	GO:0006508
comp6394_c0_seq1	GO:0004674	protein serine threonine kinase
comp6394_c0_seq1	GO:0005524
comp6394_c0_seq1	GO:0006468
comp6394_c0_seq1	GO:0009069
comp6394_c0_seq1	EC:2.7.11
comp6394_c0_seq2	GO:0004674	morn repeat-containing protein
comp6394_c0_seq2	GO:0005524
comp6394_c0_seq2	GO:0006468
comp6394_c0_seq2	GO:0009069
comp6394_c0_seq2	EC:2.7.11
comp6394_c0_seq3	GO:0004674	morn repeat-containing protein
comp6394_c0_seq3	GO:0005524
comp6394_c0_seq3	GO:0006468
comp6394_c0_seq3	GO:0009069
comp6394_c0_seq3	EC:2.7.11
comp6397_c0_seq1	GO:0004222	peptidase m41
comp6397_c0_seq1	GO:0005524
comp6397_c0_seq1	GO:0017111
comp6397_c0_seq1	GO:0006508
comp6397_c0_seq1	GO:0016020
comp6397_c0_seq1	EC:3.4.24
comp6397_c0_seq1	EC:3.6.1
comp6397_c0_seq1	EC:3.6.1.15
comp6398_c0_seq1	GO:0016153	urocanate hydratase
comp6398_c0_seq1	GO:0006547
comp6398_c0_seq1	EC:4.2.1.49
comp6398_c1_seq1	GO:0016153	urocanate hydratase
comp6398_c1_seq1	GO:0006547
comp6398_c1_seq1	EC:4.2.1.49
comp6412_c0_seq1	GO:0030904	vacuolar protein sorting-associated protein 26 family protein
comp6412_c0_seq1	GO:0007034
comp6412_c1_seq1	GO:0030904	vacuolar protein sorting-associated protein 26 family protein
comp6412_c1_seq1	GO:0007034
comp6421_c0_seq1	GO:0008236	protein
comp6437_c0_seq1	GO:0005885	actin-related protein arp3
comp6437_c0_seq1	GO:0005524
comp6437_c0_seq1	GO:0034314
comp6443_c0_seq1	GO:0004672	serine threonine-protein kinase sik1
comp6443_c0_seq1	GO:0005524
comp6443_c0_seq1	GO:0006468
comp6449_c0_seq1	GO:0005622	rab family small gtpase
comp6449_c0_seq1	GO:0016020
comp6449_c0_seq1	GO:0005525
comp6449_c0_seq1	GO:0007264
comp6449_c0_seq1	GO:0015031
comp6449_c1_seq1	GO:0016020	ras-related protein rab-11a
comp6449_c1_seq1	GO:0055037
comp6449_c1_seq1	GO:0005525
comp6449_c1_seq1	GO:0001525
comp6449_c1_seq1	GO:0007264
comp6449_c1_seq1	GO:0015031
comp6449_c1_seq1	GO:0032402
comp6449_c1_seq1	GO:0070121
comp6451_c0_seq1	GO:0035556	phosphoinositide-specific phospholipase c
comp6451_c0_seq1	GO:0004871
comp6451_c0_seq1	GO:0004435
comp6451_c0_seq1	GO:0005509
comp6451_c0_seq1	GO:0007242
comp6451_c0_seq1	GO:0009395
comp6451_c0_seq1	GO:0046339
comp6451_c0_seq1	EC:3.1
comp6451_c0_seq1	EC:3.1.4.11
comp6451_c0_seq1	EC:3.1.1
comp6451_c1_seq1	GO:0004435	phosphoinositide-specific phospholipase c
comp6451_c1_seq1	GO:0004871
comp6451_c1_seq1	GO:0005509
comp6451_c1_seq1	GO:0005515
comp6451_c1_seq1	GO:0035556
comp6451_c1_seq1	GO:0007242
comp6451_c1_seq1	GO:0009395
comp6451_c1_seq1	GO:0046339
comp6451_c1_seq1	EC:3.1
comp6451_c1_seq1	EC:3.1.4.11
comp6451_c1_seq1	EC:3.1.1
comp6459_c0_seq1	GO:0004713	low quality protein: proto-oncogene tyrosine-protein kinase receptor ret
comp6459_c0_seq1	GO:0005524
comp6459_c0_seq1	GO:0006468
comp6459_c0_seq1	EC:2.7.10
comp6459_c1_seq1	GO:0016020	low quality protein: proto-oncogene tyrosine-protein kinase receptor ret
comp6459_c1_seq1	GO:0004713
comp6459_c1_seq1	GO:0005509
comp6459_c1_seq1	GO:0005524
comp6459_c1_seq1	GO:0007156
comp6459_c1_seq1	GO:0018108
comp6459_c1_seq1	EC:2.7.10
comp6461_c0_seq1	GO:0016787	aminopeptidase n
comp6461_c0_seq1	GO:0006508
comp6461_c1_seq1	GO:0006508	aminopeptidase n
comp6518_c0_seq1	GO:0005488	hypothetical protein EAG_05343; uncharacterized protein loc100209012
comp6522_c0_seq1	GO:0003779	hypothetical protein DDB_G0282725
comp6522_c0_seq1	GO:0030036
comp6522_c0_seq1	GO:0051014
comp6522_c1_seq1	GO:0003779	hypothetical protein DICPUDRAFT_51061; hypothetical protein DICPUDRAFT_51061 [Dictyostelium purpureum]
comp6522_c1_seq1	GO:0030036
comp6522_c1_seq1	GO:0051014
comp6526_c0_seq1	GO:0044763	gata zinc finger domain-containing protein 14
comp6536_c0_seq1	GO:0005737	ras-related gtp-binding protein
comp6536_c0_seq1	GO:0005634
comp6536_c0_seq1	GO:0005525
comp6536_c1_seq1	GO:0005737	ras-related gtp-binding protein
comp6536_c1_seq1	GO:0005634
comp6536_c1_seq1	GO:0005525
comp6541_c1_seq1	GO:0000139	hypothetical protein DDB_G0269198; hypothetical protein DDB_G0269198 [Dictyostelium discoideum AX4]
comp6541_c1_seq1	GO:0048208
comp6542_c0_seq1	GO:0004252	peptidase s8 and s53 domain-containing protein
comp6542_c0_seq1	GO:0006508
comp6542_c0_seq1	EC:3.4.21
comp6542_c1_seq1	GO:0004252	peptidase s8 and s53 domain-containing protein
comp6542_c1_seq1	GO:0006508
comp6542_c1_seq1	EC:3.4.21
comp6547_c0_seq1	GO:0003777	cytoplasmic dynein heavy chain
comp6547_c0_seq1	GO:0030286
comp6547_c0_seq1	GO:0006200
comp6547_c0_seq1	GO:0005524
comp6547_c0_seq1	GO:0007018
comp6547_c0_seq1	GO:0016887
comp6547_c0_seq1	GO:0005874
comp6547_c0_seq1	EC:3.6.1
comp6547_c0_seq1	EC:3.6.1.3
comp6547_c0_seq1	EC:3.6.1.15
comp6559_c0_seq1	GO:0005515	egf-like domain-containing protein
comp6568_c0_seq1	GO:0020037	cytochrome p450
comp6568_c0_seq1	GO:0016705
comp6568_c0_seq1	GO:0004497
comp6568_c0_seq1	GO:0005506
comp6568_c0_seq1	GO:0055114
comp6571_c0_seq1	GO:0003993	purple acid phosphatase
comp6571_c0_seq1	GO:0046872
comp6571_c0_seq1	GO:0016311
comp6571_c0_seq1	GO:0006771
comp6571_c0_seq1	GO:0019497
comp6571_c0_seq1	EC:3.1
comp6571_c0_seq1	EC:3.1.3.41
comp6571_c0_seq1	EC:3.1.3.2
comp6571_c1_seq1	GO:0003993	purple acid phosphatase
comp6571_c1_seq1	GO:0046872
comp6571_c1_seq1	GO:0006771
comp6571_c1_seq1	GO:0019497
comp6571_c1_seq1	EC:3.1
comp6571_c1_seq1	EC:3.1.3.41
comp6571_c1_seq1	EC:3.1.3.2
comp6573_c0_seq1	GO:0003676	rna-directed dna polymerase from transposon x- partial
comp6573_c0_seq1	GO:0004523
comp6573_c0_seq1	GO:0051252
comp6573_c0_seq1	EC:3.1.30
comp6573_c0_seq1	EC:3.1
comp6573_c0_seq1	EC:3.1.26
comp6573_c0_seq1	EC:3.1.26.4
comp6582_c0_seq1	GO:0007034	snf7 family protein
comp6582_c0_seq1	GO:0015031
comp6582_c1_seq1	GO:0015031	snf7 family protein
comp6587_c0_seq1	GO:0004518	5 3 -exonuclease n- and i-domain-containing protein
comp6587_c0_seq1	GO:0006281
comp6587_c0_seq1	GO:0090305
comp6587_c0_seq1	EC:3.1
comp6587_c1_seq1	GO:0090305	5 3 -exonuclease n- and i-domain-containing protein
comp6587_c1_seq1	GO:0004518
comp6587_c1_seq1	EC:3.1
comp6593_c0_seq1	GO:0016021	transient receptor potential channel pyrexia-like
comp6593_c0_seq1	GO:0005216
comp6593_c0_seq1	GO:0034220
comp6593_c1_seq1	GO:0006810	transient receptor potential channel pyrexia-like
comp6626_c0_seq1	GO:0004553	hypothetical protein DDB_G0292968
comp6626_c0_seq1	GO:0005975
comp6629_c1_seq1	GO:0005488	protein serine threonine kinase
comp6629_c1_seq1	GO:0016301
comp6629_c1_seq1	GO:0009987
comp6639_c0_seq1	GO:0030117	wd40 repeat-containing protein
comp6639_c0_seq1	GO:0003824
comp6639_c0_seq1	GO:0005198
comp6639_c0_seq1	GO:0005515
comp6639_c0_seq1	GO:0006886
comp6639_c0_seq1	GO:0008152
comp6639_c0_seq1	GO:0016192
comp6639_c1_seq1	GO:0008152	wd40 repeat-containing protein
comp6639_c1_seq1	GO:0003824
comp6639_c1_seq1	GO:0005198
comp6639_c1_seq1	GO:0016192
comp6639_c1_seq1	GO:0006886
comp6639_c1_seq1	GO:0030117
comp6641_c0_seq1	GO:0055085	major facilitator superfamily protein
comp6641_c0_seq1	GO:0016021
comp6662_c0_seq1	GO:0006511	hypothetical protein DDB_G0292046; hypothetical protein DDB_G0292046 [Dictyostelium discoideum AX4]
comp6662_c0_seq1	GO:0008234
comp6662_c0_seq1	GO:0004221
comp6662_c0_seq1	GO:0016579
comp6662_c0_seq1	EC:3.1.2.15
comp6662_c0_seq1	EC:3.4
comp6662_c1_seq1	GO:0006511	hypothetical protein DDB_G0292046; hypothetical protein DDB_G0292046 [Dictyostelium discoideum AX4]
comp6662_c1_seq1	GO:0008234
comp6662_c1_seq1	GO:0004221
comp6662_c1_seq1	GO:0016579
comp6662_c1_seq1	EC:3.1.2.15
comp6662_c1_seq1	EC:3.4
comp6663_c0_seq1	GO:0000166	rna-binding region rnp-1 domain-containing protein
comp6663_c0_seq1	GO:0003723
comp6663_c0_seq2	GO:0000166	rna-binding region rnp-1 domain-containing protein
comp6663_c0_seq2	GO:0003723
comp6675_c0_seq1	GO:0043170	reverse ribonuclease integrase
comp6675_c0_seq1	GO:0044238
comp6676_c0_seq1	GO:0005525	rab gtpase
comp6676_c0_seq1	GO:0007264
comp6676_c0_seq1	GO:0015031
comp6676_c1_seq1	GO:0005622	rab gtpase
comp6676_c1_seq1	GO:0016020
comp6676_c1_seq1	GO:0005525
comp6676_c1_seq1	GO:0007264
comp6676_c1_seq1	GO:0015031
comp6710_c0_seq1	GO:0003824	ornithine decarboxylase
comp6710_c0_seq1	GO:0006596
comp6762_c1_seq1	GO:0016020	---NA---
comp6762_c1_seq1	GO:0005525
comp6762_c1_seq1	GO:0007165
comp6805_c0_seq1	GO:0016758	2-hydroxyacylsphingosine 1-beta-galactosyltransferase-like
comp6805_c0_seq1	GO:0008152
comp6880_c0_seq1	GO:0044260	rna-directed dna polymerase from mobile element jockey-like
comp6880_c0_seq1	GO:0090305
comp6883_c0_seq1	GO:0071203	ccd53_dicdi ame: full=wash complex subunit ccdc53 homolog
comp6889_c0_seq1	GO:0005515	low quality protein: down syndrome cell adhesion molecule-like protein dscam2
comp6897_c0_seq1	GO:0005515	PREDICTED: uncharacterized protein LOC100142507
comp6915_c0_seq1	GO:0000176	3 -5 exonuclease
comp6915_c0_seq1	GO:0000166
comp6915_c0_seq1	GO:0003676
comp6915_c0_seq1	GO:0008408
comp6915_c0_seq1	GO:0006396
comp6915_c0_seq1	GO:0090305
comp6915_c0_seq1	EC:3.1
comp6923_c0_seq1	GO:0003755	peptidyl-prolyl cis-trans isomerase nima-interacting 4
comp6923_c0_seq1	GO:0000413
comp6923_c0_seq1	GO:0006457
comp6923_c0_seq1	EC:5.2.1.8
comp6937_c0_seq1	GO:0005515	upf0559 protein
comp6938_c0_seq1	GO:0071797	microtubule-associated protein futsch
comp6938_c0_seq1	GO:0016567
comp6938_c0_seq1	GO:0004842
comp6938_c0_seq1	GO:0008270
comp6939_c0_seq1	GO:0005777	acyl- oxidase
comp6939_c0_seq1	GO:0003997
comp6939_c0_seq1	GO:0006635
comp6939_c0_seq1	GO:0006637
comp6939_c0_seq1	EC:1.3.3.6
comp6967_c0_seq1	GO:0016020	multidrug transporter
comp6967_c0_seq1	GO:0015238
comp6967_c0_seq1	GO:0015297
comp6967_c0_seq1	GO:0006855
comp6980_c0_seq1	GO:0003676	reverse transcriptase homolog
comp6985_c0_seq1	GO:0005839	proteasome subunit beta
comp6985_c0_seq1	GO:0004298
comp6985_c0_seq1	GO:0051603
comp6985_c0_seq1	EC:3.4.25
comp6994_c0_seq1	GO:0005542	ftcd_dicdi ame: full=formimidoyltransferase-cyclodeaminase ame: full=formiminotransferase-cyclodeaminase short=ftcd ame: full=p60 includes: ame: full=glutamate formimidoyltransferase ame: full=glutamate formiminotransferase ame: full=glutamate formyltransferase includes: ame: full=formimidoyltetrahydrofolate cyclodeaminase ame: full=formiminotetrahydrofolate cyclodeaminase
comp6994_c0_seq1	GO:0016740
comp6994_c0_seq1	GO:0044237
comp6995_c0_seq1	GO:0005576	PREDICTED: uncharacterized protein LOC103315235
comp6995_c0_seq1	GO:0008061
comp6995_c0_seq1	GO:0006030
comp7005_c0_seq1	GO:0008152	uba tsn domain containing protein
comp7005_c0_seq1	GO:0003824
comp7027_c0_seq1	GO:0005737	tba6_naegr ame: full=tubulin alpha-6 chain
comp7027_c0_seq1	GO:0005819
comp7027_c0_seq1	GO:0005874
comp7027_c0_seq1	GO:0003924
comp7027_c0_seq1	GO:0005200
comp7027_c0_seq1	GO:0005525
comp7027_c0_seq1	GO:0006184
comp7027_c0_seq1	GO:0007017
comp7027_c0_seq1	GO:0051258
comp7027_c0_seq1	EC:3.6.1
comp7027_c0_seq1	EC:3.6.1.15
comp7034_c0_seq1	GO:0005871	kinesin-like protein klp10a isoform x2
comp7034_c0_seq1	GO:0003777
comp7034_c0_seq1	GO:0005524
comp7034_c0_seq1	GO:0008017
comp7034_c0_seq1	GO:0007018
comp7034_c0_seq1	GO:0005874
comp7034_c0_seq1	GO:0045298
comp7034_c0_seq1	EC:3.6.1
comp7034_c0_seq1	EC:3.6.1.15
comp7040_c0_seq1	GO:0000502	proteasome maturation factor ump1 family protein
comp7044_c0_seq1	GO:0031410	26s proteosome subunit p45
comp7044_c0_seq1	GO:0022624
comp7044_c0_seq1	GO:0031531
comp7044_c0_seq1	GO:0051436
comp7044_c0_seq1	GO:0031595
comp7044_c0_seq1	GO:0002479
comp7044_c0_seq1	GO:0045892
comp7044_c0_seq1	GO:0006977
comp7044_c0_seq1	GO:0003712
comp7044_c0_seq1	GO:0005654
comp7044_c0_seq1	GO:0031145
comp7044_c0_seq1	GO:0031597
comp7044_c0_seq1	GO:0017025
comp7044_c0_seq1	GO:0016032
comp7044_c0_seq1	GO:0006521
comp7044_c0_seq1	GO:0005524
comp7044_c0_seq1	GO:0051437
comp7044_c0_seq1	GO:0016887
comp7044_c0_seq1	GO:0045893
comp7044_c0_seq1	GO:0006366
comp7044_c0_seq1	GO:0016234
comp7044_c0_seq1	GO:0090261
comp7044_c0_seq1	GO:0016071
comp7044_c0_seq1	GO:0043066
comp7044_c0_seq1	GO:0005730
comp7044_c0_seq1	GO:0000209
comp7044_c0_seq1	GO:0005667
comp7044_c0_seq1	GO:0045449
comp7044_c0_seq1	EC:3.6.1
comp7044_c0_seq1	EC:3.6.1.3
comp7044_c0_seq1	EC:3.6.1.15
comp7061_c0_seq1	GO:0004842	ring zinc finger-containing protein
comp7061_c0_seq1	GO:0016567
comp7061_c0_seq1	GO:0008270
comp7061_c1_seq1	GO:0046872	ring zinc finger-containing protein
comp7061_c1_seq1	GO:0008152
comp7062_c0_seq1	GO:0020037	cytochrome p450 9z4
comp7062_c0_seq1	GO:0016705
comp7062_c0_seq1	GO:0004497
comp7062_c0_seq1	GO:0005506
comp7062_c0_seq1	GO:0055114
comp7066_c0_seq1	GO:0046872	dsc e3 ubiquitin ligase complex subunit 1-like isoform x3; uncharacterized protein loc103313183
comp7067_c0_seq1	GO:0003676	vacuolar protein sorting-associated protein 13 family protein
comp7067_c0_seq1	GO:0008026
comp7067_c0_seq1	GO:0006200
comp7067_c0_seq1	GO:0005524
comp7067_c0_seq1	EC:3.6.1
comp7067_c0_seq1	EC:3.6.1.3
comp7067_c0_seq1	EC:3.6.1.15
comp7067_c1_seq1	GO:0003676	vacuolar protein sorting-associated protein 13 family protein
comp7067_c1_seq1	GO:0008026
comp7067_c1_seq1	GO:0006200
comp7067_c1_seq1	GO:0005524
comp7067_c1_seq1	EC:3.6.1
comp7067_c1_seq1	EC:3.6.1.3
comp7067_c1_seq1	EC:3.6.1.15
comp7074_c0_seq1	GO:0004807	triosephosphate isomerase
comp7074_c0_seq1	GO:0006094
comp7074_c0_seq1	GO:0006096
comp7074_c0_seq1	GO:0006000
comp7074_c0_seq1	GO:0006013
comp7074_c0_seq1	GO:0006020
comp7074_c0_seq1	GO:0015976
comp7074_c0_seq1	GO:0046486
comp7074_c0_seq1	EC:5.3.1.1
comp7109_c0_seq1	GO:0005622	ras guanine nucleotide exchange factor
comp7109_c0_seq1	GO:0005085
comp7109_c0_seq1	GO:0043087
comp7129_c0_seq1	GO:0005682	pre-mrna processing factor 8
comp7129_c0_seq1	GO:0016607
comp7129_c0_seq1	GO:0071013
comp7129_c0_seq1	GO:0005515
comp7129_c0_seq1	GO:0017070
comp7129_c0_seq1	GO:0030623
comp7129_c0_seq1	GO:0000398
comp7173_c0_seq1	GO:0016702	arachidonate 15-lipoxygenase precursor
comp7173_c0_seq1	GO:0046872
comp7173_c0_seq1	GO:0052547
comp7173_c0_seq1	GO:0055114
comp7173_c0_seq1	EC:1.13.11
comp7176_c0_seq1	GO:0005525	rab family small gtpase
comp7176_c0_seq1	GO:0007264
comp7176_c0_seq1	GO:0015031
comp7192_c0_seq1	GO:0016021	acetyl- transporter
comp7192_c0_seq1	GO:0008521
comp7192_c0_seq1	GO:0015876
comp7207_c0_seq1	GO:0004721	serine threonine-protein phosphatase pp2a catalytic subunit
comp7207_c0_seq1	GO:0006470
comp7207_c0_seq1	EC:3.1.3.16
comp7207_c0_seq1	EC:3.1
comp7207_c0_seq1	EC:3.1.3.41
comp7210_c0_seq1	GO:0005840	ribosomal protein s26
comp7210_c0_seq1	GO:0003735
comp7210_c0_seq1	GO:0006412
comp7210_c0_seq1	GO:0042254
comp7214_c0_seq1	GO:0005885	arp2 3 subuit 3
comp7214_c0_seq1	GO:0034314
comp7215_c0_seq1	GO:0005634	predicted protein; predicted protein [Naegleria gruberi]
comp7215_c0_seq1	GO:0003677
comp7215_c0_seq1	GO:0003682
comp7215_c0_seq1	GO:0000785
comp7229_c0_seq1	GO:0044763	dock family protein
comp7229_c0_seq1	GO:0050794
comp7260_c0_seq1	GO:0005634	arid bright dna binding domain-containing protein
comp7260_c0_seq1	GO:0003677
comp7280_c0_seq1	GO:0005488	hypothetical protein SINV_03498; hypothetical protein SINV_03498 [Solenopsis invicta]
comp7280_c0_seq2	GO:0005488	hypothetical protein SINV_03498; hypothetical protein SINV_03498 [Solenopsis invicta]
comp7288_c1_seq1	GO:0005730	predicted protein; predicted protein [Naegleria gruberi]
comp7288_c1_seq1	GO:0005525
comp7288_c1_seq1	GO:0042254
comp7293_c0_seq1	GO:0003924	g-protein subunit alpha 12
comp7293_c0_seq1	GO:0004871
comp7293_c0_seq1	GO:0005525
comp7293_c0_seq1	GO:0031683
comp7293_c0_seq1	GO:0006184
comp7293_c0_seq1	GO:0007186
comp7293_c0_seq1	EC:3.6.1
comp7293_c0_seq1	EC:3.6.1.15
comp7297_c0_seq1	GO:0005515	zinc finger and btb domain-containing protein 48
comp7314_c0_seq1	GO:0000786	histone h3
comp7314_c0_seq1	GO:0034968
comp7314_c0_seq1	GO:0018024
comp7314_c0_seq1	GO:0003677
comp7314_c0_seq1	GO:0006334
comp7314_c0_seq1	GO:0046982
comp7314_c0_seq1	GO:0005634
comp7314_c0_seq1	GO:0006554
comp7314_c0_seq1	EC:2.1.1.43
comp7314_c0_seq1	EC:2.1.1
comp7314_c0_seq2	GO:0000160	histone h3
comp7314_c0_seq2	GO:0000786
comp7314_c0_seq2	GO:0018106
comp7314_c0_seq2	GO:0003677
comp7314_c0_seq2	GO:0023014
comp7314_c0_seq2	GO:0006334
comp7314_c0_seq2	GO:0046982
comp7314_c0_seq2	GO:0016020
comp7314_c0_seq2	GO:0005634
comp7314_c0_seq2	GO:0000155
comp7314_c0_seq2	GO:0009365
comp7314_c0_seq2	EC:2.7.3
comp7314_c0_seq2	EC:2.7.13.3
comp7315_c0_seq1	GO:0005515	hypothetical protein DDB_G0277189
comp7326_c0_seq1	GO:0005846	initiation factor eif-4 gamma middle domain-containing protein
comp7326_c0_seq1	GO:0000339
comp7326_c0_seq1	GO:0003743
comp7326_c0_seq1	GO:0045292
comp7326_c0_seq1	GO:0051028
comp7326_c0_seq1	GO:0005840
comp7326_c0_seq1	GO:0006446
comp7326_c1_seq1	GO:0005846	initiation factor eif-4 gamma middle domain-containing protein
comp7326_c1_seq1	GO:0000339
comp7326_c1_seq1	GO:0045292
comp7326_c1_seq1	GO:0051028
comp7338_c0_seq1	GO:0010181	fad fmn-binding family protein
comp7338_c0_seq1	GO:0016491
comp7338_c0_seq1	GO:0055114
comp7369_c0_seq1	GO:0016740	mariner transposase
comp7378_c0_seq1	GO:0016020	odorant receptor 313
comp7378_c0_seq1	GO:0004984
comp7378_c0_seq1	GO:0005549
comp7378_c0_seq1	GO:0007608
comp7378_c0_seq1	GO:0007187
comp7386_c0_seq1	GO:0004497	cytochrome p450 303a1
comp7386_c0_seq1	GO:0005506
comp7386_c0_seq1	GO:0016705
comp7386_c0_seq1	GO:0020037
comp7386_c0_seq1	GO:0055114
comp7388_c0_seq1	GO:0016020	choline ethanolaminephosphotransferase 1 isoform x2
comp7388_c0_seq1	GO:0016780
comp7388_c0_seq1	GO:0008654
comp7389_c0_seq1	GO:0004725	receptor-type tyrosine-protein phosphatase kappa isoform x2
comp7389_c0_seq1	GO:0035335
comp7389_c0_seq1	GO:0006570
comp7389_c0_seq1	EC:3.1.3.16
comp7389_c0_seq1	EC:3.1
comp7389_c0_seq1	EC:3.1.3.48
comp7389_c0_seq1	EC:3.1.3.41
comp7401_c0_seq1	GO:0004842	ubiquitin-conjugating enzyme e2
comp7401_c0_seq1	GO:0016567
comp7410_c0_seq1	GO:0005319	lipid transport family protein
comp7410_c0_seq1	GO:0006869
comp7424_c0_seq1	GO:0016310	protein kinase domain containing protein
comp7424_c0_seq1	GO:0004672
comp7424_c0_seq1	GO:0000166
comp7426_c0_seq1	GO:0004497	cytochrome p450 family monooxygenase
comp7426_c0_seq1	GO:0005506
comp7426_c0_seq1	GO:0016705
comp7426_c0_seq1	GO:0020037
comp7426_c0_seq1	GO:0055114
comp7448_c0_seq1	GO:0000166	rna-binding region rnp-1 domain-containing protein
comp7448_c0_seq1	GO:0003676
comp7452_c0_seq1	GO:0000220	v-type atpase 116kda subunit family
comp7452_c0_seq1	GO:0008137
comp7452_c0_seq1	GO:0015078
comp7452_c0_seq1	GO:0015991
comp7452_c0_seq1	GO:0006120
comp7452_c0_seq1	GO:0006744
comp7452_c0_seq1	GO:0006814
comp7452_c0_seq1	EC:1.6.99.5
comp7452_c0_seq1	EC:1.6.99.3
comp7452_c0_seq1	EC:1.6.5.3
comp7452_c1_seq1	GO:0033179	v-type atpase 116kda subunit family
comp7452_c1_seq1	GO:0015078
comp7452_c1_seq1	GO:0015991
comp7475_c0_seq1	GO:0006355	basic-leucine zipper transcription factor
comp7475_c0_seq1	GO:0003700
comp7475_c0_seq1	GO:0043565
comp7475_c0_seq1	GO:0005667
comp7475_c0_seq1	GO:0045449
comp7492_c0_seq1	GO:0016020	hypothetical protein DICPUDRAFT_157643; hypothetical protein DICPUDRAFT_157643 [Dictyostelium purpureum]
comp7519_c0_seq1	GO:0005506	cytochrome p450 family protein
comp7519_c0_seq1	GO:0016705
comp7519_c0_seq1	GO:0020037
comp7519_c0_seq1	GO:0055114
comp7539_c0_seq1	GO:0004674	protein serine threonine kinase
comp7539_c0_seq1	GO:0005515
comp7539_c0_seq1	GO:0005524
comp7539_c0_seq1	GO:0006468
comp7539_c0_seq1	GO:0009069
comp7539_c0_seq1	EC:2.7.11
comp7540_c0_seq1	GO:0005525	small gtpase
comp7540_c0_seq1	GO:0007264
comp7540_c0_seq1	GO:0015031
comp7569_c0_seq1	GO:0016021	pickpocket protein 28-like
comp7569_c0_seq1	GO:0005272
comp7569_c0_seq1	GO:0035725
comp7573_c0_seq1	GO:0003779	gelsolin-like protein 1
comp7575_c0_seq1	GO:0004672	serine threonine
comp7575_c0_seq1	GO:0005524
comp7575_c0_seq1	GO:0006468
comp7610_c0_seq1	GO:0003676	regulator of differentiation 1
comp7610_c0_seq1	GO:0000166
comp7657_c0_seq1	GO:0003676	zinc finger protein 271 (zinc finger protein 7) (zinc finger protein znfphex133) (epstein-barr virus-induced zinc finger protein) (znf-eb) (ct-zfp48) (zinc finger protein
comp7657_c0_seq1	GO:0046872
comp7681_c0_seq1	GO:0003993	acid phosphatase-1
comp7681_c0_seq1	GO:0006771
comp7681_c0_seq1	GO:0019497
comp7681_c0_seq1	EC:3.1
comp7681_c0_seq1	EC:3.1.3.41
comp7681_c0_seq1	EC:3.1.3.2
comp7742_c0_seq1	GO:0043547	domain-containing protein
comp7742_c0_seq1	GO:0005096
comp7742_c0_seq1	GO:0005634
comp7767_c0_seq1	GO:0005737	predicted protein; predicted protein [Naegleria gruberi]
comp7767_c0_seq1	GO:0030163
comp7767_c0_seq1	GO:0005524
comp7767_c0_seq1	GO:0017111
comp7767_c0_seq1	EC:3.6.1
comp7767_c0_seq1	EC:3.6.1.15
comp7789_c0_seq1	GO:0050790	ubiquitin domain-containing protein
comp7790_c0_seq1	GO:0004553	glycoside hydrolase family 1
comp7790_c0_seq1	GO:0005975
comp7807_c0_seq1	GO:0004069	aspartate cytoplasmic
comp7807_c0_seq1	GO:0030170
comp7807_c0_seq1	GO:0080130
comp7807_c0_seq1	GO:0000162
comp7807_c0_seq1	GO:0006107
comp7807_c0_seq1	GO:0006522
comp7807_c0_seq1	GO:0006525
comp7807_c0_seq1	GO:0006531
comp7807_c0_seq1	GO:0006534
comp7807_c0_seq1	GO:0006536
comp7807_c0_seq1	GO:0006560
comp7807_c0_seq1	GO:0006571
comp7807_c0_seq1	GO:0009094
comp7807_c0_seq1	GO:0009821
comp7807_c0_seq1	GO:0015976
comp7807_c0_seq1	EC:2.6.1.9
comp7807_c0_seq1	EC:2.6.1.57
comp7807_c0_seq1	EC:2.6.1.5
comp7807_c0_seq1	EC:2.6.1.1
comp7811_c0_seq1	GO:0005840	50s ribosomal protein l3
comp7811_c0_seq1	GO:0003735
comp7811_c0_seq1	GO:0006412
comp7811_c0_seq1	GO:0042254
comp7818_c0_seq1	GO:0016020	organic cation transporter protein isoform x2
comp7818_c0_seq1	GO:0006810
comp7818_c0_seq1	GO:0005215
comp7828_c0_seq1	GO:0005840	40s ribosomal protein s3a
comp7828_c0_seq1	GO:0003735
comp7828_c0_seq1	GO:0006412
comp7828_c0_seq1	GO:0042254
comp7836_c0_seq1	GO:0004674	protein kinase
comp7836_c0_seq1	GO:0005524
comp7836_c0_seq1	GO:0006468
comp7836_c0_seq1	GO:0009069
comp7836_c0_seq1	EC:2.7.11
comp7847_c0_seq1	GO:0004252	serine protease gd-like
comp7847_c0_seq1	GO:0006508
comp7847_c0_seq1	EC:3.4.21
comp7849_c0_seq1	GO:0005654	wd40 repeat-containing protein
comp7849_c0_seq1	GO:0005730
comp7849_c0_seq1	GO:0030687
comp7849_c0_seq1	GO:0005515
comp7849_c0_seq1	GO:0043021
comp7849_c0_seq1	GO:0000463
comp7849_c0_seq1	GO:0000466
comp7849_c1_seq1	GO:0005654	wd40 repeat-containing protein
comp7849_c1_seq1	GO:0005730
comp7849_c1_seq1	GO:0030687
comp7849_c1_seq1	GO:0043021
comp7849_c1_seq1	GO:0000463
comp7849_c1_seq1	GO:0000466
comp7876_c0_seq1	GO:0080019	fatty acyl- reductase cg5065
comp7876_c0_seq1	GO:0008152
comp7877_c0_seq1	GO:0003676	zinc finger bed domain-containing protein 1-like
comp7877_c0_seq1	GO:0046983
comp7878_c0_seq1	GO:0034220	solute carrier family 41 member 1
comp7878_c0_seq1	GO:0008324
comp7878_c0_seq1	GO:0006812
comp7887_c0_seq1	GO:0000902	hypothetical protein DDB_G0275519; hypothetical protein DDB_G0275519 [Dictyostelium discoideum AX4]
comp7887_c0_seq1	GO:0007010
comp7887_c0_seq1	GO:0003779
comp7889_c0_seq1	GO:0016758	udp-glucuronosyltransferase 2a2-like isoform x1
comp7889_c0_seq1	GO:0008152
comp7892_c0_seq1	GO:0005622	tripartite motif-containing protein partial
comp7892_c0_seq1	GO:0005515
comp7892_c0_seq1	GO:0008270
comp7896_c0_seq1	GO:0003899	rna polymerase largest subunit
comp7896_c0_seq1	GO:0003677
comp7896_c0_seq1	GO:0006351
comp7896_c0_seq1	GO:0008270
comp7896_c0_seq1	GO:0005730
comp7896_c0_seq1	GO:0006144
comp7896_c0_seq1	GO:0006206
comp7896_c0_seq1	EC:2.7.7.6
comp7897_c0_seq1	GO:0005515	kelch repeat and btb domain-containing protein 12
comp7904_c0_seq1	GO:0046854	phosphatidylinositol 4-kinase
comp7904_c0_seq1	GO:0016773
comp7904_c0_seq1	GO:0016301
comp7904_c0_seq1	GO:0048015
comp7912_c0_seq1	GO:0009376	pleckstrin domain-containing protein
comp7912_c0_seq1	GO:0005089
comp7912_c0_seq1	GO:0005524
comp7912_c0_seq1	GO:0016887
comp7912_c0_seq1	GO:0070011
comp7912_c0_seq1	GO:0006200
comp7912_c0_seq1	GO:0006950
comp7912_c0_seq1	GO:0032319
comp7912_c0_seq1	GO:0043087
comp7912_c0_seq1	EC:3.6.1
comp7912_c0_seq1	EC:3.6.1.3
comp7912_c0_seq1	EC:3.6.1.15
comp7926_c0_seq1	GO:0003743	atp-dependent rna helicase eif4a
comp7926_c0_seq1	GO:0008026
comp7926_c0_seq1	GO:0006200
comp7926_c0_seq1	GO:0005524
comp7926_c0_seq1	GO:0005840
comp7926_c0_seq1	GO:0006446
comp7926_c0_seq1	EC:3.6.1
comp7926_c0_seq1	EC:3.6.1.3
comp7926_c0_seq1	EC:3.6.1.15
comp7933_c0_seq1	GO:0050912	gustatory receptor for sugar taste 64f-like
comp7933_c0_seq1	GO:0016021
comp7933_c0_seq1	GO:0008527
comp7933_c0_seq1	GO:0007187
comp7933_c0_seq1	GO:0007607
comp7948_c0_seq1	GO:0005840	40s ribosomal protein s7
comp7948_c0_seq1	GO:0003735
comp7948_c0_seq1	GO:0006412
comp7948_c0_seq1	GO:0042254
comp7955_c0_seq1	GO:0044699	niemann-pick c type protein
comp7955_c0_seq1	GO:0016020
comp7959_c0_seq1	GO:0008152	patatin family protein
comp7975_c0_seq1	GO:0016459	myosin ik
comp7975_c0_seq1	GO:0005524
comp7975_c0_seq1	GO:0003774
comp7975_c0_seq1	GO:0008152
comp7975_c0_seq1	EC:3.6.1
comp7975_c0_seq1	EC:3.6.1.15
comp7975_c0_seq2	GO:0016459	myosin id heavy chain
comp7975_c0_seq2	GO:0005524
comp7975_c0_seq2	GO:0003774
comp7975_c0_seq2	GO:0008152
comp7975_c0_seq2	EC:3.6.1
comp7975_c0_seq2	EC:3.6.1.15
comp7990_c0_seq1	GO:0042302	cuticular protein rr-1 motif 42 precursor
comp7995_c0_seq1	GO:0009113	phosphoribosylamine-glycine ligase
comp7995_c0_seq1	GO:0030145
comp7995_c0_seq1	GO:0005524
comp7995_c0_seq1	GO:0004637
comp7995_c0_seq1	GO:0000287
comp7995_c0_seq1	GO:0004641
comp7995_c0_seq1	GO:0005737
comp7995_c0_seq1	GO:0006189
comp7995_c0_seq1	EC:6.3.4.13
comp7995_c0_seq1	EC:6.3.3.1
comp8000_c0_seq1	GO:0005634	lola protein isoform q
comp8000_c0_seq1	GO:0005515
comp8000_c0_seq1	GO:0046872
comp8000_c0_seq1	GO:0001964
comp8000_c0_seq1	GO:0002121
comp8000_c0_seq1	GO:0006355
comp8000_c0_seq1	GO:0007464
comp8000_c0_seq1	GO:0008406
comp8000_c0_seq1	GO:0016199
comp8000_c0_seq1	GO:0019730
comp8000_c0_seq1	GO:0031987
comp8000_c0_seq1	GO:0045467
comp8000_c0_seq1	GO:0045476
comp8000_c0_seq1	GO:0048813
comp8000_c0_seq1	GO:0048854
comp8025_c0_seq1	GO:0000166	dna polymerase delta catalytic subunit
comp8025_c0_seq1	GO:0003677
comp8025_c0_seq1	GO:0003887
comp8025_c0_seq1	GO:0005506
comp8025_c0_seq1	GO:0008408
comp8025_c0_seq1	GO:0016705
comp8025_c0_seq1	GO:0020037
comp8025_c0_seq1	GO:0006261
comp8025_c0_seq1	GO:0055114
comp8025_c0_seq1	GO:0042575
comp8025_c0_seq1	EC:3.1
comp8025_c0_seq1	EC:2.7.7.7
comp8030_c0_seq1	GO:0045454	hypothetical protein DDB_G0267952
comp8041_c0_seq1	GO:0055085	uncharacterized mfs-type transporter
comp8041_c0_seq1	GO:0016021
comp8045_c0_seq1	GO:0005515	heat repeat-containing protein
comp8058_c0_seq1	GO:0018738	hypothetical protein DDB_G0283037; hypothetical protein DDB_G0283037 [Dictyostelium discoideum AX4]
comp8058_c0_seq1	GO:0046294
comp8058_c0_seq1	GO:0015947
comp8058_c0_seq1	EC:3.1.2.12
comp8058_c1_seq1	GO:0018738	hypothetical protein DDB_G0283037
comp8058_c1_seq1	GO:0046294
comp8058_c1_seq1	GO:0015947
comp8058_c1_seq1	EC:3.1.2.12
comp8061_c0_seq1	GO:0003824	molybdenum cofactor sulfurase domain-containing protein
comp8061_c0_seq1	GO:0030151
comp8061_c0_seq1	GO:0030170
comp8067_c0_seq1	GO:0005524	heat shock 70 kda mitochondrial precursor
comp8067_c0_seq1	GO:0006950
comp8082_c0_seq1	GO:0005515	wd40 repeat-containing protein
comp8099_c0_seq1	GO:0005852	eukaryotic translation initiation factor 3 subunit
comp8099_c0_seq1	GO:0003743
comp8099_c0_seq1	GO:0005840
comp8099_c0_seq1	GO:0006446
comp8124_c0_seq1	GO:0016853	pectin lyase-like family protein
comp8124_c0_seq1	GO:0006457
comp8147_c0_seq1	GO:0016746	dihydrolipoamide succinyltransferase
comp8147_c0_seq1	GO:0008152
comp8158_c0_seq1	GO:0007034	snf7 family protein
comp8195_c0_seq1	GO:0005515	help domain protein
comp8234_c0_seq1	GO:0003746	elongation factor ts
comp8234_c0_seq1	GO:0005515
comp8234_c0_seq1	GO:0005840
comp8234_c0_seq1	GO:0006448
comp8245_c0_seq1	GO:0005506	cytochrome p450 family protein
comp8245_c0_seq1	GO:0016705
comp8245_c0_seq1	GO:0020037
comp8245_c0_seq1	GO:0055114
comp8273_c0_seq1	GO:0008152	snf2-related domain-containing protein
comp8273_c0_seq1	GO:0005524
comp8273_c0_seq1	GO:0004386
comp8273_c0_seq1	GO:0003677
comp8273_c0_seq1	EC:3.6.1
comp8273_c0_seq1	EC:3.6.1.15
comp8282_c0_seq1	GO:0005622	5 -3 exoribonuclease 1-like protein
comp8282_c0_seq1	GO:0003676
comp8282_c0_seq1	GO:0008409
comp8282_c0_seq1	GO:0000956
comp8282_c0_seq1	GO:0090305
comp8282_c0_seq1	EC:3.1
comp8298_c0_seq1	GO:0010466	cystatin a1
comp8298_c0_seq1	GO:0052548
comp8298_c0_seq1	GO:0004866
comp8300_c0_seq1	GO:0003924	g-protein subunit alpha 7
comp8300_c0_seq1	GO:0004871
comp8300_c0_seq1	GO:0005525
comp8300_c0_seq1	GO:0031683
comp8300_c0_seq1	GO:0006184
comp8300_c0_seq1	GO:0007186
comp8300_c0_seq1	EC:3.6.1
comp8300_c0_seq1	EC:3.6.1.15
comp8311_c0_seq1	GO:0001735	prenylcysteine oxidase 1
comp8311_c0_seq1	GO:0030328
comp8311_c0_seq1	GO:0055114
comp8311_c0_seq1	EC:1.8.3.5
comp8327_c0_seq1	GO:0016661	fmn-dependent nadh-azoreductase
comp8327_c0_seq1	GO:0055114
comp8348_c0_seq1	GO:0055085	piezo-type mechanosensitive ion channel component 2- partial
comp8366_c0_seq1	GO:0016491	fad dependent oxidoreductase
comp8366_c0_seq1	GO:0055114
comp8372_c0_seq1	GO:0005858	dynein heavy chain axonemal
comp8372_c0_seq1	GO:0003777
comp8372_c0_seq1	GO:0005524
comp8372_c0_seq1	GO:0016887
comp8372_c0_seq1	GO:0001539
comp8372_c0_seq1	GO:0006200
comp8372_c0_seq1	GO:0007018
comp8372_c0_seq1	GO:0005874
comp8372_c0_seq1	EC:3.6.1
comp8372_c0_seq1	EC:3.6.1.3
comp8372_c0_seq1	EC:3.6.1.15
comp8378_c0_seq1	GO:0008144	protein atypical group
comp8378_c0_seq1	GO:0016301
comp8378_c0_seq1	GO:0005524
comp8378_c0_seq1	GO:0016773
comp8378_c0_seq1	GO:0016310
comp8381_c0_seq1	GO:0005488	mroh1_dicdi ame: full=maestro heat-like repeat-containing protein family member 1 ame: full=heat repeat-containing protein 7a homolog
comp8410_c0_seq1	GO:0008440	domain-containing protein
comp8410_c0_seq1	GO:0007165
comp8410_c0_seq1	GO:0016310
comp8410_c0_seq1	GO:0005622
comp8410_c0_seq1	EC:2.7.1.127
comp8421_c0_seq1	GO:0016021	transmembrane protein
comp8432_c0_seq1	GO:0016021	sugar transporter family protein
comp8432_c0_seq1	GO:0022891
comp8432_c0_seq1	GO:0055085
comp8473_c0_seq1	GO:0005488	type-b response regulator
comp8511_c0_seq1	GO:0004872	glutamate ionotropic kainate
comp8511_c0_seq1	GO:0005886
comp8511_c0_seq1	GO:0005230
comp8511_c0_seq1	GO:0055085
comp8511_c0_seq1	GO:0006811
comp8511_c0_seq1	GO:0007165
comp8511_c0_seq1	GO:0044425
comp8511_c0_seq1	GO:0045202
comp8532_c0_seq1	GO:0070008	prolyl oligopeptidase family protein
comp8532_c0_seq1	GO:0006508
comp8532_c0_seq1	GO:0004252
comp8532_c0_seq1	EC:3.4.21
comp8532_c1_seq1	GO:0070008	prolyl oligopeptidase family protein
comp8532_c1_seq1	GO:0006508
comp8532_c1_seq1	GO:0004252
comp8532_c1_seq1	EC:3.4.21
comp8550_c0_seq1	GO:0003924	translation elongation factor 1-alpha
comp8550_c0_seq1	GO:0005525
comp8550_c0_seq1	GO:0044237
comp8550_c0_seq1	GO:0044238
comp8550_c0_seq1	GO:0071704
comp8550_c0_seq1	EC:3.6.1
comp8550_c0_seq1	EC:3.6.1.15
comp8565_c0_seq1	GO:0004553	alpha-glucosidase ii
comp8565_c0_seq1	GO:0005975
comp8575_c0_seq1	GO:0005506	isoform a
comp8575_c0_seq1	GO:0016705
comp8575_c0_seq1	GO:0020037
comp8575_c0_seq1	GO:0055114
comp8597_c0_seq1	GO:0005515	protein turtle isoform x2
comp8608_c0_seq1	GO:0005622	rab gtpase
comp8608_c0_seq1	GO:0005515
comp8608_c0_seq1	GO:0005525
comp8608_c0_seq1	GO:0007264
comp8608_c1_seq1	GO:0005525	rab gtpase
comp8608_c1_seq1	GO:0005622
comp8608_c1_seq1	GO:0007264
comp8618_c0_seq1	GO:0003824	acetyl-coa synthetase
comp8618_c0_seq1	GO:0008152
comp8630_c0_seq1	GO:0005840	60s ribosomal protein l6
comp8630_c0_seq1	GO:0003735
comp8630_c0_seq1	GO:0006412
comp8630_c0_seq1	GO:0042254
comp8650_c1_seq1	GO:0000287	hypothetical protein DDB_G0279743
comp8650_c1_seq1	GO:0008193
comp8650_c1_seq1	GO:0006400
comp8650_c1_seq1	EC:2.7.7
comp8664_c0_seq1	GO:0004313	fatty acid synthase
comp8664_c0_seq1	GO:0004314
comp8664_c0_seq1	GO:0004315
comp8664_c0_seq1	GO:0004316
comp8664_c0_seq1	GO:0004317
comp8664_c0_seq1	GO:0004319
comp8664_c0_seq1	GO:0004320
comp8664_c0_seq1	GO:0008270
comp8664_c0_seq1	GO:0016295
comp8664_c0_seq1	GO:0016296
comp8664_c0_seq1	GO:0055114
comp8664_c0_seq1	GO:0005835
comp8664_c0_seq1	GO:0006633
comp8664_c0_seq1	GO:0042967
comp8664_c0_seq1	EC:2.3.1.85
comp8664_c0_seq1	EC:2.3.1.41
comp8664_c0_seq1	EC:4.2.1.61
comp8664_c0_seq1	EC:3.1.2.14
comp8664_c0_seq1	EC:2.3.1.38
comp8664_c0_seq1	EC:4.2.1.59
comp8664_c0_seq1	EC:1.1.1.100
comp8664_c0_seq1	EC:2.3.1.39
comp8664_c0_seq1	EC:1.3.1.10
comp8664_c0_seq1	EC:2.3.1
comp8665_c0_seq1	GO:0046872	ring zinc finger-containing protein
comp8665_c0_seq1	GO:0008152
comp8681_c0_seq1	GO:0007034	protein
comp8681_c0_seq1	GO:0015031
comp8721_c0_seq1	GO:0045454	thioredoxin-domain-containing protein
comp8721_c0_seq1	GO:0006662
comp8721_c0_seq1	GO:0015035
comp8721_c0_seq1	GO:0055114
comp8721_c0_seq1	GO:0006118
comp8729_c0_seq1	GO:0005524	heat shock 70 kda protein 4-like
comp8769_c0_seq1	GO:0005856	unconventional myosin heavy chain
comp8769_c0_seq1	GO:0000166
comp8780_c0_seq1	GO:0031625	predicted protein; predicted protein [Naegleria gruberi]
comp8780_c0_seq1	GO:0031461
comp8780_c0_seq1	GO:0006511
comp8784_c0_seq1	GO:0005515	tetratricopeptide-like helical domain-containing protein
comp8786_c0_seq1	GO:0005885	actin-related protein arp3
comp8786_c0_seq1	GO:0005524
comp8786_c0_seq1	GO:0034314
comp8821_c0_seq1	GO:0005515	wd40 repeat-containing protein
comp8838_c0_seq1	GO:0051213	taurine dioxygenase
comp8838_c0_seq1	GO:0055114
comp8848_c0_seq1	GO:0005634	protein phosphatase catalytic
comp8848_c0_seq1	GO:0005737
comp8848_c0_seq1	GO:0004721
comp8848_c0_seq1	GO:0005515
comp8848_c0_seq1	GO:0006470
comp8848_c0_seq1	EC:3.1.3.16
comp8848_c0_seq1	EC:3.1
comp8848_c0_seq1	EC:3.1.3.41
comp8851_c0_seq1	GO:0005515	microtubule-associated protein futsch-like
comp8853_c0_seq1	GO:0005488	dynamin b
comp8901_c0_seq1	GO:0005840	ribosomal protein l38
comp8901_c0_seq1	GO:0003735
comp8901_c0_seq1	GO:0006412
comp8901_c0_seq1	GO:0042254
comp8904_c0_seq1	GO:0016021	predicted protein; predicted protein [Naegleria gruberi]
comp8907_c0_seq1	GO:0006413	eukaryotic translation initiation factor 3
comp8907_c0_seq1	GO:0044444
comp8907_c0_seq1	GO:0032991
comp8927_c0_seq1	GO:0016021	---NA---
comp8927_c0_seq1	GO:0022857
comp8927_c0_seq1	GO:0055085
comp8934_c0_seq1	GO:0051015	filamin-a isoform x3
comp8946_c0_seq1	GO:0045454	thioredoxin family protein
comp8946_c0_seq1	GO:0006662
comp8946_c0_seq1	GO:0016853
comp8946_c0_seq1	GO:0015035
comp8946_c0_seq1	GO:0005783
comp8946_c0_seq1	GO:0055114
comp8946_c0_seq1	GO:0006118
comp8948_c0_seq1	GO:0005524	single-stranded dna-binding protein
comp8948_c0_seq1	GO:0017111
comp8948_c0_seq1	GO:0070526
comp8948_c0_seq1	EC:3.6.1
comp8948_c0_seq1	EC:3.6.1.15
comp8964_c0_seq1	GO:0005515	sterile alpha motif domain-containing protein 7
comp8967_c0_seq1	GO:0005488	heat repeat-containing protein
comp8987_c0_seq1	GO:0016021	lutropin-choriogonadotropic hormone receptor-like
comp8987_c0_seq1	GO:0016500
comp8987_c0_seq1	GO:0007187
comp8987_c0_seq2	GO:0016021	lutropin-choriogonadotropic hormone receptor-like
comp8987_c0_seq2	GO:0016500
comp8987_c0_seq2	GO:0007187
comp8992_c0_seq1	GO:0005840	40s ribosomal protein s33
comp8992_c0_seq1	GO:0003735
comp8992_c0_seq1	GO:0006412
comp8992_c0_seq1	GO:0042254
comp8997_c0_seq1	GO:0005743	carrier protein mitochondrial-like
comp8997_c0_seq1	GO:0055085
comp8997_c0_seq1	GO:0016021
comp8997_c0_seq1	GO:0005215
comp9002_c0_seq1	GO:0003676	longitudinals lacking isoform 6
comp9002_c0_seq1	GO:0046872
comp9008_c0_seq1	GO:0016021	multidrug resistance-associated protein
comp9008_c0_seq1	GO:0005524
comp9008_c0_seq1	GO:0042626
comp9008_c0_seq1	GO:0055085
comp9008_c0_seq1	EC:3.6.1
comp9008_c0_seq1	EC:3.6.1.3
comp9008_c0_seq1	EC:3.6.1.15
comp9031_c0_seq1	GO:0004830	tryptophanyl-trna cytoplasmic-like
comp9031_c0_seq1	GO:0006436
comp9031_c0_seq1	GO:0005524
comp9031_c0_seq1	GO:0005737
comp9031_c0_seq1	GO:0006568
comp9031_c0_seq1	EC:6.1.1.2
comp9031_c0_seq1	EC:6.1.1
comp9039_c0_seq1	GO:0005515	hypothetical protein X975_03993, partial
comp9049_c0_seq1	GO:0006259	minos transposase
comp9057_c0_seq1	GO:0016021	facilitated trehalose transporter tret1-2 homolog
comp9057_c0_seq1	GO:0022857
comp9057_c0_seq1	GO:0055085
comp9060_c0_seq1	GO:0005774	myotubularin-related protein 2- partial
comp9060_c0_seq1	GO:0008138
comp9060_c0_seq1	GO:0048666
comp9060_c0_seq1	GO:2000645
comp9060_c0_seq1	GO:2000643
comp9060_c0_seq1	GO:0046855
comp9060_c0_seq1	GO:0004725
comp9060_c0_seq1	GO:0097060
comp9060_c0_seq1	GO:0032288
comp9060_c0_seq1	GO:0046856
comp9060_c0_seq1	GO:0097062
comp9060_c0_seq1	GO:0005829
comp9060_c0_seq1	GO:0035335
comp9060_c0_seq1	GO:0030424
comp9060_c0_seq1	GO:0031642
comp9060_c0_seq1	GO:0008021
comp9060_c0_seq1	GO:0006661
comp9060_c0_seq1	GO:0052866
comp9060_c0_seq1	GO:0042803
comp9060_c0_seq1	GO:0090394
comp9060_c0_seq1	GO:0051262
comp9060_c0_seq1	GO:0097481
comp9060_c0_seq1	GO:0031901
comp9060_c0_seq1	GO:0005634
comp9060_c0_seq1	GO:0002091
comp9060_c0_seq1	GO:0006570
comp9060_c0_seq1	EC:3.1.3.16
comp9060_c0_seq1	EC:3.1
comp9060_c0_seq1	EC:3.1.3.48
comp9060_c0_seq1	EC:3.1.3.41
comp9060_c0_seq1	EC:3.1.3
comp9064_c0_seq1	GO:0005829	leucine--trna cytoplasmic
comp9064_c0_seq1	GO:0002161
comp9064_c0_seq1	GO:0004823
comp9064_c0_seq1	GO:0005515
comp9064_c0_seq1	GO:0005524
comp9064_c0_seq1	GO:0006429
comp9064_c0_seq1	GO:0006450
comp9064_c0_seq1	GO:0009097
comp9064_c0_seq1	GO:0009098
comp9064_c0_seq1	GO:0009099
comp9064_c0_seq1	EC:6.1.1.4
comp9064_c0_seq1	EC:6.1.1
comp9064_c0_seq1	EC:3.1.1.1
comp9072_c0_seq1	GO:0007005	hypothetical protein DDB_G0289465; hypothetical protein DDB_G0289465 [Dictyostelium discoideum AX4]
comp9072_c0_seq1	GO:0005743
comp9095_c0_seq1	GO:0008665	trna 2 -phosphotransferase 1-like
comp9095_c0_seq1	GO:0045859
comp9095_c0_seq1	GO:0006388
comp9095_c0_seq1	GO:0016772
comp9099_c0_seq1	GO:0003777	dynein-1-alpha heavy flagellar inner arm i1 complex
comp9099_c0_seq1	GO:0030286
comp9099_c0_seq1	GO:0006200
comp9099_c0_seq1	GO:0005524
comp9099_c0_seq1	GO:0007018
comp9099_c0_seq1	GO:0016887
comp9099_c0_seq1	GO:0005874
comp9099_c0_seq1	EC:3.6.1
comp9099_c0_seq1	EC:3.6.1.3
comp9099_c0_seq1	EC:3.6.1.15
comp9119_c0_seq1	GO:0003676	c2h2-type zinc finger-containing protein
comp9119_c0_seq1	GO:0008270
comp9127_c0_seq1	GO:0005506	indole-3-acetaldehyde oxidase-like
comp9127_c0_seq1	GO:0009055
comp9127_c0_seq1	GO:0016614
comp9127_c0_seq1	GO:0050660
comp9127_c0_seq1	GO:0051537
comp9127_c0_seq1	GO:0055114
comp9127_c0_seq1	GO:0006118
comp9134_c0_seq1	GO:0019829	proton motive
comp9134_c0_seq1	GO:0046872
comp9134_c0_seq1	GO:0006754
comp9134_c0_seq1	GO:0006812
comp9134_c0_seq1	GO:0016021
comp9134_c0_seq1	GO:0034220
comp9134_c0_seq1	GO:0006200
comp9134_c0_seq1	GO:0005524
comp9134_c0_seq1	EC:3.6.1
comp9134_c0_seq1	EC:3.6.1.3
comp9134_c0_seq1	EC:3.6.1.15
comp9137_c0_seq1	GO:0005515	---NA---
comp9140_c0_seq1	GO:0004743	pyruvate kinase
comp9140_c0_seq1	GO:0016310
comp9140_c0_seq1	GO:0030955
comp9140_c0_seq1	GO:0000287
comp9140_c0_seq1	GO:0006096
comp9140_c0_seq1	GO:0006094
comp9140_c0_seq1	GO:0006144
comp9140_c0_seq1	GO:0015976
comp9140_c0_seq1	EC:2.7.1.40
comp9142_c0_seq1	GO:0004553	PREDICTED: beta-glucuronidase-like
comp9142_c0_seq1	GO:0005975
comp9151_c0_seq1	GO:0030170	glycogen phosphorylase
comp9151_c0_seq1	GO:0005975
comp9151_c0_seq1	GO:0008184
comp9151_c0_seq1	EC:2.4.1.1
comp9154_c0_seq1	GO:0016021	atp-binding cassette transporter
comp9154_c0_seq1	GO:0005524
comp9154_c0_seq1	GO:0042626
comp9154_c0_seq1	GO:0006200
comp9154_c0_seq1	GO:0055085
comp9154_c0_seq1	EC:3.6.1
comp9154_c0_seq1	EC:3.6.1.3
comp9154_c0_seq1	EC:3.6.1.15
comp9177_c0_seq1	GO:0031932	cytosolic regulator of adenylyl cyclase
comp9177_c0_seq1	GO:0005488
comp9177_c0_seq1	GO:0031929
comp9182_c0_seq1	GO:0044765	glutamate receptor u1
comp9182_c0_seq1	GO:0044763
comp9182_c0_seq1	GO:0005215
comp9196_c0_seq1	GO:0009058	eif4gamma eif5 eif2-epsilon domain containing partial
comp9196_c0_seq1	GO:0016779
comp9200_c0_seq1	GO:0005524	succinyl- beta subunit family protein
comp9200_c0_seq1	GO:0016874
comp9200_c0_seq1	GO:0008152
comp9203_c0_seq1	GO:0004519	endonuclease-reverse transcriptase
comp9203_c0_seq1	GO:0003964
comp9203_c0_seq1	GO:0090305
comp9203_c0_seq1	GO:0006278
comp9203_c0_seq1	GO:0003723
comp9203_c0_seq1	EC:3.1
comp9203_c0_seq1	EC:2.7.7.49
comp9213_c0_seq1	GO:0010466	hypothetical protein TcasGA2_TC011986; low quality protein: uncharacterized protein loc658528
comp9213_c0_seq1	GO:0005576
comp9213_c0_seq1	GO:0030414
comp9213_c0_seq1	GO:0005509
comp9215_c0_seq1	GO:0003676	zinc finger protein 43-like
comp9215_c0_seq1	GO:0046872
comp9258_c0_seq1	GO:0005622	cral n-terminus family protein
comp9258_c0_seq1	GO:0006810
comp9258_c0_seq1	GO:0005215
comp9264_c0_seq1	GO:0003958	nadph-cytochrome-p450 oxidoreductase
comp9264_c0_seq1	GO:0005506
comp9264_c0_seq1	GO:0010181
comp9264_c0_seq1	GO:0055114
comp9264_c0_seq1	GO:0006118
comp9264_c0_seq1	EC:1.6.2.4
comp9288_c0_seq1	GO:0005488	armadillo repeat-containing protein
comp9288_c0_seq1	GO:0016772
comp9295_c0_seq1	GO:0005488	type a von willebrand factor domain-containing protein
comp9301_c0_seq1	GO:0006355	mads-box transcription factor
comp9301_c0_seq1	GO:0003677
comp9301_c0_seq1	GO:0046983
comp9301_c0_seq1	GO:0005634
comp9305_c0_seq1	GO:0005886	dopamine receptor 2 isoform x1
comp9305_c0_seq1	GO:0016021
comp9305_c0_seq1	GO:0004935
comp9305_c0_seq1	GO:0071875
comp9305_c0_seq1	GO:0007187
comp9344_c0_seq1	GO:0003676	hypothetical protein D910_09013; uncharacterized protein loc103518486
comp9344_c0_seq1	GO:0015074
comp9357_c0_seq1	GO:0016297	fatty acid synthase
comp9357_c0_seq1	GO:0016491
comp9357_c0_seq1	GO:0005835
comp9357_c0_seq1	GO:0006633
comp9357_c0_seq1	GO:0042967
comp9357_c0_seq1	EC:2.3.1.85
comp9357_c0_seq1	EC:3.1.2.14
comp9372_c0_seq2	GO:0004672	gdt1 protein
comp9390_c0_seq1	GO:0005515	ubx domain-containing protein
comp9403_c0_seq1	GO:0005747	nadh dehydrogenase fe-s protein
comp9403_c0_seq1	GO:0008137
comp9403_c0_seq1	GO:0009055
comp9403_c0_seq1	GO:0051536
comp9403_c0_seq1	GO:0006120
comp9403_c0_seq1	GO:0006744
comp9403_c0_seq1	GO:0006814
comp9403_c0_seq1	GO:0015992
comp9403_c0_seq1	GO:0006118
comp9403_c0_seq1	EC:1.6.99.5
comp9403_c0_seq1	EC:1.6.99.3
comp9403_c0_seq1	EC:1.6.5.3
comp9409_c0_seq1	GO:0005737	ef-hand domain-containing transaldolase
comp9409_c0_seq1	GO:0004801
comp9409_c0_seq1	GO:0005509
comp9409_c0_seq1	GO:0005975
comp9409_c0_seq1	GO:0006098
comp9409_c0_seq1	EC:2.2.1.2
comp9425_c0_seq1	GO:0005634	importin subunit alpha a
comp9425_c0_seq1	GO:0005737
comp9425_c0_seq1	GO:0005515
comp9425_c0_seq1	GO:0008565
comp9425_c0_seq1	GO:0006606
comp9430_c1_seq1	GO:0000786	h2ax_tetpy ame: full=histone h2ax ame: full=histone short=h2a1 ame: full=histone
comp9430_c1_seq1	GO:0003677
comp9430_c1_seq1	GO:0006334
comp9430_c1_seq1	GO:0005634
comp9430_c1_seq1	GO:0046982
comp9438_c0_seq1	GO:0006357	mediator complex subunit 10
comp9438_c0_seq1	GO:0001104
comp9438_c0_seq1	GO:0016592
comp9472_c0_seq1	GO:0009058	nucleotidyl transferase
comp9472_c0_seq1	GO:0016779
comp9480_c0_seq1	GO:0005869	dynactin 50 kda subunit
comp9480_c0_seq1	GO:0007067
comp9480_c0_seq1	GO:0007017
comp9524_c0_seq1	GO:0008270	protein
comp9524_c0_seq1	GO:0016491
comp9524_c0_seq1	GO:0055114
comp9532_c0_seq1	GO:0005886	g-protein-coupled receptor family 3 protein 11
comp9532_c0_seq1	GO:0016021
comp9532_c0_seq1	GO:0004965
comp9532_c0_seq1	GO:0007216
comp9545_c0_seq1	GO:0006200	abc transporter-related protein
comp9545_c0_seq1	GO:0005524
comp9545_c0_seq1	GO:0016887
comp9545_c0_seq1	EC:3.6.1
comp9545_c0_seq1	EC:3.6.1.3
comp9545_c0_seq1	EC:3.6.1.15
comp9556_c0_seq1	GO:0004096	catalase 1
comp9556_c0_seq1	GO:0020037
comp9556_c0_seq1	GO:0046872
comp9556_c0_seq1	GO:0006457
comp9556_c0_seq1	GO:0006979
comp9556_c0_seq1	GO:0042744
comp9556_c0_seq1	GO:0055114
comp9556_c0_seq1	GO:0006568
comp9556_c0_seq1	GO:0006804
comp9556_c0_seq1	GO:0015947
comp9556_c0_seq1	EC:1.11.1.7
comp9556_c0_seq1	EC:1.11.1.6
comp9567_c0_seq1	GO:0005515	egf-like domain-containing protein
comp9570_c0_seq1	GO:0004831	tyrosyl-trna synthetase
comp9570_c0_seq1	GO:0005524
comp9570_c0_seq1	GO:0000162
comp9570_c0_seq1	GO:0006437
comp9570_c0_seq1	GO:0006571
comp9570_c0_seq1	GO:0009094
comp9570_c0_seq1	EC:6.1.1.1
comp9570_c0_seq1	EC:6.1.1
comp9581_c0_seq1	GO:0005634	hypothetical protein YQE_03028, partial
comp9581_c0_seq1	GO:0004861
comp9581_c0_seq1	GO:0007050
comp9581_c0_seq1	GO:0045859
comp9581_c0_seq1	EC:2.7.1
comp9583_c0_seq1	GO:0004674	myosin heavy chain kinase
comp9583_c0_seq1	GO:0005524
comp9583_c0_seq1	GO:0006468
comp9583_c0_seq1	GO:0009069
comp9583_c0_seq1	EC:2.7.11
comp9584_c0_seq1	GO:0005506	cytochrome p450 family protein
comp9584_c0_seq1	GO:0016705
comp9584_c0_seq1	GO:0020037
comp9584_c0_seq1	GO:0055114
comp9612_c0_seq1	GO:0005525	adp-ribosylation factor 1
comp9612_c0_seq1	GO:0005622
comp9612_c0_seq1	GO:0007264
comp9615_c0_seq1	GO:0003676	PREDICTED: uncharacterized protein LOC103523276
comp9616_c0_seq1	GO:0016020	glutamate receptor kainate 2-like isoform x2
comp9616_c0_seq1	GO:0004970
comp9616_c0_seq1	GO:0005234
comp9616_c0_seq1	GO:0006811
comp9616_c0_seq1	GO:0007165
comp9616_c0_seq1	GO:0007268
comp9642_c0_seq1	GO:0004842	ubiquitin-conjugating enzyme
comp9642_c0_seq1	GO:0016567
comp9645_c0_seq1	GO:0004674	protein kinase domain containing protein
comp9645_c0_seq1	GO:0005524
comp9645_c0_seq1	GO:0006468
comp9645_c0_seq1	GO:0009069
comp9645_c0_seq1	EC:2.7.11
comp9669_c0_seq1	GO:0005515	wd repeat protein 18
comp9679_c0_seq1	GO:0008152	snf2-related domain-containing protein
comp9679_c0_seq1	GO:0005524
comp9679_c0_seq1	GO:0004386
comp9679_c0_seq1	GO:0003677
comp9679_c0_seq1	EC:3.6.1
comp9679_c0_seq1	EC:3.6.1.15
comp9679_c1_seq1	GO:0008152	snf2-related domain-containing protein
comp9679_c1_seq1	GO:0005524
comp9679_c1_seq1	GO:0004386
comp9679_c1_seq1	GO:0003677
comp9679_c1_seq1	EC:3.6.1
comp9679_c1_seq1	EC:3.6.1.15
comp9707_c0_seq1	GO:0005856	PREDICTED: titin-like; PREDICTED: titin-like [Tribolium castaneum]
comp9711_c0_seq1	GO:0016491	malate dehydrogenase-like
comp9711_c0_seq1	GO:0055114
comp9714_c0_seq1	GO:0006259	hypothetical protein EAI_14404; hypothetical protein EAI_14404 [Harpegnathos saltator]
comp9714_c0_seq1	GO:0046872
comp9714_c0_seq1	GO:0003676
comp9714_c0_seq1	GO:0003824
comp9748_c0_seq1	GO:0016021	hypothetical protein D910_06512, partial; uncharacterized protein loc660599
comp9748_c0_seq1	GO:0005524
comp9748_c0_seq1	GO:0042626
comp9748_c0_seq1	GO:0006200
comp9748_c0_seq1	GO:0055085
comp9748_c0_seq1	EC:3.6.1
comp9748_c0_seq1	EC:3.6.1.3
comp9748_c0_seq1	EC:3.6.1.15
comp9777_c0_seq1	GO:0004869	cystatin beta
comp9809_c0_seq1	GO:0004478	s-adenosylmethionine synthetase
comp9809_c0_seq1	GO:0046872
comp9809_c0_seq1	GO:0006556
comp9809_c0_seq1	GO:0006730
comp9809_c0_seq1	GO:0005524
comp9809_c0_seq1	GO:0006555
comp9809_c0_seq1	EC:2.5.1.6
comp9812_c0_seq1	GO:0005515	hypothetical protein DDB_G0292456; hypothetical protein DDB_G0292456 [Dictyostelium discoideum AX4]
comp9812_c0_seq1	GO:0008236
comp9812_c0_seq1	GO:0006508
comp9818_c0_seq1	GO:0003676	ubiquitinconjugating enzyme subfamily protein
comp9818_c0_seq1	GO:0000166
comp9823_c0_seq1	GO:0003824	protein phosphatase 2c-related protein
comp9823_c0_seq1	GO:0008152
comp9823_c0_seq2	GO:0005634	basic-leucine zipper transcription factor
comp9823_c0_seq2	GO:0003700
comp9823_c0_seq2	GO:0043565
comp9823_c0_seq2	GO:0006355
comp9823_c0_seq2	GO:0005667
comp9823_c0_seq2	GO:0045449
comp9829_c0_seq1	GO:0055085	vacuolar atp synthase subunit d
comp9829_c0_seq1	GO:0042626
comp9829_c0_seq1	GO:0006200
comp9829_c0_seq1	EC:3.6.1
comp9829_c0_seq1	EC:3.6.1.3
comp9829_c0_seq1	EC:3.6.1.15
comp9839_c0_seq1	GO:0016020	neural cell adhesion molecule 1 isoform x2
comp9839_c1_seq1	GO:0016020	neural cell adhesion molecule 1 isoform x2
comp9843_c0_seq1	GO:0003824	transketolase-like protein 2 isoform x1
comp9843_c0_seq1	GO:0008152
comp9874_c0_seq1	GO:0004563	hexb2_dicdi ame: full=beta-hexosaminidase subunit b2 ame: full=beta-n-acetylhexosaminidase subunit b2 ame: full=n-acetyl-beta-glucosaminidase subunit b2 flags: precursor
comp9874_c0_seq1	GO:0005975
comp9874_c0_seq1	GO:0001575
comp9874_c0_seq1	GO:0006027
comp9874_c0_seq1	GO:0006040
comp9874_c0_seq1	EC:3.2.1.52
comp9874_c0_seq1	EC:3.2.1
comp9889_c0_seq1	GO:0008270	alcohol dehydrogenase
comp9889_c0_seq1	GO:0016491
comp9889_c0_seq1	GO:0055114
comp9899_c0_seq1	GO:0008270	lysosomal alpha-mannosidase-like
comp9899_c0_seq1	GO:0015923
comp9899_c0_seq1	GO:0030246
comp9899_c0_seq1	GO:0006013
comp9899_c0_seq1	EC:3.2.1
comp9903_c0_seq1	GO:0008234	cathepsin l isotype 3
comp9903_c0_seq1	GO:0006508
comp9903_c0_seq1	EC:3.4
comp9913_c0_seq1	GO:0003824	hypothetical protein TcasGA2_TC003912
comp9913_c0_seq1	GO:0046872
comp9917_c0_seq1	GO:0015629	actin binding protein
comp9917_c0_seq1	GO:0003779
comp9917_c0_seq1	GO:0005198
comp9917_c0_seq1	GO:0007010
comp9917_c0_seq1	GO:0007155
comp9917_c1_seq1	GO:0007010	actin binding protein
comp9917_c1_seq1	GO:0003779
comp9917_c1_seq1	GO:0007155
comp9917_c1_seq1	GO:0005198
comp9917_c1_seq1	GO:0015629
comp9921_c0_seq1	GO:0015629	cofa_dicdi ame: full=cofilin-1a
comp9921_c0_seq1	GO:0003779
comp9921_c0_seq1	GO:0030042
comp9937_c0_seq1	GO:0016668	pyridine nucleotide-disulfide oxidoreductase
comp9937_c0_seq1	GO:0050660
comp9937_c0_seq1	GO:0045454
comp9937_c0_seq1	GO:0055114
comp9949_c0_seq1	GO:0004601	thioredoxin peroxidase 2
comp9949_c0_seq1	GO:0051920
comp9949_c0_seq1	GO:0055114
comp9949_c0_seq1	GO:0006804
comp9949_c0_seq1	GO:0006979
comp9949_c0_seq1	EC:1.11.1.15
comp9949_c0_seq1	EC:1.11.1.7
comp10015_c0_seq1	GO:0005622	ras gtpase
comp10015_c0_seq1	GO:0016020
comp10015_c0_seq1	GO:0003924
comp10015_c0_seq1	GO:0005525
comp10015_c0_seq1	GO:0006184
comp10015_c0_seq1	GO:0007264
comp10015_c0_seq1	GO:0015031
comp10015_c0_seq1	EC:3.6.1
comp10015_c0_seq1	EC:3.6.1.15
comp10015_c1_seq1	GO:0016020	ras gtpase
comp10015_c1_seq1	GO:0003924
comp10015_c1_seq1	GO:0005525
comp10015_c1_seq1	GO:0006184
comp10015_c1_seq1	GO:0007264
comp10015_c1_seq1	GO:0015031
comp10015_c1_seq1	EC:3.6.1
comp10015_c1_seq1	EC:3.6.1.15
comp10028_c0_seq1	GO:0016020	bi1_dicdi ame: full=bax inhibitor 1 homolog short=bi-1
comp10060_c0_seq1	GO:0017056	nucleoporin 155
comp10060_c0_seq1	GO:0005643
comp10060_c0_seq1	GO:0006913
comp10067_c0_seq1	GO:0000139	alpha actinin
comp10067_c0_seq1	GO:0003779
comp10067_c0_seq1	GO:0005509
comp10067_c0_seq1	GO:0008375
comp10067_c0_seq1	GO:0006486
comp10067_c0_seq1	EC:2.4.1
comp10076_c0_seq1	GO:0016021	acetylcholine receptor subunit beta-type
comp10076_c0_seq1	GO:0030054
comp10076_c0_seq1	GO:0045211
comp10076_c0_seq1	GO:0004889
comp10076_c0_seq1	GO:0006812
comp10076_c0_seq1	GO:0034220
comp10076_c0_seq1	GO:0007165
comp10090_c0_seq1	GO:0006468	protein kinase domain containing protein
comp10090_c0_seq1	GO:0005524
comp10090_c0_seq1	GO:0004674
comp10090_c0_seq1	GO:0009069
comp10090_c0_seq1	EC:2.7.11
comp10099_c0_seq1	GO:0004842	e3 ubiquitinprotein ligase
comp10099_c0_seq1	GO:0005515
comp10099_c0_seq1	GO:0008270
comp10099_c0_seq1	GO:0016567
comp10104_c0_seq1	GO:0006260	uncharacterized protein LOC100121110; uncharacterized protein loc100121110
comp10104_c0_seq1	GO:1901363
comp10104_c0_seq1	GO:0097159
comp10104_c0_seq1	GO:0003824
comp10104_c0_seq2	GO:0006260	hypothetical protein EAI_10829; uncharacterized protein loc103569525
comp10104_c0_seq2	GO:1901363
comp10104_c0_seq2	GO:0097159
comp10104_c0_seq2	GO:0003824
comp10126_c0_seq1	GO:0005509	letm1 and ef-hand domain-containing protein mitochondrial
comp10137_c0_seq1	GO:0005214	cuticular protein rr-1 motif 23
comp10147_c0_seq1	GO:0004767	saposin b domain-containing protein
comp10147_c0_seq1	GO:0006685
comp10147_c0_seq1	GO:0006687
comp10147_c0_seq1	EC:3.1
comp10147_c0_seq1	EC:3.1.4.12
comp10147_c0_seq1	EC:3.1.1
comp10148_c0_seq1	GO:0016021	hypothetical protein TcasGA2_TC009526; uncharacterized protein loc658216
comp10148_c0_seq1	GO:0004930
comp10148_c0_seq1	GO:0007186
comp10168_c0_seq1	GO:0010466	cd109 antigen
comp10168_c0_seq1	GO:0005576
comp10168_c0_seq1	GO:0052548
comp10169_c0_seq1	GO:0009058	hypothetical protein TcasGA2_TC012307; hypothetical protein TcasGA2_TC012307 [Tribolium castaneum]
comp10169_c0_seq1	GO:0003824
comp10171_c0_seq1	GO:0016740	mariner mos1 transposase
comp10180_c0_seq1	GO:0006355	period isoform x1
comp10180_c0_seq1	GO:0004871
comp10180_c0_seq1	GO:0007165
comp10249_c0_seq1	GO:0005515	thyroid receptor-interacting protein 11
comp10266_c0_seq1	GO:0005525	ras oncogene family
comp10266_c0_seq1	GO:0007264
comp10266_c0_seq1	GO:0015031
comp10275_c0_seq1	GO:0004559	manb_dicdi ame: full=alpha-mannosidase b flags: precursor
comp10275_c0_seq1	GO:0008270
comp10275_c0_seq1	GO:0030246
comp10275_c0_seq1	GO:0006013
comp10275_c0_seq1	EC:3.2.1.24
comp10275_c0_seq1	EC:3.2.1
comp10288_c0_seq1	GO:0005856	ankyrin repeat-containing protein
comp10288_c0_seq1	GO:0006909
comp10288_c1_seq1	GO:0005856	ankyrin repeat-containing protein
comp10288_c1_seq1	GO:0006909
comp10310_c0_seq1	GO:0080019	fatty acyl- reductase cg5065
comp10331_c0_seq1	GO:0016021	g-protein coupled receptor
comp10331_c0_seq1	GO:0007186
comp10331_c0_seq1	GO:0004930
comp10332_c0_seq1	GO:0050839	glial cell line-derived neurotrophic family receptor- isoform k
comp10332_c0_seq1	GO:0016167
comp10332_c0_seq1	GO:0031362
comp10332_c0_seq1	GO:0007165
comp10353_c0_seq1	GO:0005515	tetratricopeptide-like helical domain-containing protein
comp10406_c0_seq1	GO:0003677	twitchin- partial
comp10408_c0_seq1	GO:0006629	hypothetical protein DDB_G0279705
comp10418_c0_seq1	GO:0005576	hypothetical protein YQE_11707, partial; hypothetical protein YQE_11707, partial [Dendroctonus ponderosae]
comp10438_c0_seq1	GO:0006261	dna polymerase v family protein
comp10438_c0_seq1	GO:0003887
comp10438_c0_seq1	GO:0003677
comp10438_c0_seq1	GO:0006351
comp10438_c0_seq1	GO:0042575
comp10438_c0_seq1	EC:2.7.7.7
comp10440_c0_seq1	GO:0004553	glycoside hydrolase family 1
comp10440_c0_seq1	GO:0005975
comp10445_c0_seq1	GO:0015031	tumor susceptibility gene 101 protein
comp10445_c0_seq1	GO:0006464
comp10464_c0_seq1	GO:0005777	acyl- oxidase
comp10464_c0_seq1	GO:0003995
comp10464_c0_seq1	GO:0003997
comp10464_c0_seq1	GO:0050660
comp10464_c0_seq1	GO:0006635
comp10464_c0_seq1	GO:0006118
comp10464_c0_seq1	GO:0006637
comp10464_c0_seq1	EC:1.3.99.3
comp10464_c0_seq1	EC:1.3.3.6
comp10466_c0_seq1	GO:0016021	facilitated trehalose transporter tret1-like
comp10466_c0_seq1	GO:0022857
comp10466_c0_seq1	GO:0055085
comp10535_c0_seq1	GO:0004190	hypothetical protein D910_01574, partial
comp10535_c0_seq1	GO:0006508
comp10535_c0_seq1	EC:3.4.23
comp10535_c0_seq2	GO:0004190	hypothetical protein D910_01574, partial
comp10535_c0_seq2	GO:0006508
comp10535_c0_seq2	EC:3.4.23
comp10540_c0_seq1	GO:0005488	catalytic core
comp10595_c0_seq1	GO:0080019	fatty acyl- reductase cg5065
comp10595_c0_seq1	GO:0008152
comp10623_c0_seq1	GO:0004222	zinc metalloproteinase nas-13
comp10623_c0_seq1	GO:0006508
comp10623_c0_seq1	EC:3.4.24
comp10629_c0_seq1	GO:0007165	sam domain-containing protein
comp10667_c0_seq1	GO:0004812	isoleucine trna
comp10667_c0_seq1	GO:0005524
comp10667_c0_seq1	GO:0006418
comp10667_c0_seq1	EC:6.1.1
comp10688_c0_seq1	GO:0044699	odorant receptor 37
comp10688_c0_seq1	GO:0050896
comp10690_c0_seq1	GO:0004560	alpha-l-fucosidase-like
comp10690_c0_seq1	GO:0006004
comp10690_c0_seq1	EC:3.2.1.51
comp10690_c0_seq1	EC:3.2.1
comp10707_c0_seq1	GO:0046856	inositol 5-phosphatase
comp10708_c0_seq1	GO:0003676	---NA---
comp10728_c0_seq1	GO:0006836	sodium-dependent neutral amino acid transporter b at2-like
comp10728_c0_seq1	GO:0005328
comp10728_c0_seq1	GO:0016021
comp10728_c0_seq1	GO:0035725
comp10739_c0_seq1	GO:0003993	prostatic acid phosphatase
comp10739_c0_seq1	GO:0006771
comp10739_c0_seq1	GO:0019497
comp10739_c0_seq1	EC:3.1
comp10739_c0_seq1	EC:3.1.3.41
comp10739_c0_seq1	EC:3.1.3.2
comp10768_c0_seq1	GO:0005783	calr_dicdi ame: full=calreticulin flags: precursor
comp10768_c0_seq1	GO:0005509
comp10768_c0_seq1	GO:0051082
comp10768_c0_seq1	GO:0006457
comp10795_c0_seq1	GO:0016021	inorganic phosphate cotransporter
comp10795_c0_seq1	GO:0055085
comp10816_c0_seq1	GO:0004797	thymidine kinase
comp10816_c0_seq1	GO:0006260
comp10816_c0_seq1	GO:0005524
comp10816_c0_seq1	GO:0016310
comp10816_c0_seq1	GO:0006206
comp10816_c0_seq1	GO:0006230
comp10816_c0_seq1	EC:2.7.1.145
comp10816_c0_seq1	EC:2.7.1.21
comp10825_c0_seq1	GO:0008270	dhhc zinc finger domain containing protein
comp10826_c1_seq1	GO:0005515	defective in cullin neddylation protein 1
comp10827_c0_seq1	GO:0005515	g protein b-subunit
comp10829_c0_seq1	GO:0005737	leucyl-trna synthetase
comp10829_c0_seq1	GO:0002161
comp10829_c0_seq1	GO:0004823
comp10829_c0_seq1	GO:0005524
comp10829_c0_seq1	GO:0006429
comp10829_c0_seq1	GO:0006450
comp10829_c0_seq1	GO:0009097
comp10829_c0_seq1	GO:0009098
comp10829_c0_seq1	GO:0009099
comp10829_c0_seq1	EC:6.1.1.4
comp10829_c0_seq1	EC:6.1.1
comp10829_c0_seq1	EC:3.1.1.1
comp10841_c0_seq1	GO:0000166	polyadenylate-binding protein 5
comp10841_c0_seq1	GO:0003676
comp10865_c0_seq1	GO:0042256	translation initiation factor 6
comp10865_c0_seq1	GO:0003743
comp10865_c0_seq1	GO:0043022
comp10865_c0_seq1	GO:0005840
comp10865_c0_seq1	GO:0006446
comp10872_c0_seq1	GO:0005730	multidrug resistance
comp10872_c0_seq1	GO:0005794
comp10872_c0_seq1	GO:0005886
comp10872_c0_seq1	GO:0016021
comp10872_c0_seq1	GO:0005524
comp10872_c0_seq1	GO:0016491
comp10872_c0_seq1	GO:0042626
comp10872_c0_seq1	GO:0006200
comp10872_c0_seq1	GO:0006691
comp10872_c0_seq1	GO:0009235
comp10872_c0_seq1	GO:0019369
comp10872_c0_seq1	GO:0042493
comp10872_c0_seq1	GO:0055085
comp10872_c0_seq1	EC:3.6.1
comp10872_c0_seq1	EC:3.6.1.3
comp10872_c0_seq1	EC:3.6.1.15
comp10895_c0_seq1	GO:0005506	fhba_dicdi ame: full=flavohemoprotein a ame: full= a ame: full=flavohemoglobin a ame: full=hemoglobin-like protein a ame: full=nitric oxide dioxygenase a short=no oxygenase a short=nod a
comp10895_c0_seq1	GO:0016491
comp10895_c0_seq1	GO:0020037
comp10895_c0_seq1	GO:0015671
comp10895_c0_seq1	GO:0055114
comp10933_c0_seq1	GO:0016021	solute carrier family 22 member 1
comp10933_c0_seq1	GO:0055085
comp10933_c0_seq1	GO:0022857
comp10985_c0_seq1	GO:0016021	facilitated trehalose transporter tret1
comp10985_c0_seq1	GO:0022857
comp10985_c0_seq1	GO:0055085
comp10993_c0_seq1	GO:0006891	c-terminal casp domain-containing protein
comp10993_c0_seq1	GO:0008080
comp10993_c0_seq1	GO:0030173
comp10993_c0_seq1	GO:0042967
comp10993_c0_seq1	EC:2.3.1
comp11006_c0_seq1	GO:0004127	ump-cmp kinase
comp11006_c0_seq1	GO:0005524
comp11006_c0_seq1	GO:0009041
comp11006_c0_seq1	GO:0006207
comp11006_c0_seq1	GO:0006221
comp11006_c0_seq1	GO:0046939
comp11006_c0_seq1	EC:2.7.4
comp11006_c0_seq1	EC:2.7.4.14
comp11017_c0_seq1	GO:0008270	c2h2-type zinc finger-containing protein
comp11017_c0_seq1	GO:0003676
comp11043_c0_seq1	GO:0016740	histone-lysine n-methyltransferase setmar
comp11053_c0_seq2	GO:0008750	nad + transhydrogenase (ab-specific)
comp11053_c0_seq2	GO:0050661
comp11053_c0_seq2	GO:0015992
comp11053_c0_seq2	GO:0016021
comp11053_c0_seq2	GO:0055114
comp11053_c0_seq2	GO:0006769
comp11053_c0_seq2	GO:0046497
comp11053_c0_seq2	EC:1.6.1
comp11053_c0_seq2	EC:1.6.1.2
comp11067_c0_seq1	GO:0005319	protein
comp11067_c0_seq1	GO:0006869
comp11068_c0_seq1	GO:0003676	dead deah box helicase
comp11068_c0_seq1	GO:0005515
comp11068_c0_seq1	GO:0005524
comp11068_c0_seq1	GO:0008026
comp11068_c0_seq1	GO:0006200
comp11068_c0_seq1	EC:3.6.1
comp11068_c0_seq1	EC:3.6.1.3
comp11068_c0_seq1	EC:3.6.1.15
comp11077_c0_seq1	GO:0008080	diamine acetyltransferase 2
comp11077_c0_seq1	GO:0042967
comp11077_c0_seq1	EC:2.3.1
comp11086_c0_seq1	GO:0001891	guanine nucleotide-binding protein subunit beta-2-like partial
comp11086_c0_seq1	GO:0005634
comp11086_c0_seq1	GO:0005739
comp11086_c0_seq1	GO:0005856
comp11086_c0_seq1	GO:0015935
comp11086_c0_seq1	GO:0030425
comp11086_c0_seq1	GO:0030496
comp11086_c0_seq1	GO:0043204
comp11086_c0_seq1	GO:0048471
comp11086_c0_seq1	GO:0004872
comp11086_c0_seq1	GO:0005080
comp11086_c0_seq1	GO:0008200
comp11086_c0_seq1	GO:0008656
comp11086_c0_seq1	GO:0019903
comp11086_c0_seq1	GO:0030292
comp11086_c0_seq1	GO:0030971
comp11086_c0_seq1	GO:0042169
comp11086_c0_seq1	GO:0001934
comp11086_c0_seq1	GO:0006919
comp11086_c0_seq1	GO:0007205
comp11086_c0_seq1	GO:0017148
comp11086_c0_seq1	GO:0030178
comp11086_c0_seq1	GO:0030308
comp11086_c0_seq1	GO:0030335
comp11086_c0_seq1	GO:0030822
comp11086_c0_seq1	GO:0032436
comp11086_c0_seq1	GO:0032464
comp11086_c0_seq1	GO:0043547
comp11086_c0_seq1	GO:0048511
comp11086_c0_seq1	GO:0050765
comp11086_c0_seq1	GO:0051302
comp11086_c0_seq1	GO:0051343
comp11086_c0_seq1	GO:0051726
comp11086_c0_seq1	GO:0051898
comp11086_c0_seq1	GO:0051901
comp11086_c0_seq1	GO:0061099
comp11086_c0_seq1	GO:0090003
comp11086_c0_seq1	GO:2000114
comp11086_c0_seq1	GO:2000543
comp11086_c0_seq1	GO:2001244
comp11086_c0_seq1	GO:0008303
comp11086_c1_seq1	GO:0005515	guanine nucleotide-binding protein beta
comp11124_c0_seq1	GO:0003677	hypothetical protein TcasGA2_TC001727; uncharacterized protein loc103315142
comp11124_c0_seq1	GO:0015074
comp11124_c0_seq1	GO:0006310
comp11134_c0_seq1	GO:0008234	cathepsin l-like
comp11134_c0_seq1	GO:0006508
comp11134_c0_seq1	EC:3.4
comp11143_c0_seq1	GO:0030131	clathrin-adaptor medium chain ap-2
comp11143_c0_seq1	GO:0006886
comp11143_c0_seq1	GO:0016192
comp11146_c0_seq1	GO:0020037	delta 5 fatty acid desaturase
comp11146_c0_seq1	GO:0006629
comp11209_c0_seq1	GO:0016491	aldehyde reductase
comp11209_c0_seq1	GO:0055114
comp11221_c0_seq1	GO:0030131	p-3 complex subunit
comp11221_c0_seq1	GO:0005515
comp11221_c0_seq1	GO:0006886
comp11221_c0_seq1	GO:0016192
comp11227_c0_seq1	GO:0007034	snf7 family protein
comp11227_c0_seq1	GO:0015031
comp11244_c0_seq1	GO:0000166	rna-binding region rnp-1 domain-containing protein
comp11244_c0_seq1	GO:0003676
comp11260_c0_seq1	GO:0008889	hypothetical protein DDB_G0271374; hypothetical protein DDB_G0271374 [Dictyostelium discoideum AX4]
comp11260_c0_seq1	GO:0006071
comp11260_c0_seq1	GO:0009395
comp11260_c0_seq1	GO:0046486
comp11260_c0_seq1	EC:3.1
comp11260_c0_seq1	EC:3.1.4.46
comp11278_c0_seq1	GO:0005515	wd-40 repeat-containing protein
comp11278_c0_seq2	GO:0005515	wd-40 repeat-containing protein
comp11281_c0_seq1	GO:0016020	rab gtpase
comp11281_c0_seq1	GO:0005525
comp11281_c0_seq1	GO:0007264
comp11281_c0_seq1	GO:0015031
comp11283_c0_seq1	GO:0008278	structural maintenance of chromosomes protein 1a-like
comp11283_c0_seq1	GO:0003682
comp11283_c0_seq1	GO:0046982
comp11283_c0_seq1	GO:0006259
comp11283_c0_seq1	GO:0007064
comp11283_c0_seq1	GO:0000785
comp11289_c0_seq1	GO:0015412	abc transporter family protein
comp11289_c0_seq1	GO:0015423
comp11289_c0_seq1	GO:0051536
comp11289_c0_seq1	GO:0015689
comp11289_c0_seq1	GO:0015768
comp11289_c0_seq1	GO:0034220
comp11289_c0_seq1	GO:0006200
comp11289_c0_seq1	GO:0005524
comp11289_c0_seq1	GO:0034219
comp11289_c0_seq1	EC:3.6.1
comp11289_c0_seq1	EC:3.6.1.3
comp11289_c0_seq1	EC:3.6.3.19
comp11289_c0_seq1	EC:3.6.1.15
comp11289_c0_seq1	EC:3.6.3.29
comp11289_c0_seq1	EC:3.6.3.18
comp11326_c0_seq1	GO:0005840	60s ribosomal protein l23
comp11326_c0_seq1	GO:0003735
comp11326_c0_seq1	GO:0006412
comp11326_c0_seq1	GO:0042254
comp11408_c0_seq1	GO:0005506	cytochrome p450-like protein
comp11408_c0_seq1	GO:0016705
comp11408_c0_seq1	GO:0020037
comp11408_c0_seq1	GO:0055114
comp11417_c0_seq1	GO:0003676	hypothetical protein TcasGA2_TC002939; uncharacterized protein loc102808110
comp11417_c0_seq1	GO:0034645
comp11417_c0_seq1	GO:0090304
comp11426_c1_seq1	GO:0003838	delta-24-sterol methyltransferase
comp11426_c1_seq1	GO:0006694
comp11426_c1_seq1	GO:0032259
comp11426_c1_seq1	EC:2.1.1.41
comp11426_c1_seq1	EC:2.1.1
comp11436_c0_seq1	GO:0051213	phytanoyl- dioxygenase-like protein
comp11436_c0_seq1	GO:0055114
comp11454_c0_seq1	GO:0009405	hypothetical protein DICPUDRAFT_156331
comp11456_c0_seq1	GO:0044763	juvenile hormone epoxide hydrolase-like protein 5 precursor
comp11456_c0_seq1	GO:0003824
comp11475_c0_seq1	GO:0005509	calm_dicdi ame: full=calmodulin short=
comp11475_c1_seq1	GO:0005509	calm_dicdi ame: full=calmodulin short=
comp11518_c0_seq1	GO:0005509	calcium-binding protein
comp11579_c0_seq1	GO:0006259	reverse transcriptase and recombinase; uncharacterized protein loc103573844
comp11579_c0_seq1	GO:0003676
comp11592_c0_seq1	GO:0016021	nicotinic acetylcholine receptor subunit beta1
comp11592_c0_seq1	GO:0030054
comp11592_c0_seq1	GO:0045211
comp11592_c0_seq1	GO:0004889
comp11592_c0_seq1	GO:0006812
comp11592_c0_seq1	GO:0034220
comp11592_c0_seq1	GO:0007165
comp11607_c0_seq1	GO:0044699	protein bride of sevenless
comp11610_c0_seq1	GO:0008234	counting factor associated protein
comp11610_c0_seq1	GO:0006508
comp11610_c0_seq1	EC:3.4
comp11618_c0_seq1	GO:0004650	glycoside hydrolase family 28
comp11618_c0_seq1	GO:0005982
comp11618_c0_seq1	GO:0005985
comp11618_c0_seq1	EC:3.2.1.15
comp11618_c0_seq2	GO:0004650	glycoside hydrolase family 28
comp11618_c0_seq2	GO:0005982
comp11618_c0_seq2	GO:0005985
comp11618_c0_seq2	EC:3.2.1.15
comp11669_c0_seq1	GO:0005515	ankyrin repeat domain protein
comp11675_c0_seq1	GO:0006869	apo l domain-containing protein
comp11675_c0_seq1	GO:0005576
comp11675_c0_seq1	GO:0042157
comp11675_c0_seq1	GO:0008289
comp11677_c0_seq1	GO:0004313	fatty acid synthase
comp11677_c0_seq1	GO:0004314
comp11677_c0_seq1	GO:0004315
comp11677_c0_seq1	GO:0004316
comp11677_c0_seq1	GO:0004317
comp11677_c0_seq1	GO:0004319
comp11677_c0_seq1	GO:0004320
comp11677_c0_seq1	GO:0008270
comp11677_c0_seq1	GO:0016295
comp11677_c0_seq1	GO:0016296
comp11677_c0_seq1	GO:0055114
comp11677_c0_seq1	GO:0005835
comp11677_c0_seq1	GO:0006633
comp11677_c0_seq1	GO:0042967
comp11677_c0_seq1	EC:2.3.1.85
comp11677_c0_seq1	EC:2.3.1.41
comp11677_c0_seq1	EC:4.2.1.61
comp11677_c0_seq1	EC:3.1.2.14
comp11677_c0_seq1	EC:2.3.1.38
comp11677_c0_seq1	EC:4.2.1.59
comp11677_c0_seq1	EC:1.1.1.100
comp11677_c0_seq1	EC:2.3.1.39
comp11677_c0_seq1	EC:1.3.1.10
comp11677_c0_seq1	EC:2.3.1
comp11683_c0_seq1	GO:0000160	histidine kinase
comp11683_c0_seq1	GO:0000156
comp11683_c0_seq1	GO:0018106
comp11683_c0_seq1	GO:0006355
comp11683_c0_seq1	GO:0023014
comp11683_c0_seq1	GO:0005524
comp11683_c0_seq1	GO:0016020
comp11683_c0_seq1	GO:0000155
comp11683_c0_seq1	GO:0045449
comp11683_c0_seq1	GO:0009365
comp11683_c0_seq1	EC:2.7.3
comp11683_c0_seq1	EC:2.7.13.3
comp11698_c0_seq1	GO:0008233	peptidase c13 family protein
comp11698_c0_seq1	GO:0006508
comp11706_c0_seq1	GO:0016020	c2 calcium-dependent membrane targeting domain-containing protein
comp11706_c0_seq1	GO:0008021
comp11706_c0_seq1	GO:0006810
comp11706_c0_seq1	GO:0005215
comp11730_c0_seq1	GO:0016485	nica_dicdi ame: full=nicastrin flags: precursor
comp11730_c0_seq1	GO:0016021
comp11737_c0_seq1	GO:0000502	proteasome component region pci domain-containing protein
comp11737_c0_seq1	GO:0005515
comp11741_c0_seq1	GO:0005515	c2 domain protein
comp11758_c0_seq1	GO:0005576	cuticular protein analogous to peritrophins 1-i precursor
comp11758_c0_seq1	GO:0008061
comp11758_c0_seq1	GO:0006030
comp11772_c0_seq1	GO:0003755	peptidyl-prolyl cis-trans isomerase
comp11772_c0_seq1	GO:0000413
comp11772_c0_seq1	GO:0006457
comp11772_c0_seq1	EC:5.2.1.8
comp11777_c0_seq1	GO:0006457	chaperonin complex tcp-1 beta subunit
comp11777_c0_seq1	GO:0009506
comp11777_c0_seq1	GO:0005886
comp11777_c0_seq1	GO:0005524
comp11777_c0_seq1	GO:0051082
comp11777_c0_seq1	GO:0005829
comp11784_c0_seq1	GO:0005509	calmodulin
comp11785_c0_seq1	GO:0016020	glutamate receptor 2-like
comp11785_c0_seq1	GO:0004970
comp11785_c0_seq1	GO:0006811
comp11785_c0_seq1	GO:0007165
comp11785_c0_seq1	GO:0007268
comp11791_c0_seq1	GO:0003755	tetratricopeptide-like helical domain-containing protein
comp11791_c0_seq1	GO:0005515
comp11791_c0_seq1	GO:0016765
comp11791_c0_seq1	GO:0000413
comp11791_c0_seq1	GO:0006457
comp11791_c0_seq1	GO:0009058
comp11791_c0_seq1	EC:5.2.1.8
comp11801_c0_seq1	GO:0005515	at1g12270 f5o11_1
comp11813_c0_seq1	GO:0003676	reverse transcriptase
comp11813_c0_seq1	GO:0004523
comp11813_c0_seq1	GO:0051252
comp11813_c0_seq1	EC:3.1.30
comp11813_c0_seq1	EC:3.1
comp11813_c0_seq1	EC:3.1.26
comp11813_c0_seq1	EC:3.1.26.4
comp11826_c0_seq1	GO:0005840	60s ribosomal protein l9
comp11826_c0_seq1	GO:0003735
comp11826_c0_seq1	GO:0006412
comp11826_c0_seq1	GO:0019843
comp11826_c0_seq1	GO:0042254
comp11833_c0_seq1	GO:0005515	consensus ankyrin repeat-containing protein
comp11838_c0_seq1	GO:0005622	neurofibromin 1
comp11838_c0_seq1	GO:0005096
comp11838_c0_seq1	GO:0005099
comp11838_c0_seq1	GO:0032320
comp11838_c0_seq1	GO:0043547
comp11849_c0_seq1	GO:0006508	cathepsin b
comp11849_c0_seq1	GO:0050790
comp11849_c0_seq1	GO:0004197
comp11849_c0_seq1	EC:3.4.22
comp11849_c0_seq1	EC:3.4
comp11860_c0_seq1	GO:0003676	hypothetical protein DDB_G0289921; hypothetical protein DDB_G0289921 [Dictyostelium discoideum AX4]
comp11860_c0_seq1	GO:0004527
comp11860_c0_seq1	EC:3.1
comp11908_c0_seq1	GO:0006200	abc transporter subfamily a protein
comp11908_c0_seq1	GO:0005524
comp11908_c0_seq1	GO:0016887
comp11908_c0_seq1	EC:3.6.1
comp11908_c0_seq1	EC:3.6.1.3
comp11908_c0_seq1	EC:3.6.1.15
comp11937_c0_seq1	GO:0006629	delta 5 fatty acid desaturase
comp11937_c0_seq1	GO:0020037
comp11970_c0_seq1	GO:0003779	hypothetical protein NAEGRDRAFT_82236; hypothetical protein NAEGRDRAFT_82236 [Naegleria gruberi]
comp11970_c0_seq1	GO:0005622
comp11976_c0_seq1	GO:0005737	dihydroorotate dehydrogenase
comp11976_c0_seq1	GO:0016627
comp11976_c0_seq1	GO:0055114
comp11979_c0_seq1	GO:0005515	ubiquitin domain-containing protein
comp11983_c1_seq1	GO:0005515	immunoglobulin e-set domain-containing protein
comp11984_c0_seq1	GO:0004707	protein kinase domain containing protein
comp11984_c0_seq1	GO:0005524
comp11984_c0_seq1	GO:0000165
comp11984_c0_seq1	GO:0007178
comp11984_c0_seq1	GO:0009069
comp11984_c0_seq1	EC:2.7.11
comp11984_c0_seq1	EC:2.7.11.24
comp11987_c0_seq1	GO:0003676	zinc finger protein 271-like
comp11987_c0_seq1	GO:0046872
comp12002_c0_seq1	GO:0005515	wd-40 repeat-containing protein
comp12004_c0_seq1	GO:0006378	nudix hydrolase family protein
comp12004_c0_seq1	GO:0003729
comp12004_c0_seq1	GO:0005849
comp12004_c0_seq1	GO:0016787
comp12012_c0_seq1	GO:0005634	ubiquitin specific hydrolase
comp12012_c0_seq1	GO:0005737
comp12012_c0_seq1	GO:0004197
comp12012_c0_seq1	GO:0004221
comp12012_c0_seq1	GO:0004843
comp12012_c0_seq1	GO:0005160
comp12012_c0_seq1	GO:0042802
comp12012_c0_seq1	GO:0046332
comp12012_c0_seq1	GO:0006511
comp12012_c0_seq1	GO:0007179
comp12012_c0_seq1	GO:0030509
comp12012_c0_seq1	GO:0035520
comp12012_c0_seq1	GO:0060389
comp12012_c0_seq1	GO:0016049
comp12012_c0_seq1	EC:3.4.22
comp12012_c0_seq1	EC:3.1.2.15
comp12012_c0_seq1	EC:3.4
comp12022_c0_seq1	GO:0016021	abc transporter a family protein
comp12022_c0_seq1	GO:0005215
comp12022_c0_seq1	GO:0005524
comp12022_c0_seq1	GO:0016887
comp12022_c0_seq1	GO:0006200
comp12022_c0_seq1	GO:0006810
comp12022_c0_seq1	EC:3.6.1
comp12022_c0_seq1	EC:3.6.1.3
comp12022_c0_seq1	EC:3.6.1.15
comp12026_c0_seq1	GO:0046907	ran-specific gtpase-activating protein 1
comp12037_c0_seq1	GO:0005840	ribosomal acidic phosphoprotein p0
comp12037_c0_seq1	GO:0003735
comp12037_c0_seq1	GO:0006414
comp12037_c0_seq1	GO:0042254
comp12048_c0_seq1	GO:0009815	acco1_dicdi ame: full=1-aminocyclopropane-1-carboxylate oxidase short=acc oxidase short=ddaco ame: full=ethylene-forming enzyme short=efe
comp12048_c0_seq1	GO:0005506
comp12048_c0_seq1	GO:0016706
comp12048_c0_seq1	GO:0055114
comp12048_c0_seq1	GO:0009693
comp12048_c0_seq1	EC:1.14.11
comp12048_c0_seq1	EC:1.14.17.4
comp12073_c0_seq1	GO:0016020	stomatin-like protein
comp12085_c0_seq1	GO:0003676	zinc finger protein 143a
comp12085_c0_seq1	GO:0046872
comp12101_c0_seq1	GO:0004553	glycoside hydrolase family 1
comp12101_c0_seq1	GO:0005975
comp12125_c0_seq1	GO:0034464	bardet-biedl syndrome 2 protein homolog
comp12125_c0_seq1	GO:0035058
comp12125_c0_seq2	GO:0034464	bardet-biedl syndrome 2 protein homolog
comp12125_c0_seq2	GO:0035058
comp12127_c0_seq1	GO:0004222	insulin-degrading enzyme- partial
comp12127_c0_seq1	GO:0046872
comp12127_c0_seq1	GO:0006508
comp12127_c0_seq1	EC:3.4.24
comp12174_c0_seq1	GO:0005230	glutamate receptor 4
comp12174_c0_seq1	GO:0055085
comp12174_c0_seq1	GO:0007165
comp12174_c0_seq1	GO:0006811
comp12177_c0_seq1	GO:0005509	hypothetical protein
comp12189_c0_seq1	GO:0016831	glutamate decarboxylase
comp12189_c0_seq1	GO:0030170
comp12189_c0_seq1	GO:0019752
comp12220_c0_seq1	GO:0003824	4-coumarate-- ligase-like
comp12220_c0_seq1	GO:0008152
comp12224_c0_seq1	GO:0016491	nadph--cytochrome p450 partial
comp12224_c0_seq1	GO:0055114
comp12241_c0_seq1	GO:0008237	aminopeptidase n-like protein
comp12241_c0_seq1	GO:0008270
comp12241_c0_seq1	GO:0006508
comp12271_c0_seq1	GO:0005840	40s ribosomal protein s8
comp12271_c0_seq1	GO:0003735
comp12271_c0_seq1	GO:0006412
comp12271_c0_seq1	GO:0042254
comp12276_c0_seq1	GO:0005488	von willebrand factor type a domain-containing protein
comp12283_c0_seq1	GO:0016020	hypothetical protein DDB_G0272192; hypothetical protein DDB_G0272192 [Dictyostelium discoideum AX4]
comp12311_c0_seq1	GO:0017111	n-ethylmaleimide-sensitive fusion protein
comp12311_c0_seq1	GO:0008152
comp12311_c0_seq1	GO:0005524
comp12311_c0_seq1	EC:3.6.1
comp12311_c0_seq1	EC:3.6.1.15
comp12323_c0_seq1	GO:0005096	hypothetical protein DDB_G0292124; hypothetical protein DDB_G0292124 [Dictyostelium discoideum AX4]
comp12323_c0_seq1	GO:0005097
comp12323_c0_seq1	GO:0032851
comp12325_c0_seq1	GO:0016021	delta-6 fatty acid desaturase
comp12325_c0_seq1	GO:0016491
comp12325_c0_seq1	GO:0006629
comp12332_c0_seq1	GO:0008152	dehydrogenase reductase sdr family member 11-like
comp12347_c0_seq1	GO:0016491	4-hydroxyphenylpyruvate dioxygenase-like protein
comp12348_c0_seq1	GO:0004672	protein kinase domain containing protein
comp12348_c0_seq1	GO:0005524
comp12348_c0_seq1	GO:0006468
comp12374_c0_seq1	GO:0005515	ankyrin repeat protein
comp12378_c0_seq1	GO:0004017	adenylate kinase
comp12378_c0_seq1	GO:0005524
comp12378_c0_seq1	GO:0046939
comp12378_c0_seq1	GO:0006144
comp12378_c0_seq1	GO:0046034
comp12378_c0_seq1	EC:2.7.4.3
comp12380_c0_seq1	GO:0005840	40s ribosomal protein s27
comp12380_c0_seq1	GO:0003735
comp12380_c0_seq1	GO:0046872
comp12380_c0_seq1	GO:0006412
comp12380_c0_seq1	GO:0042254
comp12409_c0_seq1	GO:0005509	hypothetical protein DICPUDRAFT_153163; hypothetical protein DICPUDRAFT_153163 [Dictyostelium purpureum]
comp12430_c0_seq1	GO:0005840	60s acidic ribosomal protein
comp12430_c0_seq1	GO:0042254
comp12444_c0_seq1	GO:0005524	glucose-regulated protein 78
comp12444_c0_seq1	GO:0006950
comp12458_c0_seq1	GO:0005524	adenylate kinase 8
comp12458_c0_seq1	GO:0019205
comp12458_c0_seq1	GO:0006139
comp12463_c0_seq1	GO:0006355	ist1 homolog isoform x4
comp12463_c0_seq1	GO:0003700
comp12463_c0_seq1	GO:0043565
comp12463_c0_seq1	GO:0005634
comp12463_c0_seq1	GO:0005667
comp12463_c0_seq1	GO:0045449
comp12475_c0_seq1	GO:0000287	isocitrate dehydrogenase
comp12475_c0_seq1	GO:0004449
comp12475_c0_seq1	GO:0051287
comp12475_c0_seq1	GO:0006099
comp12475_c0_seq1	EC:1.1.1.41
comp12475_c0_seq1	EC:1.1.1
comp12480_c0_seq1	GO:0005622	alkaline phosphatase d
comp12480_c0_seq1	GO:0003676
comp12480_c0_seq1	GO:0008409
comp12480_c0_seq1	GO:0000956
comp12480_c0_seq1	GO:0090305
comp12480_c0_seq1	EC:3.1
comp12485_c0_seq1	GO:0006260	hypothetical protein TcasGA2_TC001480; uncharacterized protein loc594742
comp12485_c0_seq1	GO:0003676
comp12485_c0_seq1	GO:0003824
comp12488_c0_seq1	GO:0003854	3beta-hydroxysteroid dehydrogenase
comp12488_c0_seq1	GO:0006694
comp12488_c0_seq1	GO:0055114
comp12488_c0_seq1	GO:0008207
comp12488_c0_seq1	GO:0008209
comp12488_c0_seq1	GO:0008210
comp12488_c0_seq1	EC:1.1.1
comp12488_c0_seq1	EC:1.1.1.145
comp12542_c0_seq1	GO:0005515	wd repeat-containing protein 16
comp12565_c0_seq1	GO:0005524	phosphatidylinositol- -diphosphate 3-kinase
comp12565_c0_seq1	GO:0016301
comp12565_c0_seq1	GO:0016773
comp12565_c0_seq1	GO:0046854
comp12565_c0_seq1	GO:0048015
comp12575_c0_seq1	GO:0005634	mago nashi protein
comp12586_c0_seq1	GO:0004553	lysosomal alpha-glucosidase
comp12586_c0_seq1	GO:0005975
comp12612_c0_seq1	GO:0004672	protein kinase domain protein
comp12612_c0_seq1	GO:0005524
comp12612_c0_seq1	GO:0006468
comp12631_c0_seq1	GO:0004197	---NA---
comp12631_c0_seq1	GO:0050790
comp12631_c0_seq1	GO:0006508
comp12631_c0_seq1	EC:3.4.22
comp12631_c0_seq1	EC:3.4
comp12637_c0_seq1	GO:0005515	slit homolog 1
comp12664_c0_seq1	GO:0004360	glutamine-fructose-6-phosphate transaminase
comp12664_c0_seq1	GO:0030246
comp12664_c0_seq1	GO:0016051
comp12664_c0_seq1	GO:1901137
comp12664_c0_seq1	GO:0006040
comp12664_c0_seq1	EC:2.6.1.16
comp12684_c0_seq1	GO:0005887	p2x receptor
comp12684_c0_seq1	GO:0001614
comp12684_c0_seq1	GO:0004931
comp12684_c0_seq1	GO:0005524
comp12684_c0_seq1	GO:0033198
comp12684_c0_seq1	GO:0035590
comp12684_c0_seq1	GO:0050848
comp12684_c0_seq1	GO:0098655
comp12688_c0_seq1	GO:0000981	gal4 domain-containing protein
comp12688_c0_seq1	GO:0006357
comp12688_c0_seq1	GO:0005634
comp12688_c0_seq1	GO:0008270
comp12694_c0_seq1	GO:0016881	ubiquitin-conjugating enzyme
comp12694_c0_seq1	GO:0008152
comp12695_c0_seq1	GO:0052689	hypothetical protein YQE_11966, partial
comp12695_c0_seq1	EC:3.1.1.1
comp12718_c0_seq1	GO:0052689	inactive pancreatic lipase-related protein 1 isoform x1
comp12718_c0_seq1	EC:3.1.1.1
comp12740_c0_seq1	GO:0003779	calponin homology domain-containing protein
comp12740_c0_seq1	GO:0031032
comp12744_c0_seq1	GO:0005576	hypothetical protein TcasGA2_TC011986; low quality protein: uncharacterized protein loc658528
comp12744_c0_seq1	GO:0005509
comp12744_c0_seq1	GO:0005515
comp12744_c0_seq1	GO:0030414
comp12744_c0_seq1	GO:0010466
comp12746_c0_seq1	GO:0016021	hypothetical protein DDB_G0287843; hypothetical protein DDB_G0287843 [Dictyostelium discoideum AX4]
comp12746_c0_seq1	GO:0055085
comp12760_c0_seq1	GO:0005840	40s ribosomal protein s16
comp12760_c0_seq1	GO:0003735
comp12760_c0_seq1	GO:0006412
comp12760_c0_seq1	GO:0042254
comp12764_c0_seq1	GO:0006468	myosin heavy chain kinase a
comp12764_c0_seq1	GO:0005524
comp12764_c0_seq1	GO:0004674
comp12764_c0_seq1	GO:0009069
comp12764_c0_seq1	EC:2.7.11
comp12775_c0_seq1	GO:0003676	hypothetical protein TcasGA2_TC005266
comp12775_c0_seq1	GO:0015074
comp12866_c0_seq1	GO:0050254	protein kinase domain protein
comp12866_c0_seq1	GO:0045859
comp12866_c0_seq1	GO:0004692
comp12866_c0_seq1	GO:0005524
comp12866_c0_seq1	GO:0008603
comp12866_c0_seq1	GO:0005952
comp12866_c0_seq1	GO:0009069
comp12866_c0_seq1	EC:2.7.11.14
comp12866_c0_seq1	EC:2.7.11
comp12866_c0_seq1	EC:2.7.11.12
comp12877_c0_seq1	GO:0016491	dehydrogenase reductase sdr family member 11-like
comp12877_c0_seq1	GO:0008152
comp12880_c0_seq1	GO:0003676	pol-like protein
comp12880_c0_seq1	GO:0004523
comp12880_c0_seq1	GO:0051252
comp12880_c0_seq1	EC:3.1.30
comp12880_c0_seq1	EC:3.1
comp12880_c0_seq1	EC:3.1.26
comp12880_c0_seq1	EC:3.1.26.4
comp12882_c0_seq1	GO:0016021	p-type atpase
comp12882_c0_seq1	GO:0005524
comp12882_c0_seq1	GO:0019829
comp12882_c0_seq1	GO:0046872
comp12882_c0_seq1	GO:0006200
comp12882_c0_seq1	GO:0006812
comp12882_c0_seq1	GO:0034220
comp12882_c0_seq1	EC:3.6.1
comp12882_c0_seq1	EC:3.6.1.3
comp12882_c0_seq1	EC:3.6.1.15
comp12886_c0_seq1	GO:0004361	acyl- c-terminal domain containing protein
comp12886_c0_seq1	GO:0050660
comp12886_c0_seq1	GO:0055114
comp12886_c0_seq1	GO:0006118
comp12886_c0_seq1	GO:0006554
comp12886_c0_seq1	GO:0006568
comp12886_c0_seq1	GO:0006631
comp12886_c0_seq1	GO:0018874
comp12886_c0_seq1	EC:1.3.99.3
comp12886_c0_seq1	EC:1.3.99.7
comp12897_c0_seq1	GO:0006397	rna splicing factor
comp12928_c0_seq1	GO:0005509	ef hand family protein
comp12935_c0_seq1	GO:0046872	---NA---
comp12952_c0_seq1	GO:0003676	rna splicing factor
comp12952_c0_seq1	GO:0000166
comp12959_c0_seq1	GO:0003779	tala1_dicdi ame: full=talin-a ame: full=filopodin
comp12959_c0_seq1	GO:0007155
comp12959_c0_seq1	GO:0005198
comp12959_c0_seq1	GO:0015629
comp12960_c0_seq1	GO:0003824	enoyl- hydratase
comp12960_c0_seq1	GO:0008152
comp12987_c0_seq1	GO:0016020	odorant receptor 64
comp12987_c0_seq1	GO:0004984
comp12987_c0_seq1	GO:0005549
comp12987_c0_seq1	GO:0007608
comp12987_c0_seq1	GO:0007187
comp12989_c0_seq1	GO:0003677	fruitless isoform x6
comp12989_c0_seq1	GO:0046872
comp12998_c0_seq1	GO:0003867	4-aminobutyrate aminotransferase
comp12998_c0_seq1	GO:0030170
comp12998_c0_seq1	GO:0009448
comp12998_c0_seq1	GO:0006522
comp12998_c0_seq1	GO:0006531
comp12998_c0_seq1	GO:0019482
comp12998_c0_seq1	EC:2.6.1.19
comp13002_c0_seq1	GO:0005089	regulator of chromosome condensation domain-containing protein
comp13002_c0_seq1	GO:0005622
comp13002_c0_seq1	GO:0032319
comp13002_c0_seq1	GO:0003824
comp13002_c0_seq1	GO:0043087
comp13017_c0_seq1	GO:0016747	nose resistant to fluoxetine protein 6 isoform x1
comp13017_c0_seq1	GO:0008152
comp13031_c0_seq1	GO:0005488	zinc finger protein 271 isoform x2
comp13033_c0_seq1	GO:0005622	y3184_dicdi ame: full=probable inactive serine threonine-protein kinase ddb_g0293184
comp13033_c0_seq1	GO:0004672
comp13033_c0_seq1	GO:0005096
comp13033_c0_seq1	GO:0005524
comp13033_c0_seq1	GO:0006468
comp13033_c0_seq1	GO:0043547
comp13055_c0_seq1	GO:0030529	ribosomal protein s15
comp13073_c0_seq1	GO:0003743	initiation factor eif-4 gamma middle domain-containing protein
comp13073_c0_seq1	GO:0005840
comp13073_c0_seq1	GO:0006446
comp13078_c0_seq1	GO:0016020	g-protein-coupled receptor family 3 protein 7
comp13078_c0_seq1	GO:0004871
comp13078_c0_seq1	GO:0007165
comp13091_c0_seq1	GO:0005488	retrovirus-related pol polyprotein from transposon 412; uncharacterized protein loc105143790
comp13109_c0_seq1	GO:0031625	hypothetical protein VOLCADRAFT_108919
comp13109_c0_seq1	GO:0006511
comp13121_c0_seq1	GO:0043087	ras guanine nucleotide exchange factor
comp13121_c0_seq1	GO:0005622
comp13121_c0_seq1	GO:0005085
comp13124_c0_seq1	GO:0004842	hypothetical protein DDB_G0283475; hypothetical protein DDB_G0283475 [Dictyostelium discoideum AX4]
comp13124_c0_seq1	GO:0016567
comp13124_c0_seq1	GO:0008270
comp13132_c0_seq1	GO:0005515	egf-like domain-containing protein
comp13136_c0_seq1	GO:0044763	phosphatidylinositol 4-kinase
comp13136_c0_seq1	GO:0016310
comp13136_c0_seq1	GO:0016772
comp13145_c0_seq1	GO:0016311	prostatic acid phosphatase-like
comp13145_c0_seq1	GO:0016021
comp13145_c0_seq1	GO:0003993
comp13145_c0_seq1	GO:0055085
comp13145_c0_seq1	GO:0006771
comp13145_c0_seq1	GO:0019497
comp13145_c0_seq1	EC:3.1
comp13145_c0_seq1	EC:3.1.3.41
comp13145_c0_seq1	EC:3.1.3.2
comp13147_c0_seq1	GO:0016021	transmembrane protein
comp13147_c0_seq1	GO:0005509
comp13147_c0_seq1	GO:0055085
comp13153_c0_seq1	GO:0016021	mpv17 pmp22 family protein
comp13205_c0_seq1	GO:0006261	dna polymerase v family protein
comp13205_c0_seq1	GO:0003887
comp13205_c0_seq1	GO:0003677
comp13205_c0_seq1	GO:0006351
comp13205_c0_seq1	GO:0042575
comp13205_c0_seq1	EC:2.7.7.7
comp13213_c0_seq1	GO:0008152	4-coumarate- ligase
comp13213_c0_seq1	GO:0003824
comp13220_c0_seq1	GO:0005739	3-oxoacid -transferase
comp13220_c0_seq1	GO:0008260
comp13220_c0_seq1	GO:0046952
comp13220_c0_seq1	GO:0006550
comp13220_c0_seq1	GO:0006552
comp13220_c0_seq1	GO:0006574
comp13220_c0_seq1	EC:2.8.3.5
comp13220_c0_seq1	EC:2.8.3
comp13229_c0_seq1	GO:0008270	2-type zinc finger
comp13286_c0_seq1	GO:0005515	kelch repeatcontaining protein
comp13323_c0_seq1	GO:0003824	uridine phosphorylase
comp13323_c0_seq1	GO:0009116
comp13330_c0_seq1	GO:0004553	glycosyl hydrolases family 31 protein
comp13330_c0_seq1	GO:0005975
comp13334_c0_seq1	GO:0006897	hypothetical protein DDB_G0281235; hypothetical protein DDB_G0281235 [Dictyostelium discoideum AX4]
comp13334_c0_seq1	GO:0016020
comp13340_c0_seq1	GO:0006355	hypothetical protein DDB_G0291424; hypothetical protein DDB_G0291424 [Dictyostelium discoideum AX4]
comp13340_c0_seq1	GO:0000160
comp13340_c0_seq1	GO:0000156
comp13340_c0_seq1	GO:0045449
comp13350_c0_seq1	GO:0005488	predicted protein; predicted protein [Naegleria gruberi]
comp13350_c0_seq2	GO:0008270	predicted protein; predicted protein [Naegleria gruberi]
comp13350_c0_seq2	GO:0003676
comp13370_c0_seq1	GO:0003777	dynein beta ciliary isoform x2
comp13370_c0_seq1	GO:0030286
comp13370_c0_seq1	GO:0006200
comp13370_c0_seq1	GO:0005524
comp13370_c0_seq1	GO:0007018
comp13370_c0_seq1	GO:0016887
comp13370_c0_seq1	GO:0005874
comp13370_c0_seq1	EC:3.6.1
comp13370_c0_seq1	EC:3.6.1.3
comp13370_c0_seq1	EC:3.6.1.15
comp13394_c0_seq1	GO:0005840	60s ribosomal protein
comp13394_c0_seq1	GO:0003735
comp13394_c0_seq1	GO:0006412
comp13394_c0_seq1	GO:0042254
comp13396_c0_seq1	GO:0004672	rgs domain-containing protein
comp13396_c0_seq1	GO:0038032
comp13418_c0_seq1	GO:0016787	reverse transcriptase
comp13418_c0_seq1	GO:0016740
comp13418_c0_seq1	GO:0008152
comp13451_c0_seq1	GO:0015467	inwardly rectifying k+ channel protein
comp13451_c0_seq1	GO:0006813
comp13451_c0_seq1	GO:0034220
comp13451_c0_seq1	GO:0035220
comp13451_c0_seq1	GO:0042391
comp13451_c0_seq1	GO:0048812
comp13451_c0_seq1	GO:0090099
comp13451_c0_seq1	GO:0008076
comp13476_c0_seq1	GO:0005089	pleckstrin domain-containing protein
comp13476_c0_seq1	GO:0005515
comp13476_c0_seq1	GO:0008060
comp13476_c0_seq1	GO:0008270
comp13476_c0_seq1	GO:0032312
comp13476_c0_seq1	GO:0032319
comp13476_c0_seq1	GO:0043547
comp13498_c0_seq1	GO:0004135	glycogen debranching enzyme
comp13498_c0_seq1	GO:0005980
comp13498_c0_seq1	GO:0004134
comp13498_c0_seq1	GO:0005982
comp13498_c0_seq1	GO:0005985
comp13498_c0_seq1	EC:2.4.1.25
comp13498_c0_seq1	EC:3.2.1.33
comp13498_c0_seq1	EC:3.2.1
comp13500_c0_seq1	GO:0008152	nucleoside diphosphate-linked moiety x motif mitochondrial
comp13500_c0_seq1	GO:0016787
comp13538_c0_seq1	GO:0005737	seryl-trna synthetase
comp13538_c0_seq1	GO:0004828
comp13538_c0_seq1	GO:0005524
comp13538_c0_seq1	GO:0006434
comp13538_c0_seq1	GO:0006544
comp13538_c0_seq1	GO:0006563
comp13538_c0_seq1	GO:0006566
comp13538_c0_seq1	EC:6.1.1.11
comp13538_c0_seq1	EC:6.1.1
comp13547_c0_seq1	GO:0004707	extracellular signal-regulated kinase 2
comp13547_c0_seq1	GO:0005524
comp13547_c0_seq1	GO:0000165
comp13547_c0_seq1	GO:0007178
comp13547_c0_seq1	GO:0009069
comp13547_c0_seq1	EC:2.7.11
comp13547_c0_seq1	EC:2.7.11.24
comp13551_c0_seq1	GO:0005737	methionyl-trna synthetase
comp13551_c0_seq1	GO:0000049
comp13551_c0_seq1	GO:0004825
comp13551_c0_seq1	GO:0005524
comp13551_c0_seq1	GO:0046872
comp13551_c0_seq1	GO:0006431
comp13551_c0_seq1	GO:0006555
comp13551_c0_seq1	EC:6.1.1.10
comp13551_c0_seq1	EC:6.1.1
comp13555_c0_seq1	GO:0005840	ribosomal protein 13 40s small ribosomal subunit
comp13555_c0_seq1	GO:0003735
comp13555_c0_seq1	GO:0006412
comp13555_c0_seq1	GO:0042254
comp13559_c0_seq1	GO:0006629	phospholipase membrane-associated-like
comp13559_c0_seq1	GO:0016788
comp13561_c0_seq1	GO:0005515	protein isoform b-like
comp13561_c0_seq2	GO:0005515	protein isoform b-like
comp13578_c0_seq1	GO:0004674	protein kinase domain containing protein
comp13578_c0_seq1	GO:0005524
comp13578_c0_seq1	GO:0006468
comp13578_c0_seq1	GO:0009069
comp13578_c0_seq1	EC:2.7.11
comp13585_c0_seq1	GO:0008168	phosphatidylethanolamine n-methyltransferase
comp13585_c0_seq1	GO:0032259
comp13612_c0_seq1	GO:0016020	t-snare family protein
comp13612_c0_seq1	GO:0005484
comp13612_c0_seq1	GO:0006886
comp13612_c0_seq1	GO:0016192
comp13612_c0_seq1	GO:0005622
comp13617_c0_seq1	GO:0045211	glutamate receptor kainate 2-like
comp13617_c0_seq1	GO:0030054
comp13617_c0_seq1	GO:0034220
comp13617_c0_seq1	GO:0005234
comp13617_c0_seq1	GO:0004970
comp13617_c0_seq1	GO:0016021
comp13617_c0_seq1	GO:0035235
comp13617_c0_seq1	GO:0007268
comp13623_c0_seq1	GO:0008152	atp-specific succinyl- synthetase beta subunit
comp13623_c0_seq1	GO:0005524
comp13623_c0_seq1	GO:0003824
comp13646_c0_seq1	GO:0004313	fatty acid synthase
comp13646_c0_seq1	GO:0004314
comp13646_c0_seq1	GO:0004315
comp13646_c0_seq1	GO:0004316
comp13646_c0_seq1	GO:0004317
comp13646_c0_seq1	GO:0004319
comp13646_c0_seq1	GO:0004320
comp13646_c0_seq1	GO:0016295
comp13646_c0_seq1	GO:0016296
comp13646_c0_seq1	GO:0055114
comp13646_c0_seq1	GO:0005835
comp13646_c0_seq1	GO:0006633
comp13646_c0_seq1	GO:0042967
comp13646_c0_seq1	EC:2.3.1.85
comp13646_c0_seq1	EC:2.3.1.41
comp13646_c0_seq1	EC:4.2.1.61
comp13646_c0_seq1	EC:3.1.2.14
comp13646_c0_seq1	EC:2.3.1.38
comp13646_c0_seq1	EC:4.2.1.59
comp13646_c0_seq1	EC:1.1.1.100
comp13646_c0_seq1	EC:2.3.1.39
comp13646_c0_seq1	EC:1.3.1.10
comp13646_c0_seq1	EC:2.3.1
comp13649_c0_seq1	GO:0005488	heat repeat-containing protein
comp13699_c0_seq1	GO:0006355	basic-leucine zipper transcription factor
comp13699_c0_seq1	GO:0003700
comp13699_c0_seq1	GO:0043565
comp13699_c0_seq1	GO:0005667
comp13699_c0_seq1	GO:0045449
comp13703_c0_seq1	GO:0042302	pupal cuticle protein 78e
comp13755_c0_seq1	GO:0016021	transmembrane protein
comp13794_c0_seq1	GO:0005622	cyta1_pig ame: full=cystatin-a1 ame: full=stefin-a1
comp13794_c0_seq1	GO:0004869
comp13794_c0_seq1	GO:0010951
comp13796_c0_seq1	GO:0006457	heat shock protein hsp90 family protein
comp13796_c0_seq1	GO:0006950
comp13796_c0_seq1	GO:0005524
comp13796_c0_seq1	GO:0051082
comp13818_c0_seq1	GO:0005089	domain-containing protein
comp13818_c0_seq1	GO:0032318
comp13818_c0_seq1	GO:0043087
comp13828_c0_seq1	GO:0008233	26s protease regulatory
comp13828_c0_seq1	GO:0009506
comp13828_c0_seq1	GO:0006200
comp13828_c0_seq1	GO:0006508
comp13828_c0_seq1	GO:0005524
comp13828_c0_seq1	GO:0016887
comp13828_c0_seq1	GO:0005773
comp13828_c0_seq1	GO:0005794
comp13828_c0_seq1	GO:0005886
comp13828_c0_seq1	EC:3.6.1
comp13828_c0_seq1	EC:3.6.1.3
comp13828_c0_seq1	EC:3.6.1.15
comp13869_c0_seq1	GO:0005634	homeobox transcription factor
comp13869_c0_seq1	GO:0003700
comp13869_c0_seq1	GO:0043565
comp13869_c0_seq1	GO:0006355
comp13869_c0_seq1	GO:0005667
comp13869_c0_seq1	GO:0045449
comp13896_c0_seq1	GO:0008152	phytanoyl- dioxygenase-like protein
comp13930_c0_seq1	GO:0004573	hypothetical protein DDB_G0279941; hypothetical protein DDB_G0279941 [Dictyostelium discoideum AX4]
comp13930_c0_seq1	GO:0009311
comp13930_c0_seq1	EC:3.2.1.106
comp13930_c0_seq1	EC:3.2.1
comp13963_c0_seq1	GO:0008299	farnesyl diphosphate synthase
comp13963_c0_seq1	GO:0016740
comp13991_c0_seq1	GO:0005634	proteasome subunit beta type 4
comp13991_c0_seq1	GO:0005737
comp13991_c0_seq1	GO:0005839
comp13991_c0_seq1	GO:0004298
comp13991_c0_seq1	GO:0051603
comp13991_c0_seq1	EC:3.4.25
comp14044_c0_seq1	GO:0004553	glycoside hydrolase family 1
comp14044_c0_seq1	GO:0005975
comp14055_c0_seq1	GO:0016787	peptidase c19 family protein
comp14069_c0_seq1	GO:0005515	egf-like domain-containing protein
comp14084_c0_seq1	GO:0005737	methionyl-trna synthetase
comp14084_c0_seq1	GO:0004825
comp14084_c0_seq1	GO:0005524
comp14084_c0_seq1	GO:0006431
comp14084_c0_seq1	GO:0006555
comp14084_c0_seq1	EC:6.1.1.10
comp14084_c0_seq1	EC:6.1.1
comp14093_c0_seq1	GO:0005840	60s ribosomal protein l7a
comp14093_c0_seq1	GO:0042254
comp14095_c0_seq1	GO:0005840	---NA---
comp14095_c0_seq1	GO:0003735
comp14095_c0_seq1	GO:0006412
comp14095_c0_seq1	GO:0042254
comp14102_c0_seq1	GO:0004721	serine threonine protein phosphatase
comp14102_c0_seq1	GO:0006470
comp14102_c0_seq1	EC:3.1.3.16
comp14102_c0_seq1	EC:3.1
comp14102_c0_seq1	EC:3.1.3.41
comp14109_c0_seq1	GO:0004089	carbonic anhydrase 2
comp14109_c0_seq1	GO:0008270
comp14109_c0_seq1	GO:0006730
comp14109_c0_seq1	GO:0006807
comp14109_c0_seq1	EC:4.2.1.1
comp14125_c0_seq1	GO:0006468	predicted protein; predicted protein [Naegleria gruberi]
comp14125_c0_seq1	GO:0005524
comp14125_c0_seq1	GO:0004674
comp14125_c0_seq1	GO:0009069
comp14125_c0_seq1	EC:2.7.11
comp14143_c0_seq1	GO:0016020	histidine kinase
comp14143_c0_seq1	GO:0000155
comp14143_c0_seq1	GO:0000156
comp14143_c0_seq1	GO:0005524
comp14143_c0_seq1	GO:0000160
comp14143_c0_seq1	GO:0006355
comp14143_c0_seq1	GO:0018106
comp14143_c0_seq1	GO:0023014
comp14143_c0_seq1	GO:0009365
comp14143_c0_seq1	GO:0045449
comp14143_c0_seq1	EC:2.7.3
comp14143_c0_seq1	EC:2.7.13.3
comp14148_c0_seq1	GO:0006457	phytochelatins synthase
comp14148_c0_seq1	GO:0046872
comp14148_c0_seq1	GO:0016756
comp14148_c0_seq1	GO:0046938
comp14148_c0_seq1	GO:0000413
comp14148_c0_seq1	GO:0003755
comp14148_c0_seq1	GO:0010038
comp14148_c0_seq1	EC:5.2.1.8
comp14148_c0_seq1	EC:2.3.2.15
comp14154_c0_seq1	GO:0016787	hypothetical protein DICPUDRAFT_41176; hypothetical protein DICPUDRAFT_41176 [Dictyostelium purpureum]
comp14154_c0_seq1	GO:0003676
comp14154_c0_seq1	GO:0046872
comp14154_c0_seq1	GO:0008152
comp14155_c0_seq1	GO:0003964	gypsy retrotransposon integrase-like protein 1-like
comp14155_c0_seq1	GO:0006278
comp14155_c0_seq1	GO:0003723
comp14155_c0_seq1	EC:2.7.7.49
comp14175_c0_seq1	GO:0006811	solute carrier family 41 member 1
comp14175_c0_seq1	GO:0055085
comp14226_c0_seq1	GO:0042176	26s proteasome regulatory subunit s1
comp14226_c0_seq1	GO:0000502
comp14226_c0_seq1	GO:0050790
comp14226_c0_seq1	GO:0030234
comp14247_c0_seq1	GO:0000166	nf-x1-type zinc finger-containing protein
comp14247_c0_seq1	GO:0046872
comp14282_c0_seq1	GO:0008144	protein atypical group
comp14282_c0_seq1	GO:0016301
comp14282_c0_seq1	GO:0005524
comp14282_c0_seq1	GO:0016773
comp14282_c0_seq1	GO:0016310
comp14282_c0_seq2	GO:0005515	protein atypical group
comp14282_c0_seq2	GO:0005524
comp14282_c0_seq2	GO:0008144
comp14282_c0_seq2	GO:0016301
comp14282_c0_seq2	GO:0016773
comp14282_c0_seq2	GO:0016310
comp14285_c0_seq1	GO:0004553	glycoside hydrolase family 1
comp14285_c0_seq1	GO:0005975
comp14293_c0_seq1	GO:0008146	sulfotransferase 1c4-like
comp14293_c0_seq1	GO:0008152
comp14295_c0_seq1	GO:0016620	aldehyde dehydrogenase
comp14295_c0_seq1	GO:0055114
comp14308_c0_seq1	GO:0008290	f-actin capping protein subunit beta
comp14308_c0_seq1	GO:0071203
comp14308_c0_seq1	GO:0003779
comp14308_c0_seq1	GO:0051016
comp14369_c0_seq1	GO:0003676	rna helicase
comp14369_c0_seq1	GO:0008026
comp14369_c0_seq1	GO:0006200
comp14369_c0_seq1	GO:0005524
comp14369_c0_seq1	EC:3.6.1
comp14369_c0_seq1	EC:3.6.1.3
comp14369_c0_seq1	EC:3.6.1.15
comp14397_c0_seq1	GO:0008270	bbp_dicdi ame: full=branchpoint-bridging protein ame: full=splicing factor 1
comp14397_c0_seq1	GO:0045131
comp14397_c0_seq1	GO:0000398
comp14417_c0_seq1	GO:0005525	obg-like atpase 1
comp14456_c0_seq1	GO:0006807	beta-alanine synthase
comp14456_c0_seq1	GO:0016810
comp14456_c0_seq1	GO:0005634
comp14469_c0_seq1	GO:0005515	ankyrin repeat-containing protein
comp14472_c0_seq1	GO:0017137	regulating synaptic membrane exocytosis protein 2
comp14472_c0_seq1	GO:0046872
comp14472_c0_seq1	GO:0006886
comp14478_c0_seq1	GO:0005488	hypothetical protein TcasGA2_TC002186; hypothetical protein TcasGA2_TC002186 [Tribolium castaneum]
comp14482_c0_seq1	GO:0016021	gpi transamidase subunit pig-u family protein
comp14482_c0_seq1	GO:0006506
comp14482_c0_seq1	GO:0005789
comp14491_c0_seq1	GO:0002161	leucine--trna partial
comp14491_c0_seq1	GO:0004823
comp14491_c0_seq1	GO:0006450
comp14491_c0_seq1	GO:0005524
comp14491_c0_seq1	GO:0006429
comp14491_c0_seq1	GO:0005737
comp14491_c0_seq1	GO:0009097
comp14491_c0_seq1	GO:0009098
comp14491_c0_seq1	GO:0009099
comp14491_c0_seq1	EC:6.1.1.4
comp14491_c0_seq1	EC:6.1.1
comp14491_c0_seq1	EC:3.1.1.1
comp14520_c0_seq1	GO:0004527	predicted protein; predicted protein [Naegleria gruberi]
comp14520_c0_seq1	GO:0090305
comp14520_c0_seq1	GO:0003676
comp14520_c0_seq1	GO:0005622
comp14520_c0_seq1	EC:3.1
comp14535_c0_seq1	GO:0004721	serine threonineprotein phosphatase pp2a catalytic subunit
comp14535_c0_seq1	GO:0006470
comp14535_c0_seq1	EC:3.1.3.16
comp14535_c0_seq1	EC:3.1
comp14535_c0_seq1	EC:3.1.3.41
comp14564_c0_seq1	GO:0006355	snf2-related domain-containing protein
comp14564_c0_seq1	GO:0003677
comp14564_c0_seq1	GO:0005524
comp14564_c0_seq1	GO:0004386
comp14564_c0_seq1	GO:0005634
comp14564_c0_seq1	EC:3.6.1
comp14564_c0_seq1	EC:3.6.1.15
comp14566_c0_seq1	GO:0005524	mitochondrial chaperone bcs1
comp14566_c0_seq1	GO:0017111
comp14566_c0_seq1	GO:0008152
comp14566_c0_seq1	GO:0034551
comp14566_c0_seq1	EC:3.6.1
comp14566_c0_seq1	EC:3.6.1.15
comp14592_c0_seq1	GO:0015629	actin binding protein
comp14592_c0_seq1	GO:0005198
comp14592_c0_seq1	GO:0051015
comp14592_c0_seq1	GO:0007010
comp14592_c0_seq1	GO:0007155
comp14600_c0_seq1	GO:0004674	protein serine threonine kinase
comp14600_c0_seq1	GO:0005524
comp14600_c0_seq1	GO:0006468
comp14600_c0_seq1	GO:0009069
comp14600_c0_seq1	EC:2.7.11
comp14601_c0_seq1	GO:0003676	lian-aa1 retrotransposon protein
comp14601_c0_seq1	GO:0090501
comp14601_c0_seq1	GO:0003824
comp14607_c0_seq1	GO:0005515	hypothetical protein DDB_G0285365
comp14664_c0_seq1	GO:0005856	hypothetical protein YQE_08199, partial; hypothetical protein YQE_08199, partial [Dendroctonus ponderosae]
comp14667_c0_seq1	GO:0005576	low quality protein: hemocytin
comp14667_c0_seq1	GO:0008061
comp14667_c0_seq1	GO:0007155
comp14667_c0_seq1	GO:0006030
comp14667_c1_seq1	GO:0005576	hemocytin-like isoform x2
comp14667_c1_seq1	GO:0008061
comp14667_c1_seq1	GO:0007155
comp14667_c1_seq1	GO:0006030
comp14671_c0_seq1	GO:0003743	translation initiation factor eif-2b beta subunit
comp14671_c0_seq1	GO:0005840
comp14671_c0_seq1	GO:0006446
comp14689_c0_seq1	GO:0016020	hypothetical protein D910_10828; hypothetical protein D910_10828 [Dendroctonus ponderosae]
comp14689_c0_seq1	GO:0008236
comp14689_c0_seq1	GO:0046872
comp14689_c0_seq1	GO:0006508
comp14705_c0_seq1	GO:0016021	transmembrane protein
comp14705_c0_seq1	GO:0000287
comp14705_c0_seq1	GO:0004012
comp14705_c0_seq1	GO:0005524
comp14705_c0_seq1	GO:0019829
comp14705_c0_seq1	GO:0006200
comp14705_c0_seq1	GO:0006812
comp14705_c0_seq1	GO:0034220
comp14705_c0_seq1	GO:0045332
comp14705_c0_seq1	GO:0015917
comp14705_c0_seq1	EC:3.6.1
comp14705_c0_seq1	EC:3.6.1.3
comp14705_c0_seq1	EC:3.6.3.1
comp14705_c0_seq1	EC:3.6.1.15
comp14785_c0_seq1	GO:0008299	farnesyl diphosphate synthase
comp14785_c0_seq1	GO:0006468
comp14785_c0_seq1	GO:0005524
comp14785_c0_seq1	GO:0004674
comp14785_c0_seq1	GO:0009069
comp14785_c0_seq1	EC:2.7.11
comp14817_c0_seq1	GO:0008168	nadh dehydrogenase
comp14817_c0_seq1	GO:0032259
comp14829_c0_seq1	GO:0016491	dehydrogenase reductase sdr family member 11
comp14829_c0_seq1	GO:0055114
comp14854_c0_seq1	GO:0006184	gtp-binding protein 1
comp14854_c0_seq1	GO:0003924
comp14854_c0_seq1	GO:0005525
comp14854_c0_seq1	EC:3.6.1
comp14854_c0_seq1	EC:3.6.1.15
comp14858_c0_seq1	GO:0046982	histone h2b domain-containing protein
comp14860_c0_seq1	GO:0003700	hypothetical protein DDB_G0286079; hypothetical protein DDB_G0286079 [Dictyostelium discoideum AX4]
comp14860_c0_seq1	GO:0003824
comp14860_c0_seq1	GO:0008270
comp14860_c0_seq1	GO:0043565
comp14860_c0_seq1	GO:0005975
comp14860_c0_seq1	GO:0006355
comp14860_c0_seq1	GO:0005667
comp14860_c0_seq1	GO:0045449
comp14860_c0_seq2	GO:0003700	hypothetical protein DDB_G0286079; hypothetical protein DDB_G0286079 [Dictyostelium discoideum AX4]
comp14860_c0_seq2	GO:0003824
comp14860_c0_seq2	GO:0008270
comp14860_c0_seq2	GO:0043565
comp14860_c0_seq2	GO:0005975
comp14860_c0_seq2	GO:0006355
comp14860_c0_seq2	GO:0005667
comp14860_c0_seq2	GO:0045449
comp14871_c0_seq1	GO:0008455	alpha- -mannosyl-glycoprotein 2-beta-n-acetylglucosaminyltransferase isoform x2
comp14871_c0_seq1	GO:0005795
comp14871_c0_seq1	GO:0009312
comp14871_c0_seq1	GO:0016021
comp14871_c0_seq1	EC:2.4.1
comp14871_c0_seq1	EC:2.4.1.143
comp14874_c0_seq1	GO:0016805	cytosolic non-specific dipeptidase
comp14874_c0_seq1	GO:0006508
comp14874_c0_seq1	GO:0042318
comp14874_c0_seq1	GO:0008237
comp14874_c0_seq1	GO:0034701
comp14874_c0_seq1	EC:3.4.13
comp14879_c0_seq1	GO:0005515	ipt tig domain-containing protein
comp14888_c0_seq1	GO:0010181	n-ethylmaleimide reductase
comp14888_c0_seq1	GO:0016491
comp14888_c0_seq1	GO:0055114
comp14890_c0_seq1	GO:0003676	dead box atp-dependent rna helicase
comp14890_c0_seq1	GO:0008026
comp14890_c0_seq1	GO:0006200
comp14890_c0_seq1	GO:0005524
comp14890_c0_seq1	EC:3.6.1
comp14890_c0_seq1	EC:3.6.1.3
comp14890_c0_seq1	EC:3.6.1.15
comp14898_c0_seq1	GO:0003676	histone-lysine n-methyltransferase prdm9-like
comp14898_c0_seq1	GO:0005515
comp14898_c0_seq1	GO:0046872
comp14901_c0_seq1	GO:0042765	glycosylphosphatidylinositol anchor attachment 1 protein
comp14906_c0_seq1	GO:0005509	ef hand family protein
comp14924_c0_seq1	GO:0004930	ultraviolet-sensitive opsin
comp14924_c0_seq1	GO:0007602
comp14924_c0_seq1	GO:0018298
comp14924_c0_seq1	GO:0007186
comp14924_c0_seq1	GO:0009881
comp14924_c0_seq1	GO:0007601
comp14924_c0_seq1	GO:0016021
comp14925_c0_seq1	GO:0008152	cgmp-stimulated cgmp phosphodiesterase
comp14925_c0_seq1	GO:0016787
comp14925_c0_seq1	GO:0005634
comp14925_c0_seq1	GO:0003677
comp14926_c0_seq1	GO:0003746	translation initiation factor 5a
comp14926_c0_seq1	GO:0043022
comp14926_c0_seq1	GO:0006452
comp14926_c0_seq1	GO:0045901
comp14926_c0_seq1	GO:0045905
comp14926_c0_seq1	GO:0005840
comp14940_c1_seq1	GO:0005634	myb domain-containing protein
comp14940_c1_seq1	GO:0003677
comp14940_c1_seq1	GO:0003682
comp14940_c1_seq1	GO:0000785
comp14955_c0_seq1	GO:0016787	peptidase m24 family protein
comp14955_c0_seq1	GO:0046872
comp14955_c0_seq1	GO:0008152
comp14960_c0_seq1	GO:0046982	transcription initiation factor tfiid subunit 8-like
comp14978_c0_seq1	GO:0005737	ras-related gtp-binding protein
comp14978_c0_seq1	GO:0052726
comp14978_c0_seq1	GO:0047325
comp14978_c0_seq1	GO:0005525
comp14978_c0_seq1	GO:0016310
comp14978_c0_seq1	GO:0005524
comp14978_c0_seq1	GO:0000287
comp14978_c0_seq1	GO:0052725
comp14978_c0_seq1	GO:0005634
comp14978_c0_seq1	GO:0032957
comp14978_c0_seq1	EC:2.7.1.134
comp14978_c0_seq1	EC:2.7.1.159
comp14992_c0_seq1	GO:0016787	lipase 1 precursor
comp14992_c0_seq1	GO:0006629
comp14996_c0_seq1	GO:0030123	ap-3 complex subunit beta-2 isoform x2
comp14996_c0_seq1	GO:0005488
comp14996_c0_seq1	GO:0006886
comp14996_c0_seq1	GO:0016192
comp14997_c0_seq1	GO:0000166	dna-directed rna polymerase iii subunit rpc9
comp14997_c0_seq1	GO:0003676
comp14997_c0_seq1	GO:0003899
comp14997_c0_seq1	GO:0006351
comp14997_c0_seq1	GO:0005730
comp14997_c0_seq1	GO:0006144
comp14997_c0_seq1	GO:0006206
comp14997_c0_seq1	EC:2.7.7.6
comp15010_c0_seq1	GO:0008609	alkyl-dihydroxyacetonephosphate synthase
comp15010_c0_seq1	GO:0008762
comp15010_c0_seq1	GO:0050660
comp15010_c0_seq1	GO:0008610
comp15010_c0_seq1	GO:0055114
comp15010_c0_seq1	GO:0046486
comp15010_c0_seq1	GO:0006040
comp15010_c0_seq1	EC:2.5.1.26
comp15010_c0_seq1	EC:1.1.1.158
comp15014_c0_seq1	GO:0004114	cgmp-specific 3 -cyclic phosphodiesterase-like
comp15014_c0_seq1	GO:0005515
comp15014_c0_seq1	GO:0046872
comp15014_c0_seq1	GO:0007165
comp15014_c0_seq1	GO:0006144
comp15014_c0_seq1	EC:3.1.4
comp15014_c0_seq1	EC:3.1.4.17
comp15014_c0_seq1	EC:3.1
comp15024_c0_seq1	GO:0051536	r inhibitor-like protein
comp15024_c0_seq1	GO:0006200
comp15024_c0_seq1	GO:0005524
comp15024_c0_seq1	GO:0016887
comp15024_c0_seq1	EC:3.6.1
comp15024_c0_seq1	EC:3.6.1.3
comp15024_c0_seq1	EC:3.6.1.15
comp15025_c0_seq1	GO:0003779	myosin ii heavy partial
comp15025_c0_seq1	GO:0016459
comp15025_c0_seq1	GO:0005524
comp15025_c0_seq1	GO:0003774
comp15025_c0_seq1	GO:0008152
comp15025_c0_seq1	EC:3.6.1
comp15025_c0_seq1	EC:3.6.1.15
comp15039_c0_seq1	GO:0003677	hypothetical protein TcasGA2_TC007000; hypothetical protein TcasGA2_TC007000 [Tribolium castaneum]
comp15039_c0_seq1	GO:0006310
comp15039_c0_seq1	GO:0015074
comp15054_c0_seq1	GO:0005737	protein arginine n-methyltransferase 7 isoform x2
comp15054_c0_seq1	GO:0006479
comp15054_c0_seq1	GO:0008276
comp15054_c0_seq1	EC:2.1.1
comp15064_c0_seq1	GO:0008152	mitochondrial inner membrane protease atp23 homolog
comp15064_c0_seq1	GO:0004222
comp15064_c0_seq1	EC:3.4.24
comp15093_c0_seq1	GO:0050790	hypothetical protein DDB_G0272396; hypothetical protein DDB_G0272396 [Dictyostelium discoideum AX4]
comp15094_c0_seq1	GO:0015672	sarco endoplasmic reticulum calcium-translocating p-type atpase
comp15094_c0_seq1	GO:0030001
comp15094_c0_seq1	GO:0016787
comp15094_c0_seq1	GO:0034220
comp15094_c0_seq1	GO:0005488
comp15101_c0_seq1	GO:0003899	rpa43 protein
comp15101_c0_seq1	GO:0006351
comp15101_c0_seq1	GO:0005730
comp15101_c0_seq1	GO:0006144
comp15101_c0_seq1	GO:0006206
comp15101_c0_seq1	EC:2.7.7.6
comp15125_c0_seq1	GO:0016491	short-chain dehydrogenase reductase family protein
comp15125_c0_seq1	GO:0008152
comp15126_c0_seq1	GO:0005737	26s protease regulatory subunit 7
comp15126_c0_seq1	GO:0030163
comp15126_c0_seq1	GO:0005524
comp15126_c0_seq1	GO:0017111
comp15126_c0_seq1	EC:3.6.1
comp15126_c0_seq1	EC:3.6.1.15
comp15141_c0_seq1	GO:0016021	mitochondrial phosphate carrier protein
comp15141_c0_seq1	GO:0006810
comp15159_c0_seq1	GO:0016020	neuronal acetylcholine receptor subunit beta-3-like isoform x3
comp15159_c0_seq1	GO:0034220
comp15159_c0_seq1	GO:0005230
comp15171_c0_seq1	GO:0055085	abc transporter g family protein
comp15171_c0_seq1	GO:0016021
comp15171_c0_seq1	GO:0042626
comp15171_c0_seq1	GO:0006200
comp15171_c0_seq1	GO:0005524
comp15171_c0_seq1	EC:3.6.1
comp15171_c0_seq1	EC:3.6.1.3
comp15171_c0_seq1	EC:3.6.1.15
comp15177_c0_seq1	GO:0003676	cold and drought-regulated protein cora-like
comp15187_c0_seq1	GO:0003876	amp deaminase
comp15187_c0_seq1	GO:0032264
comp15187_c0_seq1	GO:0006144
comp15187_c0_seq1	EC:3.5.4.17
comp15187_c0_seq1	EC:3.5.4.6
comp15252_c0_seq1	GO:0004697	protein kinase domain protein
comp15252_c0_seq1	GO:0005524
comp15252_c0_seq1	GO:0016887
comp15252_c0_seq1	GO:0006200
comp15252_c0_seq1	GO:0006468
comp15252_c0_seq1	GO:0007165
comp15252_c0_seq1	GO:0009069
comp15252_c0_seq1	EC:2.7.11
comp15252_c0_seq1	EC:3.6.1
comp15252_c0_seq1	EC:3.6.1.3
comp15252_c0_seq1	EC:2.7.11.13
comp15252_c0_seq1	EC:3.6.1.15
comp15260_c0_seq1	GO:0008152	snf2-related domain-containing protein
comp15260_c0_seq1	GO:0005524
comp15260_c0_seq1	GO:0004386
comp15260_c0_seq1	GO:0003677
comp15260_c0_seq1	EC:3.6.1
comp15260_c0_seq1	EC:3.6.1.15
comp15263_c0_seq1	GO:0055085	galactose transporter
comp15263_c0_seq1	GO:0016021
comp15275_c0_seq1	GO:0005198	hypothetical protein YQE_07709, partial; hypothetical protein YQE_07709, partial [Dendroctonus ponderosae]
comp15275_c0_seq1	GO:0016226
comp15275_c0_seq1	GO:0051536
comp15286_c0_seq1	GO:0016021	mitochondrial import inner membrane translocase subunit tim22
comp15290_c0_seq1	GO:0004672	ste20-related kinase adapter protein alpha
comp15290_c0_seq1	GO:0006468
comp15290_c0_seq1	GO:0005524
comp15291_c0_seq1	GO:0006457	peptidyl-prolyl cis-trans isomerase h-like
comp15291_c0_seq1	GO:0000413
comp15291_c0_seq1	GO:0003755
comp15291_c0_seq1	EC:5.2.1.8
comp15315_c0_seq1	GO:0005515	thyroid receptor-interacting protein 11
comp15337_c0_seq1	GO:0007034	charged multivesicular body protein 6-b isoform x2
comp15337_c0_seq1	GO:0015031
comp15350_c0_seq1	GO:0005515	small related family protein
comp15368_c0_seq1	GO:0005515	cop9 signalosome subunit
comp15386_c0_seq1	GO:0016620	succinic-semialdehyde dehydrogenase
comp15386_c0_seq1	GO:0055114
comp15392_c1_seq1	GO:0005634	chromobox protein partial; uncharacterized protein loc661786
comp15392_c1_seq2	GO:0005634	chromobox protein partial; uncharacterized protein loc661786
comp15402_c0_seq1	GO:0008237	puromycin-sensitive aminopeptidase-like protein
comp15402_c0_seq1	GO:0006508
comp15402_c0_seq1	GO:0008270
comp15403_c1_seq1	GO:0030515	nucleolar rna-binding nop10p family
comp15403_c1_seq1	GO:0042254
comp15403_c1_seq1	GO:0001522
comp15403_c1_seq1	GO:0072588
comp15403_c1_seq2	GO:0072588	---NA---
comp15403_c1_seq2	GO:0030515
comp15403_c1_seq2	GO:0001522
comp15403_c1_seq2	GO:0042254
comp15405_c0_seq1	GO:0016021	transmembrane emp24 domain-containing protein eca
comp15405_c0_seq1	GO:0006810
comp15407_c0_seq1	GO:0004842	ubiquitin-conjugating enzyme e2 n
comp15407_c0_seq1	GO:0016567
comp15418_c0_seq1	GO:0004521	ribonuclease kappa
comp15418_c0_seq1	GO:0009303
comp15418_c0_seq1	GO:0090502
comp15418_c0_seq1	GO:0051252
comp15418_c0_seq1	EC:3.1
comp15421_c0_seq1	GO:0000502	26s protease regulatory subunit 6a
comp15421_c0_seq1	GO:0005737
comp15421_c0_seq1	GO:0005524
comp15421_c0_seq1	GO:0008233
comp15421_c0_seq1	GO:0017111
comp15421_c0_seq1	GO:0006508
comp15421_c0_seq1	GO:0030163
comp15421_c0_seq1	EC:3.6.1
comp15421_c0_seq1	EC:3.6.1.15
comp15430_c0_seq1	GO:0005515	PREDICTED: uncharacterized protein LOC103315204
comp15448_c0_seq1	GO:0030131	clathrin-adaptor medium chain ap-2
comp15448_c0_seq1	GO:0005515
comp15448_c0_seq1	GO:0006886
comp15448_c0_seq1	GO:0016192
comp15449_c0_seq1	GO:0005097	tbc1 domain family member 19 isoform x2
comp15449_c0_seq1	GO:0032851
comp15450_c0_seq1	GO:0005515	twitchin isoform x1
comp15460_c0_seq1	GO:0005885	actin-related protein 2 3 complex subunit 3
comp15460_c0_seq1	GO:0034314
comp15463_c0_seq1	GO:0005488	hypothetical protein TcasGA2_TC004276; hypothetical protein TcasGA2_TC004276 [Tribolium castaneum]
comp15482_c0_seq1	GO:0003676	hypothetical protein TCSYLVIO_000701, partial; hypothetical protein TCSYLVIO_000701, partial [Trypanosoma cruzi]
comp15488_c0_seq1	GO:0004867	kunitz bovine pancreatic trypsin inhibitor domain protein
comp15509_c0_seq1	GO:0003743	protein translation factor sui1 homolog
comp15509_c0_seq1	GO:0005840
comp15509_c0_seq1	GO:0006446
comp15512_c0_seq1	GO:0003723	rna-dependent rna polymerase
comp15512_c0_seq1	GO:0003968
comp15512_c0_seq1	GO:0005524
comp15512_c0_seq1	GO:0008174
comp15512_c0_seq1	GO:0006351
comp15512_c0_seq1	GO:0006396
comp15512_c0_seq1	GO:0080009
comp15512_c0_seq1	GO:0006144
comp15512_c0_seq1	GO:0031379
comp15512_c0_seq1	EC:2.7.7.48
comp15512_c0_seq1	EC:2.1.1
comp15514_c1_seq1	GO:0015935	ribosomal protein s23
comp15514_c1_seq1	GO:0003735
comp15514_c1_seq1	GO:0006412
comp15514_c1_seq1	GO:0042254
comp15521_c0_seq1	GO:0008236	serine protease
comp15521_c0_seq1	GO:0006508
comp15526_c0_seq1	GO:0005840	ribosomal protein s27e
comp15526_c0_seq1	GO:0003735
comp15526_c0_seq1	GO:0046872
comp15526_c0_seq1	GO:0006412
comp15526_c0_seq1	GO:0042254
comp15533_c0_seq1	GO:0005840	ribosomal protein l24e
comp15535_c0_seq1	GO:0005654	anopheles stephensi ubiquitin
comp15535_c0_seq1	GO:0005765
comp15535_c0_seq1	GO:0005875
comp15535_c0_seq1	GO:0005886
comp15535_c0_seq1	GO:0010008
comp15535_c0_seq1	GO:0022625
comp15535_c0_seq1	GO:0030666
comp15535_c0_seq1	GO:0003735
comp15535_c0_seq1	GO:0005515
comp15535_c0_seq1	GO:0000122
comp15535_c0_seq1	GO:0000184
comp15535_c0_seq1	GO:0000187
comp15535_c0_seq1	GO:0000209
comp15535_c0_seq1	GO:0002479
comp15535_c0_seq1	GO:0002755
comp15535_c0_seq1	GO:0006281
comp15535_c0_seq1	GO:0006367
comp15535_c0_seq1	GO:0006413
comp15535_c0_seq1	GO:0006414
comp15535_c0_seq1	GO:0006415
comp15535_c0_seq1	GO:0006614
comp15535_c0_seq1	GO:0006977
comp15535_c0_seq1	GO:0007141
comp15535_c0_seq1	GO:0007144
comp15535_c0_seq1	GO:0007219
comp15535_c0_seq1	GO:0007220
comp15535_c0_seq1	GO:0007254
comp15535_c0_seq1	GO:0008543
comp15535_c0_seq1	GO:0008585
comp15535_c0_seq1	GO:0010992
comp15535_c0_seq1	GO:0016197
comp15535_c0_seq1	GO:0019068
comp15535_c0_seq1	GO:0019082
comp15535_c0_seq1	GO:0019083
comp15535_c0_seq1	GO:0019221
comp15535_c0_seq1	GO:0021888
comp15535_c0_seq1	GO:0030512
comp15535_c0_seq1	GO:0031145
comp15535_c0_seq1	GO:0032480
comp15535_c0_seq1	GO:0032481
comp15535_c0_seq1	GO:0034134
comp15535_c0_seq1	GO:0034138
comp15535_c0_seq1	GO:0034142
comp15535_c0_seq1	GO:0034146
comp15535_c0_seq1	GO:0034162
comp15535_c0_seq1	GO:0034166
comp15535_c0_seq1	GO:0034220
comp15535_c0_seq1	GO:0035666
comp15535_c0_seq1	GO:0038095
comp15535_c0_seq1	GO:0038123
comp15535_c0_seq1	GO:0038124
comp15535_c0_seq1	GO:0042059
comp15535_c0_seq1	GO:0043065
comp15535_c0_seq1	GO:0043066
comp15535_c0_seq1	GO:0043123
comp15535_c0_seq1	GO:0045944
comp15535_c0_seq1	GO:0048011
comp15535_c0_seq1	GO:0050852
comp15535_c0_seq1	GO:0051092
comp15535_c0_seq1	GO:0051436
comp15535_c0_seq1	GO:0051437
comp15535_c0_seq1	GO:0060613
comp15535_c0_seq1	GO:0061418
comp15535_c0_seq1	GO:0070423
comp15535_c0_seq1	GO:0072520
comp15535_c0_seq1	GO:0097009
comp15535_c0_seq1	GO:0097190
comp15535_c0_seq1	GO:0042254
comp15543_c0_seq1	GO:0030837	protein tyrosine kinase
comp15543_c0_seq1	GO:0005622
comp15543_c0_seq1	GO:0003779
comp15548_c0_seq1	GO:0005840	60s ribosomal protein l30
comp15548_c0_seq1	GO:0003735
comp15548_c0_seq1	GO:0006412
comp15548_c0_seq1	GO:0042254
comp15563_c1_seq1	GO:0005840	60s ribosomal protein l18-like
comp15563_c1_seq1	GO:0003735
comp15563_c1_seq1	GO:0006412
comp15563_c1_seq1	GO:0042254
comp15581_c0_seq1	GO:0006914	gamma-aminobutyric acid receptor-associated protein
comp15593_c0_seq1	GO:0015934	ribosomal protein l17e
comp15593_c0_seq1	GO:0003735
comp15593_c0_seq1	GO:0006412
comp15593_c0_seq1	GO:0042254
comp15603_c0_seq1	GO:0015031	protein transport protein sec61 subunit alpha-like
comp15603_c0_seq1	GO:0016020
comp15603_c0_seq1	GO:0005783
comp15614_c0_seq1	GO:0003676	hypothetical protein
comp15643_c0_seq1	GO:0005515	wd repeat-containing protein 63
comp15648_c0_seq1	GO:0000178	exosome complex component csl4
comp15648_c0_seq1	GO:0003723
comp15662_c0_seq1	GO:0000786	histone partial
comp15662_c0_seq1	GO:0005634
comp15662_c0_seq1	GO:0003677
comp15662_c0_seq1	GO:0046982
comp15662_c0_seq1	GO:0006334
comp15662_c0_seq1	GO:0006352
comp15668_c0_seq1	GO:0016772	protein
comp15668_c0_seq1	GO:0008152
comp15673_c0_seq1	GO:0005576	---NA---
comp15673_c0_seq1	GO:0005179
comp15673_c0_seq1	GO:0007165
comp15677_c0_seq1	GO:0004674	protein tkl group
comp15677_c0_seq1	GO:0005524
comp15677_c0_seq1	GO:0006468
comp15677_c0_seq1	GO:0009069
comp15677_c0_seq1	EC:2.7.11
comp15685_c0_seq1	GO:0000178	exosome complex component rrp40-like
comp15685_c0_seq1	GO:0003723
comp15693_c0_seq1	GO:0006184	gtp-binding protein
comp15693_c0_seq1	GO:0003924
comp15693_c0_seq1	GO:0005525
comp15693_c0_seq1	EC:3.6.1
comp15693_c0_seq1	EC:3.6.1.15
comp15699_c0_seq1	GO:0005488	like protein
comp15699_c0_seq2	GO:0005488	like protein
comp15707_c0_seq1	GO:0005737	serine--trna cytoplasmic
comp15707_c0_seq1	GO:0004828
comp15707_c0_seq1	GO:0005524
comp15707_c0_seq1	GO:0006434
comp15707_c0_seq1	GO:0006544
comp15707_c0_seq1	GO:0006563
comp15707_c0_seq1	GO:0006566
comp15707_c0_seq1	EC:6.1.1.11
comp15707_c0_seq1	EC:6.1.1
comp15717_c0_seq1	GO:0005840	ribosomal protein l37ae
comp15717_c0_seq1	GO:0003735
comp15717_c0_seq1	GO:0006412
comp15717_c0_seq1	GO:0042254
comp15730_c0_seq1	GO:0005515	titin- partial
comp15754_c0_seq1	GO:0042302	histidine-rich glycoprotein
comp15754_c0_seq2	GO:0042302	histidine-rich glycoprotein
comp15758_c0_seq1	GO:0005515	zinc finger 1
comp15758_c0_seq1	GO:0008080
comp15758_c0_seq1	GO:0008270
comp15758_c0_seq1	GO:0042967
comp15758_c0_seq1	EC:2.3.1
comp15764_c0_seq1	GO:0016021	hypothetical protein YQE_08244, partial; hypothetical protein YQE_08244, partial [Dendroctonus ponderosae]
comp15764_c0_seq1	GO:0005524
comp15764_c0_seq1	GO:0042626
comp15764_c0_seq1	GO:0008152
comp15764_c0_seq1	GO:0055085
comp15764_c0_seq1	EC:3.6.1
comp15764_c0_seq1	EC:3.6.1.3
comp15764_c0_seq1	EC:3.6.1.15
comp15766_c0_seq1	GO:0003676	hypothetical protein DDB_G0292010; hypothetical protein DDB_G0292010 [Dictyostelium discoideum AX4]
comp15766_c0_seq1	GO:0008026
comp15766_c0_seq1	GO:0006200
comp15766_c0_seq1	GO:0005524
comp15766_c0_seq1	EC:3.6.1
comp15766_c0_seq1	EC:3.6.1.3
comp15766_c0_seq1	EC:3.6.1.15
comp15791_c0_seq1	GO:0016020	ras-related and estrogen-regulated growth inhibitor isoform x1
comp15791_c0_seq1	GO:0003924
comp15791_c0_seq1	GO:0005525
comp15791_c0_seq1	GO:0006184
comp15791_c0_seq1	GO:0007264
comp15791_c0_seq1	GO:0015031
comp15791_c0_seq1	EC:3.6.1
comp15791_c0_seq1	EC:3.6.1.15
comp15792_c0_seq1	GO:0003979	udp-glucose 6-dehydrogenase 5
comp15792_c0_seq1	GO:0051287
comp15792_c0_seq1	GO:0000271
comp15792_c0_seq1	GO:0055114
comp15792_c0_seq1	GO:0005982
comp15792_c0_seq1	GO:0005985
comp15792_c0_seq1	GO:0009117
comp15792_c0_seq1	EC:1.1.1.22
comp15802_c0_seq1	GO:0005737	sh3 domain-containing protein
comp15802_c0_seq1	GO:0005515
comp15806_c0_seq1	GO:0016021	PMCA17; PMCA17 [Paramecium tetraurelia]
comp15806_c0_seq1	GO:0000166
comp15806_c0_seq1	GO:0019829
comp15806_c0_seq1	GO:0046872
comp15806_c0_seq1	GO:0006812
comp15806_c0_seq1	GO:0008152
comp15806_c0_seq1	GO:0044763
comp15806_c0_seq1	EC:3.6.1
comp15806_c0_seq1	EC:3.6.1.3
comp15806_c0_seq1	EC:3.6.1.15
comp15811_c0_seq1	GO:0050660	glucose dehydrogenase
comp15811_c0_seq1	GO:0008812
comp15811_c0_seq1	GO:0055114
comp15811_c0_seq1	GO:0006066
comp15811_c0_seq1	GO:0006544
comp15811_c0_seq1	GO:0006563
comp15811_c0_seq1	GO:0006566
comp15811_c0_seq1	EC:1.1.99.1
comp15821_c0_seq1	GO:0015031	mitochondrial import inner membrane translocase subunit tim13
comp15821_c0_seq1	GO:0046872
comp15821_c0_seq1	GO:0005739
comp15827_c0_seq1	GO:0004129	caf1 family protein
comp15827_c0_seq1	GO:0003676
comp15827_c0_seq1	GO:0005739
comp15827_c0_seq1	GO:1902600
comp15827_c0_seq1	GO:0000775
comp15827_c0_seq1	GO:0007067
comp15827_c0_seq1	GO:0005634
comp15827_c0_seq1	GO:0006123
comp15827_c0_seq1	GO:0045277
comp15827_c0_seq1	EC:1.9.3.1
comp15841_c0_seq1	GO:0007165	pleckstrin domain-containing protein
comp15854_c0_seq1	GO:0020037	cytochrome heme mitochondrial-like
comp15854_c0_seq1	GO:0009055
comp15854_c0_seq1	GO:0005506
comp15854_c0_seq1	GO:0006118
comp15874_c0_seq1	GO:0016491	short-chain dehydrogenase reductase family protein
comp15874_c0_seq1	GO:0055114
comp15899_c0_seq1	GO:0005488	hypothetical protein BN946_scf184772.g6; hypothetical protein BN946_scf184772.g6 [Trametes cinnabarina]
comp15920_c0_seq1	GO:0004733	pyridoxine-5 -phosphate oxidase-like
comp15920_c0_seq1	GO:0010181
comp15920_c0_seq1	GO:0008615
comp15920_c0_seq1	GO:0055114
comp15920_c0_seq1	EC:1.4.3.5
comp15925_c0_seq1	GO:0016740	protein serine threonine phosphatase
comp15925_c0_seq1	GO:0004721
comp15925_c0_seq1	GO:0006470
comp15925_c0_seq1	EC:3.1.3.16
comp15925_c0_seq1	EC:3.1
comp15925_c0_seq1	EC:3.1.3.41
comp15975_c0_seq1	GO:0005783	calreticulin precursor
comp15975_c0_seq1	GO:0005509
comp15975_c0_seq1	GO:0016798
comp15975_c0_seq1	GO:0051082
comp15975_c0_seq1	GO:0006457
comp15992_c0_seq1	GO:0005515	PREDICTED: uncharacterized protein LOC100142047
comp16002_c0_seq1	GO:0016021	hypothetical protein DDB_G0278333; hypothetical protein DDB_G0278333 [Dictyostelium discoideum AX4]
comp16002_c0_seq1	GO:0008233
comp16002_c0_seq1	GO:0006465
comp16012_c0_seq1	GO:0003777	ciliary dynein heavy
comp16012_c0_seq1	GO:0030286
comp16012_c0_seq1	GO:0006200
comp16012_c0_seq1	GO:0005524
comp16012_c0_seq1	GO:0007018
comp16012_c0_seq1	GO:0016887
comp16012_c0_seq1	GO:0005874
comp16012_c0_seq1	EC:3.6.1
comp16012_c0_seq1	EC:3.6.1.3
comp16012_c0_seq1	EC:3.6.1.15
comp16033_c0_seq1	GO:0090304	craniofacial development protein 2-like
comp16033_c0_seq1	GO:0003824
comp16036_c0_seq1	GO:0005515	cop9 signalosome complex subunit 2
comp16077_c0_seq1	GO:0005515	ipt tig domain-containing protein
comp16097_c0_seq1	GO:0005581	collagen alpha chain
comp16097_c0_seq1	GO:0005201
comp16097_c0_seq1	GO:0005578
comp16106_c0_seq1	GO:0030127	protein transport protein sec23a isoform x2
comp16106_c0_seq1	GO:0006886
comp16106_c0_seq1	GO:0006888
comp16106_c0_seq1	GO:0008270
comp16106_c0_seq2	GO:0030127	protein transport protein sec23a isoform x2
comp16106_c0_seq2	GO:0006886
comp16106_c0_seq2	GO:0006888
comp16106_c0_seq2	GO:0008270
comp16115_c0_seq1	GO:0004619	phosphoglycerate mutase
comp16115_c0_seq1	GO:0006096
comp16115_c0_seq1	GO:0006094
comp16115_c0_seq1	EC:5.4.2.1
comp16119_c0_seq1	GO:0005515	glutathione s-transferase
comp16134_c0_seq1	GO:0016746	hypothetical protein DDB_G0289081; hypothetical protein DDB_G0289081 [Dictyostelium discoideum AX4]
comp16134_c0_seq1	GO:0055114
comp16134_c0_seq1	GO:0080019
comp16156_c0_seq1	GO:0005622	60s ribosomal protein l31
comp16176_c0_seq1	GO:0005506	cytochrome p450 family protein
comp16176_c0_seq1	GO:0016705
comp16176_c0_seq1	GO:0020037
comp16176_c0_seq1	GO:0055114
comp16186_c0_seq1	GO:0006468	protein serine threonine kinase
comp16186_c0_seq1	GO:0004674
comp16186_c0_seq1	GO:0090501
comp16186_c0_seq1	GO:0005524
comp16186_c0_seq1	GO:0006397
comp16186_c0_seq1	GO:0004540
comp16186_c0_seq1	GO:0009069
comp16186_c0_seq1	GO:0051252
comp16186_c0_seq1	EC:2.7.11
comp16186_c0_seq1	EC:3.1
comp16202_c0_seq1	GO:0003938	imp dehydrogenase
comp16202_c0_seq1	GO:0030554
comp16202_c0_seq1	GO:0046872
comp16202_c0_seq1	GO:0006177
comp16202_c0_seq1	GO:0055114
comp16202_c0_seq1	GO:0006144
comp16202_c0_seq1	GO:0042720
comp16202_c0_seq1	EC:1.1.1.205
comp16202_c0_seq2	GO:0003746	mitochondrial translation elongation factor g
comp16202_c0_seq2	GO:0006184
comp16202_c0_seq2	GO:0003924
comp16202_c0_seq2	GO:0005525
comp16202_c0_seq2	GO:0005840
comp16202_c0_seq2	GO:0006448
comp16202_c0_seq2	EC:3.6.1
comp16202_c0_seq2	EC:3.6.1.15
comp16235_c0_seq1	GO:0006508	peptidase m14 family protein
comp16235_c0_seq1	GO:0004181
comp16235_c0_seq1	GO:0008270
comp16235_c0_seq1	EC:3.4.17
comp16235_c1_seq1	GO:0006508	peptidase m14 family protein
comp16235_c1_seq1	GO:0004181
comp16235_c1_seq1	GO:0008270
comp16235_c1_seq1	EC:3.4.17
comp16300_c0_seq1	GO:0005777	sh3 domain-containing protein
comp16300_c0_seq1	GO:0016560
comp16300_c0_seq1	GO:0016021
comp16307_c0_seq1	GO:0005524	gtp:amp phosphotransferase mitochondrial
comp16307_c0_seq1	GO:0016776
comp16307_c0_seq1	GO:0019205
comp16307_c0_seq1	GO:0006139
comp16307_c0_seq1	GO:0016310
comp16311_c0_seq1	GO:0008152	hypothetical protein DDB_G0288039; hypothetical protein DDB_G0288039 [Dictyostelium discoideum AX4]
comp16311_c0_seq1	GO:0016787
comp16382_c0_seq1	GO:0016021	---NA---
comp16382_c0_seq1	GO:0050909
comp16383_c0_seq1	GO:0004818	bifunctional glutamate proline--trna ligase
comp16383_c0_seq1	GO:0005524
comp16383_c0_seq1	GO:0006424
comp16383_c0_seq1	GO:0009332
comp16383_c0_seq1	GO:0015994
comp16383_c0_seq1	EC:6.1.1
comp16383_c0_seq1	EC:6.1.1.17
comp16391_c0_seq1	GO:0005488	cell differentiation rcd1-like protein
comp16423_c0_seq1	GO:0005515	dihydropteridine reductase
comp16423_c0_seq1	GO:0016491
comp16423_c0_seq1	GO:0016043
comp16423_c0_seq1	GO:0055114
comp16429_c0_seq1	GO:0042302	vacuolar protein sorting-associated protein 27 isoform x2
comp16454_c0_seq1	GO:0005488	copia-like retrotransposable element
comp16477_c0_seq1	GO:0005488	hypothetical protein TcasGA2_TC007543; hypothetical protein TcasGA2_TC007543 [Tribolium castaneum]
comp16498_c0_seq1	GO:0004252	peptidase c53 family protein
comp16498_c0_seq1	GO:0006508
comp16498_c0_seq1	EC:3.4.21
comp16521_c0_seq1	GO:0016021	facilitated trehalose transporter tret1-like
comp16521_c0_seq1	GO:0022857
comp16521_c0_seq1	GO:0055085
comp16538_c0_seq1	GO:0005743	nadh dehydrogenase
comp16538_c0_seq1	GO:0008137
comp16538_c0_seq1	GO:0006120
comp16538_c0_seq1	GO:0006744
comp16538_c0_seq1	GO:0006814
comp16538_c0_seq1	GO:0015992
comp16538_c0_seq1	EC:1.6.99.5
comp16538_c0_seq1	EC:1.6.99.3
comp16538_c0_seq1	EC:1.6.5.3
comp16569_c0_seq1	GO:0008270	predicted protein; predicted protein [Naegleria gruberi]
comp16573_c0_seq1	GO:0044763	adenylate cyclase type 10-like
comp16584_c0_seq1	GO:0005622	regulator of chromosome condensation domain-containing protein
comp16584_c0_seq1	GO:0005089
comp16584_c0_seq1	GO:0032319
comp16584_c0_seq1	GO:0043087
comp16605_c0_seq1	GO:0008146	heparan sulfate glucosamine 3-o-sulfotransferase 5-like
comp16605_c0_seq1	GO:0008152
comp16613_c0_seq1	GO:0009405	proteosomal alpha-subunit 7-1
comp16616_c0_seq1	GO:0042302	cuticle protein 8-like
comp16646_c0_seq1	GO:0005515	hypothetical protein IMG5_046660
comp16651_c0_seq1	GO:0045254	dihydrolipoyllysine-residue acetyltransferase component of pyruvate dehydrogenase partial
comp16651_c0_seq1	GO:0004742
comp16651_c0_seq1	GO:0006094
comp16651_c0_seq1	GO:0006096
comp16651_c0_seq1	GO:0042967
comp16651_c0_seq1	EC:2.3.1.12
comp16651_c0_seq1	EC:2.3.1
comp16658_c0_seq1	GO:0005506	hemin receptor
comp16658_c0_seq1	GO:0019825
comp16658_c0_seq1	GO:0020037
comp16658_c0_seq1	GO:0015671
comp16664_c0_seq1	GO:0009405	hypothetical protein DDB_G0289921; hypothetical protein DDB_G0289921 [Dictyostelium discoideum AX4]
comp16664_c0_seq1	GO:0010494
comp16664_c0_seq1	GO:0008017
comp16664_c0_seq1	GO:0036244
comp16664_c0_seq1	GO:0006310
comp16664_c0_seq1	GO:0035690
comp16664_c0_seq1	GO:0004534
comp16664_c0_seq1	GO:0009267
comp16664_c0_seq1	GO:0036178
comp16664_c0_seq1	GO:0036170
comp16664_c0_seq1	GO:0044011
comp16664_c0_seq1	GO:0000150
comp16664_c0_seq1	GO:0034063
comp16664_c0_seq1	GO:0036180
comp16664_c0_seq1	GO:0090503
comp16664_c0_seq1	GO:0045298
comp16664_c0_seq1	GO:0051252
comp16664_c0_seq1	EC:3.1
comp16664_c0_seq1	EC:3.1.13
comp16664_c0_seq1	EC:3.1.15
comp16672_c0_seq1	GO:0005737	seryl-trna synthetase family protein
comp16672_c0_seq1	GO:0004828
comp16672_c0_seq1	GO:0005524
comp16672_c0_seq1	GO:0006434
comp16672_c0_seq1	GO:0006544
comp16672_c0_seq1	GO:0006563
comp16672_c0_seq1	GO:0006566
comp16672_c0_seq1	EC:6.1.1.11
comp16672_c0_seq1	EC:6.1.1
comp16707_c0_seq1	GO:0016021	nicotinic acetylcholine receptor subunit a2
comp16707_c0_seq1	GO:0030054
comp16707_c0_seq1	GO:0045211
comp16707_c0_seq1	GO:0004889
comp16707_c0_seq1	GO:0006812
comp16707_c0_seq1	GO:0034220
comp16707_c0_seq1	GO:0007165
comp16710_c0_seq1	GO:0005634	homeobox protein nkx- isoform x2
comp16710_c0_seq1	GO:0000976
comp16710_c0_seq1	GO:0003700
comp16710_c0_seq1	GO:0006355
comp16710_c0_seq1	GO:0005667
comp16710_c0_seq1	GO:0045449
comp16727_c0_seq1	GO:0005737	tubulin beta partial
comp16727_c0_seq1	GO:0005874
comp16727_c0_seq1	GO:0003924
comp16727_c0_seq1	GO:0005200
comp16727_c0_seq1	GO:0005525
comp16727_c0_seq1	GO:0006184
comp16727_c0_seq1	GO:0007017
comp16727_c0_seq1	GO:0051258
comp16727_c0_seq1	EC:3.6.1
comp16727_c0_seq1	EC:3.6.1.15
comp16733_c0_seq1	GO:0016747	hypothetical protein D910_10407, partial; hypothetical protein D910_10407, partial [Dendroctonus ponderosae]
comp16733_c0_seq1	GO:0006355
comp16733_c0_seq1	GO:0005634
comp16736_c0_seq1	GO:0004553	hypothetical protein YQE_07676, partial; hypothetical protein YQE_07676, partial [Dendroctonus ponderosae]
comp16736_c0_seq1	GO:0005975
comp16740_c0_seq1	GO:0008289	hypothetical protein DDB_G0280281; hypothetical protein DDB_G0280281 [Dictyostelium discoideum AX4]
comp16760_c0_seq1	GO:0055114	fatty acyl- reductase cg5065
comp16760_c0_seq1	GO:0080019
comp16823_c0_seq1	GO:0005515	hypothetical protein D910_11829
comp16840_c0_seq1	GO:0003743	eukaryotic translation initiation factor 4e
comp16840_c0_seq1	GO:0005840
comp16840_c0_seq1	GO:0006446
comp16847_c0_seq1	GO:0005840	ribosomal protein l18a
comp16847_c0_seq1	GO:0003735
comp16847_c0_seq1	GO:0006412
comp16847_c0_seq1	GO:0042254
comp16865_c0_seq1	GO:0005515	Hypothetical protein NAEGRDRAFT_72760
comp16912_c0_seq1	GO:0005634	doublesex- and mab-3-related transcription factor a2-like
comp16912_c0_seq1	GO:0003700
comp16912_c0_seq1	GO:0005515
comp16912_c0_seq1	GO:0043565
comp16912_c0_seq1	GO:0006355
comp16912_c0_seq1	GO:0005667
comp16912_c0_seq1	GO:0045449
comp16927_c0_seq1	GO:0005515	ring finger protein 121
comp16927_c0_seq1	GO:0008270
comp16929_c0_seq1	GO:0004713	non-receptor tyrosine kinase
comp16929_c0_seq1	GO:0005524
comp16929_c0_seq1	GO:0018108
comp16929_c0_seq1	EC:2.7.10
comp16942_c0_seq1	GO:0005089	domain-containing protein
comp16942_c0_seq1	GO:0005622
comp16942_c0_seq1	GO:0032319
comp16942_c0_seq1	GO:0043547
comp16942_c0_seq1	GO:0005096
comp16944_c0_seq1	GO:0008242	ubiquitin thioesterase otubain-like
comp16944_c0_seq1	GO:0016579
comp16944_c0_seq1	EC:3.4.19
comp16945_c0_seq1	GO:0003676	set-domain protein
comp16945_c0_seq1	GO:0046872
comp16948_c0_seq1	GO:0003824	po11_braco ame: full=retrovirus-related pol polyprotein from type-1 retrotransposable element r1 ame: full=retrovirus-related pol polyprotein from type i retrotransposable element r1 includes: ame: full=reverse transcriptase includes: ame: full= partial
comp16957_c0_seq1	GO:0019013	small nuclear ribonucleoprotein f
comp16957_c0_seq1	GO:0030529
comp16957_c0_seq1	GO:0006396
comp16957_c0_seq1	GO:0005634
comp16962_c0_seq1	GO:0003676	zinc finger protein ozf-like
comp16962_c0_seq1	GO:0046872
comp16968_c0_seq1	GO:0044763	glutamate receptor 2-like
comp16997_c0_seq1	GO:0008146	estrogen sulfotransferase
comp17015_c0_seq1	GO:0043086	hypothetical protein TcasGA2_TC011986; low quality protein: uncharacterized protein loc658528
comp17015_c0_seq1	GO:0052547
comp17018_c0_seq1	GO:0008017	kinesin motor domain containing protein
comp17018_c0_seq1	GO:0007018
comp17018_c0_seq1	GO:0005524
comp17018_c0_seq1	GO:0008152
comp17018_c0_seq1	GO:0005871
comp17018_c0_seq1	GO:0003777
comp17018_c0_seq1	GO:0005874
comp17018_c0_seq1	GO:0045298
comp17018_c0_seq1	EC:3.6.1
comp17018_c0_seq1	EC:3.6.1.15
comp17045_c0_seq1	GO:0005488	conserved hypothetical protein; conserved hypothetical protein [Culex quinquefasciatus]
comp17046_c0_seq1	GO:0005524	heat shock 70 kda mitochondrial precursor
comp17046_c0_seq1	GO:0006950
comp17059_c0_seq1	GO:0004190	lysosomal aspartic protease
comp17059_c0_seq1	GO:0006508
comp17059_c0_seq1	EC:3.4.23
comp17110_c0_seq1	GO:0005515	help domain protein
comp17180_c0_seq1	GO:0005840	hypothetical protein DDB_G0269640; hypothetical protein DDB_G0269640 [Dictyostelium discoideum AX4]
comp17180_c0_seq1	GO:0003735
comp17180_c0_seq1	GO:0006412
comp17180_c0_seq1	GO:0042254
comp17185_c0_seq1	GO:0003677	snf2-related domain-containing protein
comp17185_c0_seq1	GO:0004386
comp17185_c0_seq1	GO:0005524
comp17185_c0_seq1	GO:0008152
comp17185_c0_seq1	EC:3.6.1
comp17185_c0_seq1	EC:3.6.1.15
comp17194_c0_seq1	GO:0008750	nad mitochondrial- partial
comp17194_c0_seq1	GO:0050661
comp17194_c0_seq1	GO:0015992
comp17194_c0_seq1	GO:0016021
comp17194_c0_seq1	GO:0055114
comp17194_c0_seq1	GO:0006769
comp17194_c0_seq1	GO:0046497
comp17194_c0_seq1	EC:1.6.1
comp17194_c0_seq1	EC:1.6.1.2
comp17210_c0_seq1	GO:0008152	protein kinase
comp17210_c0_seq1	GO:0016773
comp17228_c0_seq1	GO:0043169	2-hydroxyacyl- lyase 1-like
comp17253_c0_seq1	GO:0005515	leucine-rich repeat-containing protein 15-like
comp17258_c0_seq1	GO:0016021	gustatory receptor 88
comp17258_c0_seq1	GO:0050909
comp17285_c0_seq1	GO:0003676	gastrula zinc finger
comp17285_c0_seq1	GO:0046872
comp17286_c0_seq1	GO:0005840	60s ribosomal protein l3
comp17286_c0_seq1	GO:0003735
comp17286_c0_seq1	GO:0006412
comp17286_c0_seq1	GO:0042254
comp17319_c0_seq1	GO:0071797	microtubule-associated protein futsch
comp17319_c0_seq1	GO:0016567
comp17319_c0_seq1	GO:0004842
comp17319_c0_seq1	GO:0008270
comp17343_c0_seq1	GO:0005840	40s ribosomal protein s4
comp17343_c0_seq1	GO:0003723
comp17343_c0_seq1	GO:0003735
comp17343_c0_seq1	GO:0006412
comp17343_c0_seq1	GO:0042254
comp17392_c0_seq1	GO:0004806	predicted protein; predicted protein [Naegleria gruberi]
comp17392_c0_seq1	GO:0016042
comp17392_c0_seq1	GO:0046486
comp17392_c0_seq1	EC:3.1.1
comp17392_c0_seq1	EC:3.1.1.1
comp17392_c0_seq1	EC:3.1.1.3
comp17404_c0_seq1	GO:0046872	longitudinals lacking isoform 5
comp17410_c0_seq1	GO:0005737	malate dehydrogenase
comp17410_c0_seq1	GO:0043229
comp17410_c0_seq1	GO:0030060
comp17410_c0_seq1	GO:0006108
comp17410_c0_seq1	GO:0044262
comp17410_c0_seq1	GO:0006090
comp17410_c0_seq1	GO:0019643
comp17410_c0_seq1	GO:0046487
comp17410_c0_seq1	EC:1.1.1.37
comp17418_c0_seq1	GO:0006796	adenylate kinase-like
comp17418_c0_seq1	GO:0006139
comp17418_c0_seq1	GO:0016301
comp17426_c0_seq1	GO:0016021	---NA---
comp17426_c0_seq1	GO:0050909
comp17435_c0_seq1	GO:0016772	slowpoke-binding protein isoform x4
comp17435_c0_seq1	GO:0008152
comp17466_c0_seq1	GO:0005515	actin bundling protein
comp17475_c0_seq1	GO:0004674	protein
comp17475_c0_seq1	GO:0005524
comp17475_c0_seq1	GO:0006468
comp17475_c0_seq1	GO:0007165
comp17475_c0_seq1	GO:0009069
comp17475_c0_seq1	EC:2.7.11
comp17479_c0_seq1	GO:0006259	dihydrolipoyllysine-residue acetyltransferase component 2 of pyruvate dehydrogenase mitochondrial isoform x1; uncharacterized protein loc103569249
comp17483_c0_seq1	GO:0005515	ankyrin repeat
comp17496_c0_seq1	GO:0030246	cellulase 270-11
comp17515_c0_seq1	GO:0005737	protein ariadne-1
comp17515_c0_seq1	GO:0030163
comp17515_c0_seq1	GO:0005524
comp17515_c0_seq1	GO:0017111
comp17515_c0_seq1	GO:0008270
comp17515_c0_seq1	EC:3.6.1
comp17515_c0_seq1	EC:3.6.1.15
comp17527_c0_seq1	GO:0001932	potassium sodium hyperpolarization-activated cyclic nucleotide-gated channel 1-like
comp17527_c0_seq1	GO:0050790
comp17548_c0_seq1	GO:0016020	beta- -glucosyltransferase isoform x2
comp17548_c0_seq1	GO:0016757
comp17574_c0_seq1	GO:0006457	mitochondrial-type hsp70 1
comp17574_c0_seq1	GO:0005524
comp17574_c0_seq1	GO:0051082
comp17585_c0_seq1	GO:0003824	nadh:flavin oxidoreductase
comp17588_c0_seq1	GO:0003676	atp-dependent rna helicase uap56
comp17588_c0_seq1	GO:0008026
comp17588_c0_seq1	GO:0006200
comp17588_c0_seq1	GO:0005524
comp17588_c0_seq1	EC:3.6.1
comp17588_c0_seq1	EC:3.6.1.3
comp17588_c0_seq1	EC:3.6.1.15
comp17615_c0_seq1	GO:0005515	osteoclast-stimulating factor 1-like
comp17616_c0_seq1	GO:0004672	protein kinase domain containing protein
comp17616_c0_seq1	GO:0005524
comp17616_c0_seq1	GO:0006468
comp17623_c0_seq1	GO:0005524	ubiquitin-activating enzyme e1
comp17623_c0_seq1	GO:0008641
comp17623_c0_seq1	GO:0006464
comp17623_c1_seq1	GO:0003824	ubiquitin-activating enzyme e1
comp17630_c0_seq1	GO:0004722	protein phosphatase 2c
comp17630_c0_seq1	GO:0043169
comp17630_c0_seq1	GO:0006470
comp17630_c0_seq1	GO:0008287
comp17630_c0_seq1	EC:3.1.3.16
comp17630_c0_seq1	EC:3.1
comp17630_c0_seq1	EC:3.1.3.41
comp17650_c0_seq1	GO:0008137	nadh dehydrogenase
comp17650_c0_seq1	GO:0006120
comp17650_c0_seq1	GO:0006744
comp17650_c0_seq1	GO:0006814
comp17650_c0_seq1	GO:0015992
comp17650_c0_seq1	EC:1.6.99.5
comp17650_c0_seq1	EC:1.6.99.3
comp17650_c0_seq1	EC:1.6.5.3
comp17674_c0_seq1	GO:0005506	cytochrome p450 6k1
comp17674_c0_seq1	GO:0016705
comp17674_c0_seq1	GO:0020037
comp17674_c0_seq1	GO:0055114
comp17705_c0_seq1	GO:0008290	f-actin capping alpha subunit
comp17705_c0_seq1	GO:0071203
comp17705_c0_seq1	GO:0003779
comp17705_c0_seq1	GO:0051016
comp17709_c0_seq1	GO:0030127	type a von willebrand factor domain-containing protein
comp17709_c0_seq1	GO:0003924
comp17709_c0_seq1	GO:0005525
comp17709_c0_seq1	GO:0008270
comp17709_c0_seq1	GO:0006184
comp17709_c0_seq1	GO:0006886
comp17709_c0_seq1	GO:0006888
comp17709_c0_seq1	GO:0007264
comp17709_c0_seq1	EC:3.6.1
comp17709_c0_seq1	EC:3.6.1.15
comp17720_c0_seq1	GO:0006355	paired amphipathic helix containing protein
comp17720_c0_seq1	GO:0005634
comp17724_c0_seq1	GO:0004553	unknown
comp17724_c0_seq1	GO:0005975
comp17748_c0_seq1	GO:0020037	cytochrome protein c1
comp17748_c0_seq1	GO:0009055
comp17748_c0_seq1	GO:0005506
comp17748_c0_seq1	GO:0006118
comp17771_c0_seq1	GO:0016772	predicted protein; predicted protein [Naegleria gruberi]
comp17787_c0_seq1	GO:0051087	predicted protein
comp17798_c0_seq1	GO:0005622	ras family protein
comp17798_c0_seq1	GO:0016020
comp17798_c0_seq1	GO:0005525
comp17798_c0_seq1	GO:0007264
comp17798_c0_seq1	GO:0015031
comp17800_c0_seq1	GO:0005488	hypothetical protein TcasGA2_TC005145; hypothetical protein TcasGA2_TC005145 [Tribolium castaneum]
comp17808_c0_seq1	GO:0006355	ndt80 -like protein
comp17808_c0_seq1	GO:0003700
comp17808_c0_seq1	GO:0003677
comp17808_c0_seq1	GO:0005667
comp17808_c0_seq1	GO:0045449
comp17829_c0_seq1	GO:0003995	acyl-coenzyme a dehydrogenase
comp17829_c0_seq1	GO:0050660
comp17829_c0_seq1	GO:0055114
comp17829_c0_seq1	GO:0006118
comp17829_c0_seq1	EC:1.3.99.3
comp17833_c0_seq1	GO:0016021	probable multidrug resistance-associated protein lethal 03659
comp17833_c0_seq1	GO:0005524
comp17833_c0_seq1	GO:0016772
comp17833_c0_seq1	GO:0042626
comp17833_c0_seq1	GO:0006200
comp17833_c0_seq1	GO:0055085
comp17833_c0_seq1	EC:3.6.1
comp17833_c0_seq1	EC:3.6.1.3
comp17833_c0_seq1	EC:3.6.1.15
comp17836_c0_seq1	GO:0003993	prostatic acid phosphatase-like
comp17836_c0_seq1	GO:0006771
comp17836_c0_seq1	GO:0019497
comp17836_c0_seq1	EC:3.1
comp17836_c0_seq1	EC:3.1.3.41
comp17836_c0_seq1	EC:3.1.3.2
comp17838_c0_seq1	GO:0004069	aspartate aminotransferase
comp17838_c0_seq1	GO:0030170
comp17838_c0_seq1	GO:0080130
comp17838_c0_seq1	GO:0000162
comp17838_c0_seq1	GO:0006107
comp17838_c0_seq1	GO:0006522
comp17838_c0_seq1	GO:0006525
comp17838_c0_seq1	GO:0006531
comp17838_c0_seq1	GO:0006534
comp17838_c0_seq1	GO:0006536
comp17838_c0_seq1	GO:0006560
comp17838_c0_seq1	GO:0006571
comp17838_c0_seq1	GO:0009094
comp17838_c0_seq1	GO:0009821
comp17838_c0_seq1	GO:0015976
comp17838_c0_seq1	EC:2.6.1.9
comp17838_c0_seq1	EC:2.6.1.57
comp17838_c0_seq1	EC:2.6.1.5
comp17838_c0_seq1	EC:2.6.1.1
comp17842_c0_seq1	GO:0004001	adenosine kinase
comp17842_c0_seq1	GO:0006166
comp17842_c0_seq1	GO:0016773
comp17842_c0_seq1	GO:0006167
comp17842_c0_seq1	GO:0016310
comp17842_c0_seq1	GO:0006144
comp17842_c0_seq1	EC:2.7.1.20
comp17861_c0_seq1	GO:0005509	myosin regulatory light chain 2
comp17872_c0_seq1	GO:0003676	PREDICTED: uncharacterized protein LOC103524022
comp17898_c0_seq1	GO:0016021	pickpocket protein 28
comp17898_c0_seq1	GO:0005272
comp17898_c0_seq1	GO:0035725
comp17915_c0_seq1	GO:0006511	peptidase c19 family protein
comp17915_c0_seq1	GO:0008234
comp17915_c0_seq1	GO:0004221
comp17915_c0_seq1	GO:0016579
comp17915_c0_seq1	EC:3.1.2.15
comp17915_c0_seq1	EC:3.4
comp17948_c0_seq1	GO:0008073	ornithine decarboxylase antizyme protein
comp17948_c0_seq1	GO:0019467
comp17971_c0_seq1	GO:0005525	adp-ribosylation factor
comp17971_c0_seq1	GO:0005622
comp17971_c0_seq1	GO:0007264
comp17977_c0_seq1	GO:0008270	alcohol dehydrogenase
comp17977_c0_seq1	GO:0016491
comp17977_c0_seq1	GO:0055114
comp17985_c0_seq1	GO:0005622	ubiquitin carboxyl-terminal hydrolase isozyme l5-like
comp17985_c0_seq1	GO:0004221
comp17985_c0_seq1	GO:0004843
comp17985_c0_seq1	GO:0006511
comp17985_c0_seq1	GO:0016579
comp17985_c0_seq1	EC:3.1.2.15
comp17985_c0_seq1	EC:3.4
comp17992_c0_seq1	GO:0015629	actin binding protein
comp17992_c0_seq1	GO:0005198
comp17992_c0_seq1	GO:0051015
comp17992_c0_seq1	GO:0007155
comp18010_c0_seq1	GO:0016021	p-type h+-
comp18010_c0_seq1	GO:0005524
comp18010_c0_seq1	GO:0008553
comp18010_c0_seq1	GO:0046872
comp18010_c0_seq1	GO:0006200
comp18010_c0_seq1	GO:1902600
comp18010_c0_seq1	GO:0006119
comp18010_c0_seq1	EC:3.6.1
comp18010_c0_seq1	EC:3.6.1.3
comp18010_c0_seq1	EC:3.6.3.6
comp18010_c0_seq1	EC:3.6.1.15
comp18043_c0_seq1	GO:0005515	sec13-like protein
comp18046_c0_seq1	GO:0004674	protein kinase domain containing protein
comp18046_c0_seq1	GO:0005524
comp18046_c0_seq1	GO:0006468
comp18046_c0_seq1	GO:0009069
comp18046_c0_seq1	EC:2.7.11
comp18049_c0_seq1	GO:0005622	rac-like gtp-binding protein arac2
comp18049_c0_seq1	GO:0016020
comp18049_c0_seq1	GO:0005525
comp18049_c0_seq1	GO:0007264
comp18078_c0_seq1	GO:0008622	dna polymerase epsilon subunit a
comp18078_c0_seq1	GO:0000166
comp18078_c0_seq1	GO:0003677
comp18078_c0_seq1	GO:0003887
comp18078_c0_seq1	GO:0008270
comp18078_c0_seq1	GO:0006261
comp18078_c0_seq1	GO:0006281
comp18078_c0_seq1	EC:2.7.7.7
comp18091_c0_seq1	GO:0015031	tumor susceptibility gene 101 protein
comp18091_c0_seq1	GO:0006464
comp18097_c0_seq1	GO:0005515	btb poz domain-containing protein 17
comp18100_c0_seq1	GO:0008233	trypsin-like serine proteinase
comp18119_c0_seq1	GO:0000166	predicted protein; predicted protein [Naegleria gruberi]
comp18120_c1_seq1	GO:0005515	mek1 interacting protein 1
comp18120_c1_seq1	GO:0008270
comp18123_c0_seq1	GO:0005515	armadillo repeat-containing
comp18123_c0_seq1	GO:0008152
comp18123_c0_seq1	GO:0044763
comp18149_c0_seq1	GO:0003723	60s ribosome subunit biogenesis protein nip7 homolog
comp18149_c0_seq1	GO:0042255
comp18149_c0_seq1	GO:0005634
comp18172_c0_seq1	GO:0003714	protein scai
comp18172_c0_seq1	GO:0005667
comp18172_c0_seq1	GO:0016481
comp18178_c0_seq1	GO:0008080	naa30_dicdi ame: full=n-alpha-acetyltransferase 30 ame: full=n-acetyltransferase mak3 homolog ame: full= catalytic subunit
comp18178_c0_seq1	GO:0042967
comp18178_c0_seq1	EC:2.3.1
comp18189_c0_seq1	GO:0006355	paired box pox-meso protein
comp18189_c0_seq1	GO:0003677
comp18189_c0_seq1	GO:0007275
comp18189_c0_seq1	GO:0005634
comp18217_c0_seq1	GO:0016021	h+-or na+-translocating f- v-type and a-type atpase superfamily
comp18217_c0_seq1	GO:0033179
comp18217_c0_seq1	GO:0015078
comp18217_c0_seq1	GO:0015991
comp18228_c0_seq1	GO:0005887	down syndrome cell adhesion molecule isoform bl
comp18228_c0_seq1	GO:0030424
comp18228_c0_seq1	GO:0030425
comp18228_c0_seq1	GO:0043025
comp18228_c0_seq1	GO:0003823
comp18228_c0_seq1	GO:0008046
comp18228_c0_seq1	GO:0042803
comp18228_c0_seq1	GO:0006909
comp18228_c0_seq1	GO:0007413
comp18228_c0_seq1	GO:0007419
comp18228_c0_seq1	GO:0007422
comp18228_c0_seq1	GO:0016319
comp18228_c0_seq1	GO:0021551
comp18228_c0_seq1	GO:0032490
comp18228_c0_seq1	GO:0048814
comp18228_c0_seq1	GO:0048846
comp18228_c0_seq1	GO:0050770
comp18228_c0_seq1	GO:0070593
comp18228_c0_seq1	GO:0006955
comp18228_c0_seq1	GO:0019814
comp18228_c0_seq1	GO:0007165
comp18277_c0_seq1	GO:0005184	pban-type neuropeptide
comp18277_c0_seq1	GO:0007218
comp18277_c0_seq1	GO:0042811
comp18326_c0_seq1	GO:0004721	serine threonine-protein phosphatase 2a catalytic subunit alpha isoform
comp18326_c0_seq1	GO:0006470
comp18326_c0_seq1	EC:3.1.3.16
comp18326_c0_seq1	EC:3.1
comp18326_c0_seq1	EC:3.1.3.41
comp18331_c0_seq1	GO:0006511	peptidase c19 family protein
comp18331_c0_seq1	GO:0008234
comp18331_c0_seq1	GO:0004221
comp18331_c0_seq1	GO:0016579
comp18331_c0_seq1	EC:3.1.2.15
comp18331_c0_seq1	EC:3.4
comp18337_c0_seq1	GO:0004672	camk protein kinase
comp18337_c0_seq1	GO:0005524
comp18337_c0_seq1	GO:0006468
comp18343_c0_seq1	GO:0031625	cullin c
comp18343_c0_seq1	GO:0031461
comp18343_c0_seq1	GO:0006511
comp18345_c0_seq1	GO:0016021	chitin synthase 1
comp18345_c0_seq1	GO:0004100
comp18345_c0_seq1	GO:0006031
comp18345_c0_seq1	EC:2.4.1.16
comp18345_c0_seq1	EC:2.4.1
comp18348_c0_seq1	GO:0008017	kinesin-like protein kif6
comp18348_c0_seq1	GO:0007018
comp18348_c0_seq1	GO:0005524
comp18348_c0_seq1	GO:0008152
comp18348_c0_seq1	GO:0005871
comp18348_c0_seq1	GO:0003777
comp18348_c0_seq1	GO:0005874
comp18348_c0_seq1	GO:0045298
comp18348_c0_seq1	EC:3.6.1
comp18348_c0_seq1	EC:3.6.1.15
comp18350_c0_seq1	GO:0005794	hypothetical protein DICPUDRAFT_154205; hypothetical protein DICPUDRAFT_154205 [Dictyostelium purpureum]
comp18350_c0_seq1	GO:0008375
comp18350_c0_seq1	GO:0006487
comp18350_c0_seq1	EC:2.4.1
comp18372_c0_seq1	GO:0003677	---NA---
comp18386_c0_seq1	GO:0003676	rna helicase
comp18386_c0_seq1	GO:0008026
comp18386_c0_seq1	GO:0006200
comp18386_c0_seq1	GO:0005524
comp18386_c0_seq1	EC:3.6.1
comp18386_c0_seq1	EC:3.6.1.3
comp18386_c0_seq1	EC:3.6.1.15
comp18422_c1_seq1	GO:0003993	prostatic acid phosphatase
comp18422_c1_seq1	GO:0006771
comp18422_c1_seq1	GO:0019497
comp18422_c1_seq1	EC:3.1
comp18422_c1_seq1	EC:3.1.3.41
comp18422_c1_seq1	EC:3.1.3.2
comp18449_c0_seq1	GO:0016021	nicotinic acetylcholine receptor subunit a5
comp18449_c0_seq1	GO:0030054
comp18449_c0_seq1	GO:0045211
comp18449_c0_seq1	GO:0004889
comp18449_c0_seq1	GO:0006812
comp18449_c0_seq1	GO:0034220
comp18449_c0_seq1	GO:0007165
comp18464_c0_seq1	GO:0016021	g-protein-coupled receptor family 3 protein 7
comp18464_c0_seq1	GO:0004965
comp18464_c0_seq1	GO:0007216
comp18531_c0_seq1	GO:0005739	duf339 family protein
comp18533_c0_seq1	GO:0003676	hypothetical protein HELRODRAFT_165364
comp18533_c0_seq1	GO:0004523
comp18533_c0_seq1	GO:0051252
comp18533_c0_seq1	EC:3.1.30
comp18533_c0_seq1	EC:3.1
comp18533_c0_seq1	EC:3.1.26
comp18533_c0_seq1	EC:3.1.26.4
comp18534_c0_seq1	GO:0005515	agrin- partial
comp18550_c0_seq1	GO:0008812	glucose dehydrogenase
comp18550_c0_seq1	GO:0050660
comp18550_c0_seq1	GO:0006066
comp18550_c0_seq1	GO:0055114
comp18550_c0_seq1	GO:0006544
comp18550_c0_seq1	GO:0006563
comp18550_c0_seq1	GO:0006566
comp18550_c0_seq1	EC:1.1.99.1
comp18567_c0_seq1	GO:0006511	skp1 family protein
comp18610_c0_seq1	GO:0003676	predicted protein; predicted protein [Naegleria gruberi]
comp18610_c1_seq1	GO:0003676	3 -5 exoribonuclease 1
comp18610_c1_seq1	GO:0008152
comp18610_c1_seq1	GO:0003824
comp18623_c0_seq1	GO:0000226	tektin-b1-like isoform x2
comp18623_c0_seq1	GO:0005874
comp18651_c0_seq1	GO:0016491	15-hydroxyprostaglandin dehydrogenase
comp18651_c0_seq1	GO:0008152
comp18689_c0_seq1	GO:0045261	atp synthase beta mitochondrial
comp18689_c0_seq1	GO:0005524
comp18689_c0_seq1	GO:0046933
comp18689_c0_seq1	GO:0006200
comp18689_c0_seq1	GO:0015986
comp18689_c0_seq1	GO:0015991
comp18689_c0_seq1	EC:3.6.1
comp18689_c0_seq1	EC:3.6.1.3
comp18689_c0_seq1	EC:3.6.1.15
comp18704_c0_seq1	GO:0003676	sperm-associated antigen 7
comp18709_c0_seq1	GO:0042572	-carotene -monooxygenase-like
comp18709_c0_seq1	GO:0046872
comp18709_c0_seq1	GO:0004497
comp18709_c0_seq1	GO:0055114
comp18714_c0_seq1	GO:0005515	rwd domain-containing protein 1
comp18726_c0_seq1	GO:0016491	low quality protein: nadph-dependent diflavin oxidoreductase 1
comp18726_c0_seq1	GO:0005506
comp18726_c0_seq1	GO:0055114
comp18726_c0_seq1	GO:0010181
comp18741_c0_seq1	GO:0030130	clathrin heavy chain
comp18741_c0_seq1	GO:0030132
comp18741_c0_seq1	GO:0005198
comp18741_c0_seq1	GO:0005488
comp18741_c0_seq1	GO:0006886
comp18741_c0_seq1	GO:0016192
comp18747_c0_seq1	GO:0090304	lian-aa1 retrotransposon protein
comp18769_c0_seq1	GO:0003676	PREDICTED: uncharacterized protein K02A2.6-like
comp18769_c0_seq1	GO:0015074
comp18771_c0_seq1	GO:0019905	hypothetical protein YQE_06666, partial
comp18772_c0_seq1	GO:0090304	rna-directed dna polymerase from mobile element partial
comp18801_c0_seq1	GO:0005856	ferm domain-containing protein
comp18801_c0_seq1	GO:0005158
comp18801_c0_seq1	GO:0005899
comp18801_c0_seq1	GO:0007165
comp18803_c0_seq1	GO:0005515	painless isoform x1
comp18806_c0_seq1	GO:0016021	cyclic nucleotide-gated cation channel subunit a
comp18806_c0_seq1	GO:0005216
comp18806_c0_seq1	GO:0034220
comp18829_c0_seq1	GO:0000062	acyl- binding protein
comp18842_c0_seq1	GO:0005744	mitochondrial import inner membrane translocase subunit tim50-c
comp18842_c0_seq1	GO:0005515
comp18842_c0_seq1	GO:0008152
comp18842_c0_seq1	GO:0015031
comp18849_c0_seq1	GO:0016021	abc transporter b family protein
comp18849_c0_seq1	GO:0004252
comp18849_c0_seq1	GO:0005524
comp18849_c0_seq1	GO:0042626
comp18849_c0_seq1	GO:0006200
comp18849_c0_seq1	GO:0006508
comp18849_c0_seq1	GO:0055085
comp18849_c0_seq1	EC:3.4.21
comp18849_c0_seq1	EC:3.6.1
comp18849_c0_seq1	EC:3.6.1.3
comp18849_c0_seq1	EC:3.6.1.15
comp18853_c0_seq1	GO:0006259	reverse transcriptase family protein
comp18853_c0_seq1	GO:0003676
comp18853_c0_seq1	GO:0003824
comp18871_c0_seq1	GO:0004721	protein serine threonine phosphatase
comp18871_c0_seq1	GO:0016740
comp18871_c0_seq1	GO:0006470
comp18871_c0_seq1	EC:3.1.3.16
comp18871_c0_seq1	EC:3.1
comp18871_c0_seq1	EC:3.1.3.41
comp18880_c0_seq1	GO:0005576	chitin-binding protein
comp18880_c0_seq1	GO:0008061
comp18880_c0_seq1	GO:0006030
comp18880_c0_seq2	GO:0005576	chitin-binding protein
comp18880_c0_seq2	GO:0008061
comp18880_c0_seq2	GO:0006030
comp18908_c0_seq1	GO:0004553	glycoside hydrolase family 1
comp18908_c0_seq1	GO:0005975
comp18916_c0_seq1	GO:0004866	ras gtpase domain-containing protein
comp18916_c0_seq1	GO:0007264
comp18916_c0_seq1	GO:0010951
comp18916_c0_seq1	GO:0006184
comp18916_c0_seq1	GO:0003924
comp18916_c0_seq1	GO:0016020
comp18916_c0_seq1	GO:0005525
comp18916_c0_seq1	EC:3.6.1
comp18916_c0_seq1	EC:3.6.1.15
comp18945_c0_seq1	GO:0016021	facilitated trehalose transporter tret1-like
comp18945_c0_seq1	GO:0022857
comp18945_c0_seq1	GO:0055085
comp18967_c0_seq1	GO:0016740	histone-lysine n-methyltransferase setmar
comp18971_c0_seq1	GO:0016021	neuronal acetylcholine receptor subunit beta-3-like isoform x3
comp18971_c0_seq1	GO:0005230
comp18971_c0_seq1	GO:0006811
comp19020_c0_seq1	GO:0016417	fatty acid synthase
comp19020_c0_seq1	GO:0016491
comp19020_c0_seq1	GO:0016297
comp19020_c0_seq1	GO:0042967
comp19020_c0_seq1	GO:0005835
comp19020_c0_seq1	GO:0006633
comp19020_c0_seq1	EC:2.3.1.85
comp19020_c0_seq1	EC:3.1.2.14
comp19020_c0_seq1	EC:2.3.1
comp19028_c0_seq1	GO:0006811	voltage-activated ion
comp19036_c0_seq1	GO:0019773	proteasome subunit alpha type-3-like
comp19036_c0_seq1	GO:0004298
comp19036_c0_seq1	GO:0006511
comp19036_c0_seq1	EC:3.4.25
comp19066_c0_seq1	GO:0016020	photoreceptor outer segment membrane glycoprotein 2 isoform x3
comp19077_c0_seq1	GO:0005488	cell differentiation protein rcd1 homolog
comp19077_c0_seq2	GO:0005488	cell differentiation protein rcd1 homolog
comp19079_c0_seq1	GO:0005739	cytochrome c oxidase subunit 6b2-like
comp19079_c0_seq1	GO:0004129
comp19079_c0_seq1	GO:0006123
comp19079_c0_seq1	GO:0015992
comp19079_c0_seq1	GO:0045277
comp19079_c0_seq1	EC:1.9.3.1
comp19116_c0_seq1	GO:0008152	hypothetical protein DDB_G0272380; hypothetical protein DDB_G0272380 [Dictyostelium discoideum AX4]
comp19116_c0_seq1	GO:0016020
comp19116_c0_seq1	GO:0016772
comp19118_c0_seq1	GO:0004930	rhodopsin 1 6-like
comp19118_c0_seq1	GO:0007602
comp19118_c0_seq1	GO:0018298
comp19118_c0_seq1	GO:0007186
comp19118_c0_seq1	GO:0009881
comp19118_c0_seq1	GO:0007601
comp19118_c0_seq1	GO:0016021
comp19163_c0_seq1	GO:0008234	cathepsin l-like proteinase
comp19163_c0_seq1	GO:0006508
comp19163_c0_seq1	EC:3.4
comp19164_c0_seq1	GO:0005643	nucleoporin 107
comp19164_c0_seq1	GO:0006810
comp19183_c0_seq1	GO:0016021	---NA---
comp19191_c0_seq1	GO:0005515	---NA---
comp19194_c0_seq1	GO:0008270	lim-type zinc finger-containing protein
comp19208_c0_seq1	GO:0008117	sphingosine 1-phosphate lyase
comp19208_c0_seq1	GO:0016831
comp19208_c0_seq1	GO:0030170
comp19208_c0_seq1	GO:0019752
comp19208_c0_seq1	GO:0046335
comp19208_c0_seq1	GO:0006687
comp19208_c0_seq1	EC:4.1.2.27
comp19210_c0_seq1	GO:0004674	y0004_dicdi ame: full=probable protein kinase ddb_g0277539
comp19210_c0_seq1	GO:0005524
comp19210_c0_seq1	GO:0006468
comp19210_c0_seq1	GO:0009069
comp19210_c0_seq1	EC:2.7.11
comp19240_c0_seq1	GO:0003824	-oxophytodienoate reductase
comp19266_c0_seq1	GO:0008233	microsomal signal peptidase 25 kd
comp19266_c0_seq1	GO:0006465
comp19266_c0_seq1	GO:0016021
comp19266_c0_seq1	GO:0005787
comp19269_c0_seq1	GO:0046872	hypothetical protein DDB_G0270816; hypothetical protein DDB_G0270816 [Dictyostelium discoideum AX4]
comp19269_c0_seq1	GO:0006397
comp19269_c0_seq1	GO:0050790
comp19276_c0_seq1	GO:0006596	ornithine decarboxylase
comp19276_c0_seq1	GO:0003824
comp19280_c0_seq1	GO:0005515	hypothetical protein YQE_08674, partial
comp19289_c0_seq1	GO:0006200	abc transporter g family protein
comp19289_c0_seq1	GO:0005524
comp19289_c0_seq1	GO:0016887
comp19289_c0_seq1	GO:0016020
comp19289_c0_seq1	EC:3.6.1
comp19289_c0_seq1	EC:3.6.1.3
comp19289_c0_seq1	EC:3.6.1.15
comp19295_c0_seq1	GO:0008270	lim-type zinc finger-containing protein
comp19295_c0_seq2	GO:0008270	lim-type zinc finger-containing protein
comp19338_c0_seq1	GO:0003777	dynein heavy chain axonemal
comp19338_c0_seq1	GO:0030286
comp19338_c0_seq1	GO:0006200
comp19338_c0_seq1	GO:0005524
comp19338_c0_seq1	GO:0007018
comp19338_c0_seq1	GO:0016887
comp19338_c0_seq1	GO:0005874
comp19338_c0_seq1	EC:3.6.1
comp19338_c0_seq1	EC:3.6.1.3
comp19338_c0_seq1	EC:3.6.1.15
comp19341_c0_seq1	GO:0030870	dna recombination repair protein
comp19341_c0_seq1	GO:0016887
comp19341_c0_seq1	GO:0000723
comp19341_c0_seq1	GO:0006281
comp19341_c0_seq1	EC:3.6.1
comp19341_c0_seq1	EC:3.6.1.3
comp19341_c0_seq1	EC:3.6.1.15
comp19349_c0_seq1	GO:0003779	actin binding protein
comp19349_c0_seq1	GO:0005622
comp19366_c0_seq1	GO:0005749	succinate dehydrogenase
comp19366_c0_seq1	GO:0005515
comp19366_c0_seq1	GO:0008177
comp19366_c0_seq1	GO:0050660
comp19366_c0_seq1	GO:0006099
comp19366_c0_seq1	GO:0006105
comp19366_c0_seq1	GO:0007399
comp19366_c0_seq1	GO:0022904
comp19366_c0_seq1	GO:0006119
comp19366_c0_seq1	EC:1.3.99.1
comp19366_c0_seq1	EC:1.3.5.1
comp19367_c0_seq1	GO:0016459	myosin; myosin [Naegleria gruberi]
comp19367_c0_seq1	GO:0005524
comp19367_c0_seq1	GO:0003774
comp19367_c0_seq1	GO:0008152
comp19367_c0_seq1	EC:3.6.1
comp19367_c0_seq1	EC:3.6.1.15
comp19375_c0_seq1	GO:0043087	ubiquitin thioesterase partial
comp19378_c0_seq1	GO:0008270	gata-binding transcription factor
comp19378_c0_seq1	GO:0006542
comp19378_c0_seq1	GO:0006355
comp19378_c0_seq1	GO:0043565
comp19378_c0_seq1	GO:0004356
comp19378_c0_seq1	GO:0003700
comp19378_c0_seq1	GO:0009252
comp19378_c0_seq1	GO:0005667
comp19378_c0_seq1	GO:0045449
comp19378_c0_seq1	EC:6.3.1
comp19378_c0_seq1	EC:6.3.1.2
comp19452_c0_seq1	GO:0003676	zinc finger mym-type protein 1
comp19452_c0_seq1	GO:0046983
comp19478_c0_seq1	GO:0005737	ankyrin repeat-containing protein
comp19478_c0_seq1	GO:0005515
comp19478_c0_seq1	GO:0008060
comp19478_c0_seq1	GO:0008270
comp19478_c0_seq1	GO:0032312
comp19478_c0_seq1	GO:0043547
comp19496_c0_seq1	GO:0005840	probable 39s ribosomal protein mitochondrial
comp19496_c0_seq1	GO:0003735
comp19496_c0_seq1	GO:0006412
comp19496_c0_seq1	GO:0042254
comp19536_c0_seq1	GO:0005515	dcn1l_dicdi ame: full=dcn1-like protein 1 ame: full=defective in cullin neddylation protein 1-like protein 1
comp19538_c0_seq1	GO:0005488	low quality protein: proto-oncogene tyrosine-protein kinase receptor ret
comp19538_c0_seq1	GO:0016301
comp19538_c0_seq1	GO:0016310
comp19571_c0_seq1	GO:0005488	reverse transcriptase
comp19577_c0_seq1	GO:0005096	neurofibromin 1
comp19577_c0_seq1	GO:0043547
comp19605_c0_seq1	GO:0005743	nadh dehydrogenase
comp19605_c0_seq1	GO:0008137
comp19605_c0_seq1	GO:0006120
comp19605_c0_seq1	GO:0006744
comp19605_c0_seq1	GO:0006814
comp19605_c0_seq1	GO:0015992
comp19605_c0_seq1	EC:1.6.99.5
comp19605_c0_seq1	EC:1.6.99.3
comp19605_c0_seq1	EC:1.6.5.3
comp19659_c0_seq1	GO:0004452	isopentenyl-diphosphate delta-isomerase 1
comp19659_c0_seq1	GO:0008649
comp19659_c0_seq1	GO:0016787
comp19659_c0_seq1	GO:0000154
comp19659_c0_seq1	GO:0001510
comp19659_c0_seq1	GO:0006694
comp19659_c0_seq1	GO:0016114
comp19659_c0_seq1	EC:5.3.3.2
comp19659_c0_seq1	EC:2.1.1
comp19684_c0_seq1	GO:0016747	predicted protein; predicted protein [Naegleria gruberi]
comp19684_c0_seq1	GO:0008152
comp19684_c1_seq1	GO:0016747	acetyl- acetyltransferase
comp19684_c1_seq1	GO:0008152
comp19712_c0_seq1	GO:0016746	lysocardiolipin acyltransferase 1-like
comp19712_c0_seq1	GO:0008152
comp19716_c0_seq1	GO:0006259	PREDICTED: uncharacterized protein LOC100141708; uncharacterized protein loc100141708
comp19716_c0_seq1	GO:0003676
comp19725_c0_seq1	GO:0003964	pol3_drome ame: full=retrovirus-related pol polyprotein from transposon includes: ame: full=protease includes: ame: full=reverse transcriptase includes: ame: full=endonuclease
comp19725_c0_seq1	GO:0006278
comp19725_c0_seq1	GO:0003723
comp19725_c0_seq1	EC:2.7.7.49
comp19736_c0_seq1	GO:0031625	cullin e
comp19736_c0_seq1	GO:0031461
comp19736_c0_seq1	GO:0006511
comp19743_c0_seq1	GO:0004565	beta-galactosidase-1-like protein 2
comp19743_c0_seq1	GO:0006012
comp19743_c0_seq1	GO:0006027
comp19743_c0_seq1	GO:0006687
comp19743_c0_seq1	GO:0009341
comp19743_c0_seq1	GO:0046486
comp19743_c0_seq1	EC:3.2.1.23
comp19743_c0_seq1	EC:3.2.1
comp19748_c0_seq1	GO:0003746	elongation factor 2
comp19748_c0_seq1	GO:0006184
comp19748_c0_seq1	GO:0003924
comp19748_c0_seq1	GO:0005525
comp19748_c0_seq1	GO:0005840
comp19748_c0_seq1	GO:0006448
comp19748_c0_seq1	EC:3.6.1
comp19748_c0_seq1	EC:3.6.1.15
comp19748_c1_seq1	GO:0003746	elongation factor 2
comp19748_c1_seq1	GO:0006184
comp19748_c1_seq1	GO:0003924
comp19748_c1_seq1	GO:0005525
comp19748_c1_seq1	GO:0005840
comp19748_c1_seq1	GO:0006448
comp19748_c1_seq1	EC:3.6.1
comp19748_c1_seq1	EC:3.6.1.15
comp19750_c0_seq1	GO:0005515	mitochondrial fission 1
comp19750_c0_seq1	GO:0000266
comp19761_c0_seq1	GO:0003746	glutathione s-transferase domain-containing protein
comp19761_c0_seq1	GO:0005853
comp19761_c0_seq1	GO:0016740
comp19761_c0_seq1	GO:0005840
comp19761_c0_seq1	GO:0006448
comp19761_c1_seq1	GO:0005853	glutathione s-transferase domain-containing protein
comp19761_c1_seq1	GO:0003746
comp19761_c1_seq1	GO:0005515
comp19761_c1_seq1	GO:0005840
comp19761_c1_seq1	GO:0006448
comp19788_c0_seq1	GO:0008080	elongator complex protein 3
comp19788_c0_seq1	GO:0051536
comp19788_c0_seq1	GO:0042967
comp19788_c0_seq1	EC:2.3.1
comp19800_c0_seq1	GO:0005515	actin bundling protein
comp19836_c0_seq1	GO:0006457	hsp70 family protein
comp19836_c0_seq1	GO:0005524
comp19836_c0_seq1	GO:0051082
comp19856_c0_seq1	GO:0016021	facilitated trehalose transporter tret1
comp19856_c0_seq1	GO:0022857
comp19856_c0_seq1	GO:0055085
comp19860_c0_seq1	GO:0046854	phosphatidylinositol- -diphosphate 3-kinase
comp19860_c0_seq1	GO:0016773
comp19860_c0_seq1	GO:0016301
comp19860_c0_seq1	GO:0005524
comp19860_c0_seq1	GO:0048015
comp19860_c1_seq1	GO:0046854	phosphatidylinositol- -diphosphate 3-kinase
comp19860_c1_seq1	GO:0016773
comp19860_c1_seq1	GO:0016301
comp19860_c1_seq1	GO:0005524
comp19860_c1_seq1	GO:0048015
comp19869_c0_seq1	GO:0005737	cornifin alpha isoform x1
comp19869_c0_seq1	GO:0018149
comp19893_c0_seq1	GO:0006313	hypothetical protein EAG_05235; hypothetical protein EAG_05235 [Camponotus floridanus]
comp19893_c0_seq1	GO:0004803
comp19893_c0_seq1	GO:0003677
comp19893_c0_seq1	GO:0015074
comp19916_c0_seq1	GO:0005515	ubx domain-containing protein
comp19928_c0_seq1	GO:0005840	ribosomal protein mitochondrial
comp19928_c0_seq1	GO:0000166
comp19928_c0_seq1	GO:0003735
comp19928_c0_seq1	GO:0006412
comp19928_c0_seq1	GO:0042254
comp19930_c0_seq1	GO:0005515	stabilin-1 isoform x2
comp19950_c0_seq1	GO:0035556	low quality protein: diacylglycerol kinase 1
comp19950_c0_seq1	GO:0007205
comp19950_c0_seq1	GO:0016310
comp19950_c0_seq1	GO:0003951
comp19950_c0_seq1	GO:0005509
comp19950_c0_seq1	GO:0004143
comp19950_c0_seq1	GO:0006769
comp19950_c0_seq1	GO:0046497
comp19950_c0_seq1	GO:0009395
comp19950_c0_seq1	GO:0046486
comp19950_c0_seq1	EC:2.7.1.23
comp19950_c0_seq1	EC:2.7.1.107
comp19962_c0_seq1	GO:0044260	rna-directed dna polymerase from mobile element jockey-like
comp19962_c0_seq1	GO:0090305
comp19964_c0_seq1	GO:0006259	reverse transcriptase and recombinase
comp19964_c0_seq1	GO:0003676
comp19996_c0_seq1	GO:0016021	p-type atpase
comp19996_c0_seq1	GO:0005388
comp19996_c0_seq1	GO:0005524
comp19996_c0_seq1	GO:0046872
comp19996_c0_seq1	GO:0006200
comp19996_c0_seq1	GO:0070588
comp19996_c0_seq1	GO:0016529
comp19996_c0_seq1	EC:3.6.1
comp19996_c0_seq1	EC:3.6.1.3
comp19996_c0_seq1	EC:3.6.3.8
comp19996_c0_seq1	EC:3.6.1.15
comp19996_c1_seq1	GO:0046872	p-type atpase
comp19996_c1_seq1	GO:0016021
comp19996_c1_seq1	GO:0005388
comp19996_c1_seq1	GO:0070588
comp19996_c1_seq1	GO:0006200
comp19996_c1_seq1	GO:0005524
comp19996_c1_seq1	GO:0016529
comp19996_c1_seq1	EC:3.6.1
comp19996_c1_seq1	EC:3.6.1.3
comp19996_c1_seq1	EC:3.6.3.8
comp19996_c1_seq1	EC:3.6.1.15
comp20022_c0_seq1	GO:0016021	multidrug resistance-associated protein
comp20022_c0_seq1	GO:0005524
comp20022_c0_seq1	GO:0042626
comp20022_c0_seq1	GO:0006200
comp20022_c0_seq1	GO:0055085
comp20022_c0_seq1	EC:3.6.1
comp20022_c0_seq1	EC:3.6.1.3
comp20022_c0_seq1	EC:3.6.1.15
comp20046_c0_seq1	GO:0003676	zinc finger protein 420- partial
comp20046_c0_seq1	GO:0046872
comp20109_c0_seq1	GO:0003994	probable aconitate mitochondrial
comp20109_c0_seq1	GO:0051539
comp20109_c0_seq1	GO:0019643
comp20109_c0_seq1	GO:0046487
comp20109_c0_seq1	EC:4.2.1.3
comp20125_c0_seq1	GO:0090304	lian-aa1 retrotransposon protein
comp20126_c0_seq1	GO:0016021	sugar transporter
comp20126_c0_seq1	GO:0022891
comp20126_c0_seq1	GO:0055085
comp20143_c0_seq1	GO:0008812	glucose dehydrogenase
comp20143_c0_seq1	GO:0050660
comp20143_c0_seq1	GO:0006066
comp20143_c0_seq1	GO:0055114
comp20143_c0_seq1	GO:0006544
comp20143_c0_seq1	GO:0006563
comp20143_c0_seq1	GO:0006566
comp20143_c0_seq1	EC:1.1.99.1
comp20151_c0_seq1	GO:0031012	---NA---
comp20151_c0_seq1	GO:0004222
comp20151_c0_seq1	GO:0008270
comp20151_c0_seq1	GO:0006508
comp20151_c0_seq1	EC:3.4.24
comp20156_c0_seq1	GO:0005576	af311352_1defensin 1 precursor
comp20156_c0_seq1	GO:0042742
comp20156_c0_seq1	GO:0045087
comp20164_c0_seq1	GO:0008234	cysteine protease
comp20164_c0_seq1	GO:0006508
comp20164_c0_seq1	EC:3.4
comp20164_c0_seq2	GO:0008234	cysteine proteinase
comp20164_c0_seq2	GO:0006508
comp20164_c0_seq2	EC:3.4
comp20178_c0_seq1	GO:0004672	tyrosine-protein kinase csk
comp20178_c0_seq1	GO:0005524
comp20178_c0_seq1	GO:0006468
comp20188_c0_seq1	GO:0005634	proteasome subunit beta type-3-like
comp20188_c0_seq1	GO:0005737
comp20188_c0_seq1	GO:0005839
comp20188_c0_seq1	GO:0004298
comp20188_c0_seq1	GO:0051603
comp20188_c0_seq1	EC:3.4.25
comp20191_c0_seq1	GO:0003676	rnase p protein subunit
comp20199_c0_seq1	GO:0003676	zinc finger bed domain-containing protein 4-like
comp20200_c0_seq1	GO:0046961	atp synthase alpha mitochondrial precursor
comp20200_c0_seq1	GO:0046933
comp20200_c0_seq1	GO:0015991
comp20200_c0_seq1	GO:0045261
comp20200_c0_seq1	GO:0015986
comp20200_c0_seq1	GO:0006200
comp20200_c0_seq1	GO:0005524
comp20200_c0_seq1	GO:0006119
comp20200_c0_seq1	EC:3.6.1
comp20200_c0_seq1	EC:3.6.1.3
comp20200_c0_seq1	EC:3.6.1.15
comp20208_c0_seq1	GO:0005576	phospholipase a1 member a isoform x1
comp20208_c0_seq1	GO:0016787
comp20208_c0_seq1	GO:0006629
comp20209_c0_seq1	GO:0003676	hypothetical protein KGM_18910; hypothetical protein KGM_18910 [Danaus plexippus]
comp20223_c0_seq1	GO:0005515	nsfl1 cofactor p47 isoform x2
comp20231_c0_seq1	GO:0043547	agap002115-pa-like protein; uncharacterized protein loc660407 isoform x2
comp20231_c0_seq1	GO:0005096
comp20243_c0_seq1	GO:0000737	hypothetical protein DDB_G0278649; hypothetical protein DDB_G0278649 [Dictyostelium discoideum AX4]
comp20243_c0_seq1	GO:0016888
comp20243_c0_seq1	GO:0020037
comp20243_c0_seq1	EC:3.1.30
comp20243_c0_seq1	EC:3.1.21
comp20243_c0_seq1	EC:3.1
comp20249_c0_seq1	GO:0008152	PREDICTED: uncharacterized protein LOC764707; uncharacterized protein loc764707
comp20267_c0_seq1	GO:0003676	hrp65 protein isoform x2
comp20267_c0_seq1	GO:0000166
comp20267_c0_seq2	GO:0003676	hrp65 protein isoform x2
comp20267_c0_seq2	GO:0000166
comp20293_c0_seq1	GO:0009435	nad+ synthase
comp20293_c0_seq1	GO:0003952
comp20293_c0_seq1	GO:0005524
comp20293_c0_seq1	GO:0046497
comp20293_c0_seq1	EC:6.3.5.1
comp20293_c0_seq2	GO:0009435	nad+ synthase (glutamine-hydrolysing)
comp20293_c0_seq2	GO:0003952
comp20293_c0_seq2	GO:0005524
comp20293_c0_seq2	GO:0046497
comp20293_c0_seq2	EC:6.3.5.1
comp20293_c0_seq3	GO:0009435	nad partial
comp20293_c0_seq3	GO:0003952
comp20293_c0_seq3	GO:0005524
comp20293_c0_seq3	GO:0046497
comp20293_c0_seq3	EC:6.3.5.1
comp20299_c0_seq1	GO:0004252	trypsin i-p1 isoform x2
comp20299_c0_seq1	GO:0006508
comp20299_c0_seq1	EC:3.4.21
comp20299_c0_seq2	GO:0004252	trypsin i-p1 isoform x1
comp20299_c0_seq2	GO:0006508
comp20299_c0_seq2	EC:3.4.21
comp20310_c0_seq1	GO:0004672	protein serine threonine kinase
comp20310_c0_seq1	GO:0006468
comp20310_c0_seq1	GO:0005524
comp20310_c1_seq1	GO:0004672	protein serine threonine kinase
comp20310_c1_seq1	GO:0006468
comp20310_c1_seq1	GO:0005524
comp20339_c0_seq1	GO:0046872	longitudinals lacking isoform 5
comp20344_c0_seq1	GO:0005840	40s ribosomal protein
comp20344_c0_seq1	GO:0003735
comp20344_c0_seq1	GO:0006412
comp20344_c0_seq1	GO:0042254
comp20369_c0_seq1	GO:0005737	importin alpha subunit protein
comp20369_c0_seq1	GO:0006606
comp20369_c0_seq1	GO:0008565
comp20369_c0_seq1	GO:0005634
comp20387_c0_seq1	GO:0008234	collagen type iv alpha-3-binding protein isoform x1
comp20387_c0_seq1	GO:0008289
comp20387_c0_seq1	GO:0006508
comp20387_c0_seq1	EC:3.4
comp20416_c0_seq1	GO:0016020	conserved oligomeric golgi complex subunit 2
comp20416_c0_seq1	GO:0007030
comp20416_c0_seq1	GO:0015031
comp20436_c0_seq1	GO:0030131	protein
comp20436_c0_seq1	GO:0008565
comp20436_c0_seq1	GO:0006886
comp20436_c0_seq1	GO:0016192
comp20441_c0_seq1	GO:0016021	probable multidrug resistance-associated protein lethal 03659
comp20441_c0_seq1	GO:0005524
comp20441_c0_seq1	GO:0042626
comp20441_c0_seq1	GO:0055085
comp20441_c0_seq1	EC:3.6.1
comp20441_c0_seq1	EC:3.6.1.3
comp20441_c0_seq1	EC:3.6.1.15
comp20446_c0_seq1	GO:0008152	camp cgmp-stimulated camp cgmp phosphodiesterase
comp20461_c0_seq1	GO:0016021	heme a:farnesyltransferase
comp20461_c0_seq1	GO:0008152
comp20461_c0_seq1	GO:0004659
comp20461_c0_seq1	EC:2.5.1
comp20474_c0_seq1	GO:0000502	proteasome regulatory non-atp-ase subunit 5
comp20486_c0_seq1	GO:0005515	protein
comp20505_c0_seq1	GO:0005509	signal transducer and activator of transcription family protein
comp20505_c0_seq1	GO:0004871
comp20505_c0_seq1	GO:0006355
comp20505_c0_seq1	GO:0003677
comp20505_c0_seq1	GO:0003700
comp20505_c0_seq1	GO:0007165
comp20505_c0_seq1	GO:0005737
comp20505_c0_seq1	GO:0005634
comp20505_c0_seq1	GO:0005667
comp20505_c0_seq1	GO:0045449
comp20512_c0_seq1	GO:0007154	phox domain-containing protein
comp20512_c0_seq1	GO:0035091
comp20512_c0_seq2	GO:0035091	phox domain-containing protein
comp20515_c0_seq1	GO:0016020	parathyroid hormone parathyroid hormone-related peptide receptor-like
comp20515_c0_seq1	GO:0004930
comp20515_c0_seq1	GO:0007186
comp20527_c0_seq1	GO:0005737	n-acyl-l-amino-acid amidohydrolase
comp20527_c0_seq1	GO:0004046
comp20527_c0_seq1	GO:0008237
comp20527_c0_seq1	GO:0006508
comp20527_c0_seq1	GO:0006520
comp20527_c0_seq1	GO:0000051
comp20527_c0_seq1	EC:3.5.1.14
comp20527_c0_seq2	GO:0005737	n-acyl-l-amino-acid amidohydrolase
comp20527_c0_seq2	GO:0004046
comp20527_c0_seq2	GO:0008237
comp20527_c0_seq2	GO:0006508
comp20527_c0_seq2	GO:0006520
comp20527_c0_seq2	GO:0000051
comp20527_c0_seq2	EC:3.5.1.14
comp20529_c0_seq1	GO:0016639	glu leu phe val dehydrogenase
comp20529_c0_seq1	GO:0006520
comp20529_c0_seq1	GO:0055114
comp20529_c0_seq1	GO:0006118
comp20532_c0_seq1	GO:0008168	juvenile hormone acid methyltransferase
comp20532_c0_seq1	GO:0008152
comp20568_c0_seq1	GO:0016747	diacylglycerol o-acyltransferase 2
comp20568_c0_seq1	GO:0008152
comp20581_c0_seq1	GO:0006836	dopamine transporter
comp20581_c0_seq1	GO:0005328
comp20581_c0_seq1	GO:0016021
comp20581_c0_seq1	GO:0035725
comp20609_c0_seq1	GO:0016614	hypothetical protein D910_06903
comp20609_c0_seq1	GO:0050660
comp20609_c0_seq1	GO:0055114
comp20611_c0_seq1	GO:0046872	retrovirus-related pol polyprotein from transposon tnt 1-94
comp20621_c0_seq1	GO:0005856	---NA---
comp20626_c0_seq1	GO:0046872	deformed epidermal autoregulatory factor 1
comp20626_c0_seq1	GO:0003677
comp20627_c0_seq1	GO:0016758	udp-glucuronosyltransferase 2c1-like
comp20627_c0_seq1	GO:0008152
comp20631_c0_seq1	GO:0008270	ring zinc finger-containing protein
comp20657_c0_seq1	GO:0004252	prolyl oligopeptidase family protein
comp20657_c0_seq1	GO:0070008
comp20657_c0_seq1	GO:0006508
comp20657_c0_seq1	EC:3.4.21
comp20700_c0_seq1	GO:0005622	alpha-tocopherol transfer
comp20700_c0_seq1	GO:0005215
comp20700_c0_seq1	GO:0006810
comp20739_c0_seq1	GO:0006096	phosphoglycerate mutase
comp20739_c0_seq1	GO:0004619
comp20739_c0_seq1	GO:0006094
comp20739_c0_seq1	EC:5.4.2.1
comp20766_c0_seq1	GO:0004553	glycoside hydrolase family 1
comp20766_c0_seq1	GO:0005975
comp20766_c1_seq1	GO:0004553	glycoside hydrolase family 1
comp20766_c1_seq1	GO:0005975
comp20784_c0_seq1	GO:0016021	glutamate receptor kainate 2-like
comp20784_c0_seq1	GO:0030054
comp20784_c0_seq1	GO:0045211
comp20784_c0_seq1	GO:0004970
comp20784_c0_seq1	GO:0005234
comp20784_c0_seq1	GO:0034220
comp20784_c0_seq1	GO:0035235
comp20784_c0_seq1	GO:0007268
comp20798_c0_seq1	GO:0016787	chaoptic-like protein
comp20798_c0_seq1	GO:0008152
comp20807_c0_seq1	GO:0009089	diaminopimelate epimerase
comp20807_c0_seq1	GO:0008837
comp20807_c0_seq1	EC:5.1.1.7
comp20807_c0_seq1	EC:5.1.1.10
comp20811_c0_seq1	GO:0005634	meiotic recombinase
comp20811_c0_seq1	GO:0003677
comp20811_c0_seq1	GO:0005524
comp20811_c0_seq1	GO:0008094
comp20811_c0_seq1	GO:0006200
comp20811_c0_seq1	GO:0006281
comp20811_c0_seq1	GO:0007131
comp20811_c0_seq1	EC:3.6.1
comp20811_c0_seq1	EC:3.6.1.3
comp20811_c0_seq1	EC:3.6.1.15
comp20819_c0_seq1	GO:0016021	transient receptor potential-gamma
comp20819_c0_seq1	GO:0005262
comp20819_c0_seq1	GO:0016787
comp20819_c0_seq1	GO:0008152
comp20819_c0_seq1	GO:0070588
comp20819_c0_seq2	GO:0016021	transient receptor potential-gamma
comp20819_c0_seq2	GO:0005262
comp20819_c0_seq2	GO:0016787
comp20819_c0_seq2	GO:0008152
comp20819_c0_seq2	GO:0070588
comp20824_c0_seq1	GO:0005515	ef hand family protein
comp20841_c0_seq1	GO:0004591	2-oxoglutarate dehydrogenase
comp20841_c0_seq1	GO:0030976
comp20841_c0_seq1	GO:0006099
comp20841_c0_seq1	GO:0006554
comp20841_c0_seq1	GO:0006568
comp20841_c0_seq1	GO:0045252
comp20841_c0_seq1	EC:1.2.4.2
comp20867_c0_seq1	GO:0005622	ras oncogene family
comp20867_c0_seq1	GO:0016020
comp20867_c0_seq1	GO:0005525
comp20867_c0_seq1	GO:0007264
comp20867_c0_seq1	GO:0015031
comp20892_c0_seq1	GO:0004096	cata_dicdi ame: full=catalase-a
comp20892_c0_seq1	GO:0020037
comp20892_c0_seq1	GO:0046872
comp20892_c0_seq1	GO:0006979
comp20892_c0_seq1	GO:0042744
comp20892_c0_seq1	GO:0055114
comp20892_c0_seq1	GO:0006568
comp20892_c0_seq1	GO:0006804
comp20892_c0_seq1	GO:0015947
comp20892_c0_seq1	EC:1.11.1.7
comp20892_c0_seq1	EC:1.11.1.6
comp20892_c1_seq1	GO:0004096	catalase family protein
comp20892_c1_seq1	GO:0020037
comp20892_c1_seq1	GO:0046872
comp20892_c1_seq1	GO:0006979
comp20892_c1_seq1	GO:0042744
comp20892_c1_seq1	GO:0055114
comp20892_c1_seq1	GO:0006568
comp20892_c1_seq1	GO:0006804
comp20892_c1_seq1	GO:0015947
comp20892_c1_seq1	EC:1.11.1.7
comp20892_c1_seq1	EC:1.11.1.6
comp20916_c0_seq1	GO:0016791	alkaline phosphatase
comp20916_c0_seq1	GO:0008152
comp20916_c0_seq1	EC:3.1
comp20916_c0_seq1	EC:3.1.3.41
comp20927_c0_seq1	GO:0005737	methionine aminopeptidase 2
comp20927_c0_seq1	GO:0046872
comp20927_c0_seq1	GO:0070006
comp20927_c0_seq1	GO:0006508
comp20927_c0_seq1	GO:0070084
comp20927_c0_seq1	EC:3.4.11
comp20935_c0_seq1	GO:0005634	cpsf domain-containing protein
comp20935_c0_seq1	GO:0003676
comp20935_c0_seq1	GO:0005515
comp20947_c0_seq1	GO:0051539	iron regulatory protein
comp20947_c0_seq1	GO:0008152
comp20961_c0_seq1	GO:0005886	g-protein-coupled receptor family 3 protein 1
comp20961_c0_seq1	GO:0016021
comp20961_c0_seq1	GO:0004965
comp20961_c0_seq1	GO:0007216
comp20972_c0_seq1	GO:0005975	glucosamine-6-phosphate deaminase
comp20972_c0_seq1	GO:0004342
comp20972_c0_seq1	GO:0006044
comp20972_c0_seq1	EC:3.5.99.6
comp20972_c1_seq1	GO:0005975	glucosamine-6-phosphate deaminase
comp20972_c1_seq1	GO:0004342
comp20972_c1_seq1	GO:0006044
comp20972_c1_seq1	EC:3.5.99.6
comp20985_c0_seq1	GO:0006261	hypothetical protein TcasGA2_TC006891; uncharacterized protein loc103310555
comp20985_c0_seq1	GO:0003887
comp20985_c0_seq1	GO:0004519
comp20985_c0_seq1	GO:0090305
comp20985_c0_seq1	GO:0003677
comp20985_c0_seq1	GO:0008408
comp20985_c0_seq1	GO:0006353
comp20985_c0_seq1	GO:0006298
comp20985_c0_seq1	GO:0000166
comp20985_c0_seq1	GO:0042575
comp20985_c0_seq1	EC:3.1
comp20985_c0_seq1	EC:2.7.7.7
comp20986_c0_seq1	GO:0003779	PREDICTED: myophilin; PREDICTED: myophilin [Tribolium castaneum]
comp20986_c0_seq1	GO:0031032
comp21033_c0_seq1	GO:0008812	choline dehydrogenase
comp21033_c0_seq1	GO:0050660
comp21033_c0_seq1	GO:0006066
comp21033_c0_seq1	GO:0055114
comp21033_c0_seq1	GO:0006544
comp21033_c0_seq1	GO:0006563
comp21033_c0_seq1	GO:0006566
comp21033_c0_seq1	EC:1.1.99.1
comp21041_c0_seq1	GO:0005730	40s ribosomal protein s2 homolog
comp21041_c0_seq1	GO:0005794
comp21041_c0_seq1	GO:0009506
comp21041_c0_seq1	GO:0016020
comp21041_c0_seq1	GO:0022627
comp21041_c0_seq1	GO:0003723
comp21041_c0_seq1	GO:0003735
comp21041_c0_seq1	GO:0001510
comp21041_c0_seq1	GO:0006412
comp21041_c0_seq1	GO:0009220
comp21041_c0_seq1	GO:0042254
comp21055_c0_seq1	GO:0003677	hypothetical protein TcasGA2_TC011584; hypothetical protein TcasGA2_TC011584 [Tribolium castaneum]
comp21078_c0_seq1	GO:0003676	hypothetical protein TcasGA2_TC003953; hypothetical protein TcasGA2_TC003953 [Tribolium castaneum]
comp21078_c0_seq1	GO:0046872
comp21078_c0_seq1	GO:0044260
comp21078_c0_seq1	GO:0090304
comp21160_c0_seq1	GO:0003743	eukaryotic translation initiation factor 1a
comp21160_c0_seq1	GO:0005840
comp21160_c0_seq1	GO:0006446
comp21173_c0_seq1	GO:0016020	probable atp-dependent rna helicase dhx35
comp21173_c0_seq1	GO:0016780
comp21173_c0_seq1	GO:0008654
comp21174_c0_seq1	GO:0005515	hypothetical protein DDB_G0286131
comp21174_c0_seq1	GO:0008565
comp21174_c0_seq1	GO:0031204
comp21184_c0_seq1	GO:0003746	elongation factor tu
comp21184_c0_seq1	GO:0006184
comp21184_c0_seq1	GO:0003924
comp21184_c0_seq1	GO:0005525
comp21184_c0_seq1	GO:0005840
comp21184_c0_seq1	GO:0006448
comp21184_c0_seq1	EC:3.6.1
comp21184_c0_seq1	EC:3.6.1.15
comp21184_c1_seq1	GO:0003746	mitochondrial elongation factor tu
comp21184_c1_seq1	GO:0006184
comp21184_c1_seq1	GO:0003924
comp21184_c1_seq1	GO:0005525
comp21184_c1_seq1	GO:0005840
comp21184_c1_seq1	GO:0006448
comp21184_c1_seq1	EC:3.6.1
comp21184_c1_seq1	EC:3.6.1.15
comp21195_c0_seq1	GO:0046872	mitochondrial import inner membrane translocase subunit 9
comp21195_c0_seq1	GO:0044237
comp21195_c0_seq1	GO:0016772
comp21195_c0_seq1	GO:0005739
comp21195_c0_seq1	GO:0015031
comp21199_c0_seq1	GO:0015078	predicted protein; predicted protein [Naegleria gruberi]
comp21199_c0_seq1	GO:0000276
comp21199_c0_seq1	GO:0015986
comp21249_c0_seq1	GO:0005515	hypothetical protein DDB_G0292780
comp21249_c1_seq1	GO:0005515	hypothetical protein DDB_G0292780
comp21261_c0_seq1	GO:0005515	dnaj homolog subfamily c member 7-like
comp21299_c0_seq1	GO:0052689	lipoprotein lipase-like
comp21299_c0_seq1	EC:3.1.1.1
comp21330_c0_seq1	GO:0000502	proteasome component region pci domain-containing protein
comp21330_c0_seq1	GO:0005852
comp21330_c0_seq1	GO:0016282
comp21330_c0_seq1	GO:0033290
comp21330_c0_seq1	GO:0003743
comp21330_c0_seq1	GO:0001731
comp21330_c0_seq1	GO:0006446
comp21330_c0_seq1	GO:0005840
comp21333_c0_seq1	GO:0008234	peptidase c1a family protein
comp21333_c0_seq1	GO:0006508
comp21333_c0_seq1	EC:3.4
comp21338_c0_seq1	GO:0006836	sodium-dependent nutrient amino acid transporter 1-like
comp21338_c0_seq1	GO:0005328
comp21338_c0_seq1	GO:0016021
comp21338_c0_seq1	GO:0035725
comp21393_c0_seq1	GO:0016747	nose resistant to fluoxetine protein 6-like
comp21434_c0_seq1	GO:0005515	low quality protein: down syndrome cell adhesion molecule-like protein dscam2
comp21435_c0_seq1	GO:0004733	pyridoxamine 5 -phosphate oxidase
comp21435_c0_seq1	GO:0010181
comp21435_c0_seq1	GO:0055114
comp21435_c0_seq1	GO:0008615
comp21435_c0_seq1	EC:1.4.3.5
comp21452_c0_seq1	GO:0008410	succinyl- :3-ketoacid- transferase
comp21452_c0_seq1	GO:0008152
comp21452_c0_seq1	EC:2.8.3
comp21459_c0_seq1	GO:0043229	reverse transcriptase
comp21459_c0_seq1	GO:0003676
comp21507_c0_seq1	GO:0005634	proteasome subunit alpha type 2
comp21507_c0_seq1	GO:0005737
comp21507_c0_seq1	GO:0019773
comp21507_c0_seq1	GO:0004298
comp21507_c0_seq1	GO:0006511
comp21507_c0_seq1	EC:3.4.25
comp21512_c0_seq1	GO:0017111	hypothetical protein DDB_G0273863; hypothetical protein DDB_G0273863 [Dictyostelium discoideum AX4]
comp21512_c0_seq1	GO:0008152
comp21512_c0_seq1	GO:0005524
comp21512_c0_seq1	EC:3.6.1
comp21512_c0_seq1	EC:3.6.1.15
comp21522_c0_seq1	GO:0005520	insulin-like growth factor-binding protein 7
comp21522_c0_seq1	GO:0001558
comp21522_c0_seq1	GO:0016942
comp21527_c0_seq1	GO:0008270	dna-binding protein smubp-2
comp21532_c0_seq1	GO:0043229	engulfment and cell motility elm family protein
comp21532_c0_seq1	GO:0005488
comp21532_c0_seq1	GO:0016192
comp21532_c0_seq1	GO:0044765
comp21550_c0_seq1	GO:0005840	40s ribosomal s14-like protein
comp21550_c0_seq1	GO:0003735
comp21550_c0_seq1	GO:0006412
comp21550_c0_seq1	GO:0042254
comp21565_c0_seq1	GO:0005840	60s ribosomal protein l34
comp21565_c0_seq1	GO:0003735
comp21565_c0_seq1	GO:0006412
comp21565_c0_seq1	GO:0042254
comp21569_c0_seq1	GO:0005840	s60 ribosomal protein l30
comp21569_c0_seq1	GO:0003735
comp21569_c0_seq1	GO:0006412
comp21569_c0_seq1	GO:0042254
comp21582_c0_seq1	GO:0005829	ga family protein
comp21582_c0_seq1	GO:0005840
comp21582_c0_seq1	GO:0016020
comp21582_c0_seq1	GO:0043231
comp21582_c0_seq1	GO:0044446
comp21582_c0_seq1	GO:0003735
comp21582_c0_seq1	GO:0019843
comp21582_c0_seq1	GO:0006412
comp21582_c0_seq1	GO:0042254
comp21587_c0_seq1	GO:0009058	nadh dehydrogenase complex assembly factor 6
comp21587_c0_seq1	GO:0016740
comp21587_c0_seq2	GO:0009058	nadh dehydrogenase complex assembly factor 6
comp21587_c0_seq2	GO:0016740
comp21591_c0_seq1	GO:0004731	purine nucleoside phosphorylase-like isoform x2
comp21591_c0_seq1	GO:0009116
comp21591_c0_seq1	GO:0006144
comp21591_c0_seq1	GO:0006206
comp21591_c0_seq1	GO:0006769
comp21591_c0_seq1	GO:0046497
comp21591_c0_seq1	EC:2.4.2.1
comp21626_c0_seq1	GO:0004148	dihydrolipoamide:nad oxidoreductase
comp21626_c0_seq1	GO:0050660
comp21626_c0_seq1	GO:0045454
comp21626_c0_seq1	GO:0006094
comp21626_c0_seq1	GO:0006096
comp21626_c0_seq1	GO:0006099
comp21626_c0_seq1	GO:0006118
comp21626_c0_seq1	GO:0006544
comp21626_c0_seq1	GO:0006563
comp21626_c0_seq1	GO:0006566
comp21626_c0_seq1	EC:1.8.1.4
comp21665_c0_seq1	GO:0015935	ribosomal protein s9
comp21665_c0_seq1	GO:0003735
comp21665_c0_seq1	GO:0019843
comp21665_c0_seq1	GO:0006412
comp21665_c0_seq1	GO:0042254
comp21699_c0_seq1	GO:0016020	4-aminobutyrate transaminase
comp21699_c0_seq1	GO:0000155
comp21699_c0_seq1	GO:0000156
comp21699_c0_seq1	GO:0003867
comp21699_c0_seq1	GO:0005524
comp21699_c0_seq1	GO:0030170
comp21699_c0_seq1	GO:0000160
comp21699_c0_seq1	GO:0006355
comp21699_c0_seq1	GO:0009448
comp21699_c0_seq1	GO:0018106
comp21699_c0_seq1	GO:0023014
comp21699_c0_seq1	GO:0009365
comp21699_c0_seq1	GO:0045449
comp21699_c0_seq1	GO:0006522
comp21699_c0_seq1	GO:0006531
comp21699_c0_seq1	GO:0019482
comp21699_c0_seq1	EC:2.7.3
comp21699_c0_seq1	EC:2.7.13.3
comp21699_c0_seq1	EC:2.6.1.19
comp21724_c0_seq1	GO:0005840	40s ribosomal protein s27-like
comp21724_c0_seq1	GO:0003735
comp21724_c0_seq1	GO:0006412
comp21724_c0_seq1	GO:0042254
comp21727_c0_seq1	GO:0006629	fatty acid desaturase domain protein
comp21740_c0_seq1	GO:0002161	leucyl-trna ppc-targeted
comp21740_c0_seq1	GO:0004823
comp21740_c0_seq1	GO:0006450
comp21740_c0_seq1	GO:0005524
comp21740_c0_seq1	GO:0006429
comp21740_c0_seq1	GO:0005737
comp21740_c0_seq1	GO:0009097
comp21740_c0_seq1	GO:0009098
comp21740_c0_seq1	GO:0009099
comp21740_c0_seq1	EC:6.1.1.4
comp21740_c0_seq1	EC:6.1.1
comp21740_c0_seq1	EC:3.1.1.1
comp21740_c1_seq1	GO:0002161	leucyl-trna cytoplasmic- partial
comp21740_c1_seq1	GO:0004823
comp21740_c1_seq1	GO:0006450
comp21740_c1_seq1	GO:0005524
comp21740_c1_seq1	GO:0006429
comp21740_c1_seq1	GO:0005737
comp21740_c1_seq1	GO:0009097
comp21740_c1_seq1	GO:0009098
comp21740_c1_seq1	GO:0009099
comp21740_c1_seq1	EC:6.1.1.4
comp21740_c1_seq1	EC:6.1.1
comp21740_c1_seq1	EC:3.1.1.1
comp21744_c0_seq1	GO:0008270	hypothetical protein DDB_G0281049; hypothetical protein DDB_G0281049 [Dictyostelium discoideum AX4]
comp21746_c0_seq1	GO:0016491	cytochrome p450
comp21746_c0_seq1	GO:0005488
comp21765_c0_seq1	GO:0005794	40s ribosomal protein s15-3
comp21765_c0_seq1	GO:0022627
comp21765_c0_seq1	GO:0003723
comp21765_c0_seq1	GO:0003735
comp21765_c0_seq1	GO:0006412
comp21765_c0_seq1	GO:0042254
comp21790_c0_seq1	GO:0005858	hypothetical protein YQE_00519, partial; hypothetical protein YQE_00519, partial [Dendroctonus ponderosae]
comp21790_c0_seq1	GO:0003777
comp21790_c0_seq1	GO:0016887
comp21790_c0_seq1	GO:0001539
comp21790_c0_seq1	GO:0003341
comp21790_c0_seq1	GO:0006200
comp21790_c0_seq1	GO:0005874
comp21790_c0_seq1	EC:3.6.1
comp21790_c0_seq1	EC:3.6.1.3
comp21790_c0_seq1	EC:3.6.1.15
comp21809_c0_seq1	GO:0046872	methionine aminopeptidase 1
comp21809_c0_seq1	GO:0006508
comp21809_c0_seq1	GO:0008235
comp21809_c0_seq1	GO:0004177
comp21809_c0_seq1	EC:3.4.11
comp21809_c1_seq1	GO:0016787	methionine aminopeptidase 1
comp21833_c0_seq1	GO:0005524	predicted protein; predicted protein [Naegleria gruberi]
comp21865_c0_seq1	GO:0016021	teneurin-a- partial
comp21868_c0_seq1	GO:0016021	seven transmembrane domain protein
comp21868_c1_seq1	GO:0016021	seven transmembrane domain protein
comp21907_c0_seq1	GO:0016881	ubiquitin-conjugating enzyme e2
comp21907_c0_seq1	GO:0008152
comp21931_c0_seq1	GO:0003824	4-coumarate-- ligase 1-like
comp21931_c0_seq1	GO:0008152
comp21947_c0_seq1	GO:0003824	pks45_dicdi ame: full=probable polyketide synthase 45 short=dipks45
comp21964_c0_seq1	GO:0005515	hypothetical protein DDB_G0286953
comp21971_c0_seq1	GO:0005515	protein
comp22020_c0_seq1	GO:0003735	ribosomal protein s7p
comp22020_c0_seq1	GO:0009506
comp22020_c0_seq1	GO:0005886
comp22020_c0_seq1	GO:0003723
comp22020_c0_seq1	GO:0005618
comp22020_c0_seq1	GO:0005774
comp22020_c0_seq1	GO:0022627
comp22020_c0_seq1	GO:0009507
comp22020_c0_seq1	GO:0006412
comp22020_c0_seq1	GO:0042254
comp22035_c0_seq1	GO:0003676	predicted protein; predicted protein [Naegleria gruberi]
comp22035_c0_seq1	GO:0000166
comp22041_c0_seq1	GO:0005840	ribosomal protein
comp22041_c0_seq1	GO:0003735
comp22041_c0_seq1	GO:0006412
comp22041_c0_seq1	GO:0042254
comp22119_c0_seq1	GO:0005509	loc495147 protein
comp22153_c0_seq1	GO:0016491	short chain dehydrogenase reductase family protein
comp22176_c0_seq1	GO:0005634	seven isoform c
comp22176_c0_seq1	GO:0005737
comp22176_c0_seq1	GO:0001078
comp22176_c0_seq1	GO:0003707
comp22176_c0_seq1	GO:0004879
comp22176_c0_seq1	GO:0008270
comp22176_c0_seq1	GO:0042803
comp22176_c0_seq1	GO:0043565
comp22176_c0_seq1	GO:0046982
comp22176_c0_seq1	GO:0001700
comp22176_c0_seq1	GO:0006357
comp22176_c0_seq1	GO:0007270
comp22176_c0_seq1	GO:0007419
comp22176_c0_seq1	GO:0007462
comp22176_c0_seq1	GO:0007464
comp22176_c0_seq1	GO:0007465
comp22176_c0_seq1	GO:0007503
comp22176_c0_seq1	GO:0007510
comp22176_c0_seq1	GO:0021782
comp22176_c0_seq1	GO:0030522
comp22176_c0_seq1	GO:0042331
comp22176_c0_seq1	GO:0043401
comp22176_c0_seq1	GO:0061331
comp22176_c1_seq1	GO:0043401	coup transcription factor 2- partial
comp22176_c1_seq1	GO:0006357
comp22176_c1_seq1	GO:0030522
comp22176_c1_seq1	GO:0003677
comp22176_c1_seq1	GO:0003707
comp22176_c1_seq1	GO:0004879
comp22176_c1_seq1	GO:0005634
comp22202_c0_seq1	GO:0003676	hypothetical protein EAI_04133; uncharacterized protein loc100904063
comp22250_c0_seq1	GO:0008270	---NA---
comp22258_c0_seq1	GO:0004252	protein
comp22258_c0_seq1	GO:0006508
comp22258_c0_seq1	EC:3.4.21
comp22267_c0_seq1	GO:0006457	mitochondrial hsp70 precursor
comp22267_c0_seq1	GO:0005524
comp22267_c0_seq1	GO:0051082
comp22300_c0_seq1	GO:0005488	hypothetical protein DDB_G0289133; hypothetical protein DDB_G0289133 [Dictyostelium discoideum AX4]
comp22313_c0_seq1	GO:0005840	s60 ribosomal protein l28
comp22313_c0_seq1	GO:0003735
comp22313_c0_seq1	GO:0006412
comp22313_c0_seq1	GO:0042254
comp22334_c0_seq1	GO:0004222	hypothetical protein KGM_03620; hypothetical protein KGM_03620 [Danaus plexippus]
comp22334_c0_seq1	GO:0006508
comp22334_c0_seq1	GO:0008270
comp22334_c0_seq1	EC:3.4.24
comp22335_c0_seq1	GO:0005840	60s ribosomal protein l32
comp22335_c0_seq1	GO:0003735
comp22335_c0_seq1	GO:0006412
comp22335_c0_seq1	GO:0042254
comp22340_c0_seq1	GO:0005840	60s ribosomal protein l6
comp22340_c0_seq1	GO:0003735
comp22340_c0_seq1	GO:0006412
comp22340_c0_seq1	GO:0042254
comp22358_c0_seq1	GO:0003746	elongation factor domain iv family protein
comp22358_c0_seq1	GO:0006184
comp22358_c0_seq1	GO:0003924
comp22358_c0_seq1	GO:0005525
comp22358_c0_seq1	GO:0005840
comp22358_c0_seq1	GO:0006448
comp22358_c0_seq1	EC:3.6.1
comp22358_c0_seq1	EC:3.6.1.15
comp22370_c0_seq1	GO:0003700	forkhead box protein n5-like isoform x3
comp22370_c0_seq1	GO:0043565
comp22370_c0_seq1	GO:0006355
comp22370_c0_seq1	GO:0005667
comp22370_c0_seq1	GO:0045449
comp22401_c0_seq1	GO:0005840	ribosomal protein s30
comp22401_c0_seq1	GO:0003735
comp22401_c0_seq1	GO:0006412
comp22401_c0_seq1	GO:0042254
comp22404_c0_seq1	GO:0019904	14-3-3-like protein
comp22429_c1_seq1	GO:0003676	coiled-coil domain-containing protein 40
comp22429_c1_seq1	GO:0043167
comp22450_c0_seq1	GO:0005840	60s ribosomal protein
comp22450_c0_seq1	GO:0003735
comp22450_c0_seq1	GO:0006412
comp22450_c0_seq1	GO:0042254
comp22472_c0_seq1	GO:0016021	facilitated trehalose transporter tret1
comp22472_c0_seq1	GO:0022857
comp22472_c0_seq1	GO:0055085
comp22472_c1_seq1	GO:0016021	solute carrier family facilitated glucose transporter member 8
comp22472_c1_seq1	GO:0022857
comp22472_c1_seq1	GO:0055085
comp22487_c0_seq1	GO:0005509	flagellar microtugule protofilament ribbon
comp22523_c0_seq1	GO:0016459	class vii unconventional myosin
comp22523_c0_seq1	GO:0003774
comp22523_c0_seq1	GO:0005515
comp22523_c0_seq1	GO:0005524
comp22523_c0_seq1	GO:0007165
comp22523_c0_seq1	GO:0008152
comp22523_c0_seq1	EC:3.6.1
comp22523_c0_seq1	EC:3.6.1.15
comp22550_c0_seq1	GO:0005488	PREDICTED: uncharacterized protein LOC103314729; uncharacterized protein loc103314729
comp22555_c0_seq1	GO:0016740	receptor of activated protein kinase c component of 40s small ribosomal
comp22570_c0_seq1	GO:0005515	triple helix repeat-containing partial
comp22574_c0_seq1	GO:0016491	alcohol dehydrogenase
comp22574_c0_seq1	GO:0055114
comp22610_c0_seq1	GO:0005737	citrate synthase
comp22610_c0_seq1	GO:0004108
comp22610_c0_seq1	GO:0006099
comp22610_c0_seq1	GO:0044262
comp22610_c0_seq1	GO:0046487
comp22610_c0_seq1	EC:2.3.3.1
comp22610_c0_seq2	GO:0005737	citrate synthase
comp22610_c0_seq2	GO:0004108
comp22610_c0_seq2	GO:0006099
comp22610_c0_seq2	GO:0044262
comp22610_c0_seq2	GO:0046487
comp22610_c0_seq2	EC:2.3.3.1
comp22648_c0_seq1	GO:0005515	limbic system-associated membrane protein
comp22656_c0_seq1	GO:0005829	eukaryotic peptide chain release factor subunit
comp22656_c0_seq1	GO:0005515
comp22656_c0_seq1	GO:0016149
comp22656_c0_seq1	GO:0043022
comp22656_c0_seq1	GO:0000184
comp22656_c0_seq1	GO:0006449
comp22656_c0_seq1	GO:0006479
comp22656_c0_seq1	GO:0005840
comp22656_c0_seq1	GO:0006444
comp22656_c0_seq1	GO:0018444
comp22666_c0_seq2	GO:0003824	rna-directed dna polymerase (reverse transcriptase) domain containing protein; uncharacterized protein loc103310725
comp22669_c0_seq1	GO:0004674	protein serine threonine kinase
comp22669_c0_seq1	GO:0005524
comp22669_c0_seq1	GO:0006468
comp22669_c0_seq1	GO:0009069
comp22669_c0_seq1	EC:2.7.11
comp22676_c0_seq1	GO:0016021	facilitated trehalose transporter tret1
comp22676_c0_seq1	GO:0022857
comp22676_c0_seq1	GO:0055085
comp22676_c1_seq1	GO:0016021	---NA---
comp22676_c1_seq1	GO:0022857
comp22676_c1_seq1	GO:0055085
comp22678_c0_seq1	GO:0005622	40s ribosomal protein s6
comp22691_c0_seq1	GO:0016747	acetyl- c-acetyltransferase
comp22691_c0_seq1	GO:0008152
comp22699_c0_seq1	GO:0016020	cdp-alcohol phosphatidyltransferase
comp22699_c0_seq1	GO:0016780
comp22699_c0_seq1	GO:0008654
comp22741_c0_seq1	GO:0006486	oligosaccharyl stt3 subunit
comp22741_c0_seq1	GO:0004576
comp22741_c0_seq1	GO:0008250
comp22741_c0_seq1	EC:2.4.1
comp22746_c0_seq1	GO:0003723	60 kda ss-a ro ribonucleo
comp22760_c0_seq1	GO:0016021	ceramide synthase
comp22794_c0_seq1	GO:0016020	pickpocket protein 28-like
comp22794_c0_seq1	GO:0005272
comp22794_c0_seq1	GO:0006814
comp22794_c0_seq1	GO:0055085
comp22798_c0_seq1	GO:0016021	facilitated trehalose transporter tret1
comp22798_c0_seq1	GO:0022857
comp22798_c0_seq1	GO:0055085
comp22805_c0_seq1	GO:0005737	taldo_dicdi ame: full=probable transaldolase
comp22805_c0_seq1	GO:0004801
comp22805_c0_seq1	GO:0005975
comp22805_c0_seq1	GO:0006098
comp22805_c0_seq1	EC:2.2.1.2
comp22814_c0_seq1	GO:0005515	tartan capricious-like protein
comp22828_c0_seq1	GO:0005515	low-density lipoprotein
comp22851_c0_seq1	GO:0006259	reverse transcriptase and recombinase; uncharacterized protein loc103314507
comp22851_c0_seq1	GO:0003676
comp22858_c0_seq1	GO:0016491	nadh-cytochrome b5 reductase
comp22858_c0_seq1	GO:0055114
comp22870_c0_seq1	GO:0003735	ribosomal protein component of cytosolic 80s ribosome and 40s small subunit
comp22870_c0_seq1	GO:0003723
comp22870_c0_seq1	GO:0015935
comp22870_c0_seq1	GO:0006412
comp22870_c0_seq1	GO:0042254
comp22890_c0_seq1	GO:0005730	protein
comp22890_c0_seq1	GO:0009507
comp22890_c0_seq1	GO:0022625
comp22890_c0_seq1	GO:0003735
comp22890_c0_seq1	GO:0006412
comp22890_c0_seq1	GO:0042254
comp22898_c0_seq1	GO:0005509	calcium-binding protein
comp22917_c0_seq1	GO:0005515	chc group protein
comp22924_c0_seq1	GO:0005622	alpha-tocopherol transfer
comp22924_c0_seq1	GO:0005215
comp22924_c0_seq1	GO:0006810
comp22981_c0_seq1	GO:0005840	40s ribosomal protein s30
comp22981_c0_seq1	GO:0003735
comp22981_c0_seq1	GO:0006412
comp22981_c0_seq1	GO:0042254
comp23064_c0_seq1	GO:0046872	protein isoform a
comp23065_c0_seq1	GO:0016021	ammonium transporter
comp23065_c0_seq1	GO:0008519
comp23065_c0_seq1	GO:0015695
comp23065_c0_seq1	GO:0072488
comp23066_c1_seq1	GO:0004842	y3893_dicdi ame: full=probable e3 ubiquitin-protein ligase ddb_g0283893
comp23066_c1_seq1	GO:0008270
comp23066_c1_seq1	GO:0016567
comp23105_c0_seq1	GO:0016021	mitochondrial carrier
comp23105_c0_seq1	GO:0006810
comp23125_c0_seq1	GO:0044260	rna-directed dna polymerase from mobile element partial
comp23125_c0_seq1	GO:0090305
comp23130_c0_seq1	GO:0016021	translation initiation factor eif-5a family protein
comp23130_c0_seq1	GO:0003743
comp23130_c0_seq1	GO:0003746
comp23130_c0_seq1	GO:0008270
comp23130_c0_seq1	GO:0016746
comp23130_c0_seq1	GO:0043022
comp23130_c0_seq1	GO:0006452
comp23130_c0_seq1	GO:0008612
comp23130_c0_seq1	GO:0045901
comp23130_c0_seq1	GO:0045905
comp23130_c0_seq1	GO:0005840
comp23130_c0_seq1	GO:0006446
comp23151_c1_seq1	GO:0016020	---NA---
comp23151_c1_seq1	GO:0004984
comp23151_c1_seq1	GO:0005549
comp23151_c1_seq1	GO:0007608
comp23151_c1_seq1	GO:0007187
comp23154_c0_seq1	GO:0005783	calnexin precursor
comp23154_c0_seq1	GO:0005509
comp23154_c0_seq1	GO:0051082
comp23154_c0_seq1	GO:0006457
comp23154_c1_seq1	GO:0005783	calnexin precursor
comp23154_c1_seq1	GO:0005509
comp23154_c1_seq1	GO:0051082
comp23154_c1_seq1	GO:0006457
comp23163_c0_seq1	GO:0005622	ribosomal protein l28e
comp23196_c0_seq1	GO:0003985	acetyl-coa acetyltransferase
comp23196_c0_seq1	GO:0006090
comp23196_c0_seq1	GO:0006550
comp23196_c0_seq1	GO:0006552
comp23196_c0_seq1	GO:0006554
comp23196_c0_seq1	GO:0006568
comp23196_c0_seq1	GO:0006574
comp23196_c0_seq1	GO:0006633
comp23196_c0_seq1	GO:0018874
comp23196_c0_seq1	GO:0042967
comp23196_c0_seq1	GO:0046950
comp23196_c0_seq1	EC:2.3.1.16
comp23196_c0_seq1	EC:2.3.1.9
comp23196_c0_seq1	EC:2.3.1
comp23232_c0_seq1	GO:0005840	s60 ribosomal protein l29
comp23232_c0_seq1	GO:0003735
comp23232_c0_seq1	GO:0006412
comp23232_c0_seq1	GO:0042254
comp23268_c0_seq1	GO:0003868	4-hydroxyphenylpyruvate dioxygenase-like protein
comp23268_c0_seq1	GO:0055114
comp23268_c0_seq1	GO:0006558
comp23268_c0_seq1	GO:0006570
comp23268_c0_seq1	EC:1.13.11
comp23268_c0_seq1	EC:1.13.11.27
comp23302_c0_seq1	GO:0016020	odorant receptor 82a
comp23302_c0_seq1	GO:0004984
comp23302_c0_seq1	GO:0005549
comp23302_c0_seq1	GO:0007608
comp23302_c0_seq1	GO:0007187
comp23346_c0_seq1	GO:0005622	ras gtpase
comp23346_c0_seq1	GO:0016020
comp23346_c0_seq1	GO:0003924
comp23346_c0_seq1	GO:0005525
comp23346_c0_seq1	GO:0006184
comp23346_c0_seq1	GO:0006886
comp23346_c0_seq1	GO:0006913
comp23346_c0_seq1	GO:0007264
comp23346_c0_seq1	EC:3.6.1
comp23346_c0_seq1	EC:3.6.1.15
comp23358_c0_seq1	GO:0045892	ngfi-a-binding protein homolog
comp23358_c0_seq1	GO:0005634
comp23367_c0_seq1	GO:0016021	probable multidrug resistance-associated protein lethal 03659
comp23367_c0_seq1	GO:0005524
comp23367_c0_seq1	GO:0042626
comp23367_c0_seq1	GO:0055085
comp23367_c0_seq1	EC:3.6.1
comp23367_c0_seq1	EC:3.6.1.3
comp23367_c0_seq1	EC:3.6.1.15
comp23402_c0_seq1	GO:0005737	cystathionine beta-synthase
comp23402_c0_seq1	GO:0004122
comp23402_c0_seq1	GO:0030554
comp23402_c0_seq1	GO:0006535
comp23402_c0_seq1	GO:0019343
comp23402_c0_seq1	GO:0006544
comp23402_c0_seq1	GO:0006555
comp23402_c0_seq1	GO:0006566
comp23402_c0_seq1	EC:4.2.1.22
comp23418_c0_seq1	GO:0016021	hypothetical protein DDB_G0271894; hypothetical protein DDB_G0271894 [Dictyostelium discoideum AX4]
comp23418_c0_seq1	GO:0015171
comp23418_c0_seq1	GO:0003333
comp23441_c0_seq1	GO:0005515	-specific partial
comp23447_c0_seq1	GO:0003824	acsb_dicdi ame: full=acyl- synthetase short-chain family member mitochondrial flags: precursor
comp23447_c0_seq1	GO:0008152
comp23447_c1_seq1	GO:0003824	acsb_dicdi ame: full=acyl- synthetase short-chain family member mitochondrial flags: precursor
comp23447_c1_seq1	GO:0008152
comp23467_c0_seq1	GO:0008152	PREDICTED: uncharacterized protein LOC657564; uncharacterized protein loc657564
comp23467_c0_seq1	GO:0003824
comp23472_c0_seq1	GO:0016311	hypothetical protein DDB_G0283851; hypothetical protein DDB_G0283851 [Dictyostelium discoideum AX4]
comp23472_c0_seq1	GO:0016791
comp23472_c0_seq1	EC:3.1
comp23472_c0_seq1	EC:3.1.3.41
comp23479_c0_seq1	GO:0016620	aldehyde dehydrogenase
comp23479_c0_seq1	GO:0055114
comp23484_c0_seq1	GO:0003824	protein phosphatase 2c-related protein
comp23484_c0_seq1	GO:0008152
comp23506_c0_seq1	GO:0042176	26s proteasome regulatory subunit s2
comp23506_c0_seq1	GO:0003884
comp23506_c0_seq1	GO:0030234
comp23506_c0_seq1	GO:0000502
comp23506_c0_seq1	GO:0050790
comp23506_c0_seq1	GO:0055114
comp23506_c0_seq1	GO:0006118
comp23506_c0_seq1	GO:0006525
comp23506_c0_seq1	GO:0006544
comp23506_c0_seq1	GO:0006560
comp23506_c0_seq1	GO:0006563
comp23506_c0_seq1	GO:0006566
comp23506_c0_seq1	GO:0006591
comp23506_c0_seq1	EC:1.4.3.3
comp23522_c0_seq1	GO:0000502	proteasome maturation factor ump1 family protein
comp23542_c0_seq1	GO:0004807	triose phosphate isomerase
comp23542_c0_seq1	GO:0006094
comp23542_c0_seq1	GO:0006096
comp23542_c0_seq1	GO:0006000
comp23542_c0_seq1	GO:0006013
comp23542_c0_seq1	GO:0006020
comp23542_c0_seq1	GO:0015976
comp23542_c0_seq1	GO:0046486
comp23542_c0_seq1	EC:5.3.1.1
comp23545_c0_seq1	GO:0005737	cytosol aminopeptidase
comp23545_c0_seq1	GO:0004177
comp23545_c0_seq1	GO:0004672
comp23545_c0_seq1	GO:0008235
comp23545_c0_seq1	GO:0030145
comp23545_c0_seq1	GO:0006468
comp23545_c0_seq1	GO:0006508
comp23545_c0_seq1	EC:3.4.11
comp23549_c0_seq1	GO:0003676	zinc finger protein 271 (zinc finger protein 7) (zinc finger protein znfphex133) (epstein-barr virus-induced zinc finger protein) (znf-eb) (ct-zfp48) (zinc finger protein
comp23549_c0_seq1	GO:0046872
comp23551_c0_seq1	GO:0016021	gamma-aminobutyric acid type b receptor subunit 2-like
comp23551_c0_seq1	GO:0004965
comp23551_c0_seq1	GO:0007216
comp23564_c0_seq1	GO:0016021	PREDICTED: anoctamin-4-like; PREDICTED: anoctamin-4-like [Tribolium castaneum]
comp23565_c0_seq1	GO:0016021	dc-stamp domain-containing protein 1
comp23592_c0_seq1	GO:0008152	cbs-domain-containing protein
comp23592_c0_seq1	GO:0030554
comp23592_c0_seq1	GO:0003824
comp23599_c0_seq1	GO:0005506	cytochrome p450
comp23599_c0_seq1	GO:0016705
comp23599_c0_seq1	GO:0020037
comp23599_c0_seq1	GO:0055114
comp23602_c0_seq1	GO:0003677	---NA---
comp23602_c0_seq1	GO:0006281
comp23606_c0_seq1	GO:0008270	hypothetical protein DDB_G0285203
comp23626_c0_seq1	GO:0005856	prof2_acaca ame: full=profilin-2 ame: full=basic profilin ame: full=profilin ii
comp23626_c0_seq1	GO:0030036
comp23644_c0_seq1	GO:0004672	p21-activated kinase 1
comp23644_c0_seq1	GO:0006468
comp23644_c0_seq1	GO:0005524
comp23644_c1_seq1	GO:0004672	serine threonine-protein kinase dst1
comp23644_c1_seq1	GO:0006468
comp23644_c1_seq1	GO:0005524
comp23684_c0_seq1	GO:0055085	sodium-coupled monocarboxylate transporter 1-like
comp23684_c0_seq1	GO:0016021
comp23684_c0_seq1	GO:0005215
comp23688_c0_seq1	GO:0003676	hypothetical protein TcasGA2_TC007024
comp23696_c0_seq1	GO:0005634	proteasome subunit alpha type 7
comp23696_c0_seq1	GO:0005737
comp23696_c0_seq1	GO:0019773
comp23696_c0_seq1	GO:0004298
comp23696_c0_seq1	GO:0006511
comp23696_c0_seq1	EC:3.4.25
comp23701_c0_seq1	GO:0005622	ras guanine nucleotide exchange factor
comp23701_c0_seq1	GO:0005085
comp23701_c0_seq1	GO:0005515
comp23701_c0_seq1	GO:0043087
comp23701_c0_seq2	GO:0005622	ras guanine nucleotide exchange factor
comp23701_c0_seq2	GO:0004372
comp23701_c0_seq2	GO:0005085
comp23701_c0_seq2	GO:0005515
comp23701_c0_seq2	GO:0030170
comp23701_c0_seq2	GO:0006544
comp23701_c0_seq2	GO:0006563
comp23701_c0_seq2	GO:0035999
comp23701_c0_seq2	GO:0043087
comp23701_c0_seq2	EC:2.1.2.1
comp23712_c0_seq1	GO:0016021	ef-hand domain-containing protein
comp23712_c0_seq1	GO:0005509
comp23712_c0_seq1	GO:0055085
comp23723_c0_seq1	GO:0003676	longitudinals lacking isoform g
comp23723_c0_seq1	GO:0046872
comp23747_c0_seq1	GO:0004781	bifunctional 3 -phosphoadenosine 5 -phosphosulfate synthase
comp23747_c0_seq1	GO:0016310
comp23747_c0_seq1	GO:0005524
comp23747_c0_seq1	GO:0000103
comp23747_c0_seq1	GO:0004020
comp23747_c0_seq1	GO:0006144
comp23747_c0_seq1	EC:2.7.7.4
comp23747_c0_seq1	EC:2.7.7
comp23747_c0_seq1	EC:2.7.1.25
comp23757_c0_seq1	GO:0006810	abc transporter g family protein
comp23757_c0_seq1	GO:0044763
comp23757_c0_seq1	GO:0016887
comp23757_c0_seq1	GO:0000166
comp23757_c0_seq1	GO:0008152
comp23757_c0_seq1	GO:0016020
comp23757_c0_seq1	EC:3.6.1
comp23757_c0_seq1	EC:3.6.1.3
comp23757_c0_seq1	EC:3.6.1.15
comp23757_c1_seq1	GO:0016021	abc transporter g family protein
comp23757_c1_seq1	GO:0005524
comp23757_c1_seq1	GO:0042626
comp23757_c1_seq1	GO:0006200
comp23757_c1_seq1	GO:0055085
comp23757_c1_seq1	EC:3.6.1
comp23757_c1_seq1	EC:3.6.1.3
comp23757_c1_seq1	EC:3.6.1.15
comp23770_c0_seq1	GO:0010181	-2-hydroxy-acid oxidase
comp23770_c0_seq1	GO:0016491
comp23770_c0_seq1	GO:0055114
comp23784_c0_seq1	GO:0016614	glucose dehydrogenase
comp23784_c0_seq1	GO:0050660
comp23784_c0_seq1	GO:0055114
comp23784_c1_seq1	GO:0016614	glucose dehydrogenase
comp23784_c1_seq1	GO:0050660
comp23784_c1_seq1	GO:0055114
comp23785_c0_seq1	GO:0005737	proline iminopeptidase
comp23785_c0_seq1	GO:0004177
comp23785_c0_seq1	GO:0006508
comp23785_c0_seq1	EC:3.4.11
comp23788_c0_seq1	GO:0016491	short-chain dehydrogenase reductase family protein
comp23788_c0_seq1	GO:0055114
comp23824_c0_seq1	GO:0003676	---NA---
comp23824_c0_seq1	GO:0046872
comp23848_c0_seq1	GO:0005576	PREDICTED: uncharacterized protein LOC103315219; uncharacterized protein loc103315219
comp23865_c0_seq1	GO:0005488	hypothetical protein TcasGA2_TC001485; hypothetical protein TcasGA2_TC001485 [Tribolium castaneum]
comp23865_c0_seq2	GO:0005488	hypothetical protein TcasGA2_TC001485; hypothetical protein TcasGA2_TC001485 [Tribolium castaneum]
comp23866_c0_seq1	GO:0005737	predicted protein; predicted protein [Naegleria gruberi]
comp23866_c0_seq1	GO:0008180
comp23882_c0_seq1	GO:0005319	lipid transport family protein
comp23882_c0_seq1	GO:0006869
comp23991_c0_seq1	GO:0016021	hypothetical protein NAEGRDRAFT_80788; hypothetical protein NAEGRDRAFT_80788 [Naegleria gruberi]
comp23991_c0_seq1	GO:0005783
comp23993_c0_seq1	GO:0005622	rho gtpase
comp23993_c0_seq1	GO:0016020
comp23993_c0_seq1	GO:0005525
comp23993_c0_seq1	GO:0007264
comp23993_c0_seq1	GO:0015031
comp23995_c0_seq1	GO:0005634	proteasome subunit beta type 7
comp23995_c0_seq1	GO:0005737
comp23995_c0_seq1	GO:0005839
comp23995_c0_seq1	GO:0004298
comp23995_c0_seq1	GO:0051603
comp23995_c0_seq1	EC:3.4.25
comp24007_c0_seq1	GO:0005515	wd40 repeat-containing protein
comp24011_c0_seq1	GO:0005622	phosphatidylinositol transfer protein 1
comp24011_c0_seq1	GO:0006810
comp24018_c0_seq1	GO:0005829	aaa family; uncharacterized protein loc100274218
comp24018_c0_seq1	GO:0017111
comp24018_c0_seq1	GO:0005730
comp24018_c0_seq1	GO:0005524
comp24018_c0_seq1	GO:0045732
comp24018_c0_seq1	GO:0005654
comp24018_c0_seq1	GO:0046686
comp24018_c0_seq1	GO:0005794
comp24018_c0_seq1	GO:0005886
comp24018_c0_seq1	EC:3.6.1
comp24018_c0_seq1	EC:3.6.1.15
comp24061_c0_seq2	GO:0003964	reverse transcriptase
comp24061_c0_seq2	GO:0006278
comp24061_c0_seq2	GO:0003723
comp24061_c0_seq2	EC:2.7.7.49
comp24090_c0_seq1	GO:0003964	hypothetical protein TcasGA2_TC012952; hypothetical protein TcasGA2_TC012952 [Tribolium castaneum]
comp24090_c0_seq1	GO:0006278
comp24090_c0_seq1	GO:0003723
comp24090_c0_seq1	GO:0004190
comp24090_c0_seq1	GO:0006508
comp24090_c0_seq1	GO:0008270
comp24090_c0_seq1	EC:3.4.23
comp24090_c0_seq1	EC:2.7.7.49
comp24105_c0_seq1	GO:0015934	ribosomal protein l17
comp24105_c0_seq1	GO:0003735
comp24105_c0_seq1	GO:0006412
comp24105_c0_seq1	GO:0042254
comp24143_c0_seq1	GO:0004185	retinoid-inducible serine carboxypeptidase-like
comp24143_c0_seq1	GO:0006508
comp24143_c0_seq1	EC:3.4.21
comp24143_c0_seq1	EC:3.4.16
comp24160_c0_seq1	GO:0005840	40s ribosomal protein
comp24160_c0_seq1	GO:0003735
comp24160_c0_seq1	GO:0006412
comp24160_c0_seq1	GO:0042254
comp24160_c1_seq1	GO:0044464	Rps8bp; Rps8bp [Saccharomyces cerevisiae FostersB]
comp24197_c0_seq1	GO:0003676	nucleic-acid-binding protein from transposon x-element
comp24197_c0_seq1	GO:0008270
comp24198_c0_seq1	GO:0005622	rho gtpase
comp24198_c0_seq1	GO:0016020
comp24198_c0_seq1	GO:0005525
comp24198_c0_seq1	GO:0007264
comp24198_c0_seq1	GO:0015031
comp24213_c0_seq1	GO:0005509	troponin isoform 1
comp24258_c0_seq1	GO:0009058	uas domain-containing protein
comp24258_c0_seq1	GO:0016740
comp24279_c0_seq1	GO:0004664	phenylalanine 4-monooxygenase
comp24279_c0_seq1	GO:0005506
comp24279_c0_seq1	GO:0016597
comp24279_c0_seq1	GO:0016714
comp24279_c0_seq1	GO:0009094
comp24279_c0_seq1	GO:0055114
comp24279_c0_seq1	GO:0000162
comp24279_c0_seq1	GO:0006571
comp24279_c0_seq1	GO:0019274
comp24279_c0_seq1	EC:4.2.1.51
comp24279_c0_seq1	EC:1.14.16
comp24330_c0_seq1	GO:0004252	peptidase s8 and s53 domain-containing protein
comp24330_c0_seq1	GO:0006508
comp24330_c0_seq1	EC:3.4.21
comp24330_c1_seq1	GO:0004252	peptidase s8 and s53 domain-containing protein
comp24330_c1_seq1	GO:0006508
comp24330_c1_seq1	EC:3.4.21
comp24332_c0_seq1	GO:0003924	eh domain-containing protein 3-like
comp24332_c0_seq1	GO:0005509
comp24332_c0_seq1	GO:0005515
comp24332_c0_seq1	GO:0005525
comp24332_c0_seq1	GO:0008324
comp24332_c0_seq1	GO:0006184
comp24332_c0_seq1	GO:0006812
comp24332_c0_seq1	GO:0032456
comp24332_c0_seq1	GO:0034220
comp24332_c0_seq1	EC:3.6.1
comp24332_c0_seq1	EC:3.6.1.15
comp24385_c0_seq1	GO:0000287	isocitrate dehydrogenase
comp24385_c0_seq1	GO:0004450
comp24385_c0_seq1	GO:0051287
comp24385_c0_seq1	GO:0006102
comp24385_c0_seq1	GO:0006749
comp24385_c0_seq1	GO:0019643
comp24385_c0_seq1	EC:1.1.1.42
comp24385_c0_seq1	EC:1.1.1
comp24388_c0_seq1	GO:0003779	wh2 domain-containing protein
comp24410_c0_seq1	GO:0016787	calpain-d-like isoform x1
comp24416_c0_seq1	GO:0000287	isocitrate dehydrogenase
comp24416_c0_seq1	GO:0004449
comp24416_c0_seq1	GO:0051287
comp24416_c0_seq1	GO:0006099
comp24416_c0_seq1	EC:1.1.1.41
comp24416_c0_seq1	EC:1.1.1
comp24421_c0_seq1	GO:0016740	histone-lysine n-methyltransferase setmar
comp24427_c0_seq1	GO:0005634	sestrin-like protein
comp24427_c0_seq1	GO:0007050
comp24427_c0_seq1	GO:1901031
comp24427_c1_seq1	GO:0005634	sestrin-like protein
comp24427_c1_seq1	GO:0007050
comp24427_c1_seq1	GO:1901031
comp24435_c0_seq1	GO:0090305	rna exonuclease 1
comp24435_c0_seq1	GO:0003676
comp24435_c0_seq1	GO:0004527
comp24435_c0_seq1	EC:3.1
comp24535_c0_seq1	GO:0005840	40s ribosomal protein
comp24535_c0_seq1	GO:0003735
comp24535_c0_seq1	GO:0046872
comp24535_c0_seq1	GO:0006412
comp24535_c0_seq1	GO:0042254
comp24540_c0_seq1	GO:0004411	homogentisate -dioxygenase
comp24540_c0_seq1	GO:0006559
comp24540_c0_seq1	GO:0055114
comp24540_c0_seq1	GO:0006570
comp24540_c0_seq1	GO:0042207
comp24540_c0_seq1	EC:1.13.11
comp24540_c0_seq1	EC:1.13.11.5
comp24540_c0_seq2	GO:0004411	homogentisate -dioxygenase
comp24540_c0_seq2	GO:0006559
comp24540_c0_seq2	GO:0055114
comp24540_c0_seq2	GO:0006570
comp24540_c0_seq2	GO:0042207
comp24540_c0_seq2	EC:1.13.11
comp24540_c0_seq2	EC:1.13.11.5
comp24558_c0_seq1	GO:0005737	chaperonin containing tcp1 eta subunit
comp24558_c0_seq1	GO:0006457
comp24558_c0_seq1	GO:0005524
comp24558_c0_seq1	GO:0051082
comp24570_c0_seq1	GO:0005515	cross-pathway control wd-repeat-containing protein
comp24580_c0_seq1	GO:0003676	PREDICTED: uncharacterized protein LOC103313216; uncharacterized protein loc103313216
comp24588_c0_seq1	GO:0004252	abc transporter b family protein
comp24588_c0_seq1	GO:0006508
comp24588_c0_seq1	EC:3.4.21
comp24588_c0_seq2	GO:0071704	abc transporter b family protein
comp24588_c0_seq2	GO:0006810
comp24588_c0_seq2	GO:0044238
comp24588_c0_seq2	GO:0044763
comp24588_c0_seq2	GO:0016887
comp24588_c0_seq2	GO:0000166
comp24588_c0_seq2	EC:3.6.1
comp24588_c0_seq2	EC:3.6.1.3
comp24588_c0_seq2	EC:3.6.1.15
comp24588_c0_seq3	GO:0004252	abc transporter b family protein
comp24588_c0_seq3	GO:0006508
comp24588_c0_seq3	EC:3.4.21
comp24591_c0_seq1	GO:0004721	protein phosphatase 1
comp24591_c0_seq1	GO:0006470
comp24591_c0_seq1	EC:3.1.3.16
comp24591_c0_seq1	EC:3.1
comp24591_c0_seq1	EC:3.1.3.41
comp24592_c0_seq1	GO:0004844	uracil-dna glycosylase
comp24592_c0_seq1	GO:0006284
comp24592_c0_seq1	EC:3.2.2
comp24609_c0_seq1	GO:0003735	s60 ribosomal protein l10a
comp24609_c0_seq1	GO:0003723
comp24609_c0_seq1	GO:0015934
comp24609_c0_seq1	GO:0006412
comp24609_c0_seq1	GO:0042254
comp24618_c0_seq1	GO:0005840	40s ribosomal protein s14
comp24618_c0_seq1	GO:0003735
comp24618_c0_seq1	GO:0006412
comp24618_c0_seq1	GO:0042254
comp24627_c0_seq1	GO:0005840	s60 ribosomal protein l14
comp24627_c0_seq1	GO:0003735
comp24627_c0_seq1	GO:0006412
comp24627_c0_seq1	GO:0006396
comp24627_c0_seq1	GO:0042254
comp24631_c0_seq1	GO:0016301	protein kinase c substrate 80k-h like protein
comp24631_c0_seq1	GO:0016310
comp24631_c0_seq1	GO:0006491
comp24631_c0_seq2	GO:0016301	protein kinase c substrate 80k-h like protein
comp24631_c0_seq2	GO:0016310
comp24631_c0_seq2	GO:0006491
comp24649_c0_seq1	GO:0005634	visual system homeobox 2-like
comp24649_c0_seq1	GO:0003700
comp24649_c0_seq1	GO:0043565
comp24649_c0_seq1	GO:0006355
comp24649_c0_seq1	GO:0007275
comp24649_c0_seq1	GO:0005667
comp24649_c0_seq1	GO:0045449
comp24692_c0_seq1	GO:0005515	glutathione s-transferase
comp24695_c0_seq1	GO:0003676	rna helicase
comp24695_c0_seq1	GO:0008026
comp24695_c0_seq1	GO:0006200
comp24695_c0_seq1	GO:0005524
comp24695_c0_seq1	EC:3.6.1
comp24695_c0_seq1	EC:3.6.1.3
comp24695_c0_seq1	EC:3.6.1.15
comp24699_c0_seq1	GO:0007154	px domain-containing protein
comp24699_c0_seq1	GO:0035091
comp24744_c0_seq1	GO:0004222	neprilysin 2 isoform x4
comp24744_c0_seq1	GO:0006508
comp24744_c0_seq1	EC:3.4.24
comp24799_c0_seq1	GO:0016740	reverse partial
comp24802_c0_seq1	GO:0050660	cre-ads-1 protein
comp24802_c0_seq1	GO:0008762
comp24802_c0_seq1	GO:0008610
comp24802_c0_seq1	GO:0055114
comp24802_c0_seq1	GO:0008609
comp24802_c0_seq1	GO:0006040
comp24802_c0_seq1	GO:0046486
comp24802_c0_seq1	EC:2.5.1.26
comp24802_c0_seq1	EC:1.1.1.158
comp24810_c0_seq2	GO:0043189	mrg morf4l-binding protein
comp24810_c0_seq2	GO:0006355
comp24813_c0_seq1	GO:0005887	down syndrome cell adhesion molecule isoform bl
comp24813_c0_seq1	GO:0030424
comp24813_c0_seq1	GO:0030425
comp24813_c0_seq1	GO:0043025
comp24813_c0_seq1	GO:0003823
comp24813_c0_seq1	GO:0008046
comp24813_c0_seq1	GO:0042803
comp24813_c0_seq1	GO:0006909
comp24813_c0_seq1	GO:0007413
comp24813_c0_seq1	GO:0007419
comp24813_c0_seq1	GO:0007422
comp24813_c0_seq1	GO:0016319
comp24813_c0_seq1	GO:0021551
comp24813_c0_seq1	GO:0032490
comp24813_c0_seq1	GO:0048814
comp24813_c0_seq1	GO:0048846
comp24813_c0_seq1	GO:0050770
comp24813_c0_seq1	GO:0070593
comp24813_c0_seq1	GO:0006955
comp24813_c0_seq1	GO:0019814
comp24813_c0_seq1	GO:0007165
comp24830_c0_seq1	GO:0022625	60s ribosomal protein l23
comp24830_c0_seq1	GO:0003735
comp24830_c0_seq1	GO:0017022
comp24830_c0_seq1	GO:0000022
comp24830_c0_seq1	GO:0006412
comp24830_c0_seq1	GO:0022008
comp24830_c0_seq1	GO:0042254
comp24830_c0_seq1	GO:0016459
comp24833_c0_seq1	GO:0006200	abc transporter g family protein
comp24833_c0_seq1	GO:0005524
comp24833_c0_seq1	GO:0016887
comp24833_c0_seq1	GO:0016020
comp24833_c0_seq1	EC:3.6.1
comp24833_c0_seq1	EC:3.6.1.3
comp24833_c0_seq1	EC:3.6.1.15
comp24896_c0_seq1	GO:0005887	band 7 protein agap004871
comp24899_c0_seq1	GO:0004807	triosephosphate isomerase isoform x2
comp24899_c0_seq1	GO:0006000
comp24899_c0_seq1	GO:0006013
comp24899_c0_seq1	GO:0006020
comp24899_c0_seq1	GO:0006094
comp24899_c0_seq1	GO:0006096
comp24899_c0_seq1	GO:0015976
comp24899_c0_seq1	GO:0046486
comp24899_c0_seq1	EC:5.3.1.1
comp24907_c0_seq1	GO:0000015	enolase family protein
comp24907_c0_seq1	GO:0004634
comp24907_c0_seq1	GO:0000287
comp24907_c0_seq1	GO:0006096
comp24907_c0_seq1	GO:0000162
comp24907_c0_seq1	GO:0006094
comp24907_c0_seq1	GO:0006571
comp24907_c0_seq1	GO:0009094
comp24907_c0_seq1	EC:4.2.1.11
comp24912_c0_seq1	GO:0005774	alanineglyoxylate aminotransferase
comp24912_c0_seq1	GO:0008270
comp24912_c0_seq1	GO:0008483
comp24912_c0_seq1	GO:0030170
comp24912_c0_seq1	GO:0019544
comp24912_c0_seq1	GO:0043562
comp24912_c0_seq1	GO:0046686
comp24948_c0_seq1	GO:0004553	maltase-glucoamylase-like protein flj16351
comp24948_c0_seq1	GO:0005975
comp24985_c0_seq1	GO:0030036	wiskott-aldrich syndrome protein family member 3
comp24985_c0_seq1	GO:0005856
comp24985_c0_seq1	GO:0003779
comp24987_c0_seq1	GO:0016020	hypothetical protein DDB_G0284505; hypothetical protein DDB_G0284505 [Dictyostelium discoideum AX4]
comp24987_c0_seq1	GO:0008417
comp24987_c0_seq1	GO:0006486
comp24987_c0_seq1	EC:2.4.1
comp25019_c0_seq1	GO:0005737	lysine-trna ligase
comp25019_c0_seq1	GO:0003676
comp25019_c0_seq1	GO:0004824
comp25019_c0_seq1	GO:0005524
comp25019_c0_seq1	GO:0006430
comp25019_c0_seq1	GO:0009085
comp25019_c0_seq1	EC:6.1.1.6
comp25019_c0_seq1	EC:6.1.1
comp25023_c0_seq1	GO:0009405	heme a:farnesyltransferase
comp25043_c0_seq1	GO:0005840	40s ribosomal protein
comp25043_c0_seq1	GO:0003735
comp25043_c0_seq1	GO:0006412
comp25043_c0_seq1	GO:0042254
comp25045_c0_seq1	GO:0046872	gxcdd_dicdi ame: full=guanine exchange factor for rac 30
comp25045_c0_seq1	GO:0005085
comp25045_c0_seq1	GO:0043085
comp25045_c0_seq1	GO:0032318
comp25045_c0_seq1	GO:0043087
comp25045_c1_seq1	GO:0005089	pleckstrin domain-containing protein
comp25045_c1_seq1	GO:0008060
comp25045_c1_seq1	GO:0032312
comp25045_c1_seq1	GO:0008270
comp25045_c1_seq1	GO:0032319
comp25045_c1_seq1	GO:0043547
comp25052_c0_seq1	GO:0016740	mariner transposase
comp25071_c0_seq1	GO:0016021	phospholipid-translocating p-type flippase family protein
comp25071_c0_seq1	GO:0000287
comp25071_c0_seq1	GO:0004012
comp25071_c0_seq1	GO:0005524
comp25071_c0_seq1	GO:0008152
comp25071_c0_seq1	GO:0055085
comp25071_c0_seq1	GO:0006812
comp25071_c0_seq1	GO:0015917
comp25071_c0_seq1	EC:3.6.1
comp25071_c0_seq1	EC:3.6.1.3
comp25071_c0_seq1	EC:3.6.3.1
comp25071_c0_seq1	EC:3.6.1.15
comp25075_c0_seq1	GO:0016491	d-beta-hydroxybutyrate mitochondrial
comp25075_c0_seq1	GO:0055114
comp25082_c0_seq1	GO:0016021	probable multidrug resistance-associated protein lethal 03659
comp25082_c0_seq1	GO:0005524
comp25082_c0_seq1	GO:0042626
comp25082_c0_seq1	GO:0055085
comp25082_c0_seq1	EC:3.6.1
comp25082_c0_seq1	EC:3.6.1.3
comp25082_c0_seq1	EC:3.6.1.15
comp25088_c0_seq1	GO:0003824	hypothetical protein DDB_G0271900; hypothetical protein DDB_G0271900 [Dictyostelium discoideum AX4]
comp25088_c0_seq1	GO:0008152
comp25107_c0_seq1	GO:0015671	intracellular protein transport protein uso1-like
comp25107_c0_seq1	GO:0008158
comp25107_c0_seq1	GO:0005506
comp25107_c0_seq1	GO:0020037
comp25107_c0_seq1	GO:0007165
comp25107_c0_seq1	GO:0016021
comp25107_c0_seq1	GO:0019825
comp25124_c0_seq1	GO:0015935	40s ribosomal protein s9-2-like
comp25124_c0_seq1	GO:0003735
comp25124_c0_seq1	GO:0019843
comp25124_c0_seq1	GO:0006412
comp25124_c0_seq1	GO:0042254
comp25139_c0_seq1	GO:0006261	dna polymerase delta subunit 2
comp25139_c0_seq1	GO:0003887
comp25139_c0_seq1	GO:0003677
comp25139_c0_seq1	GO:0042575
comp25139_c0_seq1	EC:2.7.7.7
comp25145_c0_seq1	GO:0008270	microtubule-associated protein futsch
comp25159_c0_seq1	GO:0005524	heat shock 70 kda partial
comp25159_c0_seq1	GO:0006950
comp25166_c0_seq1	GO:0005085	dock family protein
comp25166_c0_seq1	GO:0030246
comp25166_c0_seq1	GO:0043087
comp25172_c0_seq1	GO:0005515	nidogen and egf-like domain-containing protein 1
comp25188_c0_seq1	GO:0005515	---NA---
comp25195_c0_seq1	GO:0009987	toll-like receptor 13-like
comp25195_c1_seq1	GO:0005515	toll-like receptor 2
comp25195_c1_seq1	GO:0007165
comp25206_c0_seq1	GO:0003899	rna polymerase rpc34-like domain-containing protein
comp25206_c0_seq1	GO:0003677
comp25206_c0_seq1	GO:0006351
comp25206_c0_seq1	GO:0005730
comp25206_c0_seq1	GO:0006144
comp25206_c0_seq1	GO:0006206
comp25206_c0_seq1	EC:2.7.7.6
comp25208_c0_seq1	GO:0005737	asparaginyl-trna synthetase
comp25208_c0_seq1	GO:0003676
comp25208_c0_seq1	GO:0004816
comp25208_c0_seq1	GO:0005524
comp25208_c0_seq1	GO:0006421
comp25208_c0_seq1	GO:0006522
comp25208_c0_seq1	GO:0006531
comp25208_c0_seq1	EC:6.1.1.22
comp25208_c0_seq1	EC:6.1.1
comp25208_c1_seq1	GO:0004816	asparaginyl-trna synthetase
comp25208_c1_seq1	GO:0006421
comp25208_c1_seq1	GO:0003676
comp25208_c1_seq1	GO:0005524
comp25208_c1_seq1	GO:0005737
comp25208_c1_seq1	GO:0006522
comp25208_c1_seq1	GO:0006531
comp25208_c1_seq1	EC:6.1.1.22
comp25208_c1_seq1	EC:6.1.1
comp25228_c0_seq1	GO:0043085	domain-containing protein
comp25228_c0_seq1	GO:0032318
comp25228_c1_seq1	GO:0005089	domain-containing protein
comp25228_c1_seq1	GO:0005622
comp25228_c1_seq1	GO:0032319
comp25228_c1_seq1	GO:0043547
comp25228_c1_seq1	GO:0005096
comp25233_c0_seq1	GO:0005488	gag-like protein
comp25244_c1_seq1	GO:0016020	ccd22_dicdi ame: full=coiled-coil domain-containing protein 22 homolog
comp25244_c1_seq1	GO:0003824
comp25244_c1_seq1	GO:0008152
comp25261_c0_seq1	GO:0006259	PREDICTED: uncharacterized protein LOC103571475; uncharacterized protein loc103571475
comp25261_c0_seq1	GO:0003676
comp25264_c0_seq1	GO:0005515	hypothetical protein TcasGA2_TC005690
comp25270_c0_seq1	GO:0046872	mrp-like mind family atpase
comp25270_c0_seq1	GO:0016226
comp25270_c0_seq1	GO:0005524
comp25270_c0_seq1	GO:0051539
comp25270_c0_seq1	GO:0005634
comp25270_c0_seq1	GO:0005829
comp25270_c0_seq1	GO:0042803
comp25271_c0_seq1	GO:0005622	ras guanine nucleotide exchange factor
comp25271_c0_seq1	GO:0005085
comp25271_c0_seq1	GO:0005515
comp25271_c0_seq1	GO:0043087
comp25273_c1_seq1	GO:0006470	protein phosphatase 2c
comp25273_c1_seq1	GO:0046872
comp25273_c1_seq1	GO:0004722
comp25273_c1_seq1	GO:0008287
comp25273_c1_seq1	EC:3.1.3.16
comp25273_c1_seq1	EC:3.1
comp25273_c1_seq1	EC:3.1.3.41
comp25277_c0_seq1	GO:0016831	pyridoxal phosphate-dependent decarboxylase family protein
comp25277_c0_seq1	GO:0030170
comp25277_c0_seq1	GO:0019752
comp25284_c0_seq1	GO:0005634	centrosomal protein of 290 kda-like
comp25284_c0_seq1	GO:0005813
comp25284_c0_seq1	GO:0060271
comp25312_c0_seq1	GO:0004725	dusp1_dicdi ame: full=probable dual specificity protein phosphatase ddb_g0269404
comp25312_c0_seq1	GO:0008138
comp25312_c0_seq1	GO:0035335
comp25312_c0_seq1	GO:0006570
comp25312_c0_seq1	EC:3.1.3.16
comp25312_c0_seq1	EC:3.1
comp25312_c0_seq1	EC:3.1.3.48
comp25312_c0_seq1	EC:3.1.3.41
comp25312_c0_seq1	EC:3.1.3
comp25332_c0_seq1	GO:0015031	membrane-trafficking protein
comp25332_c0_seq1	GO:0016021
comp25333_c0_seq1	GO:0008270	kda protein in nof-fb transposable element
comp25333_c0_seq1	GO:0003676
comp25339_c0_seq1	GO:0005634	myb domain-containing protein
comp25339_c0_seq1	GO:0003677
comp25339_c0_seq1	GO:0003682
comp25339_c0_seq1	GO:0000785
comp25347_c0_seq1	GO:1902600	predicted protein; predicted protein [Naegleria gruberi]
comp25347_c0_seq1	GO:0005740
comp25347_c0_seq1	GO:0004129
comp25347_c0_seq1	GO:0006123
comp25347_c0_seq1	GO:0045277
comp25347_c0_seq1	EC:1.9.3.1
comp25350_c0_seq1	GO:0004252	serine protease p22
comp25350_c0_seq1	GO:0006508
comp25350_c0_seq1	EC:3.4.21
comp25353_c0_seq1	GO:0044424	PREDICTED: cystatin-A; PREDICTED: cystatin-A [Nipponia nippon]
comp25353_c0_seq1	GO:0004869
comp25353_c0_seq1	GO:0009987
comp25353_c0_seq1	GO:0052547
comp25423_c0_seq1	GO:0016772	transcription factor jumonji
comp25423_c0_seq1	GO:0008152
comp25436_c0_seq1	GO:0016021	abc transporter a family protein
comp25436_c0_seq1	GO:0005215
comp25436_c0_seq1	GO:0006810
comp25469_c0_seq1	GO:0016021	facilitated trehalose transporter tret1
comp25469_c0_seq1	GO:0022857
comp25469_c0_seq1	GO:0055085
comp25483_c0_seq1	GO:0045211	glutamate receptor kainate 2-like
comp25483_c0_seq1	GO:0030054
comp25483_c0_seq1	GO:0034220
comp25483_c0_seq1	GO:0005234
comp25483_c0_seq1	GO:0004970
comp25483_c0_seq1	GO:0016021
comp25483_c0_seq1	GO:0035235
comp25483_c0_seq1	GO:0007268
comp25486_c0_seq1	GO:0032508	dna helicase; uncharacterized protein loc101746650
comp25486_c0_seq1	GO:0003678
comp25486_c0_seq1	GO:0006281
comp25486_c0_seq1	GO:0000723
comp25486_c0_seq1	GO:0005657
comp25486_c0_seq1	EC:3.6.1
comp25486_c0_seq1	EC:3.6.1.15
comp25493_c0_seq1	GO:0046933	mitochondrial f1 complex atp synthase
comp25493_c0_seq1	GO:0015986
comp25493_c0_seq1	GO:0045259
comp25493_c0_seq1	EC:3.6.1
comp25493_c0_seq1	EC:3.6.1.3
comp25493_c0_seq1	EC:3.6.1.15
comp25497_c0_seq1	GO:0016021	hypothetical protein DDB_G0268190; hypothetical protein DDB_G0268190 [Dictyostelium discoideum AX4]
comp25497_c0_seq1	GO:0032580
comp25497_c0_seq1	GO:0008417
comp25497_c0_seq1	GO:0006486
comp25497_c0_seq1	GO:0036065
comp25497_c0_seq1	EC:2.4.1
comp25501_c0_seq1	GO:0055085	bile salt export pump- partial
comp25501_c0_seq1	GO:0016021
comp25501_c0_seq1	GO:0042626
comp25501_c0_seq1	GO:0006200
comp25501_c0_seq1	GO:0005524
comp25501_c0_seq1	EC:3.6.1
comp25501_c0_seq1	EC:3.6.1.3
comp25501_c0_seq1	EC:3.6.1.15
comp25519_c0_seq1	GO:0016301	histidine kinase
comp25519_c0_seq1	GO:0008080
comp25519_c0_seq1	GO:0016310
comp25519_c0_seq1	GO:0042967
comp25519_c0_seq1	EC:2.3.1
comp25519_c1_seq1	GO:0008080	histidine kinase
comp25519_c1_seq1	GO:0042967
comp25519_c1_seq1	EC:2.3.1
comp25522_c0_seq1	GO:0008234	cathepsin b
comp25522_c0_seq1	GO:0006508
comp25522_c0_seq1	EC:3.4
comp25548_c0_seq1	GO:0008152	retinol dehydrogenase 12
comp25549_c0_seq1	GO:0005515	wd domain-containing protein
comp25588_c0_seq1	GO:0016021	udp-n-acetylglucosamine-dolichyl-phosphate n-acetylglucosaminephosphotransferase
comp25588_c0_seq1	GO:0008963
comp25588_c0_seq1	GO:0006629
comp25588_c0_seq1	GO:0009252
comp25588_c0_seq1	EC:2.7.8.13
comp25588_c1_seq1	GO:0016021	udp-n-acetylglucosamine-dolichyl-phosphate n-acetylglucosaminephosphotransferase
comp25588_c1_seq1	GO:0008963
comp25588_c1_seq1	GO:0006629
comp25588_c1_seq1	GO:0009252
comp25588_c1_seq1	EC:2.7.8.13
comp25601_c0_seq1	GO:0016627	succinate dehydrogenase
comp25601_c0_seq1	GO:0006091
comp25601_c0_seq1	GO:0044763
comp25601_c0_seq1	GO:0055114
comp25601_c1_seq1	GO:0016491	succinate dehydrogenase
comp25601_c1_seq1	GO:0006091
comp25601_c1_seq1	GO:0055114
comp25601_c1_seq1	GO:0044763
comp25619_c0_seq1	GO:0055114	electron transfer flavoprotein-ubiquinone oxidoreductase
comp25619_c0_seq1	GO:0004174
comp25619_c0_seq1	EC:1.5.5.1
comp25620_c0_seq1	GO:0016881	ubiquitin-conjugating bir-domain enzyme
comp25620_c0_seq1	GO:0008152
comp25623_c0_seq1	GO:0005840	40s ribosomal protein s24
comp25623_c0_seq1	GO:0000166
comp25623_c0_seq1	GO:0003735
comp25623_c0_seq1	GO:0006412
comp25623_c0_seq1	GO:0042254
comp25631_c0_seq1	GO:0009055	succinate dehydrogenase and fumarate reductase iron-sulfur protein
comp25631_c0_seq1	GO:0016491
comp25631_c0_seq1	GO:0051537
comp25631_c0_seq1	GO:0006099
comp25631_c0_seq1	GO:0006118
comp25633_c0_seq1	GO:0006355	enhancer of split mgamma protein
comp25633_c0_seq1	GO:0003677
comp25633_c0_seq1	GO:0046983
comp25633_c0_seq1	GO:0005634
comp25638_c0_seq1	GO:0004553	beta-galactosidase-1-like protein 2
comp25638_c0_seq1	GO:0005975
comp25680_c0_seq1	GO:0003779	slob family protein kinase
comp25680_c0_seq1	GO:0004672
comp25680_c0_seq1	GO:0006468
comp25680_c0_seq1	GO:0005524
comp25681_c0_seq1	GO:0005634	lola protein isoform q
comp25681_c0_seq1	GO:0003676
comp25681_c0_seq1	GO:0005515
comp25681_c0_seq1	GO:0046872
comp25681_c0_seq1	GO:0001964
comp25681_c0_seq1	GO:0002121
comp25681_c0_seq1	GO:0006355
comp25681_c0_seq1	GO:0007464
comp25681_c0_seq1	GO:0008406
comp25681_c0_seq1	GO:0016199
comp25681_c0_seq1	GO:0019730
comp25681_c0_seq1	GO:0031987
comp25681_c0_seq1	GO:0045467
comp25681_c0_seq1	GO:0045476
comp25681_c0_seq1	GO:0048813
comp25681_c0_seq1	GO:0048854
comp25682_c0_seq1	GO:0006355	paired box pox-meso protein
comp25682_c0_seq1	GO:0003677
comp25682_c0_seq1	GO:0007275
comp25682_c0_seq1	GO:0005634
comp25689_c0_seq1	GO:0003676	rna helicase
comp25689_c0_seq1	GO:0008026
comp25689_c0_seq1	GO:0006200
comp25689_c0_seq1	GO:0005524
comp25689_c0_seq1	EC:3.6.1
comp25689_c0_seq1	EC:3.6.1.3
comp25689_c0_seq1	EC:3.6.1.15
comp25694_c0_seq1	GO:0005515	variable lymphocyte receptor c
comp25699_c0_seq1	GO:0008270	lim-type zinc finger-containing protein
comp25699_c0_seq1	GO:0007165
comp25711_c0_seq1	GO:0008536	karyopherin beta 1 isoform 4
comp25711_c0_seq1	GO:0008565
comp25711_c0_seq1	GO:0006886
comp25711_c0_seq1	GO:0006913
comp25711_c0_seq2	GO:0008536	karyopherin beta 1 isoform 4
comp25711_c0_seq2	GO:0008565
comp25711_c0_seq2	GO:0006886
comp25711_c0_seq2	GO:0006913
comp25727_c0_seq1	GO:0030488	trna (adenine -n )-methyltransferase catalytic subunit trmt61a isoform x2
comp25727_c0_seq1	GO:0016429
comp25727_c0_seq1	GO:0031515
comp25727_c0_seq1	EC:2.1.1
comp25742_c0_seq1	GO:0005488	glutamine amidotransferase class-i domain-containing protein
comp25742_c0_seq1	GO:0003824
comp25744_c0_seq1	GO:0003993	prostatic acid phosphatase-like
comp25744_c0_seq1	GO:0006771
comp25744_c0_seq1	GO:0019497
comp25744_c0_seq1	EC:3.1
comp25744_c0_seq1	EC:3.1.3.41
comp25744_c0_seq1	EC:3.1.3.2
comp25746_c0_seq1	GO:0016881	ubiquitin-conjugating enzyme e2q-like protein cg4502
comp25746_c0_seq1	GO:0008152
comp25748_c0_seq1	GO:0015672	cytochrome c oxidase subunit vb protein
comp25748_c0_seq1	GO:0034220
comp25748_c0_seq1	GO:0008152
comp25748_c1_seq1	GO:1902600	cytochrome c oxidase subunit vb protein
comp25748_c1_seq1	GO:0005740
comp25748_c1_seq1	GO:0004129
comp25748_c1_seq1	GO:0006123
comp25748_c1_seq1	GO:0045277
comp25748_c1_seq1	EC:1.9.3.1
comp25750_c0_seq1	GO:0016021	abc transporter g family protein
comp25750_c0_seq1	GO:0005524
comp25750_c0_seq1	GO:0042626
comp25750_c0_seq1	GO:0006200
comp25750_c0_seq1	GO:0055085
comp25750_c0_seq1	EC:3.6.1
comp25750_c0_seq1	EC:3.6.1.3
comp25750_c0_seq1	EC:3.6.1.15
comp25802_c0_seq1	GO:0006810	multidrug resistance-associated protein 4-like
comp25802_c0_seq1	GO:0044763
comp25802_c0_seq1	GO:0016887
comp25802_c0_seq1	GO:0000166
comp25802_c0_seq1	GO:0008152
comp25802_c0_seq1	EC:3.6.1
comp25802_c0_seq1	EC:3.6.1.3
comp25802_c0_seq1	EC:3.6.1.15
comp25809_c0_seq1	GO:0005737	proteasome subunit beta type-7
comp25809_c0_seq1	GO:0005839
comp25809_c0_seq1	GO:0005634
comp25809_c0_seq1	GO:0004298
comp25809_c0_seq1	GO:0051603
comp25809_c0_seq1	EC:3.4.25
comp25838_c0_seq1	GO:0003924	guanylate-binding n-terminal domain containing protein
comp25838_c0_seq1	GO:0005525
comp25838_c0_seq1	EC:3.6.1
comp25838_c0_seq1	EC:3.6.1.15
comp25881_c0_seq1	GO:0004221	peptidase c19 family protein
comp25881_c0_seq1	GO:0008234
comp25881_c0_seq1	GO:0036459
comp25881_c0_seq1	GO:0006511
comp25881_c0_seq1	GO:0016579
comp25881_c0_seq1	EC:3.1.2.15
comp25881_c0_seq1	EC:3.4
comp25890_c0_seq1	GO:0016020	sfxn_dicdi ame: full=sideroflexin
comp25890_c0_seq1	GO:0008324
comp25890_c0_seq1	GO:0006812
comp25890_c0_seq1	GO:0034220
comp25892_c0_seq1	GO:0003676	sap dna-binding domain-containing protein
comp25892_c0_seq1	GO:0000166
comp25904_c0_seq1	GO:0016772	adenylate kinase 1
comp25904_c0_seq1	GO:0005737
comp25904_c0_seq1	GO:0044237
comp25912_c0_seq1	GO:0090304	pol-like protein
comp25930_c0_seq1	GO:0005488	gag protein
comp25952_c0_seq1	GO:0005515	wd40 repeat-containing protein
comp25957_c0_seq1	GO:0008234	cathepsin c
comp25957_c0_seq1	GO:0006508
comp25957_c0_seq1	EC:3.4
comp25967_c0_seq1	GO:0005488	transposon tf2-1 polyprotein isoform x1
comp26012_c0_seq1	GO:0005515	iq domain-containing protein g-like
comp26013_c0_seq1	GO:0005515	hypothetical protein BRAFLDRAFT_88471
comp26018_c0_seq1	GO:0005840	ribosomal protein l24
comp26034_c0_seq1	GO:0008270	hypothetical protein DDB_G0292096; hypothetical protein DDB_G0292096 [Dictyostelium discoideum AX4]
comp26034_c0_seq1	GO:0016787
comp26034_c0_seq1	GO:0030246
comp26034_c0_seq1	GO:0008152
comp26034_c0_seq2	GO:0008270	hypothetical protein DDB_G0292096; hypothetical protein DDB_G0292096 [Dictyostelium discoideum AX4]
comp26034_c0_seq2	GO:0016787
comp26034_c0_seq2	GO:0030246
comp26034_c0_seq2	GO:0008152
comp26057_c0_seq1	GO:0005840	60s ribosomal protein partial
comp26057_c0_seq1	GO:0000166
comp26057_c0_seq1	GO:0003735
comp26057_c0_seq1	GO:0006412
comp26057_c0_seq1	GO:0042254
comp26061_c0_seq1	GO:0005515	fascin domain-containing protein
comp26061_c0_seq1	GO:0005509
comp26068_c0_seq1	GO:0005515	limbic system-associated membrane protein isoform x2
comp26120_c0_seq1	GO:0004722	protein phosphatase
comp26120_c0_seq1	GO:0046872
comp26120_c0_seq1	GO:0006470
comp26120_c0_seq1	GO:0008287
comp26120_c0_seq1	EC:3.1.3.16
comp26120_c0_seq1	EC:3.1
comp26120_c0_seq1	EC:3.1.3.41
comp26140_c0_seq1	GO:0071203	strum_dicdi ame: full=wash complex subunit strumpellin homolog
comp26142_c0_seq1	GO:0005794	delta adaptin
comp26142_c0_seq1	GO:0030117
comp26142_c0_seq1	GO:0005488
comp26142_c0_seq1	GO:0008565
comp26142_c0_seq1	GO:0006886
comp26142_c0_seq1	GO:0016192
comp26142_c1_seq1	GO:0005794	delta adaptin
comp26142_c1_seq1	GO:0030117
comp26142_c1_seq1	GO:0005488
comp26142_c1_seq1	GO:0008565
comp26142_c1_seq1	GO:0006886
comp26142_c1_seq1	GO:0016192
comp26166_c0_seq1	GO:0005515	ctd small phosphatase-like protein 2
comp26166_c0_seq1	GO:0016791
comp26166_c0_seq1	GO:0016311
comp26166_c0_seq1	EC:3.1
comp26166_c0_seq1	EC:3.1.3.41
comp26169_c0_seq1	GO:0003950	nad(+) adp-ribosyltransferase-3
comp26169_c0_seq1	GO:0006471
comp26169_c0_seq1	EC:2.4.2.30
comp26181_c0_seq1	GO:0046961	atp synthase gamma chain
comp26181_c0_seq1	GO:0046933
comp26181_c0_seq1	GO:0045261
comp26181_c0_seq1	GO:0015986
comp26181_c0_seq1	GO:0006200
comp26181_c0_seq1	GO:0006119
comp26181_c0_seq1	EC:3.6.1
comp26181_c0_seq1	EC:3.6.1.3
comp26181_c0_seq1	EC:3.6.1.15
comp26267_c0_seq1	GO:0016853	aldose 1-
comp26267_c0_seq1	GO:0030246
comp26267_c0_seq1	GO:0005975
comp26292_c1_seq1	GO:0000145	vps53-like domain-containing protein
comp26292_c1_seq1	GO:0006887
comp26297_c0_seq1	GO:0005739	succinyl- :3-ketoacid- transferase
comp26297_c0_seq1	GO:0008260
comp26297_c0_seq1	GO:0046952
comp26297_c0_seq1	GO:0006550
comp26297_c0_seq1	GO:0006552
comp26297_c0_seq1	GO:0006574
comp26297_c0_seq1	EC:2.8.3.5
comp26297_c0_seq1	EC:2.8.3
comp26298_c0_seq1	GO:0030414	hypothetical protein TcasGA2_TC011986; low quality protein: uncharacterized protein loc658528
comp26298_c0_seq1	GO:0005509
comp26298_c0_seq1	GO:0010466
comp26298_c0_seq1	GO:0005576
comp26298_c0_seq1	GO:0044424
comp26298_c0_seq1	GO:0006351
comp26324_c0_seq1	GO:0003676	zinc finger protein 271-like
comp26324_c0_seq1	GO:0046872
comp26344_c0_seq1	GO:0046872	superoxide dismutase
comp26344_c0_seq1	GO:0006801
comp26344_c0_seq1	GO:0004784
comp26344_c0_seq1	GO:0055114
comp26344_c0_seq1	EC:1.15.1.1
comp26344_c0_seq2	GO:0046872	superoxide dismutase
comp26344_c0_seq2	GO:0006801
comp26344_c0_seq2	GO:0004784
comp26344_c0_seq2	GO:0055114
comp26344_c0_seq2	EC:1.15.1.1
comp26371_c0_seq1	GO:0019904	type a von willebrand factor domain-containing protein
comp26371_c0_seq1	GO:0008152
comp26372_c0_seq1	GO:0003676	---NA---
comp26372_c0_seq1	GO:0004523
comp26372_c0_seq1	GO:0051252
comp26372_c0_seq1	EC:3.1.30
comp26372_c0_seq1	EC:3.1
comp26372_c0_seq1	EC:3.1.26
comp26372_c0_seq1	EC:3.1.26.4
comp26375_c0_seq1	GO:0005634	protein phosphatase 5
comp26375_c0_seq1	GO:0005737
comp26375_c0_seq1	GO:0004721
comp26375_c0_seq1	GO:0046872
comp26375_c0_seq1	GO:0006470
comp26375_c0_seq1	EC:3.1.3.16
comp26375_c0_seq1	EC:3.1
comp26375_c0_seq1	EC:3.1.3.41
comp26390_c0_seq1	GO:0019028	PREDICTED: uncharacterized protein LOC655909 isoform X2
comp26395_c0_seq1	GO:0016021	sec61-like protein
comp26395_c0_seq1	GO:0015031
comp26431_c0_seq1	GO:0008270	gata-binding transcription factor
comp26431_c0_seq1	GO:0006542
comp26431_c0_seq1	GO:0006355
comp26431_c0_seq1	GO:0043565
comp26431_c0_seq1	GO:0004356
comp26431_c0_seq1	GO:0003700
comp26431_c0_seq1	GO:0009252
comp26431_c0_seq1	GO:0005667
comp26431_c0_seq1	GO:0045449
comp26431_c0_seq1	EC:6.3.1
comp26431_c0_seq1	EC:6.3.1.2
comp26465_c0_seq1	GO:0004872	glutamate receptor delta-1 subunit
comp26465_c0_seq1	GO:0005230
comp26465_c0_seq1	GO:0055085
comp26465_c0_seq1	GO:0006811
comp26465_c0_seq1	GO:0007165
comp26465_c0_seq1	GO:0016020
comp26472_c0_seq1	GO:0045454	glutaredoxin 2
comp26472_c0_seq1	GO:0009055
comp26472_c0_seq1	GO:0015035
comp26472_c0_seq1	GO:0055114
comp26472_c0_seq1	GO:0006118
comp26475_c0_seq1	GO:0003995	patatin family protein
comp26475_c0_seq1	GO:0016787
comp26475_c0_seq1	GO:0050660
comp26475_c0_seq1	GO:0006629
comp26475_c0_seq1	GO:0055114
comp26475_c0_seq1	GO:0006118
comp26475_c0_seq1	EC:1.3.99.3
comp26487_c0_seq1	GO:0016740	hypoxia induced family protein
comp26487_c0_seq1	GO:0016020
comp26491_c0_seq2	GO:0005515	hypothetical protein DDB_G0289123
comp26497_c0_seq1	GO:0006259	hypothetical protein TcasGA2_TC007543; uncharacterized protein loc103312617 isoform x3
comp26497_c0_seq1	GO:0046872
comp26497_c0_seq1	GO:0003676
comp26499_c0_seq1	GO:0000166	hypothetical protein; hypothetical protein [Paramecium tetraurelia strain d4-2]
comp26499_c0_seq1	GO:0004672
comp26499_c0_seq1	GO:0005515
comp26499_c0_seq1	GO:0043168
comp26499_c0_seq1	GO:0044238
comp26499_c0_seq1	GO:0044260
comp26502_c0_seq1	GO:0044699	glucose-methanol-choline oxidoreductase
comp26561_c0_seq1	GO:0005515	hypothetical protein DDB_G0278765
comp26561_c0_seq1	GO:0008270
comp26561_c0_seq2	GO:0005515	ring u-box superfamily protein
comp26561_c0_seq2	GO:0008270
comp26561_c0_seq2	GO:0010200
comp26561_c0_seq2	GO:0044699
comp26587_c0_seq1	GO:0005524	rvb2-like protein
comp26587_c0_seq1	GO:0043141
comp26587_c0_seq1	GO:0006200
comp26587_c0_seq1	GO:0032508
comp26587_c0_seq1	GO:0005657
comp26587_c0_seq1	EC:3.6.1
comp26587_c0_seq1	EC:3.6.1.3
comp26587_c0_seq1	EC:3.6.1.15
comp26593_c0_seq1	GO:0008152	acetylornithine deacetylase
comp26593_c0_seq1	GO:0016787
comp26595_c0_seq1	GO:0016021	copper-exporting atpase
comp26595_c0_seq1	GO:0005507
comp26595_c0_seq1	GO:0005524
comp26595_c0_seq1	GO:0043682
comp26595_c0_seq1	GO:0006200
comp26595_c0_seq1	GO:0035434
comp26595_c0_seq1	EC:3.6.1
comp26595_c0_seq1	EC:3.6.1.3
comp26595_c0_seq1	EC:3.6.1.15
comp26600_c0_seq1	GO:0005576	probable insulin-like peptide 7
comp26600_c0_seq1	GO:0005179
comp26600_c0_seq1	GO:0007165
comp26604_c0_seq1	GO:0004252	prostate-specific antigen isoform x2
comp26604_c0_seq1	GO:0006508
comp26604_c0_seq1	EC:3.4.21
comp26634_c0_seq1	GO:0005515	wd40 repeat-containing protein
comp26648_c0_seq1	GO:0044237	nad-dependent epimerase dehydratase family protein
comp26648_c0_seq1	GO:0050662
comp26648_c0_seq1	GO:0003824
comp26657_c0_seq1	GO:0005515	painless isoform x1
comp26665_c0_seq1	GO:0016021	organic cation transporter protein
comp26665_c0_seq1	GO:0055085
comp26665_c0_seq1	GO:0022857
comp26668_c0_seq1	GO:0090304	pol-like protein
comp26684_c0_seq1	GO:0004674	serine threonine kinase
comp26684_c0_seq1	GO:0005524
comp26684_c0_seq1	GO:0006468
comp26684_c0_seq1	GO:0009069
comp26684_c0_seq1	EC:2.7.11
comp26693_c0_seq1	GO:0005829	glutamine-trna ligase
comp26693_c0_seq1	GO:0006424
comp26693_c0_seq1	GO:0005524
comp26693_c0_seq1	GO:0004818
comp26693_c0_seq1	GO:0009332
comp26693_c0_seq1	GO:0015994
comp26693_c0_seq1	EC:6.1.1
comp26693_c0_seq1	EC:6.1.1.17
comp26697_c0_seq1	GO:0016773	conditioned medium factor
comp26697_c0_seq1	GO:0005975
comp26714_c0_seq1	GO:0006457	heat shock protein 70
comp26714_c0_seq1	GO:0006950
comp26714_c0_seq1	GO:0005524
comp26714_c0_seq1	GO:0051082
comp26719_c0_seq1	GO:0001607	neuromedin-u receptor 2-like
comp26719_c0_seq1	GO:0007268
comp26719_c0_seq1	GO:0016021
comp26719_c0_seq1	GO:0007218
comp26719_c0_seq1	GO:0007187
comp26719_c1_seq1	GO:0016021	neuromedin-u receptor 2-like
comp26719_c1_seq1	GO:0001607
comp26719_c1_seq1	GO:0007218
comp26719_c1_seq1	GO:0007268
comp26719_c1_seq1	GO:0007187
comp26736_c0_seq1	GO:0016491	retinol dehydrogenase 12
comp26736_c0_seq1	GO:0008152
comp26756_c0_seq1	GO:0006423	cysteinyl-trna synthetase
comp26756_c0_seq1	GO:0005524
comp26756_c0_seq1	GO:0004817
comp26756_c0_seq1	GO:0006534
comp26756_c0_seq1	EC:6.1.1
comp26756_c0_seq1	EC:6.1.1.16
comp26764_c0_seq1	GO:0003824	f-box wd-repeat protein
comp26764_c0_seq1	GO:0005515
comp26764_c0_seq1	GO:0008152
comp26785_c0_seq1	GO:0007165	domain-containing protein
comp26785_c0_seq1	GO:0005622
comp26804_c0_seq1	GO:0004553	glycoside hydrolases
comp26804_c0_seq1	GO:0005975
comp26889_c0_seq1	GO:0005802	ras-related protein rab-14-like
comp26889_c0_seq1	GO:0016020
comp26889_c0_seq1	GO:0045335
comp26889_c0_seq1	GO:0055037
comp26889_c0_seq1	GO:0003924
comp26889_c0_seq1	GO:0005525
comp26889_c0_seq1	GO:0006886
comp26889_c0_seq1	GO:0006895
comp26889_c0_seq1	GO:0006913
comp26889_c0_seq1	GO:0007264
comp26889_c0_seq1	GO:0032456
comp26889_c0_seq1	GO:0042742
comp26889_c0_seq1	GO:0090382
comp26889_c0_seq1	EC:3.6.1
comp26889_c0_seq1	EC:3.6.1.15
comp26912_c0_seq1	GO:0090305	hypothetical protein EAI_17025; uncharacterized protein loc103573844
comp26919_c0_seq1	GO:0005840	large subunit ribosomal protein l37e
comp26919_c0_seq1	GO:0046872
comp26919_c0_seq1	GO:0003735
comp26919_c0_seq1	GO:0006412
comp26919_c0_seq1	GO:0019843
comp26919_c0_seq1	GO:0042254
comp26929_c0_seq1	GO:0006471	nad+:protein(adp-ribosyl)- adprt
comp26929_c0_seq1	GO:0003950
comp26929_c0_seq1	EC:2.4.2.30
comp26941_c0_seq1	GO:0010466	hypothetical protein TcasGA2_TC011986; low quality protein: uncharacterized protein loc658528
comp26941_c0_seq1	GO:0005576
comp26941_c0_seq1	GO:0030414
comp26941_c0_seq1	GO:0005509
comp26941_c1_seq1	GO:0010466	hypothetical protein TcasGA2_TC011986; low quality protein: uncharacterized protein loc658528
comp26941_c1_seq1	GO:0005576
comp26941_c1_seq1	GO:0030414
comp26941_c1_seq1	GO:0005509
comp26969_c0_seq1	GO:0003676	52 kda repressor of the inhibitor of the protein kinase-like
comp26969_c0_seq2	GO:0003676	52 kda repressor of the inhibitor of the protein kinase-like
comp26984_c0_seq1	GO:0030414	low quality protein: sarcalumenin-like
comp26984_c0_seq1	GO:0006184
comp26984_c0_seq1	GO:0010466
comp26984_c0_seq1	GO:0003924
comp26984_c0_seq1	GO:0005576
comp26984_c0_seq1	GO:0005525
comp26984_c0_seq1	EC:3.6.1
comp26984_c0_seq1	EC:3.6.1.15
comp26984_c0_seq2	GO:0030414	low quality protein: sarcalumenin-like
comp26984_c0_seq2	GO:0006184
comp26984_c0_seq2	GO:0010466
comp26984_c0_seq2	GO:0003924
comp26984_c0_seq2	GO:0005576
comp26984_c0_seq2	GO:0005525
comp26984_c0_seq2	EC:3.6.1
comp26984_c0_seq2	EC:3.6.1.15
comp26999_c0_seq1	GO:0046983	neurogenic differentiation factor 1-like
comp27012_c0_seq1	GO:0005615	cd109 antigen
comp27012_c0_seq1	GO:0004866
comp27012_c0_seq1	GO:0010951
comp27031_c0_seq1	GO:0003676	zinc finger
comp27031_c0_seq1	GO:0046872
comp27036_c0_seq1	GO:0005097	small g protein signaling modulator 1 isoform x2
comp27036_c0_seq1	GO:0032851
comp27036_c1_seq1	GO:0005097	small g protein signaling modulator 1 isoform x2
comp27036_c1_seq1	GO:0032851
comp27067_c0_seq1	GO:0005515	insulin-like growth factor-binding protein complex acid labile chain
comp27071_c1_seq1	GO:0005515	pre-mrna splicing factor
comp27107_c0_seq1	GO:0003777	dynein heavy chain axonemal
comp27107_c0_seq1	GO:0030286
comp27107_c0_seq1	GO:0006200
comp27107_c0_seq1	GO:0005524
comp27107_c0_seq1	GO:0007018
comp27107_c0_seq1	GO:0016887
comp27107_c0_seq1	GO:0005874
comp27107_c0_seq1	EC:3.6.1
comp27107_c0_seq1	EC:3.6.1.3
comp27107_c0_seq1	EC:3.6.1.15
comp27114_c0_seq1	GO:0006355	mads box protein
comp27114_c0_seq1	GO:0003677
comp27114_c0_seq1	GO:0046983
comp27114_c0_seq1	GO:0005634
comp27117_c0_seq1	GO:0016021	photoreceptor outer segment membrane glycoprotein 2 isoform x1
comp27127_c0_seq1	GO:0006259	hypothetical protein TcasGA2_TC014838; uncharacterized protein loc103315142
comp27145_c0_seq1	GO:0006904	sec1-like family protein
comp27145_c1_seq1	GO:0006904	sec1-like family protein
comp27155_c0_seq1	GO:0003677	---NA---
comp27155_c0_seq1	GO:0004803
comp27155_c0_seq1	GO:0006313
comp27155_c0_seq1	GO:0015074
comp27211_c0_seq1	GO:0006413	60s ribosomal protein l35
comp27211_c0_seq1	GO:0019083
comp27211_c0_seq1	GO:0003729
comp27211_c0_seq1	GO:0005730
comp27211_c0_seq1	GO:0003735
comp27211_c0_seq1	GO:0006414
comp27211_c0_seq1	GO:0006415
comp27211_c0_seq1	GO:0006614
comp27211_c0_seq1	GO:0022625
comp27211_c0_seq1	GO:0000184
comp27211_c0_seq1	GO:0042254
comp27234_c0_seq1	GO:0004252	serine protease 12
comp27234_c0_seq1	GO:0006508
comp27234_c0_seq1	EC:3.4.21
comp27234_c1_seq1	GO:0004252	hypothetical protein YQE_04986, partial; hypothetical protein YQE_04986, partial [Dendroctonus ponderosae]
comp27234_c1_seq1	GO:0006508
comp27234_c1_seq1	EC:3.4.21
comp27236_c0_seq1	GO:0005840	40s ribosomal protein s18
comp27236_c0_seq1	GO:0003735
comp27236_c0_seq1	GO:0003723
comp27236_c0_seq1	GO:0006412
comp27236_c0_seq1	GO:0042254
comp27244_c0_seq1	GO:0016020	ras-related protein rab-11a
comp27244_c0_seq1	GO:0055037
comp27244_c0_seq1	GO:0003924
comp27244_c0_seq1	GO:0005525
comp27244_c0_seq1	GO:0001525
comp27244_c0_seq1	GO:0006886
comp27244_c0_seq1	GO:0006913
comp27244_c0_seq1	GO:0007264
comp27244_c0_seq1	GO:0032402
comp27244_c0_seq1	GO:0070121
comp27244_c0_seq1	EC:3.6.1
comp27244_c0_seq1	EC:3.6.1.15
comp27247_c0_seq1	GO:0003684	dna repair protein
comp27247_c0_seq1	GO:0005524
comp27247_c0_seq1	GO:0008094
comp27247_c0_seq1	GO:0006200
comp27247_c0_seq1	GO:0006281
comp27247_c0_seq1	EC:3.6.1
comp27247_c0_seq1	EC:3.6.1.3
comp27247_c0_seq1	EC:3.6.1.15
comp27247_c1_seq1	GO:0003684	dna repair protein rhp51
comp27247_c1_seq1	GO:0005524
comp27247_c1_seq1	GO:0008094
comp27247_c1_seq1	GO:0000724
comp27247_c1_seq1	GO:0006200
comp27247_c1_seq1	GO:0036166
comp27247_c1_seq1	GO:1900429
comp27247_c1_seq1	EC:3.6.1
comp27247_c1_seq1	EC:3.6.1.3
comp27247_c1_seq1	EC:3.6.1.15
comp27257_c0_seq1	GO:0006165	nucleoside diphosphate kinase
comp27257_c0_seq1	GO:0004550
comp27257_c0_seq1	GO:0006228
comp27257_c0_seq1	GO:0005524
comp27257_c0_seq1	GO:0006183
comp27257_c0_seq1	GO:0006241
comp27257_c0_seq1	GO:0006144
comp27257_c0_seq1	GO:0006206
comp27257_c0_seq1	EC:2.7.4.6
comp27301_c0_seq1	GO:0005622	rab gtpase
comp27301_c0_seq1	GO:0016020
comp27301_c0_seq1	GO:0003924
comp27301_c0_seq1	GO:0005525
comp27301_c0_seq1	GO:0006886
comp27301_c0_seq1	GO:0006913
comp27301_c0_seq1	GO:0007264
comp27301_c0_seq1	EC:3.6.1
comp27301_c0_seq1	EC:3.6.1.15
comp27329_c0_seq1	GO:0000786	histone h2a
comp27329_c0_seq1	GO:0003677
comp27329_c0_seq1	GO:0006334
comp27329_c0_seq1	GO:0005634
comp27329_c0_seq1	GO:0046982
comp27340_c0_seq1	GO:0006259	PREDICTED: uncharacterized protein LOC103312396; uncharacterized protein loc103312396
comp27340_c0_seq1	GO:1901363
comp27340_c0_seq1	GO:0097159
comp27340_c0_seq1	GO:0003824
comp27370_c0_seq1	GO:0004674	kelch repeat-containing protein
comp27370_c0_seq1	GO:0005515
comp27370_c0_seq1	GO:0005524
comp27370_c0_seq1	GO:0030246
comp27370_c0_seq1	GO:0035091
comp27370_c0_seq1	GO:0006468
comp27370_c0_seq1	GO:0007154
comp27370_c0_seq1	GO:0009069
comp27370_c0_seq1	EC:2.7.11
comp27376_c0_seq1	GO:0008234	cathepsin s-like
comp27376_c0_seq1	GO:0006508
comp27376_c0_seq1	EC:3.4
comp27394_c0_seq1	GO:0045454	protein disulfide isomerase
comp27394_c0_seq1	GO:0006662
comp27394_c0_seq1	GO:0016853
comp27394_c0_seq1	GO:0015035
comp27394_c0_seq1	GO:0005783
comp27394_c0_seq1	GO:0055114
comp27394_c0_seq1	GO:0006118
comp27422_c0_seq1	GO:0008234	cysteine protease
comp27422_c0_seq1	GO:0052547
comp27422_c0_seq1	EC:3.4
comp27427_c0_seq2	GO:0003676	longitudinals lacking isoforms h m v
comp27427_c0_seq2	GO:0046872
comp27432_c0_seq1	GO:0004842	sjchgc06586 protein
comp27432_c0_seq1	GO:0005515
comp27432_c0_seq1	GO:0008270
comp27432_c0_seq1	GO:0016567
comp27448_c0_seq1	GO:0003989	acetyl- carboxylase
comp27448_c0_seq1	GO:0004075
comp27448_c0_seq1	GO:0005524
comp27448_c0_seq1	GO:0046872
comp27448_c0_seq1	GO:0006633
comp27448_c0_seq1	GO:0006090
comp27448_c0_seq1	GO:0009343
comp27448_c0_seq1	EC:6.4.1
comp27448_c0_seq1	EC:6.4.1.2
comp27448_c0_seq1	EC:6.3.4.14
comp27448_c1_seq1	GO:0003989	acetyl- carboxylase
comp27448_c1_seq1	GO:0004075
comp27448_c1_seq1	GO:0005524
comp27448_c1_seq1	GO:0046872
comp27448_c1_seq1	GO:0006633
comp27448_c1_seq1	GO:0006090
comp27448_c1_seq1	GO:0009343
comp27448_c1_seq1	EC:6.4.1
comp27448_c1_seq1	EC:6.4.1.2
comp27448_c1_seq1	EC:6.3.4.14
comp27451_c0_seq1	GO:0032934	peroxisomal multifunctional enzyme
comp27451_c0_seq1	GO:0016491
comp27451_c0_seq1	GO:0055114
comp27451_c1_seq1	GO:0016491	peroxisomal multifunctional enzyme
comp27451_c1_seq1	GO:0032934
comp27451_c1_seq1	GO:0055114
comp27493_c0_seq1	GO:0006886	transmembrane protein
comp27493_c0_seq1	GO:0016021
comp27493_c0_seq1	GO:0017119
comp27495_c0_seq1	GO:0003676	reverse ribonuclease integrase
comp27495_c0_seq1	GO:0015074
comp27508_c0_seq1	GO:0005634	myb domain-containing protein
comp27508_c0_seq1	GO:0003677
comp27508_c0_seq1	GO:0003682
comp27508_c0_seq1	GO:0000785
comp27521_c0_seq1	GO:0005509	calmodulin-like protein
comp27555_c0_seq1	GO:0005737	chaperonin containing tcp1 epsilon subunit
comp27555_c0_seq1	GO:0006457
comp27555_c0_seq1	GO:0005524
comp27555_c0_seq1	GO:0051082
comp27556_c0_seq1	GO:0043401	nuclear receptor subfamily 2 group e member 1-like
comp27556_c0_seq1	GO:0006357
comp27556_c0_seq1	GO:0008270
comp27556_c0_seq1	GO:0030522
comp27556_c0_seq1	GO:0043565
comp27556_c0_seq1	GO:0003707
comp27556_c0_seq1	GO:0004879
comp27556_c0_seq1	GO:0005634
comp27616_c0_seq1	GO:0004019	adenylosuccinate synthetase
comp27616_c0_seq1	GO:0005525
comp27616_c0_seq1	GO:0046872
comp27616_c0_seq1	GO:0044208
comp27616_c0_seq1	GO:0006144
comp27616_c0_seq1	GO:0006522
comp27616_c0_seq1	GO:0006531
comp27616_c0_seq1	EC:6.3.4.4
comp27620_c0_seq1	GO:0005319	lipid transport family protein
comp27620_c0_seq1	GO:0006869
comp27620_c1_seq1	GO:0005319	lipid transport family protein
comp27620_c1_seq1	GO:0006869
comp27643_c0_seq1	GO:0003676	---NA---
comp27643_c0_seq1	GO:0046872
comp27687_c0_seq1	GO:0005515	wd40 repeat-containing protein
comp27689_c0_seq1	GO:0005802	rab gtpase
comp27689_c0_seq1	GO:0045335
comp27689_c0_seq1	GO:0055037
comp27689_c0_seq1	GO:0003924
comp27689_c0_seq1	GO:0005525
comp27689_c0_seq1	GO:0006895
comp27689_c0_seq1	GO:0007264
comp27689_c0_seq1	GO:0015031
comp27689_c0_seq1	GO:0032456
comp27689_c0_seq1	GO:0042742
comp27689_c0_seq1	GO:0090382
comp27689_c0_seq1	EC:3.6.1
comp27689_c0_seq1	EC:3.6.1.15
comp27689_c1_seq1	GO:0005802	rab gtpase
comp27689_c1_seq1	GO:0016020
comp27689_c1_seq1	GO:0045335
comp27689_c1_seq1	GO:0055037
comp27689_c1_seq1	GO:0003924
comp27689_c1_seq1	GO:0005525
comp27689_c1_seq1	GO:0006895
comp27689_c1_seq1	GO:0007264
comp27689_c1_seq1	GO:0015031
comp27689_c1_seq1	GO:0032456
comp27689_c1_seq1	GO:0042742
comp27689_c1_seq1	GO:0090382
comp27689_c1_seq1	EC:3.6.1
comp27689_c1_seq1	EC:3.6.1.15
comp27699_c0_seq1	GO:0046872	longitudinals lacking isoform 3
comp27709_c0_seq1	GO:0042302	cuticular protein partial
comp27710_c0_seq1	GO:0003824	isc2b_dicdi ame: full=isochorismatase family protein 2b
comp27710_c0_seq1	GO:0008152
comp27713_c0_seq1	GO:0008236	serine protease
comp27713_c0_seq1	GO:0006508
comp27714_c0_seq1	GO:0005840	hypothetical protein; hypothetical protein [Paramecium tetraurelia strain d4-2]
comp27714_c0_seq1	GO:0003735
comp27714_c0_seq1	GO:0006412
comp27714_c0_seq1	GO:0042254
comp27720_c0_seq1	GO:0016020	hypothetical protein DICPUDRAFT_159955; hypothetical protein DICPUDRAFT_159955 [Dictyostelium purpureum]
comp27734_c0_seq1	GO:0008237	aminopeptidase n
comp27734_c0_seq1	GO:0006508
comp27734_c0_seq1	GO:0008270
comp27734_c0_seq1	GO:0004177
comp27734_c0_seq1	EC:3.4.11
comp27769_c0_seq1	GO:0016020	glutamate receptor 2
comp27769_c0_seq1	GO:0004970
comp27769_c0_seq1	GO:0006811
comp27769_c0_seq1	GO:0007165
comp27769_c0_seq1	GO:0007268
comp27769_c0_seq2	GO:0044763	glutamate receptor 2
comp27769_c0_seq2	GO:0006810
comp27782_c0_seq1	GO:0003779	alpha-actinin; alpha-actinin [Naegleria gruberi]
comp27782_c0_seq1	GO:0005509
comp27791_c0_seq1	GO:0016491	hypothetical protein DDB_G0292116; hypothetical protein DDB_G0292116 [Dictyostelium discoideum AX4]
comp27791_c0_seq1	GO:0055114
comp27803_c1_seq1	GO:0003677	hypothetical protein X777_02393; hypothetical protein X777_02393 [Cerapachys biroi]
comp27803_c1_seq1	GO:0006310
comp27803_c1_seq1	GO:0015074
comp27804_c0_seq1	GO:0030036	actin binding protein
comp27804_c0_seq1	GO:0003779
comp27804_c0_seq1	GO:0017048
comp27818_c0_seq1	GO:0000166	polyadenylate-binding protein 1-like isoform x2
comp27818_c0_seq1	GO:0003723
comp27820_c0_seq1	GO:0005737	autophagy protein 7
comp27820_c0_seq1	GO:0008641
comp27820_c0_seq1	GO:0006914
comp27821_c0_seq1	GO:0008536	karyopherin beta
comp27821_c0_seq1	GO:0006886
comp27821_c0_seq1	GO:0005634
comp27831_c0_seq1	GO:0042578	phosphatidylinositide phosphatase sac1-like
comp27831_c0_seq1	EC:3.1
comp27833_c0_seq1	GO:0005759	mitochondrial glycoprotein family member
comp27847_c0_seq1	GO:0019538	atp-dependent clp protease heat shock protein 100
comp27847_c0_seq1	GO:0016787
comp27847_c0_seq1	GO:0000166
comp27855_c0_seq1	GO:0004176	peptidase lon protease family protein
comp27855_c0_seq1	GO:0004252
comp27855_c0_seq1	GO:0005524
comp27855_c0_seq1	GO:0030163
comp27855_c0_seq1	GO:0006510
comp27855_c0_seq1	EC:3.4.21
comp27855_c0_seq1	EC:3.6.1
comp27855_c0_seq1	EC:3.6.1.3
comp27855_c0_seq1	EC:3.6.1.15
comp27870_c0_seq1	GO:0004725	mrna-capping enzyme
comp27870_c0_seq1	GO:0008138
comp27870_c0_seq1	GO:0006470
comp27870_c0_seq1	GO:0006570
comp27870_c0_seq1	EC:3.1.3.16
comp27870_c0_seq1	EC:3.1
comp27870_c0_seq1	EC:3.1.3.48
comp27870_c0_seq1	EC:3.1.3.41
comp27870_c0_seq1	EC:3.1.3
comp27871_c0_seq1	GO:0016491	prx_bcp domain-containing protein
comp27871_c0_seq1	GO:0055114
comp27871_c0_seq1	GO:0016209
comp27885_c0_seq1	GO:0046907	ran binding protein 1 domain-containing protein
comp27896_c0_seq1	GO:0004842	ariadne-like protein
comp27896_c0_seq1	GO:0008270
comp27896_c0_seq1	GO:0016567
comp27906_c0_seq1	GO:0004568	protein
comp27906_c0_seq1	GO:0016998
comp27906_c0_seq1	GO:0006032
comp27906_c0_seq1	EC:3.2.1.14
comp27908_c0_seq1	GO:0045454	glutaredoxin-related family protein
comp27908_c0_seq1	GO:0009055
comp27908_c0_seq1	GO:0015035
comp27908_c0_seq1	GO:0055114
comp27908_c0_seq1	GO:0006118
comp27928_c1_seq1	GO:0016020	membrane-bound transcription factor site-2 protease
comp27928_c1_seq1	GO:0004222
comp27928_c1_seq1	GO:0005515
comp27928_c1_seq1	GO:0006508
comp27928_c1_seq1	EC:3.4.24
comp27928_c1_seq2	GO:0016020	membrane-bound transcription factor site-2 protease
comp27928_c1_seq2	GO:0004222
comp27928_c1_seq2	GO:0005515
comp27928_c1_seq2	GO:0006508
comp27928_c1_seq2	EC:3.4.24
comp27932_c0_seq1	GO:0004674	protein kinase domain protein
comp27932_c0_seq1	GO:0005524
comp27932_c0_seq1	GO:0006468
comp27932_c0_seq1	GO:0009069
comp27932_c0_seq1	EC:2.7.11
comp27932_c1_seq1	GO:0004674	protein kinase domain containing protein
comp27932_c1_seq1	GO:0005524
comp27932_c1_seq1	GO:0006468
comp27932_c1_seq1	GO:0009069
comp27932_c1_seq1	EC:2.7.11
comp27947_c0_seq1	GO:0005622	50s ribosomal protein l3
comp27974_c0_seq1	GO:0048840	sodium potassium atpase alpha subunit
comp27974_c0_seq1	GO:0030916
comp27974_c0_seq1	GO:0030917
comp27974_c0_seq1	GO:0035725
comp27974_c0_seq1	GO:0030198
comp27974_c0_seq1	GO:0046872
comp27974_c0_seq1	GO:0006754
comp27974_c0_seq1	GO:0071805
comp27974_c0_seq1	GO:0005391
comp27974_c0_seq1	GO:0003143
comp27974_c0_seq1	GO:0035051
comp27974_c0_seq1	GO:0007368
comp27974_c0_seq1	GO:0010172
comp27974_c0_seq1	GO:0060974
comp27974_c0_seq1	GO:0006200
comp27974_c0_seq1	GO:0005524
comp27974_c0_seq1	GO:0005890
comp27974_c0_seq1	EC:3.6.1
comp27974_c0_seq1	EC:3.6.1.3
comp27974_c0_seq1	EC:3.6.3.12
comp27974_c0_seq1	EC:3.6.3.9
comp27974_c0_seq1	EC:3.6.1.15
comp27976_c0_seq1	GO:0017111	hypothetical protein D910_06512, partial; hypothetical protein D910_06512, partial [Dendroctonus ponderosae]
comp27976_c0_seq1	EC:3.6.1
comp27976_c0_seq1	EC:3.6.1.15
comp27987_c0_seq1	GO:0005737	phosphatidylglycerophosphate synthase 1
comp27987_c0_seq1	GO:0006457
comp27987_c0_seq1	GO:0008654
comp27987_c0_seq1	GO:0016780
comp27987_c0_seq1	GO:0051082
comp27999_c0_seq1	GO:0005089	regulator of chromosome condensation domain-containing protein
comp27999_c0_seq1	GO:0055085
comp27999_c0_seq1	GO:0005622
comp27999_c0_seq1	GO:0032319
comp27999_c0_seq1	GO:0043547
comp27999_c0_seq1	GO:0005215
comp27999_c0_seq1	GO:0005096
comp27999_c0_seq1	GO:0016020
comp27999_c1_seq1	GO:0005737	regulator of chromosome condensation domain-containing protein
comp27999_c1_seq1	GO:0016020
comp27999_c1_seq1	GO:0005089
comp27999_c1_seq1	GO:0005096
comp27999_c1_seq1	GO:0005215
comp27999_c1_seq1	GO:0005515
comp27999_c1_seq1	GO:0032319
comp27999_c1_seq1	GO:0043547
comp27999_c1_seq1	GO:0055085
comp28013_c0_seq1	GO:0008152	succinyl- ligase
comp28013_c0_seq1	GO:0005524
comp28013_c0_seq1	GO:0016874
comp28013_c1_seq1	GO:0003824	succinyl- ligase
comp28013_c1_seq1	GO:0008152
comp28019_c0_seq1	GO:0005634	sant domain-containing protein
comp28019_c0_seq1	GO:0003677
comp28019_c0_seq1	GO:0003682
comp28019_c0_seq1	GO:0000785
comp28021_c0_seq1	GO:0000166	rna-binding region rnp-1 domain-containing protein
comp28021_c0_seq1	GO:0003676
comp28028_c0_seq1	GO:0023014	mitogen-activated protein kinase
comp28028_c0_seq1	GO:0035556
comp28028_c0_seq1	GO:0004674
comp28028_c0_seq1	GO:0000166
comp28028_c0_seq1	GO:0009069
comp28028_c0_seq1	EC:2.7.11
comp28028_c1_seq1	GO:0004707	mapk-related kinase
comp28028_c1_seq1	GO:0000165
comp28028_c1_seq1	GO:0005524
comp28028_c1_seq1	GO:0007178
comp28028_c1_seq1	GO:0009069
comp28028_c1_seq1	EC:2.7.11
comp28028_c1_seq1	EC:2.7.11.24
comp28030_c0_seq1	GO:0050660	salicyl alcohol oxidase paralog 1
comp28030_c0_seq1	GO:0008812
comp28030_c0_seq1	GO:0055114
comp28030_c0_seq1	GO:0006066
comp28030_c0_seq1	GO:0006544
comp28030_c0_seq1	GO:0006563
comp28030_c0_seq1	GO:0006566
comp28030_c0_seq1	EC:1.1.99.1
comp28050_c0_seq1	GO:0005840	60s ribosomal protein l37
comp28050_c0_seq1	GO:0003723
comp28050_c0_seq1	GO:0003735
comp28050_c0_seq1	GO:0006412
comp28050_c0_seq1	GO:0042254
comp28054_c0_seq1	GO:0016021	pmp22 family protein
comp28058_c0_seq1	GO:0005840	60s ribosomal protein l5
comp28058_c0_seq1	GO:0003735
comp28058_c0_seq1	GO:0008097
comp28058_c0_seq1	GO:0006412
comp28058_c0_seq1	GO:0042254
comp28062_c0_seq1	GO:0006165	nucleoside diphosphate kinase
comp28062_c0_seq1	GO:0004550
comp28062_c0_seq1	GO:0006228
comp28062_c0_seq1	GO:0005524
comp28062_c0_seq1	GO:0006183
comp28062_c0_seq1	GO:0006241
comp28062_c0_seq1	GO:0006144
comp28062_c0_seq1	GO:0006206
comp28062_c0_seq1	EC:2.7.4.6
comp28078_c0_seq1	GO:0005840	small subunit ribosomal protein partial
comp28078_c0_seq1	GO:0003735
comp28078_c0_seq1	GO:0006412
comp28078_c0_seq1	GO:0042254
comp28092_c0_seq1	GO:0005887	down syndrome cell adhesion molecule isoform e
comp28092_c0_seq1	GO:0042802
comp28092_c0_seq1	GO:0007156
comp28092_c0_seq1	GO:0048812
comp28104_c0_seq1	GO:0035556	predicted protein; predicted protein [Naegleria gruberi]
comp28104_c0_seq1	GO:0016849
comp28104_c0_seq1	GO:0004871
comp28104_c0_seq1	GO:0009190
comp28104_c1_seq1	GO:0035556	predicted protein; predicted protein [Naegleria gruberi]
comp28104_c1_seq1	GO:0016849
comp28104_c1_seq1	GO:0004871
comp28104_c1_seq1	GO:0009190
comp28128_c0_seq1	GO:0005856	predicted protein; predicted protein [Naegleria gruberi]
comp28128_c0_seq1	GO:0007165
comp28128_c1_seq1	GO:0005856	ferm central domain containing protein
comp28128_c1_seq1	GO:0005158
comp28128_c1_seq1	GO:0007165
comp28128_c1_seq1	GO:0005899
comp28144_c0_seq1	GO:0016740	mariner transposase
comp28178_c0_seq1	GO:0004553	glycoside hydrolase family 1
comp28178_c0_seq1	GO:0005975
comp28190_c0_seq1	GO:0048037	succinyl- alpha
comp28190_c0_seq1	GO:0004775
comp28190_c0_seq1	GO:0003878
comp28190_c0_seq1	GO:0019643
comp28190_c0_seq1	GO:0042709
comp28190_c0_seq1	EC:6.2.1.5
comp28190_c0_seq1	EC:2.3.3.8
comp28190_c0_seq1	EC:6.2.1
comp28196_c0_seq1	GO:0016021	sodium channel protein nach-like
comp28196_c0_seq1	GO:0005272
comp28196_c0_seq1	GO:0035725
comp28196_c1_seq1	GO:0005272	pickpocket 13
comp28196_c1_seq1	GO:0016021
comp28196_c1_seq1	GO:0035725
comp28208_c0_seq1	GO:0004553	glycoside hydrolase family 31 protein
comp28208_c0_seq1	GO:0005975
comp28229_c0_seq1	GO:0000166	pirin family protein
comp28229_c0_seq1	GO:0004386
comp28229_c0_seq1	GO:0008152
comp28229_c0_seq1	EC:3.6.1
comp28229_c0_seq1	EC:3.6.1.15
comp28229_c1_seq1	GO:0003676	pirin family protein
comp28229_c1_seq1	GO:0008026
comp28229_c1_seq1	GO:0006200
comp28229_c1_seq1	GO:0005524
comp28229_c1_seq1	EC:3.6.1
comp28229_c1_seq1	EC:3.6.1.3
comp28229_c1_seq1	EC:3.6.1.15
comp28234_c0_seq1	GO:0005634	wd-40 repeat-containing protein
comp28234_c0_seq1	GO:0005515
comp28243_c1_seq1	GO:0003676	rna-directed dna polymerase from mobile element jockey-like
comp28245_c0_seq1	GO:0004221	peptidase c19 family protein
comp28245_c0_seq1	GO:0008234
comp28245_c0_seq1	GO:0036459
comp28245_c0_seq1	GO:0006511
comp28245_c0_seq1	GO:0016579
comp28245_c0_seq1	EC:3.1.2.15
comp28245_c0_seq1	EC:3.4
comp28261_c0_seq1	GO:0005829	diphosphomevalonate decarboxylase
comp28261_c0_seq1	GO:0004163
comp28261_c0_seq1	GO:0005524
comp28261_c0_seq1	GO:0019287
comp28261_c0_seq1	GO:0006694
comp28261_c0_seq1	GO:0016310
comp28261_c0_seq1	EC:4.1.1.33
comp28280_c0_seq1	GO:0003735	ribosomal protein s7
comp28280_c0_seq1	GO:0003723
comp28280_c0_seq1	GO:0015935
comp28280_c0_seq1	GO:0006412
comp28280_c0_seq1	GO:0042254
comp28299_c0_seq1	GO:0016881	ubiquitin conjugating enzyme
comp28299_c0_seq1	GO:0008152
comp28305_c0_seq1	GO:0005777	acyl- oxidase
comp28305_c0_seq1	GO:0003995
comp28305_c0_seq1	GO:0003997
comp28305_c0_seq1	GO:0050660
comp28305_c0_seq1	GO:0006635
comp28305_c0_seq1	GO:0006118
comp28305_c0_seq1	GO:0006637
comp28305_c0_seq1	EC:1.3.99.3
comp28305_c0_seq1	EC:1.3.3.6
comp28315_c0_seq1	GO:0005509	annexin vii
comp28315_c0_seq1	GO:0005544
comp28315_c1_seq1	GO:0005509	annexin vii
comp28315_c1_seq1	GO:0005544
comp28323_c0_seq1	GO:0016021	p-type atpase
comp28323_c0_seq1	GO:0000287
comp28323_c0_seq1	GO:0004012
comp28323_c0_seq1	GO:0005524
comp28323_c0_seq1	GO:0044763
comp28323_c0_seq1	GO:0006812
comp28323_c0_seq1	GO:0015917
comp28323_c0_seq1	EC:3.6.1
comp28323_c0_seq1	EC:3.6.1.3
comp28323_c0_seq1	EC:3.6.3.1
comp28323_c0_seq1	EC:3.6.1.15
comp28354_c0_seq1	GO:0008270	hypothetical protein NAEGRDRAFT_81434; hypothetical protein NAEGRDRAFT_81434 [Naegleria gruberi]
comp28354_c0_seq1	GO:0003676
comp28400_c0_seq1	GO:0008810	glycoside hydrolase family 45 protein
comp28400_c0_seq1	GO:0000272
comp28400_c0_seq1	GO:0005982
comp28400_c0_seq1	GO:0005985
comp28400_c0_seq1	EC:3.2.1.4
comp28408_c0_seq1	GO:0004618	phosphoglycerate kinase
comp28408_c0_seq1	GO:0016310
comp28408_c0_seq1	GO:0005524
comp28408_c0_seq1	GO:0006096
comp28408_c0_seq1	GO:0006094
comp28408_c0_seq1	GO:0015976
comp28408_c0_seq1	EC:2.7.2.3
comp28408_c1_seq1	GO:0004618	phosphoglycerate kinase
comp28408_c1_seq1	GO:0016310
comp28408_c1_seq1	GO:0005524
comp28408_c1_seq1	GO:0006096
comp28408_c1_seq1	GO:0006094
comp28408_c1_seq1	GO:0015976
comp28408_c1_seq1	EC:2.7.2.3
comp28436_c0_seq1	GO:0005856	PREDICTED: titin-like; PREDICTED: titin-like [Tribolium castaneum]
comp28440_c0_seq1	GO:0006468	cell cycle dependent kinase c
comp28440_c0_seq1	GO:0005524
comp28440_c0_seq1	GO:0004674
comp28440_c0_seq1	GO:0009069
comp28440_c0_seq1	EC:2.7.11
comp28443_c0_seq1	GO:0005886	beach domain-containing protein
comp28443_c0_seq1	GO:0016021
comp28443_c0_seq1	GO:0004930
comp28443_c0_seq1	GO:0005515
comp28443_c0_seq1	GO:0007186
comp28450_c0_seq1	GO:0005685	ipt tig domain-containing protein
comp28450_c0_seq1	GO:0003729
comp28450_c0_seq1	GO:0005515
comp28450_c0_seq1	GO:0006376
comp28477_c0_seq1	GO:0005515	down syndrome cell adhesion molecule-like protein dscam2
comp28489_c0_seq1	GO:0019028	chitinase b
comp28495_c0_seq1	GO:0009507	60s ribosomal protein l26
comp28495_c0_seq1	GO:0022625
comp28495_c0_seq1	GO:0003735
comp28495_c0_seq1	GO:0005515
comp28495_c0_seq1	GO:0006412
comp28495_c0_seq1	GO:0042254
comp28518_c0_seq1	GO:0003723	rna methyltransferase-like protein 1
comp28518_c0_seq1	GO:0008173
comp28518_c0_seq1	GO:0006396
comp28518_c0_seq1	GO:0009451
comp28518_c0_seq1	EC:2.1.1
comp28565_c0_seq1	GO:0003896	dna polymerase alpha primase subunit
comp28565_c0_seq1	GO:0006269
comp28565_c0_seq1	GO:0005657
comp28565_c0_seq1	GO:0005730
comp28565_c0_seq1	GO:0006351
comp28565_c0_seq1	EC:2.7.7
comp28565_c0_seq1	EC:2.7.7.6
comp28574_c0_seq1	GO:0004190	hypothetical protein DDB_G0279453; hypothetical protein DDB_G0279453 [Dictyostelium discoideum AX4]
comp28574_c0_seq1	GO:0006508
comp28574_c0_seq1	EC:3.4.23
comp28574_c1_seq1	GO:0004190	hypothetical protein DDB_G0279453; hypothetical protein DDB_G0279453 [Dictyostelium discoideum AX4]
comp28574_c1_seq1	GO:0006508
comp28574_c1_seq1	EC:3.4.23
comp28591_c0_seq1	GO:0003824	amp-binding enzyme family protein
comp28591_c0_seq1	GO:0008152
comp28600_c0_seq1	GO:0003824	hypothetical protein D910_10828; uncharacterized protein
comp28600_c0_seq1	GO:0046872
comp28600_c0_seq1	GO:0008152
comp28607_c0_seq1	GO:0005840	ribosomal protein l29
comp28607_c0_seq1	GO:0003735
comp28607_c0_seq1	GO:0006412
comp28607_c0_seq1	GO:0042254
comp28622_c0_seq1	GO:0030529	v chain 60s ribosomal subunit in complex with initiation factor this file contains 5s rrna and proteins of molecule
comp28637_c0_seq1	GO:0016020	phosphatidate phosphatase ppapdc1a
comp28637_c0_seq1	GO:0003824
comp28652_c0_seq1	GO:0005622	hypothetical protein; hypothetical protein [Paramecium tetraurelia strain d4-2]
comp28667_c0_seq1	GO:0004672	map microtubule affinity-regulating kinase 3- partial
comp28667_c0_seq1	GO:0005524
comp28667_c0_seq1	GO:0006468
comp28700_c1_seq1	GO:0016310	protein serine threonine kinase
comp28700_c1_seq1	GO:0004672
comp28712_c1_seq1	GO:0004672	kinase domain containing protein
comp28712_c1_seq1	GO:0005524
comp28712_c1_seq1	GO:0006468
comp28715_c0_seq1	GO:0016787	ubiquitin carboxyl-terminal
comp28724_c0_seq1	GO:0005578	hypothetical protein DDB_G0292884; hypothetical protein DDB_G0292884 [Dictyostelium discoideum AX4]
comp28724_c0_seq1	GO:0016021
comp28724_c0_seq1	GO:0005201
comp28724_c0_seq1	GO:0005509
comp28724_c0_seq1	GO:0015171
comp28724_c0_seq1	GO:0003333
comp28726_c0_seq1	GO:0008168	ubie coq5 methyltransferase family protein
comp28726_c0_seq1	GO:0032259
comp28726_c1_seq1	GO:0008168	ubie coq5 methyltransferase family protein
comp28726_c1_seq1	GO:0032259
comp28742_c0_seq1	GO:0005525	adp-ribosylation factor-like protein 16
comp28742_c0_seq1	GO:0005622
comp28742_c0_seq1	GO:0007264
comp28767_c0_seq1	GO:0004645	5 -methylthioadenosine phosphorylase
comp28767_c0_seq1	GO:0017061
comp28767_c0_seq1	GO:0009116
comp28767_c0_seq1	GO:0043094
comp28767_c0_seq1	GO:0044711
comp28767_c0_seq1	GO:1901566
comp28767_c0_seq1	EC:2.4.2.1
comp28767_c0_seq1	EC:2.4.1.1
comp28767_c0_seq1	EC:2.4.2.28
comp28798_c0_seq1	GO:0005515	leucine-rich repeat-containing protein 15-like
comp28807_c0_seq1	GO:0020037	PREDICTED: uncharacterized protein LOC656619; uncharacterized protein loc656619
comp28807_c0_seq1	GO:0004601
comp28807_c0_seq1	GO:0055114
comp28807_c0_seq1	GO:0006979
comp28807_c0_seq1	GO:0006804
comp28807_c0_seq1	EC:1.11.1.7
comp28833_c0_seq1	GO:0003777	dynein heavy chain family protein
comp28833_c0_seq1	GO:0030286
comp28833_c0_seq1	GO:0006200
comp28833_c0_seq1	GO:0005524
comp28833_c0_seq1	GO:0007018
comp28833_c0_seq1	GO:0016887
comp28833_c0_seq1	GO:0005874
comp28833_c0_seq1	EC:3.6.1
comp28833_c0_seq1	EC:3.6.1.3
comp28833_c0_seq1	EC:3.6.1.15
comp28833_c1_seq1	GO:0003777	dynein-1-alpha heavy flagellar inner arm i1 complex
comp28833_c1_seq1	GO:0030286
comp28833_c1_seq1	GO:0030030
comp28833_c1_seq1	GO:0005874
comp28833_c1_seq1	GO:0006200
comp28833_c1_seq1	GO:0005524
comp28833_c1_seq1	GO:0005929
comp28833_c1_seq1	GO:0007018
comp28833_c1_seq1	GO:0016887
comp28833_c1_seq1	GO:0005737
comp28833_c1_seq1	EC:3.6.1
comp28833_c1_seq1	EC:3.6.1.3
comp28833_c1_seq1	EC:3.6.1.15
comp28834_c0_seq1	GO:0004867	hypothetical protein TcasGA2_TC011508; uncharacterized protein loc660207 isoform x1
comp28834_c0_seq1	GO:0005515
comp28834_c0_seq1	GO:0010951
comp28854_c0_seq1	GO:0003883	ctp synthase
comp28854_c0_seq1	GO:0005524
comp28854_c0_seq1	GO:0006541
comp28854_c0_seq1	GO:0044210
comp28854_c0_seq1	GO:0006206
comp28854_c0_seq1	EC:6.3.4.2
comp28854_c1_seq1	GO:0003883	ctp synthase
comp28854_c1_seq1	GO:0005524
comp28854_c1_seq1	GO:0006541
comp28854_c1_seq1	GO:0044210
comp28854_c1_seq1	GO:0006206
comp28854_c1_seq1	EC:6.3.4.2
comp28855_c0_seq1	GO:0005858	hypothetical protein YQE_00519, partial; hypothetical protein YQE_00519, partial [Dendroctonus ponderosae]
comp28855_c0_seq1	GO:0003777
comp28855_c0_seq1	GO:0016887
comp28855_c0_seq1	GO:0001539
comp28855_c0_seq1	GO:0003341
comp28855_c0_seq1	GO:0006200
comp28855_c0_seq1	GO:0005874
comp28855_c0_seq1	EC:3.6.1
comp28855_c0_seq1	EC:3.6.1.3
comp28855_c0_seq1	EC:3.6.1.15
comp28855_c1_seq1	GO:0005858	dynein heavy
comp28855_c1_seq1	GO:0003777
comp28855_c1_seq1	GO:0005524
comp28855_c1_seq1	GO:0016887
comp28855_c1_seq1	GO:0001539
comp28855_c1_seq1	GO:0003341
comp28855_c1_seq1	GO:0006200
comp28855_c1_seq1	GO:0005874
comp28855_c1_seq1	EC:3.6.1
comp28855_c1_seq1	EC:3.6.1.3
comp28855_c1_seq1	EC:3.6.1.15
comp28875_c0_seq1	GO:0003779	actin binding protein
comp28875_c0_seq1	GO:0005622
comp28881_c0_seq1	GO:0003746	elongation factor 2
comp28881_c0_seq1	GO:0006184
comp28881_c0_seq1	GO:0003924
comp28881_c0_seq1	GO:0005525
comp28881_c0_seq1	GO:0005840
comp28881_c0_seq1	GO:0006448
comp28881_c0_seq1	EC:3.6.1
comp28881_c0_seq1	EC:3.6.1.15
comp28884_c0_seq1	GO:0008970	inactive pancreatic lipase-related protein 1
comp28884_c0_seq1	GO:0009395
comp28884_c0_seq1	GO:0046486
comp28884_c0_seq1	EC:3.1.1.32
comp28884_c0_seq1	EC:3.1.1
comp28884_c0_seq1	EC:3.1.1.1
comp28890_c0_seq1	GO:0004252	serine protease p84
comp28890_c0_seq1	GO:0006508
comp28890_c0_seq1	EC:3.4.21
comp28892_c0_seq1	GO:0005622	ribosomal protein rpl18
comp28902_c0_seq1	GO:0050660	isovaleryl- dehydrogenase
comp28902_c0_seq1	GO:0003995
comp28902_c0_seq1	GO:0055114
comp28902_c0_seq1	GO:0006118
comp28902_c0_seq1	EC:1.3.99.3
comp28904_c0_seq1	GO:0008234	---NA---
comp28904_c0_seq1	GO:0006508
comp28904_c0_seq1	EC:3.4
comp28905_c0_seq1	GO:0005737	chaperonin subunit 2
comp28905_c0_seq1	GO:0006457
comp28905_c0_seq1	GO:0005524
comp28905_c0_seq1	GO:0051082
comp28915_c0_seq1	GO:0006511	meprin and traf domain-containing protein
comp28915_c0_seq1	GO:0008234
comp28915_c0_seq1	GO:0004221
comp28915_c0_seq1	GO:0016579
comp28915_c0_seq1	EC:3.1.2.15
comp28915_c0_seq1	EC:3.4
comp28915_c1_seq1	GO:0016787	meprin and traf domain-containing protein
comp28952_c0_seq1	GO:0003729	hypothetical protein DDB_G0277383; hypothetical protein DDB_G0277383 [Dictyostelium discoideum AX4]
comp28973_c0_seq1	GO:0008641	ubiquitin activating enzyme
comp28973_c0_seq1	GO:0006464
comp28973_c0_seq1	GO:0005524
comp28973_c1_seq1	GO:0008641	ubiquitin activating enzyme
comp28973_c1_seq1	GO:0006464
comp28973_c1_seq1	GO:0005524
comp28982_c0_seq1	GO:0016020	pa-phosphatase related-family protein
comp28982_c0_seq1	GO:0003824
comp28982_c0_seq1	GO:0008152
comp28982_c1_seq1	GO:0016020	pa-phosphatase related-family protein
comp28982_c1_seq1	GO:0003824
comp28982_c1_seq1	GO:0008152
comp28996_c0_seq2	GO:0005488	hypothetical protein TcasGA2_TC007550; hypothetical protein TcasGA2_TC007550 [Tribolium castaneum]
comp29021_c0_seq1	GO:0005515	wd40 repeat-containing protein
comp29041_c0_seq1	GO:0005741	PREDICTED: uncharacterized protein LOC656542
comp29041_c0_seq1	GO:0033554
comp29055_c0_seq1	GO:0016616	malate dehydrogenase 1b-like
comp29055_c0_seq1	GO:0005975
comp29055_c0_seq1	GO:0055114
comp29069_c0_seq1	GO:0003676	reverse transcriptase and recombinase
comp29069_c0_seq1	GO:0044260
comp29069_c0_seq1	GO:0090304
comp29077_c0_seq1	GO:0005089	pleckstrin domain-containing protein
comp29077_c0_seq1	GO:0032319
comp29077_c0_seq1	GO:0043087
comp29077_c1_seq1	GO:0005089	pleckstrin domain-containing protein
comp29077_c1_seq1	GO:0032319
comp29077_c1_seq1	GO:0043087
comp29080_c1_seq1	GO:0005515	hypothetical protein DDB_G0287679
comp29095_c0_seq1	GO:0003746	gtp-binding elongation factor tu
comp29095_c0_seq1	GO:0006184
comp29095_c0_seq1	GO:0003924
comp29095_c0_seq1	GO:0005525
comp29095_c0_seq1	GO:0005840
comp29095_c0_seq1	GO:0006448
comp29095_c0_seq1	EC:3.6.1
comp29095_c0_seq1	EC:3.6.1.15
comp29113_c0_seq1	GO:0000160	chemotaxis protein
comp29116_c0_seq1	GO:0005509	hypothetical protein DICPUDRAFT_34701
comp29116_c0_seq1	GO:0005515
comp29131_c0_seq1	GO:0005515	hypothetical protein DICPUDRAFT_32685
comp29140_c0_seq1	GO:0016491	alkyl hydroperoxide reductase
comp29140_c0_seq1	GO:0055114
comp29148_c0_seq1	GO:0030286	dynein heavy chain family protein
comp29148_c0_seq1	GO:0000166
comp29148_c0_seq1	GO:0003777
comp29148_c0_seq1	GO:0007018
comp29148_c0_seq1	GO:0008152
comp29148_c0_seq1	GO:0005874
comp29148_c0_seq1	EC:3.6.1
comp29148_c0_seq1	EC:3.6.1.15
comp29150_c0_seq1	GO:0004721	protein phosphatase catalytic gamma
comp29150_c0_seq1	GO:0006470
comp29150_c0_seq1	EC:3.1.3.16
comp29150_c0_seq1	EC:3.1
comp29150_c0_seq1	EC:3.1.3.41
comp29175_c0_seq1	GO:0008152	uba tsn domain containing partial
comp29175_c0_seq1	GO:0003950
comp29175_c0_seq1	EC:2.4.2.30
comp29175_c1_seq1	GO:0008152	uba ts-n domain containing protein
comp29175_c1_seq1	GO:0003950
comp29175_c1_seq1	EC:2.4.2.30
comp29182_c0_seq1	GO:0003676	---NA---
comp29182_c0_seq1	GO:0004523
comp29182_c0_seq1	GO:0051252
comp29182_c0_seq1	EC:3.1.30
comp29182_c0_seq1	EC:3.1
comp29182_c0_seq1	EC:3.1.26
comp29182_c0_seq1	EC:3.1.26.4
comp29192_c0_seq1	GO:0016301	protein kinase domain protein
comp29192_c0_seq1	GO:0016310
comp29197_c0_seq1	GO:0008168	sterol 24-c-methyltransferase
comp29197_c0_seq1	GO:0032259
comp29200_c0_seq1	GO:0016459	myosin ib
comp29200_c0_seq1	GO:0005524
comp29200_c0_seq1	GO:0003774
comp29200_c0_seq1	GO:0008152
comp29200_c0_seq1	EC:3.6.1
comp29200_c0_seq1	EC:3.6.1.15
comp29200_c0_seq2	GO:0016459	class vii unconventional myosin
comp29200_c0_seq2	GO:0005524
comp29200_c0_seq2	GO:0007165
comp29200_c0_seq2	GO:0003774
comp29200_c0_seq2	GO:0008152
comp29200_c0_seq2	EC:3.6.1
comp29200_c0_seq2	EC:3.6.1.15
comp29203_c0_seq1	GO:0015035	thio5_dicdi ame: full= thioredoxin-5 short=trx-5
comp29203_c0_seq1	GO:0006662
comp29203_c0_seq1	GO:0045454
comp29203_c0_seq1	GO:0006118
comp29222_c0_seq1	GO:0005515	low quality protein: down syndrome cell adhesion molecule-like protein dscam2
comp29222_c1_seq1	GO:0005515	low quality protein: down syndrome cell adhesion molecule-like protein dscam2
comp29235_c0_seq1	GO:0016020	galactosylgalactosylxylosylprotein 3-beta-glucuronosyltransferase p
comp29235_c0_seq1	GO:0015018
comp29235_c0_seq1	GO:0030206
comp29235_c0_seq1	EC:2.4.1.17
comp29235_c0_seq1	EC:2.4.1.135
comp29280_c0_seq1	GO:0016021	transmembrane protein
comp29282_c0_seq1	GO:0005515	ubx domain-containing protein
comp29297_c0_seq1	GO:0016020	hypothetical protein DDB_G0281139
comp29297_c0_seq1	GO:0030246
comp29310_c0_seq1	GO:0008152	hypothetical protein DDB_G0285681; hypothetical protein DDB_G0285681 [Dictyostelium discoideum AX4]
comp29310_c0_seq1	GO:0016020
comp29310_c0_seq1	GO:0016772
comp29334_c1_seq1	GO:0005856	engulfment and cell motility elm family protein
comp29334_c1_seq1	GO:0006909
comp29353_c0_seq1	GO:0006259	PREDICTED: uncharacterized protein LOC656546; uncharacterized protein loc656546
comp29353_c0_seq1	GO:0044710
comp29353_c0_seq1	GO:0003824
comp29362_c0_seq1	GO:0004672	leucine-rich repeat-containing protein
comp29362_c0_seq1	GO:0006468
comp29362_c0_seq1	GO:0005524
comp29374_c0_seq1	GO:0005089	pleckstrin domain-containing protein
comp29374_c0_seq1	GO:0032319
comp29374_c0_seq1	GO:0043087
comp29380_c0_seq1	GO:0006261	hypothetical protein TcasGA2_TC001856; hypothetical protein TcasGA2_TC001856 [Tribolium castaneum]
comp29380_c0_seq1	GO:0003887
comp29380_c0_seq1	GO:0046872
comp29380_c0_seq1	GO:0003676
comp29380_c0_seq1	GO:0000166
comp29380_c0_seq1	GO:0042575
comp29380_c0_seq1	EC:2.7.7.7
comp29403_c0_seq1	GO:0008233	hypothetical protein TcasGA2_TC001812; uncharacterized protein loc575748
comp29403_c0_seq1	GO:0090304
comp29403_c0_seq1	GO:1901363
comp29403_c0_seq1	GO:0097159
comp29427_c0_seq1	GO:0003677	brct domain-containing protein
comp29427_c0_seq1	GO:0003910
comp29427_c0_seq1	GO:0005524
comp29427_c0_seq1	GO:0006260
comp29427_c0_seq1	GO:0006310
comp29427_c0_seq1	GO:0051103
comp29427_c0_seq1	EC:6.5.1
comp29427_c0_seq1	EC:6.5.1.1
comp29427_c1_seq1	GO:0003677	brct domain-containing protein
comp29427_c1_seq1	GO:0003910
comp29427_c1_seq1	GO:0005524
comp29427_c1_seq1	GO:0006260
comp29427_c1_seq1	GO:0006310
comp29427_c1_seq1	GO:0051103
comp29427_c1_seq1	EC:6.5.1
comp29427_c1_seq1	EC:6.5.1.1
comp29429_c0_seq1	GO:0008152	oxalyl- decarboxylase
comp29429_c0_seq1	GO:0003824
comp29429_c0_seq1	GO:0000287
comp29429_c0_seq1	GO:0030976
comp29430_c0_seq1	GO:0005840	ribosomal protein s17 containing protein
comp29430_c0_seq1	GO:0003735
comp29430_c0_seq1	GO:0006412
comp29430_c0_seq1	GO:0042254
comp29436_c0_seq1	GO:0016021	vacuolar atp synthase 21 kda proteolipid subunit
comp29436_c0_seq1	GO:0033179
comp29436_c0_seq1	GO:0015078
comp29436_c0_seq1	GO:0015991
comp29442_c0_seq1	GO:0000786	g-protein subunit alpha 2
comp29442_c0_seq1	GO:0005634
comp29442_c0_seq1	GO:0001664
comp29442_c0_seq1	GO:0003677
comp29442_c0_seq1	GO:0003924
comp29442_c0_seq1	GO:0004871
comp29442_c0_seq1	GO:0005525
comp29442_c0_seq1	GO:0031683
comp29442_c0_seq1	GO:0046982
comp29442_c0_seq1	GO:0006184
comp29442_c0_seq1	GO:0006334
comp29442_c0_seq1	GO:0007189
comp29442_c0_seq1	EC:3.6.1
comp29442_c0_seq1	EC:3.6.1.15
comp29449_c0_seq1	GO:0004842	e3 ubiquitin-protein ligase chip-like
comp29449_c0_seq1	GO:0009628
comp29449_c0_seq1	GO:0016567
comp29473_c0_seq1	GO:0005515	dnaj heat shock n-terminal domain-containing protein
comp29475_c0_seq1	GO:0004674	sh2 domain-containing protein
comp29475_c0_seq1	GO:0004713
comp29475_c0_seq1	GO:0005524
comp29475_c0_seq1	GO:0018108
comp29475_c0_seq1	GO:0009069
comp29475_c0_seq1	EC:2.7.10
comp29475_c0_seq1	EC:2.7.11
comp29481_c0_seq1	GO:0030246	hypothetical protein TcasGA2_TC003136; uncharacterized protein loc103512334
comp29481_c1_seq1	GO:0030246	agap000443-pa-like protein
comp29498_c0_seq1	GO:0051287	nadh-quinone f subunit family protein
comp29498_c0_seq1	GO:0051539
comp29498_c0_seq1	GO:0008137
comp29498_c0_seq1	GO:0010181
comp29498_c0_seq1	GO:0006120
comp29498_c0_seq1	GO:0006744
comp29498_c0_seq1	GO:0006814
comp29498_c0_seq1	GO:0015992
comp29498_c0_seq1	EC:1.6.99.5
comp29498_c0_seq1	EC:1.6.99.3
comp29498_c0_seq1	EC:1.6.5.3
comp29505_c0_seq1	GO:0003676	probable dna polymerase
comp29516_c0_seq1	GO:0005840	large subunit ribosomal protein lp0
comp29516_c0_seq1	GO:0003735
comp29516_c0_seq1	GO:0042254
comp29516_c0_seq1	GO:0006414
comp29535_c0_seq1	GO:0005488	beta-lactamase-like domain-containing protein
comp29535_c0_seq1	GO:0016787
comp29535_c0_seq1	GO:0008152
comp29571_c0_seq1	GO:0005840	hypothetical protein IMG5_118010; hypothetical protein IMG5_118010 [Ichthyophthirius multifiliis]
comp29571_c0_seq1	GO:0003735
comp29571_c0_seq1	GO:0006412
comp29571_c0_seq1	GO:0042254
comp29576_c0_seq1	GO:0005840	40s ribosomal protein
comp29576_c0_seq1	GO:0003735
comp29576_c0_seq1	GO:0006412
comp29576_c0_seq1	GO:0042254
comp29576_c1_seq1	GO:0005840	40s ribosomal protein s11
comp29576_c1_seq1	GO:0003735
comp29576_c1_seq1	GO:0006412
comp29576_c1_seq1	GO:0042254
comp29580_c0_seq1	GO:0042302	pupal cuticle protein 20-like
comp29592_c0_seq1	GO:0004871	g-protein subunit gamma
comp29592_c0_seq1	GO:0007186
comp29592_c0_seq1	GO:0005834
comp29602_c0_seq1	GO:0005515	hypothetical protein TcasGA2_TC030701
comp29605_c0_seq1	GO:0015031	pretranslocation alpha subunit
comp29605_c0_seq1	GO:0016020
comp29626_c0_seq1	GO:0016021	sugar transporter 10
comp29626_c0_seq1	GO:0022891
comp29626_c0_seq1	GO:0055085
comp29626_c0_seq2	GO:0016021	sugar transporter 1
comp29626_c0_seq2	GO:0022891
comp29626_c0_seq2	GO:0055085
comp29642_c0_seq1	GO:0008234	cathepsin l-like proteinase
comp29642_c0_seq1	GO:0006508
comp29642_c0_seq1	EC:3.4
comp29646_c0_seq1	GO:0003676	dnaj homolog subfamily c member 17
comp29646_c0_seq1	GO:0000166
comp29652_c0_seq1	GO:0016021	sey1_dicdi ame: full=protein sey1 homolog
comp29652_c0_seq1	GO:0006184
comp29652_c0_seq1	GO:0003924
comp29652_c0_seq1	GO:0005789
comp29652_c0_seq1	GO:0005525
comp29652_c0_seq1	EC:3.6.1
comp29652_c0_seq1	EC:3.6.1.15
comp29672_c0_seq1	GO:0005634	homeobox protein ceh-30
comp29672_c0_seq1	GO:0003700
comp29672_c0_seq1	GO:0043565
comp29672_c0_seq1	GO:0006355
comp29672_c0_seq1	GO:0005667
comp29672_c0_seq1	GO:0045449
comp29698_c0_seq1	GO:0004129	cytochrome c oxidase subunit vi
comp29698_c0_seq1	GO:0006123
comp29698_c0_seq1	GO:0015992
comp29698_c0_seq1	GO:0045277
comp29698_c0_seq1	EC:1.9.3.1
comp29718_c0_seq1	GO:0008236	peptidase s28
comp29718_c0_seq1	GO:0006508
comp29728_c0_seq1	GO:0016787	triacylglycerol lipase-like protein triacylglycerol lipase
comp29728_c0_seq1	GO:0006629
comp29737_c0_seq1	GO:0016881	ubiquitin-conjugating enzyme e2-23 kda
comp29737_c0_seq1	GO:0008152
comp29759_c0_seq1	GO:0050896	hypothetical protein DDB_G0291340; hypothetical protein DDB_G0291340 [Dictyostelium discoideum AX4]
comp29770_c0_seq1	GO:0008017	wd40 repeat-containing protein
comp29770_c0_seq1	GO:0007018
comp29770_c0_seq1	GO:0005524
comp29770_c0_seq1	GO:0008152
comp29770_c0_seq1	GO:0005871
comp29770_c0_seq1	GO:0003777
comp29770_c0_seq1	GO:0005874
comp29770_c0_seq1	GO:0045298
comp29770_c0_seq1	EC:3.6.1
comp29770_c0_seq1	EC:3.6.1.15
comp29770_c0_seq2	GO:0008017	kif7_dicdi ame: full=kinesin-related protein 7 ame: full=kinesin family member 7 ame: full=kinesin-1
comp29770_c0_seq2	GO:0007018
comp29770_c0_seq2	GO:0005524
comp29770_c0_seq2	GO:0008152
comp29770_c0_seq2	GO:0005871
comp29770_c0_seq2	GO:0003777
comp29770_c0_seq2	GO:0005874
comp29770_c0_seq2	GO:0045298
comp29770_c0_seq2	EC:3.6.1
comp29770_c0_seq2	EC:3.6.1.15
comp29782_c0_seq1	GO:0005488	hmct_bommo ame: full=hemocytin ame: full=humoral lectin flags: precursor
comp29783_c0_seq1	GO:0016740	mariner mos1 transposase
comp29791_c0_seq1	GO:0016614	glucose dehydrogenase
comp29791_c0_seq1	GO:0055114
comp29824_c0_seq1	GO:0005622	ras guanine nucleotide exchange factor
comp29824_c0_seq1	GO:0005085
comp29824_c0_seq1	GO:0043087
comp29827_c0_seq1	GO:0016021	cyclic nucleotide-gated cation channel subunit a
comp29827_c0_seq1	GO:0005216
comp29827_c0_seq1	GO:0034220
comp29843_c0_seq1	GO:0016787	metallo-beta-lactamase family protein
comp29843_c0_seq1	GO:0008152
comp29850_c0_seq1	GO:0005086	pleckstrin domain-containing protein
comp29850_c0_seq1	GO:0043087
comp29851_c0_seq1	GO:0005515	egf-like domain-containing protein
comp29869_c0_seq1	GO:0017111	abc transporter g family member 20
comp29869_c0_seq1	EC:3.6.1
comp29869_c0_seq1	EC:3.6.1.15
comp29926_c0_seq1	GO:0007165	slit homolog 1 protein
comp29929_c0_seq1	GO:0003676	hypothetical protein NAEGRDRAFT_81150; hypothetical protein NAEGRDRAFT_81150 [Naegleria gruberi]
comp29930_c0_seq2	GO:0005858	ciliary dynein heavy
comp29930_c0_seq2	GO:0009331
comp29930_c0_seq2	GO:0003777
comp29930_c0_seq2	GO:0004368
comp29930_c0_seq2	GO:0005524
comp29930_c0_seq2	GO:0016887
comp29930_c0_seq2	GO:0003341
comp29930_c0_seq2	GO:0006072
comp29930_c0_seq2	GO:0055114
comp29930_c0_seq2	GO:0005874
comp29930_c0_seq2	GO:0006118
comp29930_c0_seq2	GO:0046486
comp29930_c0_seq2	EC:3.6.1
comp29930_c0_seq2	EC:3.6.1.3
comp29930_c0_seq2	EC:1.1.5.3
comp29930_c0_seq2	EC:3.6.1.15
comp29939_c0_seq1	GO:0005515	tetratricopeptide-like helical domain-containing protein
comp29978_c0_seq1	GO:0005737	enhancer of rudimentary family protein
comp29978_c0_seq1	GO:0006221
comp29978_c0_seq1	GO:0007049
comp29978_c0_seq1	GO:0045747
comp29989_c0_seq1	GO:0038032	hypothetical protein DICPUDRAFT_155776; hypothetical protein DICPUDRAFT_155776 [Dictyostelium purpureum]
comp30014_c0_seq1	GO:0003676	oocyte zinc finger
comp30014_c0_seq1	GO:0046872
comp30024_c0_seq1	GO:0005515	predicted protein; predicted protein [Naegleria gruberi]
comp30024_c0_seq1	GO:0008270
comp30033_c0_seq1	GO:0055085	sodium potassium calcium exchanger 4-like
comp30033_c0_seq1	GO:0016021
comp30051_c0_seq1	GO:0005096	rap1 gtpase-activating protein 1; uncharacterized protein loc660407 isoform x2
comp30051_c0_seq1	GO:0043547
comp30073_c0_seq1	GO:0005622	rab gtpase
comp30073_c0_seq1	GO:0016020
comp30073_c0_seq1	GO:0003924
comp30073_c0_seq1	GO:0005525
comp30073_c0_seq1	GO:0006886
comp30073_c0_seq1	GO:0006913
comp30073_c0_seq1	GO:0007264
comp30073_c0_seq1	EC:3.6.1
comp30073_c0_seq1	EC:3.6.1.15
comp30090_c0_seq1	GO:0045454	protein disulfide-isomerase domain-containing protein
comp30090_c0_seq1	GO:0006662
comp30090_c0_seq1	GO:0016853
comp30090_c0_seq1	GO:0015035
comp30090_c0_seq1	GO:0005783
comp30090_c0_seq1	GO:0055114
comp30090_c0_seq1	GO:0006118
comp30094_c0_seq1	GO:0003777	cytoplasmic dynein 2 heavy chain 1
comp30094_c0_seq1	GO:0030286
comp30094_c0_seq1	GO:0006200
comp30094_c0_seq1	GO:0005524
comp30094_c0_seq1	GO:0007018
comp30094_c0_seq1	GO:0001539
comp30094_c0_seq1	GO:0016887
comp30094_c0_seq1	GO:0030031
comp30094_c0_seq1	GO:0005874
comp30094_c0_seq1	EC:3.6.1
comp30094_c0_seq1	EC:3.6.1.3
comp30094_c0_seq1	EC:3.6.1.15
comp30119_c0_seq1	GO:0003824	pks45_dicdi ame: full=probable polyketide synthase 45 short=dipks45
comp30130_c0_seq1	GO:0005515	stress-induced-phosphoprotein 1
comp30141_c0_seq1	GO:0004356	glutamine synthetase
comp30141_c0_seq1	GO:0005524
comp30141_c0_seq1	GO:0006542
comp30141_c0_seq1	GO:0009252
comp30141_c0_seq1	EC:6.3.1
comp30141_c0_seq1	EC:6.3.1.2
comp30145_c1_seq1	GO:0016021	transmembrane protein
comp30173_c0_seq1	GO:0005634	armadillo-like helical domain-containing protein
comp30173_c0_seq1	GO:0006810
comp30173_c1_seq1	GO:0005634	armadillo-like helical domain-containing protein
comp30173_c1_seq1	GO:0006810
comp30176_c0_seq1	GO:0003723	---NA---
comp30188_c0_seq1	GO:0005840	40s ribosomal protein x isoform
comp30188_c0_seq1	GO:0003723
comp30188_c0_seq1	GO:0003735
comp30188_c0_seq1	GO:0006412
comp30188_c0_seq1	GO:0042254
comp30196_c0_seq1	GO:0008124	pterin-4-alpha-carbinolamine dehydratase
comp30196_c0_seq1	GO:0006729
comp30196_c0_seq1	EC:4.2.1.96
comp30199_c0_seq1	GO:0044424	actin binding protein
comp30199_c0_seq1	GO:0003779
comp30220_c0_seq1	GO:0009058	eif4gamma eif5 eif2-epsilon domain containing protein
comp30220_c0_seq1	GO:0016779
comp30245_c0_seq1	GO:0016491	d-beta-hydroxybutyrate mitochondrial
comp30245_c0_seq1	GO:0055114
comp30246_c0_seq1	GO:0005783	ribosomal membrane protein
comp30248_c0_seq1	GO:0030246	hypothetical protein YQE_03839, partial; uncharacterized protein loc101890888
comp30267_c0_seq1	GO:0008234	digestive cysteine proteinase intestain
comp30267_c0_seq1	GO:0006508
comp30267_c0_seq1	EC:3.4
comp30294_c0_seq1	GO:0031418	hypothetical protein DDB_G0284409; hypothetical protein DDB_G0284409 [Dictyostelium discoideum AX4]
comp30294_c0_seq1	GO:0005506
comp30294_c0_seq1	GO:0016706
comp30294_c0_seq1	GO:0055114
comp30294_c0_seq1	EC:1.14.11
comp30296_c0_seq1	GO:0003743	translation initiation factor eif-2b beta subunit
comp30296_c0_seq1	GO:0005840
comp30296_c0_seq1	GO:0006446
comp30334_c0_seq1	GO:0005737	proteasome subunit beta type 6
comp30334_c0_seq1	GO:0005839
comp30334_c0_seq1	GO:0005634
comp30334_c0_seq1	GO:0004298
comp30334_c0_seq1	GO:0051603
comp30334_c0_seq1	EC:3.4.25
comp30342_c0_seq1	GO:0004674	serine threonine kinase domain protein
comp30342_c0_seq1	GO:0005524
comp30342_c0_seq1	GO:0050254
comp30342_c0_seq1	GO:0006468
comp30342_c0_seq1	GO:0009069
comp30342_c0_seq1	EC:2.7.11.14
comp30342_c0_seq1	EC:2.7.11
comp30342_c1_seq1	GO:0004674	serine threonine kinase domain protein
comp30342_c1_seq1	GO:0005524
comp30342_c1_seq1	GO:0050254
comp30342_c1_seq1	GO:0006468
comp30342_c1_seq1	GO:0009069
comp30342_c1_seq1	EC:2.7.11.14
comp30342_c1_seq1	EC:2.7.11
comp30346_c0_seq1	GO:0005840	probable urea active transporter 2
comp30346_c0_seq1	GO:0016021
comp30346_c0_seq1	GO:0003735
comp30346_c0_seq1	GO:0005215
comp30346_c0_seq1	GO:0006412
comp30346_c0_seq1	GO:0055085
comp30346_c0_seq1	GO:0042254
comp30349_c0_seq1	GO:0005840	40s ribosomal protein s8
comp30349_c0_seq1	GO:0003735
comp30349_c0_seq1	GO:0006412
comp30349_c0_seq1	GO:0042254
comp30364_c0_seq1	GO:0003676	longitudinals lacking isoforms n o w x y-like
comp30364_c0_seq1	GO:0046872
comp30393_c0_seq1	GO:0016020	histidine kinase
comp30393_c0_seq1	GO:0000155
comp30393_c0_seq1	GO:0000156
comp30393_c0_seq1	GO:0005524
comp30393_c0_seq1	GO:0000160
comp30393_c0_seq1	GO:0006355
comp30393_c0_seq1	GO:0018106
comp30393_c0_seq1	GO:0023014
comp30393_c0_seq1	GO:0009365
comp30393_c0_seq1	GO:0045449
comp30393_c0_seq1	EC:2.7.3
comp30393_c0_seq1	EC:2.7.13.3
comp30420_c0_seq1	GO:0008270	ring zinc finger-containing protein
comp30420_c0_seq1	GO:0003676
comp30420_c0_seq1	GO:0000166
comp30424_c0_seq1	GO:0004609	phosphatidylserine decarboxylase family protein
comp30424_c0_seq1	GO:0008654
comp30424_c0_seq1	GO:0006544
comp30424_c0_seq1	GO:0006563
comp30424_c0_seq1	GO:0006566
comp30424_c0_seq1	GO:0046486
comp30424_c0_seq1	EC:4.1.1.65
comp30441_c0_seq1	GO:0005515	wd40 repeat-containing protein
comp30441_c1_seq1	GO:0005515	wd40 repeat-containing protein
comp30442_c0_seq1	GO:0003824	hypothetical protein DDB_G0271900; hypothetical protein DDB_G0271900 [Dictyostelium discoideum AX4]
comp30442_c0_seq1	GO:0008152
comp30451_c0_seq1	GO:0005852	predicted protein; predicted protein [Naegleria gruberi]
comp30451_c0_seq1	GO:0003743
comp30451_c0_seq1	GO:0005840
comp30451_c0_seq1	GO:0006446
comp30458_c0_seq1	GO:0008106	cg2767- partial
comp30458_c0_seq1	GO:0022416
comp30458_c0_seq1	GO:0035220
comp30458_c0_seq1	GO:0055114
comp30458_c0_seq1	GO:0006094
comp30458_c0_seq1	GO:0006096
comp30458_c0_seq1	GO:0019384
comp30458_c0_seq1	GO:0046486
comp30458_c0_seq1	EC:1.1.1
comp30458_c0_seq1	EC:1.1.1.2
comp30458_c0_seq2	GO:0016491	aldose reductase
comp30458_c0_seq2	GO:0055114
comp30507_c0_seq1	GO:0005085	sh3 domain-containing protein
comp30507_c0_seq1	GO:0043087
comp30550_c0_seq1	GO:0005829	arsenic (+3 oxidation state) methyltransferase
comp30550_c0_seq1	GO:0030791
comp30550_c0_seq1	EC:2.1.1.137
comp30560_c0_seq1	GO:0005515	wd40 repeat-containing protein
comp30572_c0_seq1	GO:0003840	gamma-glutamyltranspeptidase 1 isoform x2
comp30572_c0_seq1	GO:0006749
comp30572_c0_seq1	GO:0006691
comp30572_c0_seq1	GO:0006693
comp30572_c0_seq1	GO:0019530
comp30572_c0_seq1	EC:2.3.2.2
comp30581_c0_seq1	GO:0005741	PREDICTED: uncharacterized protein LOC656542
comp30581_c0_seq1	GO:0033554
comp30605_c0_seq1	GO:0006259	reverse transcriptase r
comp30605_c0_seq1	GO:0003676
comp30608_c0_seq1	GO:0016020	tpa_inf: dlgr4-like g protein-coupled partial
comp30608_c0_seq1	GO:0004871
comp30608_c0_seq1	GO:0007165
comp30608_c1_seq1	GO:0004871	isoform b
comp30608_c1_seq1	GO:0007165
comp30620_c0_seq1	GO:0055085	mitochondrial carrier protein
comp30620_c0_seq1	GO:0016021
comp30620_c2_seq1	GO:0055085	mitochondrial substrate carrier family protein
comp30620_c2_seq1	GO:0016021
comp30621_c0_seq1	GO:0005840	60s ribosomal protein l5
comp30621_c0_seq1	GO:0003735
comp30621_c0_seq1	GO:0008097
comp30621_c0_seq1	GO:0006412
comp30621_c0_seq1	GO:0042254
comp30633_c0_seq1	GO:0000166	actin domain-containing protein
comp30633_c0_seq1	GO:0043167
comp30633_c0_seq1	GO:0044424
comp30633_c1_seq1	GO:0044699	actin domain-containing protein
comp30633_c1_seq1	GO:0000166
comp30633_c1_seq1	GO:0016787
comp30633_c1_seq1	GO:0043167
comp30633_c1_seq1	GO:0044424
comp30638_c0_seq1	GO:0016020	glutamate receptor kainate 2-like isoform x5
comp30638_c0_seq1	GO:0004970
comp30638_c0_seq1	GO:0005234
comp30638_c0_seq1	GO:0006811
comp30638_c0_seq1	GO:0007165
comp30638_c0_seq1	GO:0007268
comp30645_c1_seq1	GO:0043167	hypothetical protein DICPUDRAFT_148271; hypothetical protein DICPUDRAFT_148271 [Dictyostelium purpureum]
comp30660_c0_seq1	GO:0055085	s35b2_dicdi ame: full=adenosine 3 -phospho 5 -phosphosulfate transporter 1 ame: full=paps transporter 1 ame: full=solute carrier family 35 member b2
comp30660_c0_seq1	GO:0016021
comp30660_c1_seq1	GO:0055085	s35b2_dicdi ame: full=adenosine 3 -phospho 5 -phosphosulfate transporter 1 ame: full=paps transporter 1 ame: full=solute carrier family 35 member b2
comp30660_c1_seq1	GO:0016021
comp30666_c0_seq1	GO:0016758	udp-glucuronosyltransferase 1-3-like isoform x2
comp30666_c0_seq1	GO:0008152
comp30666_c0_seq2	GO:0016758	udp-glucuronosyltransferase 1-7c-like isoform x3
comp30666_c0_seq2	GO:0008152
comp30679_c0_seq1	GO:0005524	hsp70 domain containing protein
comp30699_c0_seq1	GO:0008290	f-actin capping alpha subunit
comp30699_c0_seq1	GO:0071203
comp30699_c0_seq1	GO:0003779
comp30699_c0_seq1	GO:0051016
comp30708_c0_seq1	GO:0003824	duf255 family protein
comp30708_c0_seq1	GO:0008152
comp30708_c1_seq1	GO:0003824	duf255 family protein
comp30708_c1_seq1	GO:0008152
comp30724_c0_seq1	GO:0005622	ase-activating protein
comp30724_c0_seq1	GO:0016021
comp30724_c0_seq1	GO:0005099
comp30724_c0_seq1	GO:0005524
comp30724_c0_seq1	GO:0042626
comp30724_c0_seq1	GO:0006200
comp30724_c0_seq1	GO:0032320
comp30724_c0_seq1	GO:0055085
comp30724_c0_seq1	EC:3.6.1
comp30724_c0_seq1	EC:3.6.1.3
comp30724_c0_seq1	EC:3.6.1.15
comp30724_c1_seq1	GO:0032320	ase-activating protein
comp30724_c1_seq1	GO:0005622
comp30724_c1_seq1	GO:0016021
comp30724_c1_seq1	GO:0042626
comp30724_c1_seq1	GO:0005099
comp30724_c1_seq1	GO:0055085
comp30724_c1_seq1	GO:0006200
comp30724_c1_seq1	GO:0005524
comp30724_c1_seq1	EC:3.6.1
comp30724_c1_seq1	EC:3.6.1.3
comp30724_c1_seq1	EC:3.6.1.15
comp30725_c0_seq1	GO:0005524	aaa atpase domain-containing protein
comp30725_c0_seq1	GO:0017111
comp30725_c0_seq1	GO:0008152
comp30725_c0_seq1	GO:0034551
comp30725_c0_seq1	EC:3.6.1
comp30725_c0_seq1	EC:3.6.1.15
comp30725_c1_seq1	GO:0005524	aaa atpase domain-containing protein
comp30725_c1_seq1	GO:0017111
comp30725_c1_seq1	GO:0008152
comp30725_c1_seq1	GO:0034551
comp30725_c1_seq1	EC:3.6.1
comp30725_c1_seq1	EC:3.6.1.15
comp30726_c0_seq2	GO:0003824	leucine-rich repeat-containing protein
comp30751_c0_seq1	GO:0008233	papain family cysteine protease
comp30751_c0_seq2	GO:0008234	papain family cysteine protease containing protein
comp30751_c0_seq2	GO:0006508
comp30751_c0_seq2	EC:3.4
comp30756_c0_seq1	GO:0005739	asparaginyl-trna synthetase
comp30756_c0_seq1	GO:0003676
comp30756_c0_seq1	GO:0004816
comp30756_c0_seq1	GO:0005524
comp30756_c0_seq1	GO:0006421
comp30756_c0_seq1	GO:0006522
comp30756_c0_seq1	GO:0006531
comp30756_c0_seq1	EC:6.1.1.22
comp30756_c0_seq1	EC:6.1.1
comp30756_c1_seq1	GO:0005737	asparaginyl-trna synthetase
comp30756_c1_seq1	GO:0003676
comp30756_c1_seq1	GO:0004816
comp30756_c1_seq1	GO:0005524
comp30756_c1_seq1	GO:0006421
comp30756_c1_seq1	GO:0006522
comp30756_c1_seq1	GO:0006531
comp30756_c1_seq1	EC:6.1.1.22
comp30756_c1_seq1	EC:6.1.1
comp30783_c0_seq1	GO:0045454	glutathione peroxidase
comp30783_c0_seq1	GO:0009055
comp30783_c0_seq1	GO:0015035
comp30783_c0_seq1	GO:0055114
comp30783_c0_seq1	GO:0006118
comp30788_c1_seq1	GO:0005515	hypothetical protein DDB_G0287929
comp30805_c0_seq1	GO:0016491	short-chain dehydrogenase reductase
comp30805_c0_seq1	GO:0055114
comp30805_c1_seq1	GO:0016491	short-chain dehydrogenase reductase
comp30805_c1_seq1	GO:0055114
comp30813_c0_seq1	GO:0006457	heat shock protein partial
comp30813_c0_seq1	GO:0006950
comp30813_c0_seq1	GO:0005524
comp30813_c0_seq1	GO:0051082
comp30813_c1_seq1	GO:0005524	glucose regulated protein 94
comp30813_c1_seq1	GO:0051082
comp30813_c1_seq1	GO:0006457
comp30813_c1_seq1	GO:0006950
comp30813_c2_seq1	GO:0005524	heat shock protein 90kda beta
comp30813_c2_seq1	GO:0051082
comp30813_c2_seq1	GO:0006457
comp30813_c2_seq1	GO:0006950
comp30819_c2_seq1	GO:0005515	zinc finger protein
comp30845_c0_seq1	GO:0008170	phospholipid methyltransferase (methylene-fatty-acyl-phospholipid synthase)
comp30845_c0_seq1	GO:0032259
comp30845_c0_seq1	GO:0006644
comp30845_c0_seq1	EC:2.1.1
comp30860_c0_seq2	GO:0005488	PREDICTED: uncharacterized protein K02A2.6-like; PREDICTED: uncharacterized protein K02A2.6-like [Megachile rotundata]
comp30897_c0_seq1	GO:0006260	hypothetical protein TcasGA2_TC001812; uncharacterized protein loc103279368
comp30897_c0_seq1	GO:0046872
comp30897_c0_seq1	GO:0003676
comp30897_c0_seq1	GO:0004518
comp30897_c0_seq1	GO:0008237
comp30897_c0_seq1	EC:3.1
comp30899_c0_seq1	GO:0003676	hypothetical protein TcasGA2_TC005226; hypothetical protein TcasGA2_TC005226 [Tribolium castaneum]
comp30899_c0_seq1	GO:0008270
comp30905_c0_seq1	GO:0005622	ase-activating protein
comp30905_c0_seq1	GO:0005096
comp30905_c0_seq1	GO:0043547
comp30935_c0_seq1	GO:0006468	lim-type zinc finger-containing protein
comp30935_c0_seq1	GO:0005524
comp30935_c0_seq1	GO:0008270
comp30935_c0_seq1	GO:0004674
comp30935_c0_seq1	GO:0009069
comp30935_c0_seq1	EC:2.7.11
comp30935_c1_seq1	GO:0004674	lim-type zinc finger-containing protein
comp30935_c1_seq1	GO:0005524
comp30935_c1_seq1	GO:0008270
comp30935_c1_seq1	GO:0006468
comp30935_c1_seq1	GO:0009069
comp30935_c1_seq1	EC:2.7.11
comp30942_c0_seq1	GO:0005829	vacuolar atp synthase subunit b
comp30942_c0_seq1	GO:0046034
comp30942_c0_seq1	GO:0005524
comp30942_c0_seq1	GO:0016820
comp30942_c0_seq1	GO:0015991
comp30942_c0_seq1	GO:0005902
comp30942_c0_seq1	GO:0033180
comp30942_c0_seq1	GO:0005794
comp30942_c0_seq1	GO:0005886
comp30943_c0_seq2	GO:0003677	histone-lysine n-methyltransferase setmar
comp30943_c0_seq2	GO:0008168
comp30943_c0_seq2	GO:0032259
comp30956_c0_seq1	GO:0004725	acid phosphatase 1
comp30956_c0_seq1	GO:0006470
comp30956_c0_seq1	GO:0006570
comp30956_c0_seq1	EC:3.1.3.16
comp30956_c0_seq1	EC:3.1
comp30956_c0_seq1	EC:3.1.3.48
comp30956_c0_seq1	EC:3.1.3.41
comp30956_c1_seq1	GO:0004725	acid phosphatase 1
comp30956_c1_seq1	GO:0035335
comp30956_c1_seq1	GO:0006570
comp30956_c1_seq1	EC:3.1.3.16
comp30956_c1_seq1	EC:3.1
comp30956_c1_seq1	EC:3.1.3.48
comp30956_c1_seq1	EC:3.1.3.41
comp30967_c0_seq1	GO:0005509	ef hand domain containing protein
comp30972_c0_seq1	GO:0016021	hypothetical protein DICPUDRAFT_149816; hypothetical protein DICPUDRAFT_149816 [Dictyostelium purpureum]
comp30972_c1_seq1	GO:0016021	hypothetical protein DDB_G0276625; hypothetical protein DDB_G0276625 [Dictyostelium discoideum AX4]
comp30984_c0_seq1	GO:0005774	aconitate hydratase 3
comp30984_c0_seq1	GO:0051788
comp30984_c0_seq1	GO:0009853
comp30984_c0_seq1	GO:0006094
comp30984_c0_seq1	GO:0006833
comp30984_c0_seq1	GO:0006102
comp30984_c0_seq1	GO:0009651
comp30984_c0_seq1	GO:0015979
comp30984_c0_seq1	GO:0080129
comp30984_c0_seq1	GO:0010039
comp30984_c0_seq1	GO:0005618
comp30984_c0_seq1	GO:0009743
comp30984_c0_seq1	GO:0005794
comp30984_c0_seq1	GO:0006972
comp30984_c0_seq1	GO:0009733
comp30984_c0_seq1	GO:0005829
comp30984_c0_seq1	GO:0006511
comp30984_c0_seq1	GO:0007030
comp30984_c0_seq1	GO:0006487
comp30984_c0_seq1	GO:0006096
comp30984_c0_seq1	GO:0000303
comp30984_c0_seq1	GO:0055072
comp30984_c0_seq1	GO:0009570
comp30984_c0_seq1	GO:0046686
comp30984_c0_seq1	GO:0003994
comp30984_c0_seq1	GO:0009266
comp30984_c0_seq1	GO:0009737
comp30984_c0_seq1	GO:0009873
comp30984_c0_seq1	GO:0005507
comp30984_c0_seq1	GO:0005524
comp30984_c0_seq1	GO:0005739
comp30984_c0_seq1	GO:0019643
comp30984_c0_seq1	GO:0046487
comp30984_c0_seq1	EC:4.2.1.3
comp30984_c0_seq2	GO:0051539	aconitate hydratase family protein
comp30984_c0_seq2	GO:0008152
comp31005_c0_seq1	GO:0005643	nucleoporin 93
comp31005_c0_seq1	GO:0006810
comp31005_c2_seq1	GO:0005643	nucleoporin 93
comp31005_c2_seq1	GO:0006810
comp31005_c3_seq1	GO:0005643	nucleoporin 93
comp31005_c3_seq1	GO:0006810
comp31031_c0_seq1	GO:0003676	histone-lysine n-methyltransferase prdm9
comp31031_c0_seq1	GO:0046872
comp31049_c0_seq1	GO:0005524	er-type hsp70
comp31049_c1_seq1	GO:0005788	binding protein 1
comp31049_c1_seq1	GO:0006950
comp31049_c1_seq1	GO:0005524
comp31086_c0_seq1	GO:0005737	tryptophan--trna cytoplasmic
comp31086_c0_seq1	GO:0004830
comp31086_c0_seq1	GO:0005524
comp31086_c0_seq1	GO:0006436
comp31086_c0_seq1	GO:0045765
comp31086_c0_seq1	GO:0006568
comp31086_c0_seq1	EC:6.1.1.2
comp31086_c0_seq1	EC:6.1.1
comp31086_c1_seq1	GO:0005737	tryptophanyl-trna synthetase
comp31086_c1_seq1	GO:0004830
comp31086_c1_seq1	GO:0005524
comp31086_c1_seq1	GO:0006436
comp31086_c1_seq1	GO:0006568
comp31086_c1_seq1	EC:6.1.1.2
comp31086_c1_seq1	EC:6.1.1
comp31095_c0_seq1	GO:0005515	set and mynd domain-containing protein 4
comp31112_c0_seq1	GO:0006457	cyclophilin 11
comp31112_c0_seq1	GO:0000413
comp31112_c0_seq1	GO:0003755
comp31112_c0_seq1	EC:5.2.1.8
comp31138_c1_seq1	GO:0042558	cobalamin-dependent methionine synthase
comp31138_c1_seq1	GO:0008705
comp31138_c1_seq1	GO:0005622
comp31138_c1_seq1	GO:0031419
comp31138_c1_seq1	GO:0008898
comp31138_c1_seq1	GO:0009086
comp31138_c1_seq1	GO:0032259
comp31138_c1_seq1	GO:0008270
comp31138_c1_seq1	EC:2.1.1.13
comp31138_c1_seq1	EC:2.1.1
comp31138_c2_seq1	GO:0005622	cobalamin-dependent methionine synthase
comp31138_c2_seq1	GO:0008270
comp31138_c2_seq1	GO:0008705
comp31138_c2_seq1	GO:0008898
comp31138_c2_seq1	GO:0031419
comp31138_c2_seq1	GO:0009086
comp31138_c2_seq1	GO:0032259
comp31138_c2_seq1	GO:0042558
comp31138_c2_seq1	EC:2.1.1.13
comp31138_c2_seq1	EC:2.1.1
comp31169_c0_seq2	GO:0006184	bms1-like ribosome biogenesis protein
comp31169_c0_seq2	GO:0042254
comp31169_c0_seq2	GO:0003924
comp31169_c0_seq2	GO:0005634
comp31169_c0_seq2	GO:0005525
comp31169_c0_seq2	EC:3.6.1
comp31169_c0_seq2	EC:3.6.1.15
comp31179_c0_seq1	GO:0008168	histone-lysine n-methyltransferase setmar
comp31179_c0_seq1	GO:0032259
comp31227_c0_seq1	GO:0005869	dynactin 150 kda subunit
comp31227_c0_seq1	GO:0045502
comp31227_c0_seq1	GO:0010970
comp31227_c0_seq1	GO:0030286
comp31227_c1_seq1	GO:0005869	dynactin 150 kda subunit
comp31227_c1_seq1	GO:0045502
comp31227_c1_seq1	GO:0010970
comp31227_c1_seq1	GO:0030286
comp31240_c0_seq1	GO:0004842	ring zinc finger-containing protein
comp31240_c0_seq1	GO:0016567
comp31240_c0_seq1	GO:0008270
comp31240_c1_seq1	GO:0004842	ring zinc finger-containing protein
comp31240_c1_seq1	GO:0005515
comp31240_c1_seq1	GO:0008270
comp31240_c1_seq1	GO:0016567
comp31248_c0_seq1	GO:0003824	nad-dependent epimerase dehydratase family protein
comp31248_c0_seq1	GO:0050662
comp31248_c1_seq1	GO:0044237	nad-dependent epimerase dehydratase family protein
comp31248_c1_seq1	GO:0044710
comp31248_c1_seq1	GO:0003824
comp31285_c0_seq1	GO:0055085	ly6 plaur domain-containing protein 1-like; uncharacterized protein loc103313412
comp31285_c0_seq1	GO:0016021
comp31286_c0_seq1	GO:0006189	pur1_dicdi ame: full=amidophosphoribosyltransferase short=atase ame: full=glutamine phosphoribosylpyrophosphate amidotransferase short=gpat flags: precursor
comp31286_c0_seq1	GO:0004044
comp31286_c0_seq1	GO:0051536
comp31286_c0_seq1	GO:0046872
comp31286_c0_seq1	GO:0016887
comp31286_c0_seq1	GO:0006200
comp31286_c0_seq1	GO:0005524
comp31286_c0_seq1	GO:0009113
comp31286_c0_seq1	GO:0006536
comp31286_c0_seq1	GO:0006541
comp31286_c0_seq1	EC:3.6.1
comp31286_c0_seq1	EC:3.6.1.3
comp31286_c0_seq1	EC:2.4.2.14
comp31286_c0_seq1	EC:3.6.1.15
comp31286_c1_seq1	GO:0009116	pur1_dicdi ame: full=amidophosphoribosyltransferase short=atase ame: full=glutamine phosphoribosylpyrophosphate amidotransferase short=gpat flags: precursor
comp31286_c1_seq1	GO:0017111
comp31286_c1_seq1	GO:0000166
comp31286_c1_seq1	GO:0006189
comp31286_c1_seq1	GO:0004044
comp31286_c1_seq1	GO:0051536
comp31286_c1_seq1	GO:0046872
comp31286_c1_seq1	GO:0009113
comp31286_c1_seq1	GO:0006536
comp31286_c1_seq1	GO:0006541
comp31286_c1_seq1	EC:3.6.1
comp31286_c1_seq1	EC:2.4.2.14
comp31286_c1_seq1	EC:3.6.1.15
comp31298_c0_seq1	GO:0005488	gag-related protein
comp31316_c0_seq1	GO:0004252	serine protease p38 precursor
comp31316_c0_seq1	GO:0006508
comp31316_c0_seq1	EC:3.4.21
comp31316_c0_seq2	GO:0004252	serine protease p38 precursor
comp31316_c0_seq2	GO:0006508
comp31316_c0_seq2	EC:3.4.21
comp31339_c0_seq1	GO:0003779	hypothetical protein DDB_G0282725; hypothetical protein DDB_G0282725 [Dictyostelium discoideum AX4]
comp31339_c0_seq1	GO:0007010
comp31349_c0_seq1	GO:0044763	proton motive atpase
comp31349_c0_seq1	GO:0016787
comp31349_c0_seq1	GO:0006811
comp31349_c0_seq2	GO:0008553	proton motive
comp31349_c0_seq2	GO:0046872
comp31349_c0_seq2	GO:0006754
comp31349_c0_seq2	GO:0016021
comp31349_c0_seq2	GO:1902600
comp31349_c0_seq2	GO:0006200
comp31349_c0_seq2	GO:0005524
comp31349_c0_seq2	GO:0006119
comp31349_c0_seq2	EC:3.6.1
comp31349_c0_seq2	EC:3.6.1.3
comp31349_c0_seq2	EC:3.6.3.6
comp31349_c0_seq2	EC:3.6.1.15
comp31367_c0_seq1	GO:0033179	vacuolar atp synthase subunit e 2
comp31367_c0_seq1	GO:0015078
comp31367_c0_seq1	GO:0015991
comp31371_c0_seq1	GO:0003677	PREDICTED: uncharacterized protein LOC103568815
comp31371_c0_seq1	GO:0006310
comp31371_c0_seq1	GO:0015074
comp31408_c0_seq1	GO:0004674	serine threonine-protein kinase sbk1
comp31408_c0_seq1	GO:0005524
comp31408_c0_seq1	GO:0006468
comp31408_c0_seq1	GO:0009069
comp31408_c0_seq1	EC:2.7.11
comp31415_c2_seq1	GO:0006259	brct domain-containing protein
comp31415_c2_seq1	GO:0016874
comp31415_c2_seq1	GO:0006974
comp31415_c2_seq1	GO:1901363
comp31415_c2_seq1	GO:0097159
comp31423_c0_seq1	GO:0004345	glucose 6-phosphate dehydrogenase
comp31423_c0_seq1	GO:0050661
comp31423_c0_seq1	GO:0006006
comp31423_c0_seq1	GO:0006098
comp31423_c0_seq1	GO:0055114
comp31423_c0_seq1	GO:0006749
comp31423_c0_seq1	EC:1.1.1.49
comp31423_c1_seq1	GO:0004345	glucose 6-phosphate dehydrogenase
comp31423_c1_seq1	GO:0050661
comp31423_c1_seq1	GO:0006006
comp31423_c1_seq1	GO:0006098
comp31423_c1_seq1	GO:0055114
comp31423_c1_seq1	GO:0006749
comp31423_c1_seq1	EC:1.1.1.49
comp31448_c0_seq1	GO:0016491	dehydrogenase reductase sdr family member 11
comp31448_c0_seq1	GO:0008152
comp31563_c0_seq1	GO:0004451	isocitrate lyase
comp31563_c0_seq1	GO:0006097
comp31563_c0_seq1	EC:4.1.3.1
comp31565_c0_seq1	GO:0005515	ankyrin repeat protein
comp31568_c0_seq1	GO:0005840	ubiquitin-40s ribosomal protein s27a
comp31568_c0_seq1	GO:0003735
comp31568_c0_seq1	GO:0006412
comp31568_c0_seq1	GO:0042254
comp31735_c0_seq1	GO:0016021	transmembrane protein 38a
comp31735_c0_seq1	GO:0005261
comp31735_c0_seq1	GO:0015672
comp31735_c0_seq1	GO:0034220
comp31955_c0_seq1	GO:0003676	hypothetical protein BRAFLDRAFT_80521
comp31955_c0_seq1	GO:0046872
comp31959_c0_seq1	GO:0003676	longitudinals lacking isoforms a b d l
comp31959_c0_seq1	GO:0046872
comp32040_c0_seq1	GO:0046872	---NA---
comp32074_c0_seq2	GO:0016740	histone-lysine n-methyltransferase setmar
comp32099_c0_seq1	GO:0005840	60s ribosomal protein l36a
comp32099_c0_seq1	GO:0003735
comp32099_c0_seq1	GO:0006412
comp32099_c0_seq1	GO:0042254
comp32116_c0_seq1	GO:0000166	involucrin repeat-containing protein
comp32116_c0_seq1	GO:0003779
comp32116_c0_seq1	GO:0031032
comp32116_c0_seq1	GO:0055085
comp32171_c0_seq1	GO:0046872	longitudinals lacking isoforms n o w x y-like isoform x68
comp32203_c0_seq1	GO:0005840	s25 ribosomal protein
comp32256_c0_seq1	GO:0016301	s-phase kinase-associated protein 1
comp32256_c0_seq1	GO:0016310
comp32256_c0_seq1	GO:0006511
comp32282_c0_seq1	GO:0005634	proteasome subunit alpha type 4
comp32282_c0_seq1	GO:0005737
comp32282_c0_seq1	GO:0019773
comp32282_c0_seq1	GO:0004298
comp32282_c0_seq1	GO:0006511
comp32282_c0_seq1	EC:3.4.25
comp32283_c0_seq1	GO:0005634	repc-binding protein a
comp32283_c0_seq1	GO:0003684
comp32283_c0_seq1	GO:0005515
comp32283_c0_seq1	GO:0006289
comp32283_c0_seq1	GO:0043161
comp32283_c0_seq2	GO:0005634	repc-binding protein a
comp32283_c0_seq2	GO:0003684
comp32283_c0_seq2	GO:0005515
comp32283_c0_seq2	GO:0006289
comp32283_c0_seq2	GO:0043161
comp32315_c0_seq1	GO:0005783	delta 9 fatty acid desaturase
comp32315_c0_seq1	GO:0016021
comp32315_c0_seq1	GO:0004768
comp32315_c0_seq1	GO:0005506
comp32315_c0_seq1	GO:0020037
comp32315_c0_seq1	GO:0006633
comp32315_c0_seq1	GO:0055114
comp32315_c0_seq1	EC:1.14.19.1
comp32315_c0_seq1	EC:1.14.19
comp32315_c0_seq2	GO:0005783	delta 9 fatty acid desaturase
comp32315_c0_seq2	GO:0016021
comp32315_c0_seq2	GO:0004768
comp32315_c0_seq2	GO:0005506
comp32315_c0_seq2	GO:0020037
comp32315_c0_seq2	GO:0006636
comp32315_c0_seq2	GO:0055114
comp32315_c0_seq2	EC:1.14.19.1
comp32315_c0_seq2	EC:1.14.19
comp32361_c0_seq1	GO:0005840	60s ribosomal protein l23a-like
comp32361_c0_seq1	GO:0000166
comp32361_c0_seq1	GO:0003735
comp32361_c0_seq1	GO:0006412
comp32361_c0_seq1	GO:0042254
comp32374_c0_seq1	GO:0005840	ribosomal protein s6
comp32374_c0_seq1	GO:0003735
comp32374_c0_seq1	GO:0006412
comp32374_c0_seq1	GO:0042254
comp32401_c0_seq1	GO:0003676	c2h2-type zinc finger-containing protein
comp32401_c0_seq1	GO:0046872
comp32401_c0_seq1	GO:0000166
[truncated: 5,075,694 more chars]
