# Supplementary material for: Deep, Staged Transcriptomic Resources for the Novel Coleopteran Models Atrachya menetriesi and Callosobruchus maculatus
Source: PLoS One. 2016 Dec 1;11(12):e0167431. doi: 10.1371/journal.pone.0167431 (PMC5132259; doi:10.1371/journal.pone.0167431)
Supplement: S3 File — (TXT) [file pone.0167431.s003.txt]

comp45_c1_seq1	GO:0006259	transposon ty3-g gag-pol polyprotein
comp80_c0_seq1	GO:0016779	gustatory receptor gr83 isoform x1
comp80_c0_seq1	GO:0016020
comp96_c0_seq1	GO:0045454	PREDICTED: uncharacterized protein LOC663955 isoform X4; uncharacterized protein loc663955 isoform x4
comp99_c0_seq1	GO:0006935	neuropeptide receptor a32
comp99_c0_seq1	GO:0005887
comp99_c0_seq1	GO:0007268
comp99_c0_seq1	GO:0007217
comp99_c0_seq1	GO:0004995
comp99_c0_seq1	GO:0004950
comp99_c0_seq1	GO:0070098
comp99_c0_seq1	GO:0007218
comp99_c0_seq1	GO:0007187
comp177_c0_seq1	GO:0006259	hypothetical protein TcasGA2_TC008496; uncharacterized protein loc101747024
comp177_c0_seq1	GO:0003676
comp178_c0_seq1	GO:0005267	potassium channel subfamily k member 6-like isoform x1
comp178_c0_seq1	GO:0071805
comp178_c0_seq1	GO:0016021
comp190_c0_seq1	GO:0000226	hypothetical protein YQE_00989, partial; hypothetical protein YQE_00989, partial [Dendroctonus ponderosae]
comp190_c0_seq1	GO:0005874
comp190_c1_seq1	GO:0000226	PREDICTED: tektin-4; PREDICTED: tektin-4 [Tribolium castaneum]
comp190_c1_seq1	GO:0005874
comp192_c0_seq2	GO:0008152	juvenile hormone esterase isoform a
comp192_c0_seq2	GO:0016787
comp201_c0_seq1	GO:0042302	unknown; unknown [Dendroctonus ponderosae]
comp220_c0_seq1	GO:0008270	wd repeat-containing protein partial
comp270_c0_seq1	GO:0005488	kinesin-like protein cg14535 isoform x1
comp270_c1_seq1	GO:0043234	kinesin-like protein cg14535 isoform x1
comp270_c1_seq1	GO:0044430
comp270_c1_seq1	GO:0000166
comp270_c1_seq1	GO:0015630
comp289_c1_seq1	GO:0003676	tigger transposable element-derived protein 6-like
comp295_c0_seq1	GO:0003964	transcription initiation factor tfiid subunit 2-like protein; uncharacterized protein loc103310833
comp295_c0_seq1	GO:0006278
comp295_c0_seq1	GO:0003723
comp295_c0_seq1	EC:2.7.7.49
comp300_c0_seq1	GO:0006259	hypothetical protein TcasGA2_TC015886; uncharacterized protein loc103573844
comp300_c0_seq1	GO:0003676
comp300_c0_seq1	GO:0090501
comp300_c0_seq1	GO:0003824
comp300_c1_seq1	GO:0006259	reverse transcriptase and recombinase; uncharacterized protein loc103573844
comp302_c0_seq1	GO:0035556	echinoderm microtubule-associated cg42247
comp305_c1_seq1	GO:0016021	protein mpv17-like
comp331_c0_seq1	GO:0016740	farnesyl pyrophosphate synthase
comp396_c0_seq1	GO:0032490	down syndrome cell adhesion molecule isoform ag
comp396_c0_seq1	GO:0070593
comp396_c0_seq1	GO:0007419
comp396_c0_seq1	GO:0030424
comp396_c0_seq1	GO:0008046
comp396_c0_seq1	GO:0006909
comp396_c0_seq1	GO:0048814
comp396_c0_seq1	GO:0030425
comp396_c0_seq1	GO:0016319
comp396_c0_seq1	GO:0050770
comp396_c0_seq1	GO:0005887
comp396_c0_seq1	GO:0007413
comp396_c0_seq1	GO:0007422
comp396_c0_seq1	GO:0043025
comp396_c0_seq1	GO:0021551
comp396_c0_seq1	GO:0003823
comp396_c0_seq1	GO:0042803
comp396_c0_seq1	GO:0048846
comp396_c0_seq1	GO:0007165
comp396_c0_seq1	GO:0006955
comp396_c0_seq1	GO:0019814
comp411_c0_seq1	GO:0004170	deoxyuridine 5 -triphosphate nucleotidohydrolase
comp411_c0_seq1	GO:0046080
comp411_c0_seq1	GO:0006206
comp411_c0_seq1	EC:3.6.1.23
comp411_c0_seq1	EC:3.6.1
comp411_c0_seq1	EC:3.6.1.19
comp421_c0_seq1	GO:0046872	transcriptional-regulating factor 1 isoform x2
comp421_c0_seq1	GO:0005634
comp421_c0_seq1	GO:0003677
comp421_c0_seq1	GO:0003682
comp421_c0_seq1	GO:0000785
comp421_c1_seq1	GO:0046872	transcriptional-regulating factor 1 isoform x2
comp421_c1_seq1	GO:0005634
comp421_c1_seq1	GO:0003677
comp421_c1_seq1	GO:0003682
comp421_c1_seq1	GO:0000785
comp464_c0_seq1	GO:0004889	nicotinic acetylcholine receptor a6 subunit isoform xix
comp464_c0_seq1	GO:0045211
comp464_c0_seq1	GO:0030054
comp464_c0_seq1	GO:0034220
comp464_c0_seq1	GO:0006812
comp464_c0_seq1	GO:0016021
comp464_c0_seq1	GO:0007165
comp466_c0_seq2	GO:0008168	histone-lysine n-methyltransferase setmar
comp466_c0_seq2	GO:0032259
comp490_c0_seq1	GO:0005622	hypothetical protein TcasGA2_TC012615; hypothetical protein TcasGA2_TC012615 [Tribolium castaneum]
comp490_c0_seq1	GO:0043547
comp490_c0_seq1	GO:0005096
comp517_c0_seq1	GO:0016021	bursicon receptor
comp517_c0_seq1	GO:0016500
comp517_c0_seq1	GO:0007187
comp517_c1_seq1	GO:0016021	lutropin-choriogonadotropic hormone receptor isoform x1
comp517_c1_seq1	GO:0016500
comp517_c1_seq1	GO:0007187
comp528_c1_seq1	GO:0016459	myosin regulatory light chain 2
comp528_c1_seq1	GO:0005509
comp530_c0_seq1	GO:0046872	zinc finger protein basonuclin-2-like
comp552_c0_seq1	GO:0006811	pickpocket protein 28-like
comp552_c0_seq2	GO:0006811	pickpocket protein 28-like
comp580_c0_seq2	GO:0016740	udp-glucuronosyltransferase 2b7-like
comp597_c0_seq1	GO:0016740	neither inactivation nor afterpotential protein c-like
comp606_c0_seq1	GO:0003824	hypothetical protein TcasGA2_TC016101; hypothetical protein TcasGA2_TC016101 [Tribolium castaneum]
comp615_c0_seq1	GO:0055085	vacuolar atp synthase subunit g
comp615_c0_seq1	GO:0015992
comp615_c0_seq1	GO:0008152
comp615_c0_seq1	GO:0016471
comp615_c0_seq1	GO:0016820
comp696_c0_seq1	GO:0042427	tryptophan 5-hydroxylase 1
comp696_c0_seq1	GO:0005506
comp696_c0_seq1	GO:0004510
comp696_c0_seq1	GO:0016597
comp696_c0_seq1	GO:0055114
comp696_c0_seq1	GO:0006568
comp696_c0_seq1	EC:1.14.16
comp696_c0_seq1	EC:1.14.16.4
comp696_c0_seq2	GO:0042427	tryptophan 5-hydroxylase 1
comp696_c0_seq2	GO:0005506
comp696_c0_seq2	GO:0004510
comp696_c0_seq2	GO:0016597
comp696_c0_seq2	GO:0055114
comp696_c0_seq2	GO:0006568
comp696_c0_seq2	EC:1.14.16
comp696_c0_seq2	EC:1.14.16.4
comp839_c0_seq2	GO:0090304	lian-aa1 retrotransposon protein
comp912_c0_seq1	GO:0090304	endonuclease-reverse transcriptase
comp912_c0_seq1	GO:0003824
comp960_c0_seq1	GO:0006259	hypothetical protein TcasGA2_TC002657; uncharacterized protein - partial
comp960_c0_seq1	GO:0003676
comp960_c1_seq1	GO:0005488	pol gene product; uncharacterized protein loc101160436
comp960_c1_seq1	GO:0043170
comp960_c1_seq1	GO:0044238
comp965_c1_seq1	GO:0016491	cytochrome p450 6k1
comp965_c1_seq1	GO:0005488
comp998_c1_seq1	GO:0043231	myelin transcription factor 1
comp1081_c1_seq1	GO:0008152	pol-like protein
comp1086_c0_seq1	GO:0046872	zinc finger protein basonuclin-2-like
comp1105_c1_seq1	GO:0004252	serine protease p83; uncharacterized protein loc662968 isoform x2
comp1105_c1_seq1	GO:0006508
comp1105_c1_seq1	EC:3.4.21
comp1126_c0_seq1	GO:0052547	serine protease inhibitor 4
comp1219_c1_seq1	GO:0016021	hypothetical protein TcasGA2_TC002482; hypothetical protein TcasGA2_TC002482 [Tribolium castaneum]
comp1221_c0_seq1	GO:0005615	adenosine deaminase cecr1-like
comp1221_c0_seq1	GO:0019239
comp1221_c0_seq1	GO:0009168
comp1244_c0_seq2	GO:0005488	zinc finger mym-type protein 1-like
comp1257_c0_seq1	GO:0006261	probable dna polymerase
comp1257_c0_seq1	GO:0003887
comp1257_c0_seq1	GO:0090305
comp1257_c0_seq1	GO:0003677
comp1257_c0_seq1	GO:0008408
comp1257_c0_seq1	GO:0000166
comp1257_c0_seq1	GO:0042575
comp1257_c0_seq1	EC:3.1
comp1257_c0_seq1	EC:2.7.7.7
comp1257_c0_seq2	GO:0090304	probable dna polymerase
comp1314_c1_seq1	GO:0016787	retinoid-inducible serine carboxypeptidase (serine carboxypeptidase
comp1323_c0_seq1	GO:0043401	hormone receptor 4 isoform x2
comp1323_c0_seq1	GO:0008270
comp1323_c0_seq1	GO:0006355
comp1323_c0_seq1	GO:0043565
comp1323_c0_seq1	GO:0003700
comp1323_c0_seq1	GO:0003707
comp1323_c0_seq1	GO:0005634
comp1323_c0_seq1	GO:0005667
comp1323_c0_seq1	GO:0045449
comp1323_c1_seq1	GO:0043401	zinc c4
comp1323_c1_seq1	GO:0008270
comp1323_c1_seq1	GO:0006355
comp1323_c1_seq1	GO:0043565
comp1323_c1_seq1	GO:0003700
comp1323_c1_seq1	GO:0003707
comp1323_c1_seq1	GO:0005634
comp1323_c1_seq1	GO:0005667
comp1323_c1_seq1	GO:0045449
comp1332_c0_seq1	GO:0016740	histone-lysine n-methyltransferase setmar
comp1335_c0_seq1	GO:0016020	gustatory receptor 28b
comp1342_c0_seq1	GO:0016020	serine protease p153
comp1342_c0_seq1	GO:0005044
comp1342_c0_seq1	GO:0006508
comp1342_c0_seq1	GO:0004252
comp1342_c0_seq1	GO:0006898
comp1342_c0_seq1	GO:0007165
comp1342_c0_seq1	EC:3.4.21
comp1342_c1_seq1	GO:0003824	serine protease p153
comp1349_c1_seq1	GO:0050660	glucose dehydrogenase
comp1349_c1_seq1	GO:0008812
comp1349_c1_seq1	GO:0055114
comp1349_c1_seq1	GO:0006066
comp1349_c1_seq1	GO:0006544
comp1349_c1_seq1	GO:0006563
comp1349_c1_seq1	GO:0006566
comp1349_c1_seq1	EC:1.1.99.1
comp1357_c1_seq1	GO:0043229	centrosomal protein of 290 kda-like
comp1364_c1_seq1	GO:0016740	histone-lysine n-methyltransferase partial
comp1463_c0_seq1	GO:0035556	echinoderm microtubule-associated cg42247
comp1502_c0_seq1	GO:0016021	solute carrier family 22 member 1
comp1502_c0_seq1	GO:0055085
comp1502_c0_seq1	GO:0022857
comp1530_c0_seq1	GO:0055085	piezo-type mechanosensitive ion channel component 2- partial
comp1551_c0_seq1	GO:0006807	aliphatic nitrilase
comp1551_c0_seq1	GO:0016810
comp1560_c0_seq1	GO:0006355	protein vestigial
comp1560_c0_seq1	GO:0005634
comp1606_c0_seq1	GO:0003677	transmembrane protein 80
comp1606_c0_seq1	GO:0006351
comp1614_c0_seq1	GO:0008017	kinesin-like protein klp10a
comp1614_c0_seq1	GO:0007018
comp1614_c0_seq1	GO:0005524
comp1614_c0_seq1	GO:0008152
comp1614_c0_seq1	GO:0005871
comp1614_c0_seq1	GO:0003777
comp1614_c0_seq1	GO:0005874
comp1614_c0_seq1	GO:0045298
comp1614_c0_seq1	EC:3.6.1
comp1614_c0_seq1	EC:3.6.1.15
comp1626_c0_seq1	GO:0046872	reverse partial
comp1626_c0_seq1	GO:0009987
comp1626_c0_seq1	GO:0003824
comp1630_c0_seq1	GO:0005488	retrovirus-related pol polyprotein from transposon partial; uncharacterized protein loc103308325
comp1657_c0_seq1	GO:0006468	endonuclease-reverse transcriptase
comp1657_c0_seq1	GO:0004672
comp1657_c0_seq1	GO:0097159
comp1657_c0_seq1	GO:0090304
comp1657_c0_seq1	GO:1901363
comp1681_c0_seq1	GO:0035556	phospholipase c beta
comp1681_c0_seq1	GO:0004871
comp1681_c0_seq1	GO:0004435
comp1681_c0_seq1	GO:0007602
comp1681_c0_seq1	GO:0005509
comp1681_c0_seq1	GO:0007242
comp1681_c0_seq1	GO:0009395
comp1681_c0_seq1	GO:0046339
comp1681_c0_seq1	EC:3.1
comp1681_c0_seq1	EC:3.1.4.11
comp1681_c0_seq1	EC:3.1.1
comp1706_c0_seq1	GO:0042302	larval cuticle protein a2b-like
comp1721_c0_seq1	GO:0005576	phospholipase a1 member a isoform x2
comp1721_c0_seq1	GO:0016787
comp1721_c0_seq1	GO:0006629
comp1723_c0_seq1	GO:0005488	fez family zinc finger protein 2
comp1725_c0_seq1	GO:0042302	larval cuticle protein a3a-like
comp1739_c0_seq1	GO:0005874	tubulin beta partial
comp1739_c0_seq1	GO:0051258
comp1739_c0_seq1	GO:0006184
comp1739_c0_seq1	GO:0007017
comp1739_c0_seq1	GO:0003924
comp1739_c0_seq1	GO:0005200
comp1739_c0_seq1	GO:0005525
comp1739_c0_seq1	EC:3.6.1
comp1739_c0_seq1	EC:3.6.1.15
comp1742_c0_seq1	GO:0042302	cuticular protein rr-2 motif 78 precursor
comp1742_c0_seq2	GO:0040003	cuticular protein 66d
comp1742_c0_seq2	GO:0008010
comp1742_c0_seq2	GO:0031012
comp1756_c0_seq1	GO:0016021	hypothetical protein EAG_01000; uncharacterized protein loc409642 isoform x3
comp1756_c0_seq1	GO:0005737
comp1756_c0_seq1	GO:0016627
comp1756_c0_seq1	GO:0055114
comp1756_c0_seq1	GO:0006629
comp1756_c0_seq2	GO:0016021	hypothetical protein EAG_01000; hypothetical protein EAG_01000 [Camponotus floridanus]
comp1756_c0_seq2	GO:0005737
comp1756_c0_seq2	GO:0016627
comp1756_c0_seq2	GO:0055114
comp1756_c0_seq2	GO:0006629
comp1766_c0_seq1	GO:0003676	hypothetical protein TcasGA2_TC015886; uncharacterized protein loc103314507
comp1766_c0_seq1	GO:0090501
comp1766_c0_seq1	GO:0003824
comp1847_c0_seq1	GO:0004890	cys-loop ligand-gated ion channel subunit
comp1847_c0_seq1	GO:0030054
comp1847_c0_seq1	GO:0034220
comp1847_c0_seq1	GO:0005886
comp1847_c0_seq1	GO:0005230
comp1847_c0_seq1	GO:0016021
comp1847_c0_seq1	GO:0045202
comp1847_c0_seq1	GO:0006821
comp1847_c0_seq1	GO:0007214
comp1959_c0_seq1	GO:0032490	down syndrome cell adhesion molecule isoform aq
comp1959_c0_seq1	GO:0070593
comp1959_c0_seq1	GO:0007419
comp1959_c0_seq1	GO:0030424
comp1959_c0_seq1	GO:0008046
comp1959_c0_seq1	GO:0006909
comp1959_c0_seq1	GO:0048814
comp1959_c0_seq1	GO:0030425
comp1959_c0_seq1	GO:0016319
comp1959_c0_seq1	GO:0050770
comp1959_c0_seq1	GO:0005887
comp1959_c0_seq1	GO:0007413
comp1959_c0_seq1	GO:0007422
comp1959_c0_seq1	GO:0043025
comp1959_c0_seq1	GO:0021551
comp1959_c0_seq1	GO:0003823
comp1959_c0_seq1	GO:0042803
comp1959_c0_seq1	GO:0048846
comp1959_c0_seq1	GO:0007165
comp1959_c0_seq1	GO:0006955
comp1959_c0_seq1	GO:0019814
comp1959_c0_seq2	GO:0032490	down syndrome cell adhesion molecule isoform ag
comp1959_c0_seq2	GO:0070593
comp1959_c0_seq2	GO:0007419
comp1959_c0_seq2	GO:0030424
comp1959_c0_seq2	GO:0008046
comp1959_c0_seq2	GO:0006909
comp1959_c0_seq2	GO:0048814
comp1959_c0_seq2	GO:0030425
comp1959_c0_seq2	GO:0016319
comp1959_c0_seq2	GO:0050770
comp1959_c0_seq2	GO:0005887
comp1959_c0_seq2	GO:0007413
comp1959_c0_seq2	GO:0007422
comp1959_c0_seq2	GO:0043025
comp1959_c0_seq2	GO:0021551
comp1959_c0_seq2	GO:0003823
comp1959_c0_seq2	GO:0042803
comp1959_c0_seq2	GO:0048846
comp1959_c0_seq2	GO:0007165
comp1959_c0_seq2	GO:0006955
comp1959_c0_seq2	GO:0019814
comp1980_c0_seq1	GO:0090304	pol-like protein
comp2054_c0_seq1	GO:0003676	pol-like protein
comp2054_c0_seq1	GO:0090501
comp2054_c0_seq1	GO:0003824
comp2077_c0_seq1	GO:0003676	PREDICTED: uncharacterized protein LOC100904700; uncharacterized protein loc100904700
comp2098_c0_seq1	GO:0006259	hypothetical protein TcasGA2_TC012952; hypothetical protein TcasGA2_TC012952 [Tribolium castaneum]
comp2098_c0_seq1	GO:0003676
comp2098_c0_seq1	GO:0003824
comp2112_c0_seq1	GO:0004222	endothelin-converting enzyme 1 isoform x1
comp2112_c0_seq1	GO:0006508
comp2112_c0_seq1	EC:3.4.24
comp2112_c0_seq2	GO:0004222	endothelin-converting enzyme 1 isoform x1
comp2112_c0_seq2	GO:0006508
comp2112_c0_seq2	EC:3.4.24
comp2157_c0_seq1	GO:0045211	nmda-type glutamate receptor subunit variant 3 ( )
comp2157_c0_seq1	GO:0030054
comp2157_c0_seq1	GO:0034220
comp2157_c0_seq1	GO:0005234
comp2157_c0_seq1	GO:0004970
comp2157_c0_seq1	GO:0016021
comp2157_c0_seq1	GO:0035235
comp2157_c0_seq1	GO:0007268
comp2165_c0_seq1	GO:0034645	hypothetical protein TcasGA2_TC004227; uncharacterized protein loc101742112
comp2165_c0_seq1	GO:0044238
comp2232_c0_seq1	GO:0008152	protein toll-like; uncharacterized protein loc103520380
comp2276_c0_seq1	GO:0018108	focal adhesion kinase 1
comp2276_c0_seq1	GO:0005856
comp2276_c0_seq1	GO:0004871
comp2276_c0_seq1	GO:0004713
comp2276_c0_seq1	GO:0005524
comp2276_c0_seq1	GO:0005925
comp2276_c0_seq1	GO:0007172
comp2276_c0_seq1	EC:2.7.10
comp2276_c1_seq1	GO:0006468	focal adhesion kinase 1
comp2276_c1_seq1	GO:0004672
comp2276_c1_seq1	GO:0000166
comp2276_c1_seq1	GO:0007165
comp2284_c0_seq1	GO:0008152	rna-directed dna polymerase from mobile element partial
comp2287_c0_seq1	GO:0005488	zinc finger bed domain-containing protein 1-like
comp2305_c0_seq1	GO:0090304	rna-directed dna polymerase from mobile element partial
comp2343_c0_seq1	GO:1901363	muts protein homolog 4-like
comp2343_c0_seq1	GO:0097159
comp2378_c0_seq1	GO:0007165	low quality protein: rho gtpase-activating protein 100f
comp2378_c0_seq1	GO:0005622
comp2394_c0_seq1	GO:0009987	hypothetical protein TcasGA2_TC013915; hypothetical protein TcasGA2_TC013915 [Tribolium castaneum]
comp2394_c1_seq1	GO:0009987	diacylglycerol kinase eta
comp2406_c0_seq1	GO:0034220	glutamate receptor kainate 2
comp2406_c0_seq1	GO:0005234
comp2406_c0_seq1	GO:0004970
comp2406_c0_seq1	GO:0016021
comp2406_c0_seq1	GO:0035235
comp2406_c0_seq1	GO:0007268
comp2431_c0_seq2	GO:0044699	odorant receptor 13a
comp2431_c0_seq2	GO:0050896
comp2476_c1_seq1	GO:0016798	myrosinase 1
comp2476_c1_seq1	GO:0008152
comp2524_c0_seq1	GO:0009987	PREDICTED: uncharacterized protein LOC100570071; uncharacterized protein loc100570071
comp2524_c0_seq1	GO:0008152
comp2527_c1_seq1	GO:0005975	cytosolic beta-glucosidase
comp2527_c1_seq1	GO:0004553
comp2558_c0_seq1	GO:0004888	odorant receptor 71a
comp2558_c0_seq1	GO:0007165
comp2558_c0_seq1	GO:0007608
comp2558_c0_seq1	GO:0016020
comp2558_c0_seq2	GO:0004888	odorant receptor 64
comp2558_c0_seq2	GO:0007165
comp2558_c0_seq2	GO:0007608
comp2558_c0_seq2	GO:0016020
comp2566_c0_seq1	GO:0006836	sodium-dependent nutrient amino acid
comp2566_c0_seq1	GO:0005328
comp2566_c0_seq1	GO:0016021
comp2566_c0_seq1	GO:0035725
comp2566_c0_seq2	GO:0006836	sodium-dependent nutrient amino acid
comp2566_c0_seq2	GO:0005328
comp2566_c0_seq2	GO:0016021
comp2566_c0_seq2	GO:0035725
comp2598_c0_seq1	GO:0003676	PREDICTED: uncharacterized protein LOC103314507; uncharacterized protein loc103314507
comp2598_c0_seq1	GO:0006259
comp2598_c1_seq1	GO:0004523	reverse transcriptase and recombinase; uncharacterized protein loc103573844
comp2598_c1_seq1	GO:0003964
comp2598_c1_seq1	GO:0003677
comp2598_c1_seq1	GO:0006278
comp2598_c1_seq1	GO:0003723
comp2598_c1_seq1	GO:0090502
comp2598_c1_seq1	GO:0015074
comp2598_c1_seq1	GO:0006310
comp2598_c1_seq1	GO:0051252
comp2598_c1_seq1	EC:3.1.30
comp2598_c1_seq1	EC:3.1
comp2598_c1_seq1	EC:2.7.7.49
comp2598_c1_seq1	EC:3.1.26
comp2598_c1_seq1	EC:3.1.26.4
comp2601_c1_seq1	GO:0003676	PREDICTED: uncharacterized protein LOC103521281, partial; uncharacterized protein partial
comp2626_c0_seq1	GO:0044260	rna-directed dna polymerase from mobile element jockey- partial
comp2626_c0_seq1	GO:0004672
comp2626_c0_seq1	GO:1901363
comp2626_c0_seq1	GO:0044238
comp2626_c0_seq1	GO:0097159
comp2655_c0_seq1	GO:0016021	dopamine d2-like receptor
comp2655_c0_seq1	GO:0007186
comp2655_c0_seq1	GO:0004930
comp2684_c0_seq1	GO:0030246	flocculation protein flo11-like
comp2689_c0_seq1	GO:0003677	forkhead box protein f1-like
comp2689_c0_seq1	GO:0006351
comp2719_c1_seq1	GO:0044458	leucine-rich repeat-containing
comp2798_c0_seq1	GO:0005509	hypothetical protein D910_09009; uncharacterized protein loc664358
comp2798_c0_seq2	GO:0005509	hypothetical protein D910_09009; uncharacterized protein loc664358
comp2808_c0_seq2	GO:0016787	sphingomyelin phosphodiesterase-like
comp2808_c0_seq2	GO:0008152
comp2831_c0_seq1	GO:0046872	fruitless isoform x6
comp2831_c0_seq1	GO:0003677
comp2845_c0_seq1	GO:0090304	craniofacial development protein 2-like
comp2845_c0_seq1	GO:0003824
comp2878_c0_seq1	GO:0003964	hypothetical protein TcasGA2_TC002266; uncharacterized protein loc103518486
comp2878_c0_seq1	GO:0006278
comp2878_c0_seq1	GO:0003723
comp2878_c0_seq1	GO:0015074
comp2878_c0_seq1	EC:2.7.7.49
comp2879_c0_seq1	GO:0019236	transmembrane protein 145
comp2879_c0_seq1	GO:0007186
comp2886_c0_seq1	GO:0005488	hypothetical protein TcasGA2_TC005226; hypothetical protein TcasGA2_TC005226 [Tribolium castaneum]
comp2886_c1_seq1	GO:0005488	hypothetical protein TcasGA2_TC004168; hypothetical protein TcasGA2_TC004168 [Tribolium castaneum]
comp2890_c0_seq2	GO:0006355	homeobox protein gbx-
comp2890_c0_seq2	GO:0003700
comp2890_c0_seq2	GO:0043565
comp2890_c0_seq2	GO:0005634
comp2890_c0_seq2	GO:0005667
comp2890_c0_seq2	GO:0045449
comp2930_c0_seq1	GO:0005488	hypothetical protein TcasGA2_TC004811; hypothetical protein TcasGA2_TC004811 [Tribolium castaneum]
comp2971_c0_seq1	GO:0005262	serine threonine-protein phosphatase 6 regulatory ankyrin repeat subunit b
comp2971_c0_seq1	GO:0070588
comp2971_c0_seq1	GO:0016021
comp2971_c0_seq2	GO:0005262	serine threonine-protein phosphatase 6 regulatory ankyrin repeat subunit b
comp2971_c0_seq2	GO:0070588
comp2971_c0_seq2	GO:0016021
comp2987_c0_seq1	GO:0004889	nicotinic acetylcholine receptor alpha 6 subunit partial
comp2987_c0_seq1	GO:0045211
comp2987_c0_seq1	GO:0030054
comp2987_c0_seq1	GO:0034220
comp2987_c0_seq1	GO:0006812
comp2987_c0_seq1	GO:0016021
comp2987_c0_seq1	GO:0007165
comp3006_c0_seq1	GO:0016757	glucosyl glucuronosyl transferase
comp3024_c0_seq1	GO:0004411	homogentisate -dioxygenase
comp3024_c0_seq1	GO:0006559
comp3024_c0_seq1	GO:0055114
comp3024_c0_seq1	GO:0006570
comp3024_c0_seq1	GO:0042207
comp3024_c0_seq1	EC:1.13.11
comp3024_c0_seq1	EC:1.13.11.5
comp3058_c0_seq1	GO:0055085	cys-loop ligand-gated ion channel subunit
comp3058_c0_seq1	GO:0006811
comp3058_c0_seq1	GO:0016020
comp3058_c0_seq1	GO:0005216
comp3058_c0_seq2	GO:0004890	cys-loop ligand-gated ion channel subunit
comp3058_c0_seq2	GO:0030054
comp3058_c0_seq2	GO:0034220
comp3058_c0_seq2	GO:0005886
comp3058_c0_seq2	GO:0005230
comp3058_c0_seq2	GO:0016021
comp3058_c0_seq2	GO:0045202
comp3058_c0_seq2	GO:0006821
comp3058_c0_seq2	GO:0007214
comp3126_c0_seq1	GO:0008146	sulfotransferase family cytosolic 1b member 1
comp3126_c0_seq1	GO:0008152
comp3126_c1_seq1	GO:0008146	sulfotransferase 1 family member d1
comp3126_c1_seq1	GO:0008152
comp3145_c0_seq1	GO:0008152	arylsulfatase b-like
comp3145_c0_seq1	GO:0008484
comp3145_c0_seq2	GO:0008484	arylsulfatase b
comp3145_c0_seq2	GO:0008152
comp3171_c0_seq1	GO:0044260	pol-like protein; uncharacterized protein partial
comp3171_c0_seq1	GO:0090305
comp3180_c0_seq1	GO:0006313	transposable element tcb1 partial
comp3180_c0_seq1	GO:0004803
comp3180_c0_seq1	GO:0003677
comp3180_c0_seq1	GO:0015074
comp3240_c0_seq1	GO:0005488	reverse transcriptase-like protein
comp3298_c0_seq1	GO:0090304	pol-like protein
comp3325_c0_seq1	GO:0044260	pol-like protein
comp3325_c0_seq1	GO:0090305
comp3325_c0_seq1	GO:0003676
comp3325_c0_seq1	GO:0003824
comp3330_c0_seq1	GO:0016787	lipase 3
comp3330_c0_seq1	GO:0006629
comp3338_c0_seq1	GO:0006259	reverse transcriptase and recombinase; uncharacterized protein loc103577389
comp3338_c0_seq1	GO:0003676
comp3366_c0_seq1	GO:0003824	lipase member i
comp3398_c0_seq1	GO:0090304	pol-like protein; uncharacterized protein loc103521239
comp3422_c0_seq1	GO:0044260	pol-like protein; uncharacterized protein loc100142619 isoform x2
comp3422_c0_seq1	GO:0090305
comp3473_c0_seq1	GO:0016772	endonuclease-reverse transcriptase
comp3473_c0_seq2	GO:0016772	endonuclease-reverse transcriptase
comp3473_c0_seq3	GO:0016772	endonuclease-reverse transcriptase
comp3489_c0_seq1	GO:0006108	probable malate mitochondrial
comp3489_c0_seq1	GO:0044262
comp3489_c0_seq1	GO:0030060
comp3489_c0_seq1	GO:0006090
comp3489_c0_seq1	GO:0019643
comp3489_c0_seq1	GO:0046487
comp3489_c0_seq1	EC:1.1.1.37
comp3489_c0_seq2	GO:0044710	probable malate mitochondrial
comp3489_c0_seq2	GO:0005975
comp3489_c0_seq2	GO:0044237
comp3489_c0_seq2	GO:0016616
comp3491_c0_seq1	GO:0005815	lish domain-containing protein fopnl-like
comp3491_c0_seq1	GO:0034453
comp3491_c0_seq2	GO:0005815	lish domain-containing protein fopnl-like
comp3491_c0_seq2	GO:0034453
comp3494_c0_seq1	GO:0046872	ken and barbie protein
comp3494_c0_seq1	GO:0003676
comp3494_c0_seq1	GO:0005634
comp3506_c0_seq1	GO:0006108	malate mitochondrial
comp3506_c0_seq1	GO:0044262
comp3506_c0_seq1	GO:0030060
comp3506_c0_seq1	GO:0006090
comp3506_c0_seq1	GO:0019643
comp3506_c0_seq1	GO:0046487
comp3506_c0_seq1	EC:1.1.1.37
comp3533_c0_seq1	GO:0004252	proclotting enzyme-like
comp3533_c0_seq1	GO:0006508
comp3533_c0_seq1	EC:3.4.21
comp3562_c0_seq1	GO:0016491	aldehyde dehydrogenase family 3 member b1
comp3562_c0_seq1	GO:0008152
comp3570_c0_seq1	GO:0090304	pol-like protein
comp3586_c0_seq2	GO:0016020	23 kda integral membrane protein isoform x2
comp3616_c0_seq1	GO:0055085	low quality protein: major facilitator superfamily domain-containing protein 6
comp3616_c0_seq1	GO:0016021
comp3651_c0_seq1	GO:0006259	tyrosine recombinase; uncharacterized protein loc103314505
comp3664_c0_seq1	GO:0005509	ef-hand domain containing protein
comp3673_c0_seq1	GO:0044260	non-ltr retrotransposon reverse transcriptase
comp3673_c0_seq1	GO:0090305
comp3731_c0_seq2	GO:0016051	sialic acid synthase
comp3731_c0_seq2	GO:0005829
comp3731_c0_seq2	GO:0047444
comp3731_c0_seq2	GO:0006040
comp3731_c0_seq2	EC:2.5.1.57
comp3743_c0_seq1	GO:0006355	transcription factor
comp3743_c0_seq1	GO:0003677
comp3743_c0_seq1	GO:0046983
comp3743_c0_seq1	GO:0005634
comp3746_c0_seq1	GO:0005488	hypothetical protein TcasGA2_TC008558; uncharacterized protein loc103313216
comp3808_c0_seq1	GO:0071704	receptor type guanylyl cyclase-like isoform x2
comp3808_c0_seq1	GO:0044238
comp3808_c0_seq1	GO:0044763
comp3808_c0_seq1	GO:0016829
comp3808_c0_seq1	GO:0006796
comp3826_c0_seq1	GO:0008152	retrovirus-related pol polyprotein from type-1 retrotransposable element partial
comp3882_c0_seq1	GO:0016787	cathepsin g-like
comp3889_c0_seq1	GO:0000166	gtp-binding protein rhes-like
comp3889_c0_seq1	GO:0007165
comp3899_c0_seq1	GO:0016020	facilitated trehalose transporter tret1-2 homolog
comp3899_c0_seq1	GO:0006810
comp3899_c0_seq1	GO:0022857
comp3903_c0_seq1	GO:0046872	hypothetical protein TcasGA2_TC008495; hypothetical protein TcasGA2_TC008495 [Tribolium castaneum]
comp3903_c0_seq1	GO:0003964
comp3903_c0_seq1	GO:0006278
comp3903_c0_seq1	GO:0003723
comp3903_c0_seq1	GO:0015074
comp3903_c0_seq1	EC:2.7.7.49
comp3906_c0_seq1	GO:0005488	zinc finger bed domain-containing protein 1-like
comp3913_c0_seq1	GO:0006897	protein stoned-b-like
comp3913_c0_seq1	GO:0030131
comp3913_c0_seq1	GO:0006886
comp3922_c0_seq1	GO:0008152	reverse transcriptase
comp3924_c0_seq1	GO:0005262	serine threonine-protein phosphatase 6 regulatory ankyrin repeat subunit b
comp3924_c0_seq1	GO:0070588
comp3924_c0_seq1	GO:0016021
comp3977_c0_seq1	GO:0044260	rna-directed dna polymerase from mobile element jockey-like
comp3977_c0_seq1	GO:0090305
comp3989_c0_seq1	GO:0005230	glutamate receptor 2
comp3989_c0_seq1	GO:0055085
comp3989_c0_seq1	GO:0007165
comp3989_c0_seq1	GO:0006811
comp4046_c0_seq1	GO:0003777	dynein beta ciliary-like isoform x2
comp4046_c0_seq1	GO:0030286
comp4046_c0_seq1	GO:0006200
comp4046_c0_seq1	GO:0005524
comp4046_c0_seq1	GO:0007018
comp4046_c0_seq1	GO:0016887
comp4046_c0_seq1	GO:0005874
comp4046_c0_seq1	EC:3.6.1
comp4046_c0_seq1	EC:3.6.1.3
comp4046_c0_seq1	EC:3.6.1.15
comp4169_c0_seq1	GO:0003676	hypothetical protein TcasGA2_TC009946; uncharacterized protein loc103311373
comp4169_c0_seq1	GO:0046983
comp4294_c0_seq1	GO:0008152	glyoxylate reductase hydroxypyruvate reductase-like
comp4294_c0_seq1	GO:0048037
comp4294_c0_seq2	GO:0008152	glyoxylate reductase hydroxypyruvate reductase-like
comp4294_c0_seq2	GO:0048037
comp4316_c0_seq1	GO:0003777	dynein beta ciliary-like isoform x2
comp4316_c0_seq1	GO:0030286
comp4316_c0_seq1	GO:0006200
comp4316_c0_seq1	GO:0005524
comp4316_c0_seq1	GO:0007018
comp4316_c0_seq1	GO:0016887
comp4316_c0_seq1	GO:0005874
comp4316_c0_seq1	EC:3.6.1
comp4316_c0_seq1	EC:3.6.1.3
comp4316_c0_seq1	EC:3.6.1.15
comp4438_c0_seq1	GO:0007186	adenosine receptor a2a
comp4438_c0_seq1	GO:0004930
comp4444_c0_seq1	GO:0090304	endonuclease-reverse transcriptase
comp4444_c0_seq1	GO:0003824
comp4449_c0_seq1	GO:0090304	pol-like protein
comp4468_c0_seq1	GO:0044710	malate mitochondrial
comp4468_c0_seq1	GO:0005975
comp4468_c0_seq1	GO:0044237
comp4468_c0_seq1	GO:0016616
comp4609_c0_seq1	GO:0003964	transposon tf2-1 polyprotein isoform x1
comp4609_c0_seq1	GO:0006278
comp4609_c0_seq1	GO:0003723
comp4609_c0_seq1	GO:0008270
comp4609_c0_seq1	GO:0015074
comp4609_c0_seq1	EC:2.7.7.49
comp4706_c0_seq1	GO:0016020	scavenger receptor class b member 1 isoform x2
comp4733_c0_seq1	GO:0044425	hypothetical protein YQE_02374, partial; hypothetical protein YQE_02374, partial [Dendroctonus ponderosae]
comp4766_c0_seq1	GO:0006355	transcription factor hes-1-like
comp4766_c0_seq1	GO:0003677
comp4766_c0_seq1	GO:0046983
comp4766_c0_seq1	GO:0005634
comp4773_c0_seq1	GO:0044765	sodium channel protein nach-like
comp4797_c0_seq1	GO:0016021	inotocin receptor
comp4797_c0_seq1	GO:0005000
comp4797_c0_seq1	GO:0007187
comp4808_c0_seq1	GO:0006259	PREDICTED: uncharacterized protein LOC103573844; uncharacterized protein loc103573844
comp4808_c0_seq1	GO:0003676
comp4830_c0_seq1	GO:0005488	hypothetical protein TcasGA2_TC001504; hypothetical protein TcasGA2_TC001504 [Tribolium castaneum]
comp4867_c0_seq1	GO:0044763	meiotic recombination protein
comp4867_c0_seq1	GO:0017111
comp4867_c0_seq1	GO:0000166
comp4867_c0_seq1	GO:0008168
comp4867_c0_seq1	GO:0006259
comp4867_c0_seq1	GO:0044710
comp4867_c0_seq1	EC:3.6.1
comp4867_c0_seq1	EC:3.6.1.15
comp4885_c0_seq1	GO:0055085	monocarboxylate transporter 2
comp4885_c0_seq1	GO:0016021
comp4906_c0_seq1	GO:0003676	pol-like protein
comp4906_c0_seq1	GO:0090501
comp4906_c0_seq1	GO:0003824
comp4922_c0_seq1	GO:0005576	lipase member i-like
comp4922_c0_seq1	GO:0016787
comp4922_c0_seq1	GO:0006629
comp4924_c0_seq1	GO:0006629	acyl- delta desaturase-like
comp4924_c0_seq1	GO:0016491
comp4929_c0_seq1	GO:0006259	reverse transcriptase and recombinase
comp4929_c0_seq1	GO:0003676
comp4968_c0_seq1	GO:0016491	nad-dependent aldehyde dehydrogenase
comp4968_c0_seq1	GO:0008152
comp5040_c0_seq1	GO:0005488	hypothetical protein TcasGA2_TC008494; uncharacterized protein loc100142324
comp5060_c0_seq1	GO:0005488	rna-directed dna polymerase from mobile element partial
comp5073_c0_seq1	GO:0006259	hypothetical protein TcasGA2_TC010690; uncharacterized protein loc100121748
comp5083_c0_seq1	GO:0005509	troponin isoform 1
comp5120_c0_seq1	GO:0008233	gut cathepsin l-like cysteine protease
comp5179_c0_seq1	GO:0004519	enzymatic polyprotein endonuclease reverse
comp5179_c0_seq1	GO:0003964
comp5179_c0_seq1	GO:0090305
comp5179_c0_seq1	GO:0006278
comp5179_c0_seq1	GO:0003723
comp5179_c0_seq1	GO:0015074
comp5179_c0_seq1	EC:3.1
comp5179_c0_seq1	EC:2.7.7.49
comp5191_c0_seq1	GO:0008236	serine protease
comp5216_c0_seq1	GO:0008270	ring finger protein 207 isoform x2
comp5216_c0_seq1	GO:0005622
comp5222_c0_seq1	GO:0003824	protein disulfide-isomerase a3
comp5302_c0_seq1	GO:0003676	fez family zinc finger protein 2
comp5302_c0_seq1	GO:0046872
comp5324_c0_seq1	GO:0005488	pol gene product; uncharacterized protein partial
comp5324_c0_seq1	GO:0043170
comp5324_c0_seq1	GO:0044238
comp5400_c0_seq1	GO:0006464	tubulin glycylase 3a-like isoform x2
comp5432_c1_seq1	GO:0007165	hypothetical protein TcasGA2_TC004401; hypothetical protein TcasGA2_TC004401 [Tribolium castaneum]
comp5475_c0_seq1	GO:0005488	zinc finger bed domain-containing protein 1-like
comp5541_c0_seq1	GO:0015672	sodium- and chloride-dependent glycine transporter 1-like
comp5541_c0_seq1	GO:0034220
comp5541_c0_seq1	GO:0016020
comp5541_c0_seq1	GO:0030001
comp5541_c0_seq1	GO:0015293
comp5541_c0_seq2	GO:0015672	sodium- and chloride-dependent glycine transporter 1-like
comp5541_c0_seq2	GO:0034220
comp5541_c0_seq2	GO:0016020
comp5541_c0_seq2	GO:0030001
comp5541_c0_seq2	GO:0015293
comp5582_c0_seq1	GO:0016020	hypothetical protein TcasGA2_TC008814; hypothetical protein TcasGA2_TC008814 [Tribolium castaneum]
comp5582_c1_seq1	GO:0016020	hypothetical protein TcasGA2_TC008814; hypothetical protein TcasGA2_TC008814 [Tribolium castaneum]
comp5584_c0_seq1	GO:0016021	sensory neuron membrane protein
comp5584_c0_seq1	GO:0007155
comp5597_c0_seq1	GO:0020037	cytochrome b5-related
comp5597_c0_seq1	GO:0006629
comp5632_c0_seq1	GO:0008152	pol-like protein
comp5636_c0_seq1	GO:0017111	dynein beta
comp5636_c0_seq1	GO:0000166
comp5636_c0_seq1	GO:0006928
comp5636_c0_seq1	GO:0008152
comp5636_c0_seq1	EC:3.6.1
comp5636_c0_seq1	EC:3.6.1.15
comp5646_c0_seq1	GO:0003676	ribonuclease hi
comp5646_c0_seq1	GO:0090501
comp5646_c0_seq1	GO:0003824
comp5649_c0_seq1	GO:0006259	reverse transcriptase r
comp5649_c0_seq1	GO:0003676
comp5671_c1_seq1	GO:0090304	af134900_2pol-like protein
comp5710_c0_seq1	GO:0016020	synaptotagmin i isoform a
comp5710_c0_seq1	GO:0008021
comp5710_c0_seq1	GO:0006810
comp5710_c0_seq1	GO:0005215
comp5729_c0_seq1	GO:0090304	hypothetical protein TcasGA2_TC001480; uncharacterized protein loc100121110
comp5729_c0_seq1	GO:1901363
comp5729_c0_seq1	GO:0097159
comp5748_c0_seq1	GO:0016021	ph-sensitive chloride channel precursor
comp5748_c0_seq1	GO:0034220
comp5748_c0_seq1	GO:0005230
comp5748_c0_seq1	GO:0005886
comp5788_c0_seq1	GO:0003677	retrotransposon ty1-copia subclass
comp5788_c0_seq1	GO:0016023
comp5788_c0_seq1	GO:0006310
comp5788_c0_seq2	GO:0005488	retrotransposon ty1-copia subclass
comp5808_c0_seq1	GO:0016021	sodium leak channel non-selective
comp5808_c0_seq1	GO:0005216
comp5808_c0_seq1	GO:0034220
comp5808_c0_seq2	GO:0016021	sodium leak channel non-selective
comp5808_c0_seq2	GO:0005216
comp5808_c0_seq2	GO:0034220
comp5966_c0_seq1	GO:0005488	rna-directed dna polymerase from transposon x- partial
comp5979_c0_seq1	GO:0006139	nonstructural protein
comp5986_c0_seq1	GO:0005488	PREDICTED: uncharacterized protein LOC103521281, partial; uncharacterized protein partial
comp5996_c0_seq1	GO:0003964	reverse partial
comp5996_c0_seq1	GO:0006278
comp5996_c0_seq1	GO:0003723
comp5996_c0_seq1	GO:0016787
comp5996_c0_seq1	EC:2.7.7.49
comp5997_c0_seq1	GO:0016491	15-hydroxyprostaglandin dehydrogenase
comp5997_c0_seq1	GO:0008152
comp6005_c0_seq1	GO:0008152	pol-like protein
comp6026_c0_seq1	GO:0006935	neuropeptide receptor a32
comp6026_c0_seq1	GO:0007268
comp6026_c0_seq1	GO:0005886
comp6026_c0_seq1	GO:0007217
comp6026_c0_seq1	GO:0004983
comp6026_c0_seq1	GO:0004995
comp6026_c0_seq1	GO:0004950
comp6026_c0_seq1	GO:0070098
comp6026_c0_seq1	GO:0016021
comp6026_c0_seq1	GO:0007218
comp6026_c0_seq1	GO:0007187
comp6031_c0_seq1	GO:0006355	homeobox protein goosecoid
comp6031_c0_seq1	GO:0003700
comp6031_c0_seq1	GO:0043565
comp6031_c0_seq1	GO:0005634
comp6031_c0_seq1	GO:0005667
comp6031_c0_seq1	GO:0045449
comp6126_c0_seq1	GO:0006836	sodium- and chloride-dependent glycine transporter 1-like
comp6126_c0_seq1	GO:0005328
comp6126_c0_seq1	GO:0016021
comp6126_c0_seq1	GO:0035725
comp6186_c0_seq1	GO:0043401	coup-tf svp nuclear hormone receptor
comp6186_c0_seq1	GO:0006357
comp6186_c0_seq1	GO:0008270
comp6186_c0_seq1	GO:0030522
comp6186_c0_seq1	GO:0043565
comp6186_c0_seq1	GO:0003707
comp6186_c0_seq1	GO:0004879
comp6186_c0_seq1	GO:0005634
comp6268_c0_seq1	GO:0016021	adipokinetic hormone receptor
comp6268_c0_seq1	GO:0016500
comp6268_c0_seq1	GO:0005000
comp6268_c0_seq1	GO:0007187
comp6330_c0_seq1	GO:0006355	protein vestigial
comp6330_c0_seq1	GO:0005634
comp6331_c0_seq1	GO:0016021	heparan sulfate 2-o-sulfotransferase pipe
comp6331_c0_seq1	GO:0008152
comp6331_c0_seq1	GO:0008146
comp6511_c0_seq1	GO:0005097	tbc1 domain family member 19 isoform x2
comp6511_c0_seq1	GO:0032851
comp6578_c0_seq1	GO:0090304	pol-like protein
comp6620_c0_seq1	GO:0004871	hypoxia-inducible factor 1
comp6620_c0_seq1	GO:0006355
comp6620_c0_seq1	GO:0003677
comp6620_c0_seq1	GO:0005524
comp6620_c0_seq1	GO:0046983
comp6620_c0_seq1	GO:0004812
comp6620_c0_seq1	GO:0007165
comp6620_c0_seq1	GO:0006418
comp6620_c0_seq1	GO:0005634
comp6620_c0_seq1	EC:6.1.1
comp6628_c0_seq1	GO:0015672	af132513_1 na+-k+ atpase alpha subunit
comp6628_c0_seq1	GO:0019829
comp6628_c0_seq1	GO:0046872
comp6628_c0_seq1	GO:0006754
comp6628_c0_seq1	GO:0016021
comp6628_c0_seq1	GO:0034220
comp6628_c0_seq1	GO:0015077
comp6628_c0_seq1	GO:0006200
comp6628_c0_seq1	GO:0005524
comp6628_c0_seq1	EC:3.6.1
comp6628_c0_seq1	EC:3.6.1.3
comp6628_c0_seq1	EC:3.6.1.15
comp6666_c0_seq1	GO:0003777	dynein heavy chain axonemal-like
comp6666_c0_seq1	GO:0030286
comp6666_c0_seq1	GO:0006200
comp6666_c0_seq1	GO:0005524
comp6666_c0_seq1	GO:0007018
comp6666_c0_seq1	GO:0016887
comp6666_c0_seq1	GO:0005874
comp6666_c0_seq1	EC:3.6.1
comp6666_c0_seq1	EC:3.6.1.3
comp6666_c0_seq1	EC:3.6.1.15
comp6670_c0_seq1	GO:0020037	PREDICTED: uncharacterized protein LOC656619; uncharacterized protein loc656619
comp6670_c0_seq1	GO:0004601
comp6670_c0_seq1	GO:0055114
comp6670_c0_seq1	GO:0006979
comp6670_c0_seq1	GO:0006804
comp6670_c0_seq1	EC:1.11.1.7
comp6681_c0_seq1	GO:0006520	tyrosine aminotransferase
comp6681_c0_seq1	GO:0008483
comp6687_c0_seq1	GO:0044260	pol-like protein
comp6687_c0_seq1	GO:0090305
comp6729_c0_seq1	GO:0008233	serine protease p80
comp6737_c0_seq1	GO:0007264	ras-like protein 3
comp6737_c0_seq1	GO:0006184
comp6737_c0_seq1	GO:0003924
comp6737_c0_seq1	GO:0016020
comp6737_c0_seq1	GO:0005525
comp6737_c0_seq1	EC:3.6.1
comp6737_c0_seq1	EC:3.6.1.15
comp6786_c0_seq1	GO:0000785	structural maintenance of chromosomes protein 3
comp6786_c0_seq1	GO:0045502
comp6786_c0_seq1	GO:0034991
comp6786_c0_seq1	GO:0005604
comp6786_c0_seq1	GO:0036033
comp6786_c0_seq1	GO:0006310
comp6786_c0_seq1	GO:0005737
comp6786_c0_seq1	GO:0046982
comp6786_c0_seq1	GO:0019827
comp6786_c0_seq1	GO:0000775
comp6786_c0_seq1	GO:0007067
comp6786_c0_seq1	GO:0007126
comp6786_c0_seq1	GO:0007165
comp6786_c0_seq1	GO:0000800
comp6786_c0_seq1	GO:0016363
comp6786_c0_seq1	GO:0003682
comp6786_c0_seq1	GO:0007062
comp6786_c0_seq1	GO:0032876
comp6786_c0_seq1	GO:0005524
comp6786_c0_seq1	GO:0000922
comp6786_c0_seq1	GO:0006281
comp6786_c0_seq1	GO:0030286
comp6797_c0_seq1	GO:0005488	unknown; unknown [Dendroctonus ponderosae]
comp6797_c0_seq1	GO:0006979
comp6797_c0_seq1	GO:0004601
comp6797_c0_seq1	GO:0044710
comp6797_c0_seq1	GO:0006804
comp6797_c0_seq1	EC:1.11.1.7
comp6800_c0_seq1	GO:0005488	hypothetical protein TcasGA2_TC001504; hypothetical protein TcasGA2_TC001504 [Tribolium castaneum]
comp6804_c0_seq1	GO:0006464	tubulin polyglutamylase ttll13-like
comp6810_c0_seq1	GO:0006259	hypothetical protein EAI_00469; hypothetical protein EAI_00469 [Harpegnathos saltator]
comp6819_c0_seq1	GO:0016020	synaptotagmin-7 isoform x4
comp6819_c0_seq1	GO:0008021
comp6819_c0_seq1	GO:0006810
comp6819_c0_seq1	GO:0005215
comp6821_c0_seq1	GO:0046983	zinc finger mym-type protein 1- partial; uncharacterized protein loc101234992
comp6831_c0_seq1	GO:0003824	protein disulfide-isomerase a3
comp6899_c0_seq1	GO:0006259	reverse transcriptase and recombinase; uncharacterized protein loc103577389
comp6904_c0_seq1	GO:0006355	homeobox protein ceh-30
comp6904_c0_seq1	GO:0003700
comp6904_c0_seq1	GO:0043565
comp6904_c0_seq1	GO:0005634
comp6904_c0_seq1	GO:0005667
comp6904_c0_seq1	GO:0045449
comp6904_c0_seq2	GO:0006355	homeobox protein ceh-30
comp6904_c0_seq2	GO:0003700
comp6904_c0_seq2	GO:0043565
comp6904_c0_seq2	GO:0005634
comp6904_c0_seq2	GO:0005667
comp6904_c0_seq2	GO:0045449
comp6921_c0_seq1	GO:0051090	transcription initiation factor tfiid subunit 6-like
comp6921_c0_seq1	GO:0005634
comp6929_c0_seq1	GO:0008152	pol-like protein
comp6971_c0_seq1	GO:0005488	transposon ty3-g gag-pol polyprotein isoform x2
comp6971_c1_seq1	GO:0006259	hypothetical protein TcasGA2_TC007543; uncharacterized protein partial
comp6971_c1_seq1	GO:0046872
comp6971_c1_seq1	GO:0003676
comp6982_c0_seq1	GO:1902600	sodium hydrogen exchanger 3
comp6982_c0_seq1	GO:0015385
comp6982_c0_seq1	GO:0006885
comp6982_c0_seq1	GO:0016021
comp6982_c0_seq1	GO:0035725
comp7004_c0_seq1	GO:0016747	nose resistant to fluoxetine protein 6-like
comp7004_c0_seq1	GO:0008152
comp7014_c0_seq1	GO:0006836	sodium- and chloride-dependent gaba transporter 1
comp7014_c0_seq1	GO:0005328
comp7014_c0_seq1	GO:0016021
comp7014_c0_seq1	GO:0035725
comp7014_c1_seq1	GO:0006836	sodium chloride dependent neurotransmitter transporter
comp7014_c1_seq1	GO:0005328
comp7014_c1_seq1	GO:0016021
comp7014_c1_seq1	GO:0035725
comp7080_c0_seq1	GO:0003964	hypothetical protein TcasGA2_TC005297; uncharacterized protein loc103516131
comp7080_c0_seq1	GO:0006278
comp7080_c0_seq1	GO:0003723
comp7080_c0_seq1	EC:2.7.7.49
comp7086_c0_seq1	GO:0005549	PREDICTED: uncharacterized protein LOC100141618; uncharacterized protein loc100141618
comp7106_c0_seq1	GO:0006355	transposable element tcb2 transposase
comp7106_c0_seq1	GO:0006313
comp7106_c0_seq1	GO:0003677
comp7106_c0_seq1	GO:0008270
comp7106_c0_seq1	GO:0004803
comp7106_c0_seq1	GO:0015074
comp7172_c0_seq1	GO:0006259	transposable element tc3 transposase
comp7184_c0_seq1	GO:0005488	zinc finger mym-type protein 1-like
comp7209_c0_seq1	GO:0004713	discoidin domain-containing receptor 2-like
comp7209_c0_seq1	GO:0018108
comp7209_c0_seq1	GO:0007155
comp7209_c0_seq1	GO:0005524
comp7209_c0_seq1	EC:2.7.10
comp7209_c0_seq2	GO:0004713	discoidin domain-containing receptor 2-like
comp7209_c0_seq2	GO:0018108
comp7209_c0_seq2	GO:0007155
comp7209_c0_seq2	GO:0005524
comp7209_c0_seq2	EC:2.7.10
comp7217_c0_seq1	GO:0003779	filamin-a isoform x2
comp7286_c0_seq1	GO:0010466	hypothetical protein TcasGA2_TC011986; low quality protein: uncharacterized protein loc658528
comp7286_c0_seq1	GO:0005576
comp7286_c0_seq1	GO:0030414
comp7286_c0_seq1	GO:0005509
comp7316_c0_seq1	GO:0004872	ionotropic glutamate receptor subunit ia
comp7316_c0_seq1	GO:0005886
comp7316_c0_seq1	GO:0005230
comp7316_c0_seq1	GO:0055085
comp7316_c0_seq1	GO:0006811
comp7316_c0_seq1	GO:0007165
comp7316_c0_seq1	GO:0044425
comp7316_c0_seq1	GO:0045202
comp7324_c0_seq1	GO:0008152	hypothetical protein CAPTEDRAFT_187709; uncharacterized protein loc100572585
comp7349_c0_seq1	GO:0016021	xenotropic and polytropic retrovirus receptor 1
comp7372_c0_seq1	GO:0046872	laccase-3- partial
comp7379_c0_seq1	GO:0005488	hypothetical protein TcasGA2_TC009733; hypothetical protein TcasGA2_TC009733 [Tribolium castaneum]
comp7394_c0_seq1	GO:0006259	hypothetical protein TcasGA2_TC010686; uncharacterized protein loc103309501
comp7394_c0_seq1	GO:0003676
comp7403_c0_seq1	GO:0003676	zinc finger protein 768-like isoform x2
comp7403_c0_seq1	GO:0046872
comp7512_c0_seq1	GO:0005488	hypothetical protein TcasGA2_TC008496; hypothetical protein TcasGA2_TC008496 [Tribolium castaneum]
comp7546_c0_seq1	GO:0090304	rna-directed dna polymerase from mobile element partial
comp7619_c0_seq1	GO:0042302	cuticular protein 34
comp7619_c1_seq1	GO:0042302	endocuticle structural glycoprotein bd-8
comp7684_c0_seq1	GO:0050896	rna-directed dna polymerase from mobile element jockey-like
comp7827_c0_seq1	GO:0008152	pol-like protein
comp7835_c0_seq1	GO:0009987	rna-directed dna polymerase from mobile element jockey-like
comp7872_c0_seq2	GO:0005488	hypothetical protein X777_06950, partial; hypothetical protein X777_06950, partial [Cerapachys biroi]
comp7929_c0_seq1	GO:0090304	endonuclease-reverse transcriptase; uncharacterized protein loc101746158
comp7929_c0_seq1	GO:0003824
comp7991_c0_seq1	GO:0007156	low quality protein: proto-oncogene tyrosine-protein kinase receptor ret
comp7991_c0_seq1	GO:0004713
comp7991_c0_seq1	GO:0018108
comp7991_c0_seq1	GO:0005509
comp7991_c0_seq1	GO:0005524
comp7991_c0_seq1	GO:0016020
comp7991_c0_seq1	EC:2.7.10
comp7991_c0_seq2	GO:0043167	ret oncogene
comp7991_c0_seq2	GO:0004672
comp7991_c0_seq2	GO:0006468
comp7991_c0_seq2	GO:0000166
comp7996_c0_seq1	GO:0048870	growth arrest-specific protein 8
comp7996_c0_seq1	GO:0031514
comp7996_c1_seq1	GO:0048870	growth arrest-specific protein 8
comp7996_c1_seq1	GO:0031514
comp8068_c0_seq2	GO:0008236	neuroendocrine convertase 1-like
comp8091_c0_seq1	GO:0016020	PREDICTED: aquaporin-12; PREDICTED: aquaporin-12 [Tribolium castaneum]
comp8091_c0_seq2	GO:0016021	PREDICTED: aquaporin-12; PREDICTED: aquaporin-12 [Tribolium castaneum]
comp8091_c0_seq2	GO:0006810
comp8091_c0_seq2	GO:0005215
comp8097_c0_seq1	GO:0006979	alkyl hydroperoxide reductase
comp8097_c0_seq1	GO:0055114
comp8097_c0_seq1	GO:0051920
comp8097_c0_seq1	EC:1.11.1.15
comp8120_c0_seq1	GO:0090304	lian-aa1 retrotransposon protein; uncharacterized protein loc103317132
comp8120_c0_seq2	GO:0044260	lian-aa1 retrotransposon protein; uncharacterized protein loc103317132
comp8120_c0_seq2	GO:0090305
comp8124_c0_seq1	GO:0020037	cytochrome p450 4- partial
comp8124_c0_seq1	GO:0016705
comp8124_c0_seq1	GO:0004497
comp8124_c0_seq1	GO:0005506
comp8124_c0_seq1	GO:0055114
comp8127_c0_seq1	GO:0006904	protein rop
comp8161_c0_seq1	GO:0003676	leucine-rich repeat-containing protein ddb_g0290503 isoform x2
comp8161_c0_seq1	GO:0046872
comp8161_c0_seq2	GO:0003676	leucine-rich repeat-containing protein ddb_g0290503 isoform x2
comp8161_c0_seq2	GO:0046872
comp8198_c0_seq1	GO:0005488	PREDICTED: uncharacterized protein LOC100141851 isoform X3; uncharacterized protein loc100141851 isoform x3
comp8220_c0_seq1	GO:0090304	rna-directed dna polymerase from mobile element partial
comp8260_c0_seq1	GO:0043170	endonuclease-reverse transcriptase
comp8260_c0_seq1	GO:0044238
comp8260_c0_seq1	GO:0003824
comp8261_c0_seq1	GO:0007268	neuropeptide y receptor type 2
comp8261_c0_seq1	GO:0004983
comp8261_c0_seq1	GO:0016021
comp8261_c0_seq1	GO:0007218
comp8261_c0_seq1	GO:0007187
comp8261_c1_seq1	GO:0007268	prolactin-releasing peptide receptor
comp8261_c1_seq1	GO:0004983
comp8261_c1_seq1	GO:0016021
comp8261_c1_seq1	GO:0007218
comp8261_c1_seq1	GO:0007187
comp8262_c0_seq1	GO:0016021	probable g-protein coupled receptor no9
comp8262_c0_seq1	GO:0071875
comp8262_c0_seq1	GO:0004935
comp8262_c0_seq1	GO:0005886
comp8262_c0_seq1	GO:0007187
comp8283_c0_seq1	GO:0045211	nmda-type glutamate receptor subunit variant 11 ( )
comp8283_c0_seq1	GO:0030054
comp8283_c0_seq1	GO:0034220
comp8283_c0_seq1	GO:0005234
comp8283_c0_seq1	GO:0004970
comp8283_c0_seq1	GO:0016021
comp8283_c0_seq1	GO:0035235
comp8283_c0_seq1	GO:0007268
comp8283_c0_seq2	GO:0045211	nmda-type glutamate receptor subunit variant 11 ( )
comp8283_c0_seq2	GO:0030054
comp8283_c0_seq2	GO:0034220
comp8283_c0_seq2	GO:0005234
comp8283_c0_seq2	GO:0004970
comp8283_c0_seq2	GO:0016021
comp8283_c0_seq2	GO:0035235
comp8283_c0_seq2	GO:0007268
comp8367_c0_seq1	GO:0006259	transposon ty3-g gag-pol polyprotein
comp8367_c0_seq1	GO:0003676
comp8410_c0_seq1	GO:0016020	synaptotagmin-5 isoform x3
comp8410_c0_seq1	GO:0008021
comp8410_c0_seq1	GO:0006810
comp8410_c0_seq1	GO:0005215
comp8423_c0_seq1	GO:0006259	hypothetical protein TcasGA2_TC016027; uncharacterized protein loc103312617 isoform x3
comp8423_c0_seq1	GO:0046872
comp8423_c0_seq1	GO:0003676
comp8485_c0_seq1	GO:0008236	inactive dipeptidyl peptidase 10
comp8485_c0_seq1	GO:0016020
comp8485_c0_seq1	GO:0006508
comp8485_c1_seq1	GO:0008236	inactive dipeptidyl peptidase 10
comp8485_c1_seq1	GO:0016020
comp8485_c1_seq1	GO:0006508
comp8518_c0_seq1	GO:0006508	cathepsin b precursor
comp8518_c0_seq1	GO:0050790
comp8518_c0_seq1	GO:0004197
comp8518_c0_seq1	EC:3.4.22
comp8518_c0_seq1	EC:3.4
comp8525_c0_seq1	GO:0044260	hypothetical protein TcasGA2_TC016325; hypothetical protein TcasGA2_TC016325 [Tribolium castaneum]
comp8525_c0_seq1	GO:0090304
comp8572_c0_seq1	GO:0006259	retrovirus-related pol polyprotein from transposon partial
comp8572_c0_seq1	GO:0003676
comp8577_c0_seq1	GO:0016021	facilitated trehalose transporter tret1-2 homolog
comp8577_c0_seq1	GO:0022891
comp8577_c0_seq1	GO:0008152
comp8577_c0_seq1	GO:0003824
comp8577_c0_seq1	GO:0055085
comp8582_c0_seq1	GO:0006259	tyrosine recombinase
comp8583_c0_seq1	GO:0005488	zinc finger bed domain-containing protein 1-like
comp8595_c0_seq1	GO:0044260	pol-like protein
comp8595_c0_seq1	GO:0090305
comp8605_c0_seq1	GO:0090305	ras-specific guanine nucleotide-releasing factor 2-like
comp8608_c0_seq1	GO:0090304	pol-like protein
comp8615_c0_seq1	GO:0006508	cytosolic carboxypeptidase 6 isoform x2
comp8615_c0_seq1	GO:0004181
comp8615_c0_seq1	GO:0008270
comp8615_c0_seq1	EC:3.4.17
comp8618_c0_seq1	GO:0003824	phospholipase a1 member a-like
comp8618_c0_seq2	GO:0005576	phospholipase a1 member a-like
comp8618_c0_seq2	GO:0016787
comp8618_c0_seq2	GO:0006629
comp8657_c0_seq1	GO:0004725	receptor-type tyrosine-protein phosphatase kappa isoform x2
comp8657_c0_seq1	GO:0035335
comp8657_c0_seq1	GO:0006570
comp8657_c0_seq1	EC:3.1.3.16
comp8657_c0_seq1	EC:3.1
comp8657_c0_seq1	EC:3.1.3.48
comp8657_c0_seq1	EC:3.1.3.41
comp8657_c0_seq2	GO:0004725	receptor-type tyrosine-protein phosphatase kappa
comp8657_c0_seq2	GO:0035335
comp8657_c0_seq2	GO:0006570
comp8657_c0_seq2	EC:3.1.3.16
comp8657_c0_seq2	EC:3.1
comp8657_c0_seq2	EC:3.1.3.48
comp8657_c0_seq2	EC:3.1.3.41
comp8669_c0_seq1	GO:0003777	dynein heavy chain axonemal
comp8669_c0_seq1	GO:0030286
comp8669_c0_seq1	GO:0006200
comp8669_c0_seq1	GO:0005524
comp8669_c0_seq1	GO:0007018
comp8669_c0_seq1	GO:0016887
comp8669_c0_seq1	GO:0005874
comp8669_c0_seq1	EC:3.6.1
comp8669_c0_seq1	EC:3.6.1.3
comp8669_c0_seq1	EC:3.6.1.15
comp8727_c0_seq1	GO:0016020	7 transmembrane receptor
comp8727_c0_seq1	GO:0004930
comp8727_c0_seq1	GO:0007186
comp8728_c0_seq1	GO:0005488	chimeric r1 r2 retrotransposon
comp8749_c0_seq1	GO:0004649	poly(adp-ribose) glycohydrolase 1-like
comp8749_c0_seq1	GO:0005975
comp8749_c0_seq1	EC:3.2.1.143
comp8759_c0_seq1	GO:0005887	dopamine receptor 1
comp8759_c0_seq1	GO:0007268
comp8759_c0_seq1	GO:0004952
comp8759_c0_seq1	GO:0007212
comp8759_c0_seq1	GO:0007187
comp8768_c0_seq1	GO:0034765	paralytic b
comp8768_c0_seq1	GO:0005509
comp8768_c0_seq1	GO:0001518
comp8768_c0_seq1	GO:0005248
comp8768_c0_seq1	GO:0035725
comp8806_c0_seq1	GO:0008152	cystathionine gamma-lyase
comp8806_c0_seq1	GO:0030170
comp8806_c0_seq1	GO:0003824
comp8806_c1_seq1	GO:0009987	cystathionine gamma-lyase
comp8806_c1_seq1	GO:0003824
comp8806_c1_seq1	GO:0008152
comp8820_c0_seq1	GO:0019028	PREDICTED: uncharacterized protein LOC660010; uncharacterized protein loc660010
comp8820_c1_seq1	GO:0019028	isoform c
comp8826_c0_seq1	GO:0052547	cystatin 2e; uncharacterized protein loc662417 isoform x1
comp8889_c0_seq1	GO:0006259	hypothetical protein TcasGA2_TC002041; uncharacterized protein loc101738639
comp8889_c0_seq1	GO:0003676
comp8893_c0_seq1	GO:0008152	pol-like protein; uncharacterized protein loc103519282
comp8952_c0_seq1	GO:0006259	reverse transcriptase and recombinase
comp8993_c1_seq1	GO:0046872	hypothetical protein YQE_11291, partial; uncharacterized protein loc103313183
comp8999_c0_seq1	GO:0044765	preprotein translocase subunit-like protein
comp8999_c0_seq1	GO:0006886
comp8999_c0_seq1	GO:1901363
comp8999_c0_seq1	GO:0097159
comp8999_c1_seq1	GO:0015031	preprotein translocase subunit-like protein
comp9006_c0_seq1	GO:0042302	larvae cuticle protein
comp9007_c0_seq1	GO:0008152	pol-like protein
comp9007_c0_seq2	GO:0008152	pol-like protein
comp9010_c0_seq1	GO:0005488	PREDICTED: uncharacterized protein LOC101735321; uncharacterized protein loc101735321
comp9010_c1_seq1	GO:0005488	PREDICTED: uncharacterized protein LOC101735321; uncharacterized protein loc101735321
comp9014_c0_seq1	GO:0090304	endonuclease-reverse transcriptase; uncharacterized protein loc101746158
comp9014_c0_seq1	GO:0003824
comp9047_c1_seq1	GO:0005509	low quality protein: mucin-17
comp9076_c0_seq1	GO:0008146	heparan sulfate sulfotransferase
comp9076_c0_seq1	GO:0008152
comp9151_c0_seq1	GO:0003676	zinc finger protein 583
comp9151_c0_seq1	GO:0046872
comp9171_c0_seq1	GO:0005488	zinc finger bed domain-containing protein 1-like
comp9307_c0_seq1	GO:0005488	zinc finger protein xfin
comp9313_c0_seq1	GO:0006259	hypothetical protein TcasGA2_TC016027; hypothetical protein TcasGA2_TC016027 [Tribolium castaneum]
comp9313_c0_seq1	GO:0046872
comp9313_c0_seq1	GO:0003676
comp9313_c0_seq1	GO:0003824
comp9353_c0_seq1	GO:0005488	silent chromatin protein esc1-like
comp9375_c0_seq1	GO:0006811	pickpocket protein 28-like
comp9375_c0_seq2	GO:0055085	pickpocket protein 28-like
comp9375_c0_seq2	GO:0006811
comp9382_c0_seq1	GO:0016020	probable g-protein coupled receptor mth-like 3
comp9382_c0_seq1	GO:0007166
comp9382_c0_seq1	GO:0004888
comp9407_c0_seq1	GO:0006355	paired box protein pax-
comp9407_c0_seq1	GO:0043565
comp9407_c0_seq1	GO:0003700
comp9407_c0_seq1	GO:0007275
comp9407_c0_seq1	GO:0005634
comp9407_c0_seq1	GO:0005667
comp9407_c0_seq1	GO:0045449
comp9410_c0_seq1	GO:0016021	probable g-protein coupled receptor 52
comp9410_c0_seq1	GO:0007186
comp9410_c0_seq1	GO:0004930
comp9485_c0_seq1	GO:0090304	pol-like protein
comp9504_c0_seq1	GO:0005488	hypothetical protein CAPTEDRAFT_142524, partial; hypothetical protein CAPTEDRAFT_142524, partial [Capitella teleta]
comp9520_c0_seq1	GO:0005488	hypothetical protein TcasGA2_TC005297; hypothetical protein TcasGA2_TC005297 [Tribolium castaneum]
comp9551_c0_seq1	GO:0044699	odorant receptor 9a
comp9551_c0_seq1	GO:0050896
comp9564_c0_seq1	GO:0008237	endoplasmic reticulum aminopeptidase 1-like isoform x4
comp9564_c0_seq1	GO:0006508
comp9564_c0_seq1	GO:0008270
comp9564_c0_seq1	GO:0004177
comp9564_c0_seq1	EC:3.4.11
comp9603_c0_seq1	GO:0003964	reverse transcriptase
comp9603_c0_seq1	GO:0006278
comp9603_c0_seq1	GO:0003723
comp9603_c0_seq1	GO:0015074
comp9603_c0_seq1	EC:2.7.7.49
comp9615_c0_seq1	GO:0046872	rna-directed dna polymerase from mobile element jockey- partial
comp9615_c0_seq1	GO:0009987
comp9615_c0_seq1	GO:0003824
comp9650_c0_seq1	GO:0005488	hypothetical protein TcasGA2_TC005297; hypothetical protein TcasGA2_TC005297 [Tribolium castaneum]
comp9698_c0_seq1	GO:0016021	glycine receptor subunit alpha-4 isoform x2
comp9698_c0_seq1	GO:0034220
comp9698_c0_seq1	GO:0005230
comp9698_c0_seq1	GO:0005886
comp9757_c0_seq1	GO:0044260	pol-like protein
comp9757_c0_seq1	GO:0090305
comp9811_c0_seq1	GO:0005488	PREDICTED: uncharacterized protein LOC100160378, partial; uncharacterized protein partial
comp9853_c0_seq1	GO:0044763	soluble guanylate cyclase 88e
comp9853_c0_seq1	GO:0016829
comp9853_c1_seq1	GO:0035556	soluble guanylate cyclase 88e
comp9853_c1_seq1	GO:0004383
comp9853_c1_seq1	GO:0000166
comp9853_c1_seq1	GO:0020037
comp9853_c1_seq1	GO:0006182
comp9853_c1_seq1	GO:0006144
comp9853_c1_seq1	GO:0046039
comp9853_c1_seq1	EC:4.6.1.2
comp9864_c0_seq1	GO:0030170	cysteine sulfinic acid decarboxylase-like
comp9864_c0_seq1	GO:0019752
comp9864_c0_seq1	GO:0016831
comp9867_c0_seq1	GO:0071805	sodium-and chloride-activated atp-sensitive potassium channel
comp9867_c0_seq1	GO:0015269
comp9867_c0_seq1	GO:0016020
comp9926_c0_seq1	GO:0008152	rna-directed dna polymerase from transposon x- partial
comp9931_c0_seq1	GO:0046872	PREDICTED: uncharacterized protein LOC103314091; uncharacterized protein loc103314091
comp9931_c0_seq2	GO:0008270	hypothetical protein D910_06557; uncharacterized protein loc103314091
comp9933_c0_seq1	GO:0008270	protein-methionine sulfoxide oxidase mical isoform x1
comp9935_c0_seq1	GO:0006259	hypothetical protein SINV_03325; uncharacterized protein loc100121360
comp9946_c0_seq1	GO:0007268	pyroglutamylated rfamide peptide receptor-like
comp9946_c0_seq1	GO:0004983
comp9946_c0_seq1	GO:0016021
comp9946_c0_seq1	GO:0007218
comp9946_c0_seq1	GO:0007187
comp9987_c0_seq1	GO:0090304	pol-like protein
comp10045_c0_seq1	GO:0006259	transposable element tc1 partial
comp10121_c0_seq1	GO:0016021	PREDICTED: uncharacterized protein LOC655273; uncharacterized protein loc655273
comp10121_c0_seq1	GO:0035556
comp10121_c0_seq1	GO:0004016
comp10121_c0_seq1	GO:0000166
comp10121_c0_seq1	GO:0006171
comp10121_c0_seq1	GO:0006144
comp10121_c0_seq1	EC:4.6.1.1
comp10121_c1_seq1	GO:0035556	hypothetical protein TcasGA2_TC013718; uncharacterized protein loc655273
comp10121_c1_seq1	GO:0016849
comp10121_c1_seq1	GO:0009190
comp10185_c0_seq1	GO:0003964	hypothetical protein TcasGA2_TC009401; hypothetical protein TcasGA2_TC009401 [Tribolium castaneum]
comp10185_c0_seq1	GO:0006278
comp10185_c0_seq1	GO:0003723
comp10185_c0_seq1	GO:0008270
comp10185_c0_seq1	EC:2.7.7.49
comp10225_c0_seq1	GO:0005488	hypothetical protein TcasGA2_TC016028; hypothetical protein TcasGA2_TC016028 [Tribolium castaneum]
comp10225_c0_seq2	GO:0005488	transposon ty3-g gag-pol polyprotein isoform x2
comp10253_c0_seq1	GO:0008233	a disintegrin and metalloproteinase with thrombospondin motifs 7-like
comp10298_c0_seq1	GO:0097159	u2-associated sr140 protein
comp10298_c0_seq1	GO:1901363
comp10298_c0_seq2	GO:0003676	u2 snrnp-associated surp motif-containing protein
comp10319_c0_seq1	GO:0003676	rna-directed dna polymerase from mobile element partial
comp10319_c0_seq1	GO:0090501
comp10319_c0_seq1	GO:0003824
comp10320_c0_seq1	GO:0005245	voltage-dependent t-type calcium channel subunit alpha-1g
comp10320_c0_seq1	GO:0034765
comp10320_c0_seq1	GO:0070588
comp10320_c0_seq1	GO:0005891
comp10320_c1_seq1	GO:0005245	voltage-dependent t-type calcium channel subunit alpha-1g
comp10320_c1_seq1	GO:0034765
comp10320_c1_seq1	GO:0070588
comp10320_c1_seq1	GO:0005891
comp10321_c0_seq1	GO:0006811	two pore potassium channel protein sup-9
comp10321_c0_seq1	GO:0016020
comp10326_c0_seq1	GO:0055085	sodium- and chloride-dependent glycine transporter 1-like
comp10326_c0_seq1	GO:0006812
comp10362_c0_seq1	GO:0004553	brain chitinase and chia
comp10362_c0_seq1	GO:0006030
comp10362_c0_seq1	GO:0005975
comp10388_c1_seq1	GO:0005509	low quality protein: mucin-17
comp10393_c0_seq1	GO:0003964	reverse transcriptase
comp10393_c0_seq1	GO:0006278
comp10393_c0_seq1	GO:0003723
comp10393_c0_seq1	GO:0015074
comp10393_c0_seq1	EC:2.7.7.49
comp10393_c1_seq1	GO:0003964	hypothetical protein TcasGA2_TC002008; uncharacterized protein loc103511678
comp10393_c1_seq1	GO:0006278
comp10393_c1_seq1	GO:0003723
comp10393_c1_seq1	GO:0015074
comp10393_c1_seq1	EC:2.7.7.49
comp10410_c0_seq1	GO:0008152	histone-lysine n-methyltransferase setmar
comp10410_c0_seq1	GO:0003824
comp10461_c0_seq1	GO:0044765	zinc transporter zip1
comp10461_c0_seq2	GO:0044765	zinc transporter zip1
comp10470_c0_seq1	GO:0016021	adipokinetic hormone receptor
comp10470_c0_seq1	GO:0016500
comp10470_c0_seq1	GO:0005000
comp10470_c0_seq1	GO:0007187
comp10525_c0_seq1	GO:0003676	piggybac transposable element-derived protein 3-like
comp10525_c0_seq1	GO:0046872
comp10533_c0_seq1	GO:0008152	carbonyl reductase
comp10533_c0_seq2	GO:0008152	carbonyl reductase
comp10539_c0_seq1	GO:0003676	transcriptional repressor scratch 1
comp10539_c0_seq1	GO:0046872
comp10540_c0_seq1	GO:0016740	low quality protein: proto-oncogene tyrosine-protein kinase receptor ret
comp10540_c1_seq1	GO:0005488	low quality protein: proto-oncogene tyrosine-protein kinase receptor ret
comp10540_c1_seq1	GO:0016301
comp10540_c1_seq1	GO:0016310
comp10541_c0_seq1	GO:0003964	pol polyprotein
comp10541_c0_seq1	GO:0006278
comp10541_c0_seq1	GO:0003723
comp10541_c0_seq1	GO:0015074
comp10541_c0_seq1	EC:2.7.7.49
comp10544_c0_seq1	GO:0003676	lim class homeobox transcription factor lmx
comp10654_c0_seq1	GO:0004889	nicotinic acetylcholine receptor a6 subunit isoform xxi
comp10654_c0_seq1	GO:0045211
comp10654_c0_seq1	GO:0030054
comp10654_c0_seq1	GO:0034220
comp10654_c0_seq1	GO:0006812
comp10654_c0_seq1	GO:0016021
comp10654_c0_seq1	GO:0007165
comp10654_c0_seq2	GO:0004889	nicotinic acetylcholine receptor a6 subunit isoform xx
comp10654_c0_seq2	GO:0045211
comp10654_c0_seq2	GO:0030054
comp10654_c0_seq2	GO:0034220
comp10654_c0_seq2	GO:0006812
comp10654_c0_seq2	GO:0016021
comp10654_c0_seq2	GO:0007165
comp10675_c0_seq1	GO:0006355	transcription factor rfx3 isoform x1
comp10675_c0_seq1	GO:0003677
comp10699_c0_seq1	GO:0006259	PREDICTED: uncharacterized protein LOC103573844; uncharacterized protein loc103573844
comp10716_c0_seq1	GO:0050660	glucose dehydrogenase
comp10716_c0_seq1	GO:0008812
comp10716_c0_seq1	GO:0055114
comp10716_c0_seq1	GO:0006066
comp10716_c0_seq1	GO:0006544
comp10716_c0_seq1	GO:0006563
comp10716_c0_seq1	GO:0006566
comp10716_c0_seq1	EC:1.1.99.1
comp10726_c0_seq1	GO:0046872	ac084763_20 gag-pol polyprotein
comp10726_c0_seq1	GO:0003677
comp10726_c0_seq1	GO:0005739
comp10726_c0_seq1	GO:0006310
comp10755_c0_seq1	GO:0044699	agap011631-pa-like protein
comp10755_c0_seq1	GO:0050896
comp10922_c1_seq1	GO:0008152	serpin 1b
comp10979_c1_seq1	GO:0044763	retinal guanylyl cyclase 2-like
comp10979_c1_seq1	GO:0044260
comp10979_c1_seq1	GO:1901363
comp10979_c1_seq1	GO:0006796
comp10979_c1_seq1	GO:0043167
comp10979_c1_seq1	GO:0034654
comp10979_c1_seq1	GO:0050794
comp10979_c1_seq1	GO:0016829
comp10979_c1_seq1	GO:0097159
comp10997_c0_seq1	GO:0005488	polyprotein (gag pol) of ty1 copia retrotransposon
comp10997_c0_seq2	GO:0003676	hypothetical protein SORBIDRAFT_07g025585; uncharacterized protein loc105033942
comp10997_c0_seq2	GO:0015074
comp11031_c0_seq1	GO:0004889	nicotinic acetylcholine receptor subunit a2
comp11031_c0_seq1	GO:0045211
comp11031_c0_seq1	GO:0030054
comp11031_c0_seq1	GO:0034220
comp11031_c0_seq1	GO:0006812
comp11031_c0_seq1	GO:0016021
comp11031_c0_seq1	GO:0007165
comp11031_c0_seq2	GO:0004889	nicotinic acetylcholine receptor subunit a2
comp11031_c0_seq2	GO:0045211
comp11031_c0_seq2	GO:0030054
comp11031_c0_seq2	GO:0034220
comp11031_c0_seq2	GO:0006812
comp11031_c0_seq2	GO:0016021
comp11031_c0_seq2	GO:0007165
comp11111_c0_seq1	GO:0006468	serine threonine-protein kinase 33-like isoform x2
comp11111_c0_seq1	GO:0005524
comp11111_c0_seq1	GO:0004674
comp11111_c0_seq1	GO:0009069
comp11111_c0_seq1	EC:2.7.11
comp11217_c0_seq1	GO:0005615	cell wall protein dan4 isoform x2
comp11217_c0_seq2	GO:0005615	uncharacterized threonine-rich gpi-anchored glycoprotein
comp11232_c0_seq1	GO:0003777	cytoplasmic dynein heavy
comp11232_c0_seq1	GO:0030286
comp11232_c0_seq1	GO:0006200
comp11232_c0_seq1	GO:0005524
comp11232_c0_seq1	GO:0007018
comp11232_c0_seq1	GO:0001539
comp11232_c0_seq1	GO:0016887
comp11232_c0_seq1	GO:0030031
comp11232_c0_seq1	GO:0005874
comp11232_c0_seq1	EC:3.6.1
comp11232_c0_seq1	EC:3.6.1.3
comp11232_c0_seq1	EC:3.6.1.15
comp11232_c1_seq1	GO:0017111	cytoplasmic dynein 2 heavy chain 1
comp11232_c1_seq1	GO:0044763
comp11232_c1_seq1	EC:3.6.1
comp11232_c1_seq1	EC:3.6.1.15
comp11261_c0_seq1	GO:0020037	cytochrome b5-related protein
comp11261_c0_seq1	GO:0046872
comp11261_c0_seq1	GO:0006629
comp11261_c1_seq1	GO:0005488	cytochrome b5-related protein
comp11298_c0_seq1	GO:0046872	hypothetical protein TcasGA2_TC001839; hypothetical protein TcasGA2_TC001839 [Tribolium castaneum]
comp11299_c0_seq1	GO:0015672	hypothetical protein YQE_03815, partial; hypothetical protein YQE_03815, partial [Dendroctonus ponderosae]
comp11299_c0_seq1	GO:0034220
comp11299_c0_seq1	GO:0030001
comp11309_c0_seq1	GO:0005488	hypothetical protein TcasGA2_TC016239; uncharacterized protein loc100904700
comp11310_c0_seq1	GO:0090304	endonuclease-reverse transcriptase
comp11310_c0_seq1	GO:0003824
comp11320_c0_seq1	GO:0016787	beta-galactosidase-1-like protein isoform x1
comp11320_c1_seq1	GO:0016787	beta-galactosidase-1-like protein 2
comp11344_c0_seq1	GO:0004889	acetylcholine receptor protein alpha 4 invertebrate
comp11344_c0_seq1	GO:0045211
comp11344_c0_seq1	GO:0030054
comp11344_c0_seq1	GO:0034220
comp11344_c0_seq1	GO:0006812
comp11344_c0_seq1	GO:0016021
comp11344_c0_seq1	GO:0007165
comp11344_c1_seq1	GO:0004889	nicotinic acetylcholine receptor subunit alpha1
comp11344_c1_seq1	GO:0045211
comp11344_c1_seq1	GO:0030054
comp11344_c1_seq1	GO:0034220
comp11344_c1_seq1	GO:0006812
comp11344_c1_seq1	GO:0016021
comp11344_c1_seq1	GO:0007165
comp11361_c0_seq1	GO:0044763	glutamate receptor kainate 2-like isoform x1
comp11361_c0_seq1	GO:0006810
comp11361_c0_seq1	GO:0016020
comp11361_c0_seq1	GO:0005215
comp11373_c0_seq1	GO:0005488	without isoform e
comp11373_c0_seq1	GO:0044238
comp11373_c0_seq1	GO:0044427
comp11373_c0_seq1	GO:1901360
comp11373_c0_seq1	GO:0065007
comp11373_c0_seq1	GO:0044237
comp11386_c0_seq1	GO:0006259	reverse transcriptase and recombinase
comp11410_c0_seq1	GO:0044260	pol-like protein
comp11410_c0_seq1	GO:0090304
comp11413_c0_seq1	GO:0005576	carbonic anhydrase-related protein 10
comp11413_c0_seq1	GO:0008270
comp11413_c0_seq1	GO:0004089
comp11413_c0_seq1	GO:0006730
comp11413_c0_seq1	GO:0006807
comp11413_c0_seq1	EC:4.2.1.1
comp11413_c0_seq2	GO:0005576	carbonic anhydrase-related protein 10
comp11413_c0_seq2	GO:0008270
comp11413_c0_seq2	GO:0004089
comp11413_c0_seq2	GO:0006730
comp11413_c0_seq2	GO:0006807
comp11413_c0_seq2	EC:4.2.1.1
comp11423_c0_seq1	GO:0090304	pol-like protein
comp11453_c0_seq1	GO:0044763	sphingomyelin phosphodiesterase-like
comp11453_c0_seq1	GO:0008152
comp11453_c0_seq1	GO:0016787
comp11462_c0_seq1	GO:0008152	pol-like protein
comp11536_c0_seq1	GO:0008152	superoxide dismutase
comp11558_c0_seq1	GO:0003676	tpa_inf: hypothetical conserved protein 1030; uncharacterized protein loc102802418
comp11558_c0_seq1	GO:0008270
comp11597_c0_seq1	GO:0003676	hypothetical protein TcasGA2_TC016243; hypothetical protein TcasGA2_TC016243 [Tribolium castaneum]
comp11820_c0_seq1	GO:0050896	odorant receptor 16
comp11820_c0_seq1	GO:0004871
comp11820_c0_seq1	GO:0007165
comp11824_c0_seq1	GO:0003777	dynein beta
comp11824_c0_seq1	GO:0030286
comp11824_c0_seq1	GO:0005509
comp11824_c0_seq1	GO:0005524
comp11824_c0_seq1	GO:0007018
comp11824_c0_seq1	GO:0008152
comp11824_c0_seq1	GO:0005874
comp11824_c0_seq1	EC:3.6.1
comp11824_c0_seq1	EC:3.6.1.15
comp11840_c0_seq1	GO:0005887	sodium- and chloride-dependent
comp11840_c0_seq1	GO:0006836
comp11840_c0_seq1	GO:0005328
comp11840_c0_seq1	GO:0035725
comp11840_c0_seq2	GO:0006836	sodium-dependent neutral amino acid transporter b at3
comp11840_c0_seq2	GO:0005328
comp11840_c0_seq2	GO:0016021
comp11840_c0_seq2	GO:0035725
comp11860_c0_seq1	GO:0045454	PREDICTED: uncharacterized protein LOC663955 isoform X4; uncharacterized protein loc663955 isoform x4
comp11888_c0_seq1	GO:0008152	rna-directed dna polymerase from mobile element partial
comp11892_c0_seq1	GO:0016787	endonuclease-reverse transcriptase
comp11892_c0_seq1	GO:0090304
comp11916_c0_seq1	GO:0003676	cg3995- partial
comp11997_c0_seq1	GO:0006259	transposon ty3-g gag-pol polyprotein
comp12100_c0_seq1	GO:0006200	atp-binding cassette sub-family a member 3-like isoform x5
comp12100_c0_seq1	GO:0005524
comp12100_c0_seq1	GO:0016887
comp12100_c0_seq1	EC:3.6.1
comp12100_c0_seq1	EC:3.6.1.3
comp12100_c0_seq1	EC:3.6.1.15
comp12115_c0_seq1	GO:0003824	reverse transcriptase
comp12119_c0_seq2	GO:0055085	monocarboxylate transporter 2
comp12119_c0_seq2	GO:0016021
comp12126_c0_seq1	GO:0055085	pickpocket protein 28
comp12126_c0_seq1	GO:0006811
comp12127_c0_seq1	GO:0055085	inorganic phosphate cotransporter
comp12127_c0_seq1	GO:0016021
comp12154_c0_seq1	GO:0005488	hypothetical protein D910_00209, partial; hypothetical protein D910_00209, partial [Dendroctonus ponderosae]
comp12246_c0_seq1	GO:0090305	hypothetical protein TcasGA2_TC001819; uncharacterized protein loc100575990
comp12246_c0_seq1	GO:0003677
comp12246_c0_seq1	GO:0004518
comp12246_c0_seq1	EC:3.1
comp12264_c1_seq1	GO:0005576	ves g 1 allergen
comp12264_c1_seq1	GO:0004806
comp12264_c1_seq1	GO:0016042
comp12264_c1_seq1	GO:0046486
comp12264_c1_seq1	EC:3.1.1
comp12264_c1_seq1	EC:3.1.1.1
comp12264_c1_seq1	EC:3.1.1.3
comp12276_c0_seq1	GO:0006259	reverse transcriptase and recombinase
comp12276_c0_seq1	GO:0003676
comp12276_c0_seq2	GO:0006259	reverse transcriptase and recombinase
comp12323_c0_seq1	GO:0042302	agap004690-pa-like protein
comp12341_c0_seq1	GO:0044260	rna-directed dna polymerase from mobile element partial
comp12341_c0_seq1	GO:0090305
comp12386_c0_seq1	GO:0044260	pol-like protein; uncharacterized protein loc103521246
comp12386_c0_seq1	GO:0090305
comp12386_c0_seq2	GO:0090304	pol-like protein
comp12442_c0_seq1	GO:0006810	synaptotagmin iv
comp12442_c0_seq1	GO:0043234
comp12442_c0_seq1	GO:0008021
comp12442_c0_seq1	GO:0051258
comp12442_c0_seq1	GO:0006184
comp12442_c0_seq1	GO:0003924
comp12442_c0_seq1	GO:0005215
comp12442_c0_seq1	GO:0016020
comp12442_c0_seq1	GO:0005525
comp12442_c0_seq1	EC:3.6.1
comp12442_c0_seq1	EC:3.6.1.15
comp12442_c0_seq2	GO:0006810	synaptotagmin iv
comp12442_c0_seq2	GO:0043234
comp12442_c0_seq2	GO:0008021
comp12442_c0_seq2	GO:0051258
comp12442_c0_seq2	GO:0006184
comp12442_c0_seq2	GO:0003924
comp12442_c0_seq2	GO:0005215
comp12442_c0_seq2	GO:0016020
comp12442_c0_seq2	GO:0005525
comp12442_c0_seq2	EC:3.6.1
comp12442_c0_seq2	EC:3.6.1.15
comp12470_c0_seq1	GO:0003964	pol2_drome ame: full=retrovirus-related pol polyprotein from transposon 297 includes: ame: full=protease includes: ame: full=reverse transcriptase includes: ame: full=endonuclease
comp12470_c0_seq1	GO:0006278
comp12470_c0_seq1	GO:0003723
comp12470_c0_seq1	EC:2.7.7.49
comp12485_c0_seq1	GO:0008152	pol-like protein
comp12490_c0_seq1	GO:0016787	sphingomyelin phosphodiesterase
comp12496_c0_seq1	GO:0016021	5-hydroxytryptamine receptor 2c-like
comp12496_c0_seq1	GO:0007186
comp12496_c0_seq1	GO:0004930
comp12508_c0_seq2	GO:0016311	dual specificity protein phosphatase 23-like
comp12508_c0_seq2	GO:0016791
comp12508_c0_seq2	EC:3.1
comp12508_c0_seq2	EC:3.1.3.41
comp12559_c0_seq1	GO:0003857	PREDICTED: lambda-crystallin; PREDICTED: lambda-crystallin [Tribolium castaneum]
comp12559_c0_seq1	GO:0070403
comp12559_c0_seq1	GO:0055114
comp12559_c0_seq1	GO:0006550
comp12559_c0_seq1	GO:0006552
comp12559_c0_seq1	GO:0006554
comp12559_c0_seq1	GO:0006568
comp12559_c0_seq1	GO:0006574
comp12559_c0_seq1	GO:0006633
comp12559_c0_seq1	GO:0018874
comp12559_c0_seq1	EC:1.1.1.35
comp12572_c0_seq1	GO:0008270	hypothetical protein YQE_06782, partial; hypothetical protein YQE_06782, partial [Dendroctonus ponderosae]
comp12572_c0_seq1	GO:0003676
comp12601_c0_seq1	GO:0016491	trans- -dihydrobenzene- -diol dehydrogenase-like
comp12601_c0_seq1	GO:0055114
comp12614_c0_seq1	GO:0003824	glycoside hydrolase family 31
comp12652_c1_seq1	GO:0044260	lian-aa1 retrotransposon protein
comp12652_c1_seq1	GO:0090305
comp12654_c0_seq1	GO:0005525	sar1 isoform a
comp12654_c0_seq1	GO:0030127
comp12654_c0_seq1	GO:0050774
comp12654_c0_seq1	GO:0070863
comp12654_c0_seq1	GO:0048081
comp12654_c0_seq1	GO:0007029
comp12654_c0_seq1	GO:0035050
comp12654_c0_seq1	GO:0035293
comp12654_c0_seq1	GO:0097110
comp12654_c0_seq1	GO:0070971
comp12654_c0_seq1	GO:0005811
comp12654_c0_seq1	GO:0003924
comp12654_c0_seq1	GO:0003400
comp12654_c0_seq1	GO:0009306
comp12654_c0_seq1	EC:3.6.1
comp12654_c0_seq1	EC:3.6.1.15
comp12654_c0_seq2	GO:0005525	sar1 isoform a
comp12654_c0_seq2	GO:0030127
comp12654_c0_seq2	GO:0050774
comp12654_c0_seq2	GO:0070863
comp12654_c0_seq2	GO:0048081
comp12654_c0_seq2	GO:0007029
comp12654_c0_seq2	GO:0035050
comp12654_c0_seq2	GO:0035293
comp12654_c0_seq2	GO:0097110
comp12654_c0_seq2	GO:0070971
comp12654_c0_seq2	GO:0005811
comp12654_c0_seq2	GO:0003924
comp12654_c0_seq2	GO:0003400
comp12654_c0_seq2	GO:0009306
comp12654_c0_seq2	EC:3.6.1
comp12654_c0_seq2	EC:3.6.1.15
comp12664_c0_seq1	GO:0004097	pro-phenol oxidase subunit 2
comp12664_c0_seq1	GO:0055114
comp12664_c0_seq1	GO:0004503
comp12664_c0_seq1	GO:0006118
comp12664_c0_seq1	GO:0006570
comp12664_c0_seq1	GO:0006771
comp12664_c0_seq1	GO:0009805
comp12664_c0_seq1	GO:0009809
comp12664_c0_seq1	GO:0009811
comp12664_c0_seq1	GO:0009821
comp12664_c0_seq1	EC:1.14.18.1
comp12664_c0_seq1	EC:1.14.18
comp12664_c0_seq1	EC:1.10.3
comp12664_c0_seq1	EC:1.10.3.1
comp12679_c0_seq1	GO:0043087	rap guanine nucleotide exchange factor-like
comp12679_c0_seq1	GO:0005622
comp12679_c0_seq1	GO:0005085
comp12722_c0_seq1	GO:0020037	cytochrome p450 307a1
comp12722_c0_seq1	GO:0016705
comp12722_c0_seq1	GO:0004497
comp12722_c0_seq1	GO:0005506
comp12722_c0_seq1	GO:0055114
comp12749_c0_seq1	GO:0016020	synaptic vesicle glycoprotein 2b-like
comp12749_c0_seq1	GO:0006810
comp12749_c0_seq1	GO:0005215
comp12749_c0_seq2	GO:0016020	synaptic vesicle glycoprotein 2a
comp12749_c0_seq2	GO:0006810
comp12749_c0_seq2	GO:0005215
comp12776_c0_seq1	GO:0016020	facilitated trehalose transporter tret1
comp12776_c0_seq1	GO:0006810
comp12776_c0_seq1	GO:0022857
comp12791_c0_seq1	GO:0044763	hypothetical protein YQE_12373, partial; hypothetical protein YQE_12373, partial [Dendroctonus ponderosae]
comp12791_c0_seq1	GO:0050794
comp12791_c0_seq2	GO:0044763	b9 domain-containing protein 2
comp12791_c0_seq2	GO:0050794
comp12806_c0_seq1	GO:0004553	hexosaminidase d isoform x1
comp12806_c0_seq1	GO:0005975
comp12809_c0_seq1	GO:0006457	ero1-like protein
comp12809_c0_seq1	GO:0016671
comp12809_c0_seq1	GO:0003756
comp12809_c0_seq1	GO:0005783
comp12809_c0_seq1	GO:0055114
comp12809_c0_seq1	EC:5.3.4.1
comp12809_c0_seq2	GO:0008152	ero1-like protein
comp12809_c0_seq2	GO:0003824
comp12832_c1_seq1	GO:0016020	kalirin isoform x3
comp12832_c1_seq1	GO:0018106
comp12832_c1_seq1	GO:0023014
comp12832_c1_seq1	GO:0000155
comp12832_c1_seq1	GO:0004674
comp12832_c1_seq1	GO:0000160
comp12832_c1_seq1	GO:0005089
comp12832_c1_seq1	GO:0005524
comp12832_c1_seq1	GO:0032319
comp12832_c1_seq1	GO:0009365
comp12832_c1_seq1	GO:0009069
comp12832_c1_seq1	GO:0043087
comp12832_c1_seq1	EC:2.7.11
comp12832_c1_seq1	EC:2.7.3
comp12832_c1_seq1	EC:2.7.13.3
comp12848_c0_seq2	GO:0016614	glucose dehydrogenase
comp12864_c0_seq1	GO:0003723	rna pseudouridylate synthase domain-containing protein 2-like isoform x1
comp12864_c0_seq1	GO:0001522
comp12864_c0_seq1	GO:0009982
comp12864_c0_seq1	EC:5.4.99.12
comp12876_c0_seq1	GO:0008152	inositol-trisphosphate 3-kinase a isoform x2
comp12917_c0_seq1	GO:0006810	abc transmembrane transporter white isoform x1
comp12917_c0_seq1	GO:0016021
comp12917_c0_seq1	GO:0006200
comp12917_c0_seq1	GO:0005524
comp12917_c0_seq1	GO:0016887
comp12917_c0_seq1	EC:3.6.1
comp12917_c0_seq1	EC:3.6.1.3
comp12917_c0_seq1	EC:3.6.1.15
comp12950_c0_seq1	GO:0008152	venom acid phosphatase acph-1-like
comp12950_c0_seq2	GO:0008152	venom acid phosphatase acph-1-like
comp13005_c0_seq1	GO:0005856	band -like protein 4
comp13005_c0_seq2	GO:0005856	band -like protein 4
comp13020_c0_seq1	GO:0005215	facilitated trehalose transporter tret1
comp13020_c0_seq1	GO:0006810
comp13049_c0_seq1	GO:0016021	facilitated trehalose transporter tret1
comp13049_c0_seq1	GO:0022891
comp13049_c0_seq1	GO:0055085
comp13059_c0_seq1	GO:0030554	chloride channel protein 2 isoform x2
comp13059_c0_seq1	GO:0005247
comp13059_c0_seq1	GO:0034765
comp13059_c0_seq1	GO:1902476
comp13059_c0_seq1	GO:0044070
comp13059_c0_seq1	GO:0016021
comp13060_c0_seq1	GO:0007165	rhophilin-2 isoform x2
comp13104_c0_seq1	GO:0016491	cytochrome p450 6k1
comp13104_c0_seq1	GO:0005488
comp13104_c0_seq2	GO:0016491	cytochrome p450 6k1
comp13104_c0_seq2	GO:0005488
comp13119_c0_seq1	GO:0005215	facilitated trehalose transporter tret1
comp13119_c0_seq1	GO:0006810
comp13131_c0_seq1	GO:0003964	enzymatic poly; uncharacterized protein partial
comp13131_c0_seq1	GO:0006278
comp13131_c0_seq1	GO:0003723
comp13131_c0_seq1	EC:2.7.7.49
comp13138_c0_seq1	GO:0016020	neurexin-4 isoform x1
comp13138_c0_seq1	GO:0007155
comp13138_c0_seq1	GO:0008897
comp13138_c0_seq1	GO:0000287
comp13138_c0_seq1	GO:0009059
comp13138_c0_seq1	GO:0015940
comp13138_c0_seq1	EC:2.7.8.7
comp13138_c0_seq2	GO:0016020	neurexin-4 isoform x1
comp13138_c0_seq2	GO:0007155
comp13138_c0_seq2	GO:0008897
comp13138_c0_seq2	GO:0000287
comp13138_c0_seq2	GO:0009059
comp13138_c0_seq2	GO:0015940
comp13138_c0_seq2	EC:2.7.8.7
comp13144_c0_seq1	GO:0016491	probable cytochrome p450 4aa1
comp13144_c0_seq1	GO:0005488
comp13144_c0_seq2	GO:0016491	probable cytochrome p450 4aa1
comp13144_c0_seq2	GO:0005488
comp13201_c0_seq1	GO:0006355	muscle segmentation homeobox
comp13201_c0_seq1	GO:0003700
comp13201_c0_seq1	GO:0000976
comp13201_c0_seq1	GO:0005634
comp13201_c0_seq1	GO:0005667
comp13201_c0_seq1	GO:0045449
comp13203_c0_seq1	GO:0005975	chitin deacetylase 2 isoform a precursor
comp13203_c0_seq1	GO:0005576
comp13203_c0_seq1	GO:0008061
comp13203_c0_seq1	GO:0004099
comp13203_c0_seq1	GO:0006030
comp13203_c0_seq1	EC:3.5.1.41
comp13203_c0_seq2	GO:0005975	chitin deacetylase 2 isoform b precursor
comp13203_c0_seq2	GO:0005576
comp13203_c0_seq2	GO:0008061
comp13203_c0_seq2	GO:0004099
comp13203_c0_seq2	GO:0006030
comp13203_c0_seq2	EC:3.5.1.41
comp13258_c0_seq1	GO:0004602	glutathione peroxidase
comp13258_c0_seq1	GO:0006979
comp13258_c0_seq1	GO:0055114
comp13258_c0_seq1	GO:0006749
comp13258_c0_seq1	GO:0006804
comp13258_c0_seq1	EC:1.11.1.9
comp13258_c0_seq1	EC:1.11.1.7
comp13258_c0_seq2	GO:0004602	glutathione peroxidase
comp13258_c0_seq2	GO:0006979
comp13258_c0_seq2	GO:0055114
comp13258_c0_seq2	GO:0006749
comp13258_c0_seq2	GO:0006804
comp13258_c0_seq2	EC:1.11.1.9
comp13258_c0_seq2	EC:1.11.1.7
comp13260_c0_seq1	GO:0046872	cytochrome p450 305a1
comp13260_c0_seq1	GO:0016491
comp13264_c0_seq1	GO:0032259	probable methyltransferase btm2 homolog
comp13264_c0_seq1	GO:0016740
comp13318_c0_seq1	GO:0050660	senecionine n-oxygenase
comp13318_c0_seq1	GO:0004499
comp13318_c0_seq1	GO:0055114
comp13318_c0_seq1	GO:0050661
comp13318_c0_seq1	EC:1.14.13.8
comp13318_c0_seq1	EC:1.14.13
comp13339_c0_seq1	GO:0006629	phospholipase membrane-associated
comp13339_c0_seq1	GO:0016788
comp13349_c0_seq1	GO:0006810	PREDICTED: uncharacterized protein LOC660966; uncharacterized protein loc660966
comp13349_c0_seq1	GO:0016020
comp13350_c0_seq1	GO:0016199	lola protein isoform q
comp13350_c0_seq1	GO:0031987
comp13350_c0_seq1	GO:0001964
comp13350_c0_seq1	GO:0005515
comp13350_c0_seq1	GO:0048813
comp13350_c0_seq1	GO:0008406
comp13350_c0_seq1	GO:0007464
comp13350_c0_seq1	GO:0006355
comp13350_c0_seq1	GO:0045476
comp13350_c0_seq1	GO:0002121
comp13350_c0_seq1	GO:0019730
comp13350_c0_seq1	GO:0045467
comp13350_c0_seq1	GO:0005634
comp13350_c0_seq1	GO:0048854
comp13353_c0_seq1	GO:0020037	probable cytochrome p450 305a1
comp13353_c0_seq1	GO:0016705
comp13353_c0_seq1	GO:0004497
comp13353_c0_seq1	GO:0005506
comp13353_c0_seq1	GO:0055114
comp13367_c0_seq1	GO:0005488	scan domain-containing protein partial
comp13482_c0_seq1	GO:0046872	b-cell cll lymphoma 6 member b
comp13482_c0_seq1	GO:0003676
comp13482_c0_seq1	GO:0005634
comp13492_c0_seq1	GO:0006355	protein groucho-1-like isoform x2
comp13492_c0_seq1	GO:0005634
comp13494_c0_seq1	GO:0005488	zinc finger protein noc-like
comp13495_c0_seq1	GO:0055114	fatty acyl- reductase cg5065
comp13495_c0_seq1	GO:0080019
comp13515_c0_seq1	GO:0008270	lim and senescent cell antigen-like-containing domain protein 1 isoform x2
comp13515_c0_seq2	GO:0008270	lim and senescent cell antigen-like-containing domain protein 1 isoform x2
comp13517_c0_seq1	GO:0055114	c-1-tetrahydrofolate cytoplasmic isoform x1
comp13517_c0_seq1	GO:0004488
comp13517_c0_seq1	GO:0009396
comp13517_c0_seq1	GO:0005524
comp13517_c0_seq1	GO:0004329
comp13517_c0_seq1	GO:0046487
comp13517_c0_seq1	EC:6.3.4.3
comp13517_c0_seq1	EC:1.5.1.5
comp13534_c0_seq1	GO:0004842	e3 ubiquitin-protein ligase smurf2 isoform x2
comp13534_c0_seq1	GO:0016567
comp13535_c0_seq1	GO:0055085	atp-binding cassette sub-family b member mitochondrial-like
comp13535_c0_seq1	GO:0016021
comp13535_c0_seq1	GO:0042626
comp13535_c0_seq1	GO:0006200
comp13535_c0_seq1	GO:0005524
comp13535_c0_seq1	EC:3.6.1
comp13535_c0_seq1	EC:3.6.1.3
comp13535_c0_seq1	EC:3.6.1.15
comp13556_c0_seq1	GO:0016021	transmembrane protein 87a
comp13570_c0_seq1	GO:0007275	wingless protein
comp13570_c0_seq1	GO:0005578
comp13570_c0_seq1	GO:0005102
comp13570_c0_seq1	GO:0016055
comp13578_c0_seq1	GO:0044710	-dihydroxy-3-keto-5-methylthiopentene dioxygenase-like
comp13578_c0_seq1	GO:0051213
comp13586_c0_seq1	GO:0016021	zinc transporter 2-like
comp13586_c0_seq1	GO:0034220
comp13586_c0_seq1	GO:0008324
comp13586_c0_seq1	GO:0006812
comp13588_c0_seq2	GO:0007165	growth factor receptor-bound protein 14-like isoform x2
comp13596_c0_seq1	GO:0031625	hypothetical protein YQE_03285, partial; hypothetical protein YQE_03285, partial [Dendroctonus ponderosae]
comp13596_c0_seq1	GO:0031461
comp13596_c0_seq1	GO:0006511
comp13601_c1_seq1	GO:0016311	ctd small phosphatase-like protein
comp13601_c1_seq1	GO:0016791
comp13601_c1_seq1	EC:3.1
comp13601_c1_seq1	EC:3.1.3.41
comp13608_c0_seq1	GO:0016021	aquaporin aqpcic
comp13608_c0_seq1	GO:0006810
comp13608_c0_seq1	GO:0005215
comp13622_c0_seq1	GO:0016740	udp-glucuronosyltransferase 2b9
comp13630_c0_seq1	GO:0005488	dna repair protein rev1
comp13630_c0_seq1	GO:0016740
comp13631_c0_seq1	GO:0016491	peroxisomal n -acetyl-spermine spermidine oxidase
comp13631_c0_seq1	GO:0055114
comp13632_c0_seq1	GO:0005856	ferm domain-containing protein 5
comp13632_c0_seq1	GO:0005737
comp13632_c0_seq1	GO:0008092
comp13632_c0_seq1	GO:0019898
comp13632_c0_seq2	GO:0005856	ferm domain-containing protein 5
comp13632_c0_seq2	GO:0005737
comp13632_c0_seq2	GO:0008092
comp13632_c0_seq2	GO:0019898
comp13635_c0_seq1	GO:0004731	purine nucleoside phosphorylase isoform x1
comp13635_c0_seq1	GO:0009116
comp13635_c0_seq1	GO:0006144
comp13635_c0_seq1	GO:0006206
comp13635_c0_seq1	GO:0006769
comp13635_c0_seq1	GO:0046497
comp13635_c0_seq1	EC:2.4.2.1
comp13635_c0_seq2	GO:0004731	purine nucleoside phosphorylase isoform x2
comp13635_c0_seq2	GO:0009116
comp13635_c0_seq2	GO:0006144
comp13635_c0_seq2	GO:0006206
comp13635_c0_seq2	GO:0006769
comp13635_c0_seq2	GO:0046497
comp13635_c0_seq2	EC:2.4.2.1
comp13644_c0_seq1	GO:0016021	zinc transporter 7
comp13644_c0_seq1	GO:0034220
comp13644_c0_seq1	GO:0008324
comp13644_c0_seq1	GO:0006812
comp13649_c0_seq1	GO:0003677	ga binding protein transcription alpha subunit 60kda
comp13651_c0_seq1	GO:0044260	tubulin--tyrosine ligase-like protein 12
comp13651_c0_seq1	GO:0044238
comp13652_c0_seq1	GO:0030837	twinfilin isoform x2
comp13652_c0_seq1	GO:0005622
comp13652_c0_seq1	GO:0003779
comp13653_c0_seq1	GO:0016491	d-beta-hydroxybutyrate mitochondrial
comp13653_c0_seq1	GO:0055114
comp13654_c0_seq1	GO:0055085	adenosine 3 -phospho 5 -phosphosulfate transporter 1
comp13654_c0_seq1	GO:0016021
comp13657_c0_seq1	GO:0003824	inactive pancreatic lipase-related protein 1
comp13657_c0_seq2	GO:0003824	inactive pancreatic lipase-related protein 1
comp13659_c0_seq1	GO:0004814	mitochondrial arginyl-trna synthetase
comp13659_c0_seq1	GO:0006420
comp13659_c0_seq1	GO:0005524
comp13659_c0_seq1	GO:0006525
comp13659_c0_seq1	GO:0006560
comp13659_c0_seq1	EC:6.1.1
comp13659_c0_seq1	EC:6.1.1.19
comp13665_c0_seq1	GO:0003676	atrophin-1 isoform x1
comp13665_c0_seq1	GO:0000166
comp13666_c0_seq1	GO:0042765	gpi-anchor transamidase
comp13666_c0_seq1	GO:0016255
comp13666_c0_seq1	GO:0006508
comp13666_c0_seq1	GO:0004197
comp13666_c0_seq1	GO:0003923
comp13666_c0_seq1	EC:3.4.22
comp13666_c0_seq1	EC:3.4
comp13666_c0_seq1	EC:3
comp13667_c0_seq1	GO:0006367	general transcription factor iie subunit 2-like
comp13667_c0_seq1	GO:0005673
comp13672_c0_seq1	GO:0003746	negative elongation factor d
comp13672_c0_seq1	GO:0045892
comp13672_c0_seq1	GO:0005634
comp13672_c0_seq1	GO:0005840
comp13672_c0_seq1	GO:0006448
comp13674_c0_seq1	GO:0016491	fad oxidoreductase
comp13674_c0_seq1	GO:0055114
comp13676_c0_seq1	GO:0016567	e3 ubiquitin-protein ligase parkin
comp13676_c0_seq1	GO:0004842
comp13676_c0_seq1	GO:0008270
comp13676_c0_seq1	GO:0005829
comp13676_c0_seq1	GO:0005739
comp13677_c0_seq1	GO:0006468	cyclin-dependent kinase 9-like
comp13677_c0_seq1	GO:0005524
comp13677_c0_seq1	GO:0004674
comp13677_c0_seq1	GO:0009069
comp13677_c0_seq1	EC:2.7.11
comp13680_c0_seq1	GO:0008270	zinc finger protein 708-like
comp13680_c0_seq1	GO:0003676
comp13681_c0_seq1	GO:0005777	peroxin 11
comp13681_c0_seq1	GO:0007031
comp13683_c0_seq1	GO:0008233	ubiquitin carboxyl-terminal hydrolase 45
comp13683_c0_seq1	GO:0046872
comp13683_c0_seq1	GO:0006508
comp13683_c0_seq2	GO:0008233	ubiquitin carboxyl-terminal hydrolase 45
comp13683_c0_seq2	GO:0046872
comp13683_c0_seq2	GO:0006508
comp13684_c0_seq1	GO:0008233	cathepsin b
comp13695_c0_seq1	GO:0000166	pachytene checkpoint protein 2 homolog
comp13695_c0_seq2	GO:0000166	pachytene checkpoint protein 2 homolog
comp13696_c0_seq1	GO:0016787	poly(adp-ribose) glycohydrolase
comp13697_c0_seq1	GO:0016757	polypeptide c transferase 6-like
comp13697_c0_seq1	GO:0005794
comp13697_c0_seq1	GO:0006486
comp13697_c0_seq1	GO:0016021
comp13698_c0_seq1	GO:0002161	leucine--trna cytoplasmic
comp13698_c0_seq1	GO:0004823
comp13698_c0_seq1	GO:0006450
comp13698_c0_seq1	GO:0005524
comp13698_c0_seq1	GO:0006429
comp13698_c0_seq1	GO:0005737
comp13698_c0_seq1	GO:0009097
comp13698_c0_seq1	GO:0009098
comp13698_c0_seq1	GO:0009099
comp13698_c0_seq1	EC:6.1.1.4
comp13698_c0_seq1	EC:6.1.1
comp13698_c0_seq1	EC:3.1.1.1
comp13699_c0_seq1	GO:0006508	e3 ubiquitin-protein ligase rnf220
comp13699_c0_seq1	GO:0004181
comp13699_c0_seq1	GO:0008270
comp13699_c0_seq1	EC:3.4.17
comp13699_c2_seq1	GO:0006508	e3 ubiquitin-protein ligase rnf220
comp13699_c2_seq1	GO:0004181
comp13699_c2_seq1	GO:0008270
comp13699_c2_seq1	EC:3.4.17
comp13705_c0_seq1	GO:0016021	heparin sulfate o-sulfotransferase
comp13705_c0_seq1	GO:0008152
comp13705_c0_seq1	GO:0008146
comp13706_c0_seq1	GO:0016881	ubiquitin-conjugating enzyme e2 j1-like
comp13706_c0_seq1	GO:0008152
comp13707_c0_seq1	GO:0003723	atp-dependent rna helicase ddx54
comp13707_c0_seq1	GO:0006468
comp13707_c0_seq1	GO:0004672
comp13707_c0_seq1	GO:0008026
comp13707_c0_seq1	GO:0006200
comp13707_c0_seq1	GO:0005524
comp13707_c0_seq1	GO:0005634
comp13707_c0_seq1	EC:3.6.1
comp13707_c0_seq1	EC:3.6.1.3
comp13707_c0_seq1	EC:3.6.1.15
comp13709_c0_seq1	GO:0030904	down syndrome critical region
comp13709_c0_seq1	GO:0007034
comp13709_c0_seq2	GO:0030904	down syndrome critical region
comp13709_c0_seq2	GO:0007034
comp13710_c0_seq1	GO:0008060	arf-gap with coiled- ank repeat and ph domain-containing protein 2
comp13710_c0_seq1	GO:0032312
comp13710_c0_seq1	GO:0008270
comp13710_c0_seq1	GO:0043547
comp13710_c0_seq1	GO:0005737
comp13717_c0_seq1	GO:0008270	e3 ubiquitin-protein ligase rnf25
comp13720_c0_seq1	GO:0009451	threonylcarbamoyladenosine trna methylthiotransferase
comp13720_c0_seq1	GO:0051539
comp13720_c0_seq1	GO:0016740
comp13723_c0_seq1	GO:0003747	peptide chain release factor 1- mitochondrial
comp13723_c0_seq1	GO:0005840
comp13723_c0_seq1	GO:0006444
comp13723_c0_seq1	GO:0006449
comp13723_c0_seq1	GO:0018444
comp13728_c0_seq1	GO:0044763	apoptosis-stimulating of p53 protein 1 isoform x2
comp13729_c0_seq1	GO:0030246	alpha-mannosidase 2
comp13729_c0_seq1	GO:0006013
comp13729_c0_seq1	GO:0004559
comp13729_c0_seq1	GO:0008270
comp13729_c0_seq1	EC:3.2.1.24
comp13729_c0_seq1	EC:3.2.1
comp13737_c0_seq1	GO:0006468	serine threonine-protein kinase prp4 homolog
comp13737_c0_seq1	GO:0005524
comp13737_c0_seq1	GO:0004674
comp13737_c0_seq1	GO:0009069
comp13737_c0_seq1	EC:2.7.11
comp13739_c0_seq1	GO:0046872	cytochrome p450 9z4
comp13739_c0_seq1	GO:0016491
comp13741_c0_seq1	GO:0044237	translation initiation factor eif-2b subunit alpha
comp13743_c0_seq1	GO:0044763	sorting nexin-29 isoform x1
comp13744_c0_seq1	GO:0016020	josephin-like isoform x2
comp13744_c0_seq1	GO:0008152
comp13744_c0_seq1	GO:0007275
comp13744_c0_seq1	GO:0008242
comp13744_c0_seq1	GO:0009966
comp13744_c0_seq1	EC:3.4.19
comp13746_c0_seq1	GO:0000166	fanconi anemia group j protein
comp13746_c0_seq1	GO:0008026
comp13746_c0_seq1	GO:0043167
comp13746_c0_seq1	GO:0006281
comp13746_c0_seq1	EC:3.6.1
comp13746_c0_seq1	EC:3.6.1.3
comp13746_c0_seq1	EC:3.6.1.15
comp13748_c0_seq1	GO:0043229	histone-lysine n-methyltransferase ehmt2
comp13748_c0_seq1	GO:0008168
comp13748_c0_seq1	GO:0006479
comp13749_c1_seq1	GO:0055114	sulfide:quinone mitochondrial
comp13749_c1_seq1	GO:0004871
comp13749_c1_seq1	GO:0016491
comp13749_c1_seq1	GO:0006184
comp13749_c1_seq1	GO:0031683
comp13749_c1_seq1	GO:0003924
comp13749_c1_seq1	GO:0007186
comp13749_c1_seq1	GO:0005525
comp13749_c1_seq1	EC:3.6.1
comp13749_c1_seq1	EC:3.6.1.15
comp13750_c0_seq1	GO:0005975	nitrilase and fragile histidine triad fusion protein hit
comp13750_c0_seq1	GO:0003824
comp13750_c0_seq2	GO:0006807	nitrilase and fragile histidine triad fusion protein hit
comp13750_c0_seq2	GO:0016810
comp13754_c0_seq1	GO:0008270	an1-type zinc finger protein 2a
comp13764_c0_seq1	GO:0004516	nicotinate phosphoribosyltransferase
comp13764_c0_seq1	GO:0019358
comp13764_c0_seq1	GO:0004514
comp13764_c0_seq1	GO:0009435
comp13764_c0_seq1	EC:2.4.2.19
comp13764_c0_seq1	EC:2.4.2.11
comp13766_c0_seq1	GO:0016020	PREDICTED: syntaxin-18; PREDICTED: syntaxin-18 [Tribolium castaneum]
comp13766_c0_seq1	GO:0016192
comp13768_c0_seq1	GO:0005669	transcription initiation factor tfiid subunit 7
comp13768_c0_seq1	GO:0006367
comp13771_c0_seq1	GO:0004553	gut-specific chitinase
comp13771_c0_seq1	GO:0005975
comp13774_c0_seq1	GO:0003723	nucleolar mif4g domain-containing protein 1
comp13775_c0_seq1	GO:0031011	actin-related protein 5
comp13775_c0_seq1	GO:0006281
comp13775_c0_seq1	GO:0006355
comp13776_c0_seq1	GO:0051287	probable isocitrate dehydrogenase
comp13776_c0_seq1	GO:0006099
comp13776_c0_seq1	GO:0004449
comp13776_c0_seq1	GO:0000287
comp13776_c0_seq1	EC:1.1.1.41
comp13776_c0_seq1	EC:1.1.1
comp13777_c0_seq1	GO:0003676	poly -binding-splicing factor half pint isoform x1
comp13777_c0_seq1	GO:0000166
comp13779_c0_seq1	GO:0003678	low quality protein: dna replication licensing factor mcm5
comp13779_c0_seq1	GO:0032508
comp13779_c0_seq1	GO:0042555
comp13779_c0_seq1	GO:0003677
comp13779_c0_seq1	GO:0005524
comp13779_c0_seq1	GO:0006270
comp13779_c0_seq1	GO:0005634
comp13779_c0_seq1	GO:0005657
comp13779_c0_seq1	EC:3.6.1
comp13779_c0_seq1	EC:3.6.1.15
comp13779_c1_seq1	GO:0003678	dna replication licensing factor mcm5
comp13779_c1_seq1	GO:0032508
comp13779_c1_seq1	GO:0042555
comp13779_c1_seq1	GO:0003677
comp13779_c1_seq1	GO:0005524
comp13779_c1_seq1	GO:0006270
comp13779_c1_seq1	GO:0005634
comp13779_c1_seq1	GO:0005657
comp13779_c1_seq1	EC:3.6.1
comp13779_c1_seq1	EC:3.6.1.15
comp13781_c0_seq1	GO:0005840	28s ribosomal protein mitochondrial
comp13781_c0_seq1	GO:0003735
comp13781_c0_seq1	GO:0003723
comp13781_c0_seq1	GO:0006412
comp13781_c0_seq1	GO:0042254
comp13783_c0_seq1	GO:0005783	windbeutel-like protein
comp13784_c0_seq1	GO:0051311	baculoviral iap repeat-containing protein 5
comp13784_c0_seq1	GO:0007058
comp13784_c0_seq1	GO:0001570
comp13784_c0_seq1	GO:0090307
comp13784_c0_seq1	GO:0007080
comp13784_c0_seq1	GO:0045766
comp13784_c0_seq1	GO:0007507
comp13784_c0_seq1	GO:0030953
comp13784_c0_seq1	GO:0043523
comp13784_c0_seq1	GO:0043066
comp13784_c0_seq1	GO:0030182
comp13788_c0_seq1	GO:0015031	secretory carrier-associated membrane protein 1
comp13788_c0_seq1	GO:0016021
comp13789_c0_seq1	GO:0044237	nadh-ubiquinone oxidoreductase 39 kda subunit
comp13789_c0_seq1	GO:0050662
comp13789_c0_seq1	GO:0003824
comp13790_c0_seq1	GO:0008152	venom acid phosphatase acph-1-like
comp13791_c0_seq1	GO:0005737	proteasome subunit alpha type-4
comp13791_c0_seq1	GO:0019773
comp13791_c0_seq1	GO:0006511
comp13791_c0_seq1	GO:0005634
comp13791_c0_seq1	GO:0004298
comp13791_c0_seq1	EC:3.4.25
comp13792_c0_seq1	GO:0016763	s-methyl-5 -thioadenosine phosphorylase
comp13797_c0_seq1	GO:0042176	probable 26s proteasome non-atpase regulatory subunit 3
comp13797_c0_seq1	GO:0000502
comp13797_c0_seq1	GO:0050790
comp13797_c0_seq1	GO:0030234
comp13800_c0_seq1	GO:0016021	nadph-dependent diflavin oxidoreductase 1
comp13800_c0_seq1	GO:1901642
comp13800_c0_seq1	GO:0005337
comp13803_c0_seq1	GO:0003676	lysine--trna ligase isoform x1
comp13803_c0_seq1	GO:0004824
comp13803_c0_seq1	GO:0005524
comp13803_c0_seq1	GO:0006430
comp13803_c0_seq1	GO:0005737
comp13803_c0_seq1	GO:0009085
comp13803_c0_seq1	EC:6.1.1.6
comp13803_c0_seq1	EC:6.1.1
comp13803_c0_seq2	GO:0003676	lysyl-trna synthetase
comp13803_c0_seq2	GO:0004824
comp13803_c0_seq2	GO:0005524
comp13803_c0_seq2	GO:0006430
comp13803_c0_seq2	GO:0005737
comp13803_c0_seq2	GO:0009085
comp13803_c0_seq2	EC:6.1.1.6
comp13803_c0_seq2	EC:6.1.1
comp13805_c0_seq1	GO:0004725	tyrosine-protein phosphatase non-receptor type 11 isoform x1
comp13805_c0_seq1	GO:0035335
comp13805_c0_seq1	GO:0006570
comp13805_c0_seq1	EC:3.1.3.16
comp13805_c0_seq1	EC:3.1
comp13805_c0_seq1	EC:3.1.3.48
comp13805_c0_seq1	EC:3.1.3.41
comp13805_c0_seq2	GO:0004725	tyrosine-protein phosphatase non-receptor type 11 isoform x1
comp13805_c0_seq2	GO:0035335
comp13805_c0_seq2	GO:0006570
comp13805_c0_seq2	EC:3.1.3.16
comp13805_c0_seq2	EC:3.1
comp13805_c0_seq2	EC:3.1.3.48
comp13805_c0_seq2	EC:3.1.3.41
comp13808_c0_seq1	GO:0005634	ribosome biogenesis regulatory protein homolog
comp13808_c0_seq1	GO:0042254
comp13813_c0_seq1	GO:0017111	leucine-rich repeat-containing protein 59
comp13813_c0_seq1	GO:0008152
comp13813_c0_seq1	GO:0005524
comp13813_c0_seq1	EC:3.6.1
comp13813_c0_seq1	EC:3.6.1.15
comp13818_c0_seq1	GO:0016021	vesicle-trafficking protein sec22b-b
comp13818_c0_seq1	GO:0016192
comp13819_c0_seq1	GO:0005509	nucleobindin-2- partial
comp13820_c0_seq1	GO:0016020	hig1 domain family member 2a
comp13821_c0_seq1	GO:0008270	zinc finger cchc domain-containing protein 10
comp13821_c0_seq1	GO:0003676
comp13822_c0_seq1	GO:0016020	synaptophysin-like protein 2
comp13824_c0_seq1	GO:0008152	hypothetical protein YQE_02244, partial; hypothetical protein YQE_02244, partial [Dendroctonus ponderosae]
comp13824_c0_seq1	GO:0003950
comp13824_c0_seq1	EC:2.4.2.30
comp13827_c0_seq1	GO:0005737	cop9 signalosome complex subunit 7b isoform x3
comp13827_c0_seq1	GO:0008180
comp13831_c0_seq1	GO:0044267	peptidyl-prolyl cis-trans isomerase fkbp8
comp13833_c0_seq1	GO:0030942	signal recognition particle 14 kda protein
comp13833_c0_seq1	GO:0006614
comp13833_c0_seq1	GO:0005786
comp13833_c0_seq1	GO:0008312
comp13833_c0_seq2	GO:0030942	signal recognition particle 14 kda protein
comp13833_c0_seq2	GO:0006614
comp13833_c0_seq2	GO:0005786
comp13833_c0_seq2	GO:0008312
comp13836_c0_seq1	GO:0016772	serine threonine-protein kinase mos
comp13836_c0_seq1	GO:0016310
comp13836_c0_seq1	GO:0007165
comp13836_c0_seq2	GO:0016772	mitogen-activated protein kinase erk-
comp13836_c0_seq2	GO:0016310
comp13836_c0_seq2	GO:0007165
comp13841_c0_seq1	GO:0005509	letm1 and ef-hand domain-containing protein anon- mitochondrial
comp13844_c0_seq1	GO:0003899	dna-directed rna polymerase ii subunit rpb11
comp13844_c0_seq1	GO:0008017
comp13844_c0_seq1	GO:0005874
comp13844_c0_seq1	GO:0000226
comp13844_c0_seq1	GO:0003677
comp13844_c0_seq1	GO:0046983
comp13844_c0_seq1	GO:0016787
comp13844_c0_seq1	GO:0006351
comp13844_c0_seq1	GO:0005730
comp13844_c0_seq1	GO:0006144
comp13844_c0_seq1	GO:0006206
comp13844_c0_seq1	GO:0045298
comp13844_c0_seq1	EC:2.7.7.6
comp13846_c0_seq1	GO:0003676	aspartate--trna cytoplasmic
comp13846_c0_seq1	GO:0006422
comp13846_c0_seq1	GO:0005524
comp13846_c0_seq1	GO:0004815
comp13846_c0_seq1	GO:0005737
comp13846_c0_seq1	GO:0006522
comp13846_c0_seq1	GO:0006531
comp13846_c0_seq1	EC:6.1.1.12
comp13846_c0_seq1	EC:6.1.1
comp13848_c0_seq1	GO:0016021	hig1 domain family member mitochondrial-like isoform x1
comp13848_c0_seq2	GO:0016021	hig1 domain family member mitochondrial-like isoform x1
comp13849_c0_seq1	GO:0003899	dna-directed rna polymerases and iii subunit rpabc2
comp13849_c0_seq1	GO:0005665
comp13849_c0_seq1	GO:0003677
comp13849_c0_seq1	GO:0006351
comp13849_c0_seq1	GO:0005730
comp13849_c0_seq1	GO:0006144
comp13849_c0_seq1	GO:0006206
comp13849_c0_seq1	EC:2.7.7.6
comp13851_c0_seq1	GO:0008270	ring finger and chy zinc finger domain-containing protein 1
comp13852_c0_seq1	GO:0042273	sda1-like protein
comp13852_c0_seq1	GO:0000055
comp13852_c0_seq1	GO:0030036
comp13857_c0_seq1	GO:0006260	replication-associated protein a
comp13857_c0_seq1	GO:0046718
comp13857_c0_seq1	GO:0019028
comp13859_c0_seq1	GO:0008270	zinc finger rna-binding protein
comp13859_c0_seq1	GO:0003676
comp13860_c0_seq1	GO:0005525	ras-like gtp-binding protein rho1 isoform x1
comp13860_c0_seq1	GO:0005622
comp13860_c0_seq1	GO:0016020
comp13860_c0_seq1	GO:0007264
comp13860_c0_seq2	GO:0005525	ras-like gtp-binding protein rho1 isoform x2
comp13860_c0_seq2	GO:0005622
comp13860_c0_seq2	GO:0016020
comp13860_c0_seq2	GO:0007264
comp13861_c0_seq1	GO:0004427	inorganic pyrophosphatase isoform x2
comp13861_c0_seq1	GO:0005737
comp13861_c0_seq1	GO:0000287
comp13861_c0_seq1	GO:0006119
comp13861_c0_seq1	EC:3.6.1.1
comp13861_c0_seq1	EC:3.6.1
comp13862_c0_seq1	GO:0005840	ribosomal protein l19e
comp13862_c0_seq1	GO:0003735
comp13862_c0_seq1	GO:0006412
comp13862_c0_seq1	GO:0042254
comp13863_c0_seq1	GO:0003723	eukaryotic translation initiation factor 4 gamma 2
comp13864_c1_seq1	GO:0030488	imaginal disc growth factor 2 precursor
comp13864_c1_seq1	GO:0004568
comp13864_c1_seq1	GO:0005975
comp13864_c1_seq1	GO:0006032
comp13864_c1_seq1	GO:0036265
comp13864_c1_seq1	GO:0008176
comp13864_c1_seq1	GO:0016998
comp13864_c1_seq1	EC:2.1.1.33
comp13864_c1_seq1	EC:3.2.1.14
comp13864_c1_seq1	EC:2.1.1
comp13865_c0_seq1	GO:0015991	v-type proton atpase 16 kda proteolipid subunit-like isoform x1
comp13865_c0_seq1	GO:0033179
comp13865_c0_seq1	GO:0015078
comp13865_c0_seq1	GO:0016021
comp13867_c0_seq1	GO:0005840	40s ribosomal protein s19-like
comp13867_c0_seq1	GO:0003735
comp13867_c0_seq1	GO:0006412
comp13867_c0_seq1	GO:0042254
comp13868_c0_seq1	GO:0008270	vesicle amine transport protein
comp13868_c0_seq1	GO:0016491
comp13868_c0_seq1	GO:0055114
comp13869_c0_seq1	GO:0004725	serine-arginine protein 55-like
comp13869_c0_seq1	GO:0003676
comp13869_c0_seq1	GO:0008138
comp13869_c0_seq1	GO:0000166
comp13869_c0_seq1	GO:0035335
comp13869_c0_seq1	GO:0006570
comp13869_c0_seq1	EC:3.1.3.16
comp13869_c0_seq1	EC:3.1
comp13869_c0_seq1	EC:3.1.3.48
comp13869_c0_seq1	EC:3.1.3.41
comp13869_c0_seq1	EC:3.1.3
comp13869_c0_seq2	GO:0004725	dual specificity protein phosphatase 19
comp13869_c0_seq2	GO:0003676
comp13869_c0_seq2	GO:0008138
comp13869_c0_seq2	GO:0000166
comp13869_c0_seq2	GO:0035335
comp13869_c0_seq2	GO:0006570
comp13869_c0_seq2	EC:3.1.3.16
comp13869_c0_seq2	EC:3.1
comp13869_c0_seq2	EC:3.1.3.48
comp13869_c0_seq2	EC:3.1.3.41
comp13869_c0_seq2	EC:3.1.3
comp13871_c0_seq1	GO:0005840	ubiquitin ribosomal protein s27ae fusion protein
comp13871_c0_seq1	GO:0003735
comp13871_c0_seq1	GO:0006412
comp13871_c0_seq1	GO:0042254
comp13873_c0_seq1	GO:0008340	elongation factor isoform a
comp13873_c0_seq1	GO:0003746
comp13873_c0_seq1	GO:0005525
comp13873_c0_seq1	GO:0006184
comp13873_c0_seq1	GO:0005829
comp13873_c0_seq1	GO:0005853
comp13873_c0_seq1	GO:0005875
comp13873_c0_seq1	GO:0005811
comp13873_c0_seq1	GO:0003924
comp13873_c0_seq1	GO:0005840
comp13873_c0_seq1	GO:0006448
comp13873_c0_seq1	EC:3.6.1
comp13873_c0_seq1	EC:3.6.1.15
comp13874_c1_seq1	GO:0043065	ribosomal protein ubq l40e
comp13874_c1_seq1	GO:0048011
comp13874_c1_seq1	GO:0051436
comp13874_c1_seq1	GO:0003735
comp13874_c1_seq1	GO:0002479
comp13874_c1_seq1	GO:0006281
comp13874_c1_seq1	GO:0034138
comp13874_c1_seq1	GO:0097190
comp13874_c1_seq1	GO:0030512
comp13874_c1_seq1	GO:0032481
comp13874_c1_seq1	GO:0034142
comp13874_c1_seq1	GO:0072520
comp13874_c1_seq1	GO:0019082
comp13874_c1_seq1	GO:0021888
comp13874_c1_seq1	GO:0006414
comp13874_c1_seq1	GO:0006977
comp13874_c1_seq1	GO:0034162
comp13874_c1_seq1	GO:0005654
comp13874_c1_seq1	GO:0007220
comp13874_c1_seq1	GO:0010992
comp13874_c1_seq1	GO:0031145
comp13874_c1_seq1	GO:0007141
comp13874_c1_seq1	GO:0034166
comp13874_c1_seq1	GO:0007144
comp13874_c1_seq1	GO:0006413
comp13874_c1_seq1	GO:0019221
comp13874_c1_seq1	GO:0043123
comp13874_c1_seq1	GO:0061418
comp13874_c1_seq1	GO:0060613
comp13874_c1_seq1	GO:0007254
comp13874_c1_seq1	GO:0045944
comp13874_c1_seq1	GO:0038124
comp13874_c1_seq1	GO:0006415
comp13874_c1_seq1	GO:0034146
comp13874_c1_seq1	GO:0007219
comp13874_c1_seq1	GO:0002755
comp13874_c1_seq1	GO:0022625
comp13874_c1_seq1	GO:0005886
comp13874_c1_seq1	GO:0006614
comp13874_c1_seq1	GO:0034220
comp13874_c1_seq1	GO:0042059
comp13874_c1_seq1	GO:0051092
comp13874_c1_seq1	GO:0006367
comp13874_c1_seq1	GO:0005515
comp13874_c1_seq1	GO:0070423
comp13874_c1_seq1	GO:0010008
comp13874_c1_seq1	GO:0000122
comp13874_c1_seq1	GO:0032480
comp13874_c1_seq1	GO:0051437
comp13874_c1_seq1	GO:0038095
comp13874_c1_seq1	GO:0005765
comp13874_c1_seq1	GO:0035666
comp13874_c1_seq1	GO:0019083
comp13874_c1_seq1	GO:0050852
comp13874_c1_seq1	GO:0034134
comp13874_c1_seq1	GO:0008585
comp13874_c1_seq1	GO:0030666
comp13874_c1_seq1	GO:0000187
comp13874_c1_seq1	GO:0000184
comp13874_c1_seq1	GO:0038123
comp13874_c1_seq1	GO:0043066
comp13874_c1_seq1	GO:0008543
comp13874_c1_seq1	GO:0000209
comp13874_c1_seq1	GO:0019068
comp13874_c1_seq1	GO:0016197
comp13874_c1_seq1	GO:0097009
comp13874_c1_seq1	GO:0042254
comp13875_c0_seq1	GO:0005840	ribosomal protein l14
comp13875_c0_seq1	GO:0003735
comp13875_c0_seq1	GO:0006412
comp13875_c0_seq1	GO:0042254
comp13876_c0_seq1	GO:0003735	ribosomal protein l26e
comp13876_c0_seq1	GO:0015934
comp13876_c0_seq1	GO:0006412
comp13876_c0_seq1	GO:0042254
comp13877_c0_seq1	GO:0005840	40s ribosomal protein s14
comp13877_c0_seq1	GO:0003735
comp13877_c0_seq1	GO:0006412
comp13877_c0_seq1	GO:0042254
comp13877_c0_seq2	GO:0005840	40s ribosomal protein s14
comp13877_c0_seq2	GO:0003735
comp13877_c0_seq2	GO:0006412
comp13877_c0_seq2	GO:0042254
comp13878_c0_seq1	GO:0005743	nadh dehydrogenase subunit 5
comp13878_c0_seq1	GO:0070469
comp13878_c0_seq1	GO:0008137
comp13878_c0_seq1	GO:0016021
comp13878_c0_seq1	GO:0006120
comp13878_c0_seq1	GO:0006744
comp13878_c0_seq1	GO:0006814
comp13878_c0_seq1	GO:0015992
comp13878_c0_seq1	EC:1.6.99.5
comp13878_c0_seq1	EC:1.6.99.3
comp13878_c0_seq1	EC:1.6.5.3
comp13879_c0_seq1	GO:0005840	60s ribosomal protein l34
comp13879_c0_seq1	GO:0003735
comp13879_c0_seq1	GO:0006412
comp13879_c0_seq1	GO:0042254
comp13880_c0_seq1	GO:0003723	quaking related
comp13883_c0_seq1	GO:0008308	voltage-dependent anion channel
comp13883_c0_seq1	GO:0034765
comp13883_c0_seq1	GO:0044070
comp13883_c0_seq1	GO:0005741
comp13887_c0_seq1	GO:0007264	gtp-binding nuclear protein ran
comp13887_c0_seq1	GO:0006913
comp13887_c0_seq1	GO:0006184
comp13887_c0_seq1	GO:0003924
comp13887_c0_seq1	GO:0006886
comp13887_c0_seq1	GO:0005525
comp13887_c0_seq1	EC:3.6.1
comp13887_c0_seq1	EC:3.6.1.15
comp13888_c0_seq1	GO:0005737	rho gdp-dissociation inhibitor 2 isoform x1
comp13888_c0_seq1	GO:0005094
comp13888_c0_seq1	GO:0050790
comp13889_c0_seq1	GO:0016874	protein dj-1
comp13890_c0_seq1	GO:0004721	serine threonine-protein phosphatase 4 catalytic subunit
comp13890_c0_seq1	GO:0006470
comp13890_c0_seq1	EC:3.1.3.16
comp13890_c0_seq1	EC:3.1
comp13890_c0_seq1	EC:3.1.3.41
comp13890_c1_seq1	GO:0004721	serine threonine-protein phosphatase 4 catalytic subunit
comp13890_c1_seq1	GO:0006470
comp13890_c1_seq1	EC:3.1.3.16
comp13890_c1_seq1	EC:3.1
comp13890_c1_seq1	EC:3.1.3.41
comp13891_c0_seq1	GO:0046872	e3 ubiquitin-protein ligase ubr7
comp13891_c0_seq1	GO:0008152
comp13891_c0_seq2	GO:0046872	e3 ubiquitin-protein ligase ubr7
comp13891_c0_seq2	GO:0008152
comp13892_c0_seq1	GO:0003678	dna replication licensing factor mcm6
comp13892_c0_seq1	GO:0032508
comp13892_c0_seq1	GO:0042555
comp13892_c0_seq1	GO:0003677
comp13892_c0_seq1	GO:0005524
comp13892_c0_seq1	GO:0006270
comp13892_c0_seq1	GO:0005634
comp13892_c0_seq1	GO:0005657
comp13892_c0_seq1	EC:3.6.1
comp13892_c0_seq1	EC:3.6.1.15
comp13893_c0_seq1	GO:0005737	t-complex protein 1 subunit gamma
comp13893_c0_seq1	GO:0006457
comp13893_c0_seq1	GO:0005524
comp13893_c0_seq1	GO:0051082
comp13895_c0_seq1	GO:0004197	bleomycin hydrolase
comp13895_c0_seq1	GO:0006508
comp13895_c0_seq1	EC:3.4.22
comp13895_c0_seq1	EC:3.4
comp13896_c0_seq1	GO:0003676	eukaryotic translation initiation factor 4b
comp13896_c0_seq1	GO:0000166
comp13897_c0_seq1	GO:0005743	carrier protein 1
comp13897_c0_seq1	GO:0055085
comp13897_c0_seq1	GO:0016021
comp13897_c0_seq1	GO:0005215
comp13897_c0_seq2	GO:0005743	carrier protein 1
comp13897_c0_seq2	GO:0055085
comp13897_c0_seq2	GO:0016021
comp13897_c0_seq2	GO:0005215
comp13898_c0_seq1	GO:0008152	fatty acyl- reductase cg5065 isoform x2
comp13900_c0_seq1	GO:0016020	solute carrier family facilitated glucose transporter member 8
comp13900_c0_seq1	GO:0044765
comp13900_c0_seq1	GO:0022857
comp13907_c0_seq1	GO:0016746	dihydrolipoyllysine-residue acetyltransferase component of pyruvate dehydrogenase mitochondrial-like
comp13907_c0_seq1	GO:0008152
comp13908_c0_seq1	GO:0005975	imaginal disc growth factor 4 precursor
comp13908_c0_seq1	GO:0004568
comp13908_c0_seq1	GO:0006032
comp13908_c0_seq1	GO:0016998
comp13908_c0_seq1	EC:3.2.1.14
comp13908_c0_seq2	GO:0005975	imaginal disc growth factor 4 precursor
comp13908_c0_seq2	GO:0004568
comp13908_c0_seq2	GO:0006032
comp13908_c0_seq2	GO:0016998
comp13908_c0_seq2	EC:3.2.1.14
comp13909_c0_seq1	GO:0006200	dna topoisomerase 2
comp13909_c0_seq1	GO:0003677
comp13909_c0_seq1	GO:0005524
comp13909_c0_seq1	GO:0003918
comp13909_c0_seq1	GO:0006265
comp13909_c0_seq1	EC:3.6.1
comp13909_c0_seq1	EC:3.6.1.3
comp13909_c0_seq1	EC:5.99.1
comp13909_c0_seq1	EC:5.99.1.3
comp13909_c0_seq1	EC:3.6.1.15
comp13909_c2_seq1	GO:0005840	ribosomal protein s6
comp13909_c2_seq1	GO:0003735
comp13909_c2_seq1	GO:0006412
comp13909_c2_seq1	GO:0042254
comp13909_c3_seq1	GO:0005840	ribosomal protein s6
comp13909_c3_seq1	GO:0003735
comp13909_c3_seq1	GO:0006412
comp13909_c3_seq1	GO:0042254
comp13909_c4_seq1	GO:0006200	dna topoisomerase 2
comp13909_c4_seq1	GO:0003677
comp13909_c4_seq1	GO:0005524
comp13909_c4_seq1	GO:0003918
comp13909_c4_seq1	GO:0006265
comp13909_c4_seq1	EC:3.6.1
comp13909_c4_seq1	EC:3.6.1.3
comp13909_c4_seq1	EC:5.99.1
comp13909_c4_seq1	EC:5.99.1.3
comp13909_c4_seq1	EC:3.6.1.15
comp13913_c0_seq1	GO:0006457	fk506-binding protein 59
comp13914_c0_seq1	GO:0006955	interleukin enhancer-binding factor 2 homolog
comp13914_c0_seq1	GO:0003723
comp13914_c0_seq1	GO:0008152
comp13914_c0_seq1	GO:0005524
comp13914_c0_seq1	GO:0016740
comp13914_c0_seq2	GO:0006955	interleukin enhancer-binding factor 2 homolog
comp13914_c0_seq2	GO:0003723
comp13914_c0_seq2	GO:0008152
comp13914_c0_seq2	GO:0005524
comp13914_c0_seq2	GO:0016740
comp13916_c0_seq1	GO:0044262	citrate synthase
comp13916_c0_seq1	GO:0005759
comp13916_c0_seq1	GO:0004108
comp13916_c0_seq1	GO:0006099
comp13916_c0_seq1	GO:0046487
comp13916_c0_seq1	EC:2.3.3.1
comp13917_c0_seq1	GO:0016020	angiotensin-converting enzyme-like
comp13917_c0_seq1	GO:0008237
comp13917_c0_seq1	GO:0006508
comp13917_c0_seq1	GO:0008241
comp13917_c0_seq1	EC:3.4.15
comp13917_c0_seq2	GO:0016020	angiotensin-converting enzyme-like
comp13917_c0_seq2	GO:0008237
comp13917_c0_seq2	GO:0006508
comp13917_c0_seq2	GO:0008241
comp13917_c0_seq2	EC:3.4.15
comp13918_c0_seq1	GO:0005789	transport protein sec61 subunit gamma
comp13918_c0_seq1	GO:0015450
comp13918_c0_seq1	GO:0045047
comp13918_c0_seq1	GO:0016021
comp13918_c0_seq1	GO:0071806
comp13918_c0_seq1	GO:0009941
comp13919_c0_seq1	GO:0005750	cytochrome b-c1 complex subunit 7
comp13919_c0_seq1	GO:0006122
comp13920_c0_seq1	GO:0006357	transcription elongation factor s-ii
comp13920_c0_seq1	GO:0008270
comp13920_c0_seq1	GO:0003677
comp13920_c0_seq1	GO:0032784
comp13920_c0_seq1	GO:0005634
comp13923_c0_seq1	GO:0050790	serine threonine-protein phosphatase 2a activator
comp13925_c0_seq1	GO:0020037	agap008350-pa-like protein; uncharacterized protein loc656619
comp13925_c0_seq1	GO:0004601
comp13925_c0_seq1	GO:0055114
comp13925_c0_seq1	GO:0006979
comp13925_c0_seq1	GO:0006804
comp13925_c0_seq1	EC:1.11.1.7
comp13926_c1_seq1	GO:0055114	fad-linked sulfhydryl oxidase alr
comp13926_c1_seq1	GO:0016972
comp13926_c1_seq1	EC:1.8.3.2
comp13927_c0_seq1	GO:0005507	copper chaperone for superoxide dismutase
comp13927_c0_seq1	GO:0055114
comp13927_c0_seq1	GO:0006801
comp13927_c0_seq1	GO:0034314
comp13927_c0_seq1	GO:0005769
comp13927_c0_seq1	GO:0071203
comp13927_c0_seq1	GO:0043014
comp13927_c0_seq1	GO:0003779
comp13927_c0_seq1	GO:0030001
comp13927_c0_seq1	GO:0045298
comp13928_c0_seq1	GO:0003824	kelch domain-containing protein 10 homolog
comp13929_c0_seq1	GO:0046854	inositol monophosphatase
comp13930_c0_seq1	GO:0006468	dual specificity mitogen-activated protein kinase kinase 4 isoform x3
comp13930_c0_seq1	GO:0005524
comp13930_c0_seq1	GO:0004674
comp13930_c0_seq1	GO:0009069
comp13930_c0_seq1	EC:2.7.11
comp13931_c0_seq1	GO:0046983	supernumerary limbs
comp13934_c0_seq1	GO:0016491	3-hydroxyacyl- dehydrogenase type-2
comp13934_c0_seq1	GO:0055114
comp13935_c0_seq1	GO:0050660	very long-chain specific acyl- mitochondrial
comp13935_c0_seq1	GO:0003995
comp13935_c0_seq1	GO:0055114
comp13935_c0_seq1	GO:0006118
comp13935_c0_seq1	EC:1.3.99.3
comp13937_c0_seq1	GO:0044763	guanine nucleotide exchange factor mss4
comp13937_c0_seq1	GO:0050794
comp13940_c0_seq1	GO:0017111	vacuolar protein sorting-associated protein 4b
comp13940_c0_seq1	GO:0008152
comp13940_c0_seq1	GO:0005524
comp13940_c0_seq1	EC:3.6.1
comp13940_c0_seq1	EC:3.6.1.15
comp13942_c0_seq1	GO:0030042	cofilin actin-depolymerizing factor homolog
comp13942_c0_seq1	GO:0003779
comp13942_c0_seq1	GO:0015629
comp13943_c0_seq1	GO:0016491	pyridine nucleotide-disulfide oxidoreductase domain-containing protein 1
comp13943_c0_seq1	GO:0055114
comp13944_c0_seq1	GO:0005509	programmed cell death protein 6 isoform x3
comp13946_c0_seq1	GO:0008152	1-acyl-sn-glycerol-3-phosphate acyltransferase gamma-like isoform x1
comp13946_c0_seq1	GO:0016746
comp13946_c0_seq2	GO:0008152	1-acyl-sn-glycerol-3-phosphate acyltransferase gamma-like isoform x1
comp13946_c0_seq2	GO:0016746
comp13947_c0_seq1	GO:0006879	PREDICTED: melanotransferrin; PREDICTED: melanotransferrin [Tribolium castaneum]
comp13947_c0_seq1	GO:0008199
comp13947_c0_seq1	GO:0005576
comp13947_c0_seq1	GO:0006826
comp13948_c0_seq1	GO:0097159	biogenesis of lysosome-related organelles complex 1 subunit 4 isoform x1
comp13948_c0_seq1	GO:1901363
comp13949_c0_seq1	GO:0008152	rna exonuclease nef-sp-like
comp13951_c0_seq1	GO:0016021	organic cation transporter protein isoform x2
comp13951_c0_seq1	GO:0055085
comp13951_c0_seq1	GO:0022857
comp13952_c0_seq1	GO:0005840	39s ribosomal protein mitochondrial
comp13952_c0_seq1	GO:0003735
comp13952_c0_seq1	GO:0006412
comp13952_c0_seq1	GO:0042254
comp13957_c0_seq1	GO:0048015	phosphatidylinositol 3-kinase catalytic subunit type 3
comp13957_c0_seq1	GO:0016303
comp13957_c0_seq1	GO:0005524
comp13957_c0_seq1	GO:0046854
comp13957_c0_seq1	GO:0036092
comp13957_c0_seq1	EC:2.7.1
comp13957_c0_seq1	EC:2.7.1.137
comp13959_c1_seq1	GO:0003676	zinc finger protein zfp69b-like
comp13959_c1_seq1	GO:0005634
comp13959_c1_seq1	GO:0008270
comp13961_c0_seq1	GO:0006457	atp-dependent clp protease atp-binding subunit clpx- mitochondrial isoform x1
comp13961_c0_seq1	GO:0005524
comp13961_c0_seq1	GO:0051082
comp13961_c0_seq1	GO:0017111
comp13961_c0_seq1	EC:3.6.1
comp13961_c0_seq1	EC:3.6.1.15
comp13964_c0_seq1	GO:0004252	protein sde2 homolog
comp13964_c0_seq1	GO:0006508
comp13964_c0_seq1	EC:3.4.21
comp13967_c0_seq1	GO:0046982	transcription initiation factor tfiid subunit 8-like
comp13968_c0_seq1	GO:0046540	u4 u6 small nuclear ribonucleoprotein prp31-like
comp13968_c0_seq1	GO:0000244
comp13970_c1_seq1	GO:0003676	caltractin isoform x1
comp13970_c1_seq1	GO:0005509
comp13970_c1_seq1	GO:0008026
comp13970_c1_seq1	GO:0006200
comp13970_c1_seq1	GO:0005524
comp13970_c1_seq1	EC:3.6.1
comp13970_c1_seq1	EC:3.6.1.3
comp13970_c1_seq1	EC:3.6.1.15
comp13971_c0_seq1	GO:0016491	cytochrome p450 9z4
comp13971_c0_seq1	GO:0005488
comp13974_c0_seq1	GO:0016021	transmembrane emp24 domain-containing protein bai
comp13974_c0_seq1	GO:0009953
comp13974_c0_seq1	GO:0006810
comp13979_c0_seq1	GO:0015672	bumetanide-sensitive sodium- -chloride cotransporter
comp13979_c0_seq1	GO:0015377
comp13979_c0_seq1	GO:1902476
comp13979_c0_seq1	GO:0016021
comp13979_c0_seq1	GO:0030001
comp13982_c0_seq1	GO:0006511	ubiquitin carboxyl-terminal hydrolase 1
comp13982_c0_seq1	GO:0004221
comp13982_c0_seq1	GO:0016579
comp13982_c0_seq1	EC:3.1.2.15
comp13983_c0_seq1	GO:0005525	adp-ribosylation factor-like protein 1
comp13983_c0_seq1	GO:0005622
comp13983_c0_seq1	GO:0007264
comp13985_c0_seq1	GO:0016779	cytoplasmic trna 2-thiolation protein 1
comp13985_c0_seq1	GO:0034227
comp13985_c0_seq1	GO:0008270
comp13985_c0_seq1	GO:0004842
comp13985_c0_seq1	GO:0005524
comp13985_c0_seq1	GO:0016567
comp13985_c0_seq1	GO:0007005
comp13985_c0_seq1	GO:0002098
comp13985_c0_seq1	GO:0000049
comp13985_c0_seq1	GO:0005737
comp13985_c0_seq1	GO:0032447
comp13985_c0_seq2	GO:0016779	cytoplasmic trna 2-thiolation protein 1
comp13985_c0_seq2	GO:0034227
comp13985_c0_seq2	GO:0008270
comp13985_c0_seq2	GO:0004842
comp13985_c0_seq2	GO:0005524
comp13985_c0_seq2	GO:0016567
comp13985_c0_seq2	GO:0007005
comp13985_c0_seq2	GO:0002098
comp13985_c0_seq2	GO:0000049
comp13985_c0_seq2	GO:0005737
comp13985_c0_seq2	GO:0032447
comp13989_c0_seq1	GO:0006396	crooked neck
comp13989_c0_seq1	GO:0005634
comp13993_c0_seq1	GO:0016021	phosphate carrier mitochondrial-like isoform x2
comp13993_c0_seq1	GO:0003677
comp13993_c0_seq1	GO:0006810
comp13993_c0_seq1	GO:0015074
comp13993_c0_seq1	GO:0006310
comp13995_c0_seq1	GO:0006355	nf-x1-type zinc finger protein nfxl1
comp13995_c0_seq1	GO:0003700
comp13995_c0_seq1	GO:0005634
comp13995_c0_seq1	GO:0008270
comp13995_c0_seq1	GO:0005667
comp13995_c0_seq1	GO:0045449
comp13996_c0_seq1	GO:0016021	unknown; unknown [Dendroctonus ponderosae]
comp13996_c0_seq1	GO:0016192
comp13999_c0_seq1	GO:0019538	ubiquitin thioesterase otubain-like
comp13999_c0_seq1	GO:0008242
comp13999_c0_seq1	EC:3.4.19
comp14000_c0_seq1	GO:0045893	general transcription factor iif subunit 1 isoform x1
comp14000_c0_seq1	GO:0006367
comp14000_c0_seq1	GO:0003677
comp14000_c0_seq1	GO:0003824
comp14000_c0_seq1	GO:0005634
comp14000_c1_seq1	GO:0045893	general transcription factor iif subunit 1 isoform x1
comp14000_c1_seq1	GO:0006367
comp14000_c1_seq1	GO:0003677
comp14000_c1_seq1	GO:0003824
comp14000_c1_seq1	GO:0005634
comp14004_c0_seq1	GO:0004721	cre-gsp-2 protein
comp14004_c0_seq1	GO:0007275
comp14004_c0_seq1	GO:0019829
comp14004_c0_seq1	GO:0005737
comp14004_c0_seq1	GO:0046872
comp14004_c0_seq1	GO:0006812
comp14004_c0_seq1	GO:0007067
comp14004_c0_seq1	GO:0007126
comp14004_c0_seq1	GO:0016021
comp14004_c0_seq1	GO:0034220
comp14004_c0_seq1	GO:0006200
comp14004_c0_seq1	GO:0005634
comp14004_c0_seq1	GO:0005524
comp14004_c0_seq1	GO:0016568
comp14004_c0_seq1	GO:0006470
comp14004_c0_seq1	EC:3.6.1
comp14004_c0_seq1	EC:3.1.3.16
comp14004_c0_seq1	EC:3.6.1.3
comp14004_c0_seq1	EC:3.1
comp14004_c0_seq1	EC:3.1.3.41
comp14004_c0_seq1	EC:3.6.1.15
comp14005_c0_seq1	GO:0044464	hematopoietic lineage cell-specific
comp14009_c0_seq1	GO:0015031	vacuolar protein sorting-associated protein 35 isoform x1
comp14011_c0_seq1	GO:0004185	venom serine carboxypeptidase
comp14011_c0_seq1	GO:0006508
comp14011_c0_seq1	EC:3.4.21
comp14011_c0_seq1	EC:3.4.16
comp14012_c0_seq1	GO:0016020	endoplasmic reticulum mannosyl-oligosaccharide -alpha-mannosidase
comp14012_c0_seq1	GO:0004571
comp14012_c0_seq1	GO:0005509
comp14012_c0_seq1	GO:0005975
comp14012_c0_seq1	EC:3.2.1.113
comp14012_c0_seq1	EC:3.2.1.24
comp14012_c0_seq1	EC:3.2.1
comp14015_c0_seq1	GO:0000139	protein sys1 homolog
comp14015_c0_seq2	GO:0000139	protein sys1 homolog
comp14016_c0_seq1	GO:0004672	ptb domain-containing adapter protein ced-6
comp14016_c0_seq1	GO:0000166
comp14016_c0_seq2	GO:0004672	ptb domain-containing adapter protein ced-6
comp14016_c0_seq2	GO:0000166
comp14020_c0_seq1	GO:0003676	probable atp-dependent rna helicase ddx56-like
comp14020_c0_seq1	GO:0008026
comp14020_c0_seq1	GO:0006200
comp14020_c0_seq1	GO:0005524
comp14020_c0_seq1	EC:3.6.1
comp14020_c0_seq1	EC:3.6.1.3
comp14020_c0_seq1	EC:3.6.1.15
comp14021_c0_seq1	GO:0008060	adp-ribosylation factor gtpase-activating
comp14021_c0_seq1	GO:0032312
comp14021_c0_seq1	GO:0008270
comp14021_c0_seq1	GO:0043547
comp14023_c0_seq1	GO:0070933	histone deacetylase 3
comp14023_c0_seq1	GO:0097372
comp14023_c0_seq1	GO:0006355
comp14023_c0_seq1	GO:0032041
comp14023_c0_seq1	GO:0070932
comp14023_c0_seq1	GO:0046970
comp14023_c0_seq1	GO:0046969
comp14023_c0_seq1	GO:0000118
comp14023_c0_seq1	EC:3.5.1.98
comp14026_c0_seq1	GO:0032934	amyloid protein-binding protein 2
comp14026_c0_seq1	GO:0016491
comp14026_c0_seq1	GO:0055114
comp14027_c0_seq1	GO:0005047	signal recognition particle receptor subunit alpha homolog
comp14027_c0_seq1	GO:0005525
comp14027_c0_seq1	GO:0006184
comp14027_c0_seq1	GO:0005785
comp14027_c0_seq1	GO:0006614
comp14027_c0_seq1	GO:0003924
comp14027_c0_seq1	GO:0005786
comp14027_c0_seq1	EC:3.6.1
comp14027_c0_seq1	EC:3.6.1.15
comp14030_c0_seq1	GO:0045454	selt-like protein
comp14030_c0_seq1	GO:0008430
comp14035_c0_seq1	GO:0006633	sphingolipid delta -desaturase des1
comp14035_c0_seq1	GO:0016705
comp14035_c0_seq1	GO:0016021
comp14035_c0_seq1	GO:0055114
comp14036_c0_seq1	GO:0017111	caseinolytic peptidase b protein homolog
comp14036_c0_seq1	GO:0005524
comp14036_c0_seq1	GO:0016491
comp14036_c0_seq1	GO:0055114
comp14036_c0_seq1	EC:3.6.1
comp14036_c0_seq1	EC:3.6.1.15
comp14040_c0_seq1	GO:0044444	28s ribosomal protein mitochondrial
comp14040_c0_seq1	GO:0043229
comp14043_c0_seq1	GO:0003917	dna topoisomerase 3-beta-1
comp14043_c0_seq1	GO:0003677
comp14043_c0_seq1	GO:0006265
comp14043_c0_seq1	EC:5.99.1
comp14043_c0_seq1	EC:5.99.1.2
comp14048_c0_seq1	GO:0046872	ubiquinol-cytochrome c rieske iron-sulfur polypeptide 1
comp14048_c0_seq1	GO:1902600
comp14048_c0_seq1	GO:0008121
comp14048_c0_seq1	GO:0051537
comp14048_c0_seq1	GO:0005739
comp14048_c0_seq1	GO:0055114
comp14048_c0_seq1	GO:0006118
comp14048_c0_seq1	GO:0006119
comp14048_c0_seq1	GO:0045285
comp14048_c0_seq1	EC:1.10.2
comp14048_c0_seq1	EC:1.10.2.2
comp14054_c0_seq1	GO:0005488	cdc2 kinase-like protein
comp14054_c0_seq1	GO:0016772
comp14054_c0_seq2	GO:0005488	cdc2 kinase-like protein
comp14054_c0_seq2	GO:0016772
comp14059_c0_seq1	GO:0004618	phosphoglycerate kinase
comp14059_c0_seq1	GO:0016310
comp14059_c0_seq1	GO:0005524
comp14059_c0_seq1	GO:0006096
comp14059_c0_seq1	GO:0006094
comp14059_c0_seq1	GO:0015976
comp14059_c0_seq1	EC:2.7.2.3
comp14060_c0_seq1	GO:0005615	PREDICTED: SPARC; PREDICTED: SPARC [Tribolium castaneum]
comp14060_c0_seq1	GO:0007165
comp14060_c0_seq1	GO:0005578
comp14060_c0_seq1	GO:0005509
comp14060_c0_seq2	GO:0005615	PREDICTED: SPARC; PREDICTED: SPARC [Nasonia vitripennis]
comp14060_c0_seq2	GO:0007165
comp14060_c0_seq2	GO:0005578
comp14060_c0_seq2	GO:0005509
comp14066_c0_seq1	GO:1901564	3-hydroxyisobutyrate mitochondrial
comp14066_c0_seq1	GO:0044763
comp14066_c0_seq1	GO:0044281
comp14066_c0_seq1	GO:0044237
comp14066_c0_seq1	GO:0016616
comp14066_c0_seq1	GO:0050662
comp14066_c0_seq1	GO:0044238
comp14066_c0_seq1	GO:0055114
comp14076_c0_seq1	GO:0032934	unknown; unknown [Dendroctonus ponderosae]
comp14076_c0_seq1	GO:0008152
comp14076_c0_seq1	GO:0016747
comp14076_c0_seq2	GO:0032934	sterol carrier protein x-related thiolase
comp14076_c0_seq2	GO:0008152
comp14076_c0_seq2	GO:0016747
comp14077_c0_seq1	GO:0044699	ferritin 2
comp14078_c0_seq1	GO:0016740	lipoyltransferase mitochondrial
comp14078_c1_seq1	GO:0016779	lipoate protein ligase
comp14078_c1_seq1	GO:0006464
comp14078_c1_seq1	GO:0016874
comp14086_c0_seq1	GO:0016491	estradiol 17-beta-dehydrogenase 11
comp14086_c0_seq1	GO:0055114
comp14086_c0_seq2	GO:0016491	estradiol 17-beta-dehydrogenase 11
comp14086_c0_seq2	GO:0055114
comp14088_c0_seq1	GO:0097159	rna-binding protein 48; uncharacterized protein loc105155043
comp14088_c0_seq1	GO:1901363
comp14089_c0_seq1	GO:0003899	trna methyltransferase 10 homolog a
comp14089_c0_seq1	GO:0003677
comp14089_c0_seq1	GO:0006351
comp14089_c0_seq1	GO:0032549
comp14089_c0_seq1	GO:0005730
comp14089_c0_seq1	GO:0006144
comp14089_c0_seq1	GO:0006206
comp14089_c0_seq1	EC:2.7.7.6
comp14089_c0_seq2	GO:0003899	rna (guanine-9-)-methyltransferase domain-containing protein 2-like
comp14089_c0_seq2	GO:0003677
comp14089_c0_seq2	GO:0006351
comp14089_c0_seq2	GO:0032549
comp14089_c0_seq2	GO:0005730
comp14089_c0_seq2	GO:0006144
comp14089_c0_seq2	GO:0006206
comp14089_c0_seq2	EC:2.7.7.6
comp14103_c0_seq1	GO:0005885	actin-related protein 2 3 complex subunit 3
comp14103_c0_seq1	GO:0034314
comp14106_c0_seq1	GO:0016020	facilitated trehalose transporter tret1
comp14106_c0_seq1	GO:0006810
comp14106_c0_seq1	GO:0022857
comp14111_c0_seq1	GO:0004222	atp-dependent zinc metalloprotease yme1 homolog
comp14111_c0_seq1	GO:0005524
comp14111_c0_seq1	GO:0017111
comp14111_c0_seq1	GO:0006508
comp14111_c0_seq1	GO:0016020
comp14111_c0_seq1	EC:3.4.24
comp14111_c0_seq1	EC:3.6.1
comp14111_c0_seq1	EC:3.6.1.15
comp14112_c0_seq1	GO:0004721	tyrosine-protein phosphatase non-receptor type 4
comp14112_c0_seq1	GO:0006470
comp14112_c0_seq1	EC:3.1.3.16
comp14112_c0_seq1	EC:3.1
comp14112_c0_seq1	EC:3.1.3.41
comp14122_c0_seq1	GO:0044267	elongation factor 1 delta
comp14122_c0_seq1	GO:0034645
comp14122_c0_seq1	GO:0044424
comp14132_c0_seq1	GO:0006886	soluble nsf attachment
comp14134_c0_seq1	GO:0008152	putative alpha-esterase; uncharacterized protein loc655171
comp14134_c0_seq1	GO:0016787
comp14135_c0_seq1	GO:0005730	checkpoint protein hus1 isoform x1
comp14135_c0_seq1	GO:0000077
comp14135_c0_seq1	GO:0030896
comp14135_c0_seq1	GO:0006281
comp14135_c0_seq2	GO:0005730	checkpoint protein hus1 isoform x1
comp14135_c0_seq2	GO:0000077
comp14135_c0_seq2	GO:0030896
comp14135_c0_seq2	GO:0006281
comp14140_c0_seq1	GO:0006200	atp-binding cassette sub-family g member 4-like
comp14140_c0_seq1	GO:0005524
comp14140_c0_seq1	GO:0016887
comp14140_c0_seq1	GO:0016020
comp14140_c0_seq1	EC:3.6.1
comp14140_c0_seq1	EC:3.6.1.3
comp14140_c0_seq1	EC:3.6.1.15
comp14142_c0_seq1	GO:0004707	extracellular regulated map kinase
comp14142_c0_seq1	GO:0000165
comp14142_c0_seq1	GO:0005524
comp14142_c0_seq1	GO:0007178
comp14142_c0_seq1	GO:0009069
comp14142_c0_seq1	EC:2.7.11
comp14142_c0_seq1	EC:2.7.11.24
comp14144_c0_seq1	GO:0006784	cytochrome c oxidase assembly protein cox15 homolog
comp14144_c0_seq1	GO:0016627
comp14144_c0_seq1	GO:0016020
comp14144_c0_seq1	GO:0055114
comp14145_c0_seq1	GO:0006184	translation factor guf1 mitochondrial isoform x1
comp14145_c0_seq1	GO:0003924
comp14145_c0_seq1	GO:0005525
comp14145_c0_seq1	EC:3.6.1
comp14145_c0_seq1	EC:3.6.1.15
comp14151_c0_seq1	GO:0019013	u11 u12 small nuclear ribonucleoprotein 35 kda protein
comp14151_c0_seq1	GO:0003723
comp14151_c0_seq1	GO:0030529
comp14151_c0_seq1	GO:0005634
comp14151_c0_seq1	GO:0000166
comp14155_c0_seq1	GO:0016021	probable cation-transporting atpase 13a3
comp14155_c0_seq1	GO:0046872
comp14155_c0_seq1	GO:0006200
comp14155_c0_seq1	GO:0019829
comp14155_c0_seq1	GO:0005524
comp14155_c0_seq1	GO:0034220
comp14155_c0_seq1	GO:0006812
comp14155_c0_seq1	GO:0004721
comp14155_c0_seq1	GO:0006470
comp14155_c0_seq1	EC:3.1.3.16
comp14155_c0_seq1	EC:3.6.1
comp14155_c0_seq1	EC:3.6.1.3
comp14155_c0_seq1	EC:3.1
comp14155_c0_seq1	EC:3.1.3.41
comp14155_c0_seq1	EC:3.6.1.15
comp14165_c0_seq1	GO:0008152	rna exonuclease 1 homolog
comp14166_c0_seq1	GO:0019887	casein kinase ii subunit beta
comp14166_c0_seq1	GO:0045859
comp14166_c0_seq1	GO:0016301
comp14166_c0_seq1	GO:0005956
comp14170_c0_seq1	GO:0016747	histone acetyltransferase tip60
comp14170_c0_seq1	GO:0006355
comp14170_c0_seq1	GO:0005634
comp14170_c0_seq2	GO:0016747	histone acetyltransferase tip60
comp14170_c0_seq2	GO:0006355
comp14170_c0_seq2	GO:0005634
comp14171_c0_seq1	GO:0051536	agap000179-pa-like protein
comp14171_c0_seq1	GO:0009113
comp14171_c0_seq1	GO:0046872
comp14171_c0_seq1	GO:0009116
comp14171_c0_seq1	GO:0004044
comp14171_c0_seq1	GO:0006189
comp14171_c0_seq1	GO:0006536
comp14171_c0_seq1	GO:0006541
comp14171_c0_seq1	EC:2.4.2.14
comp14176_c0_seq1	GO:0005488	zinc finger protein 91
comp14179_c0_seq1	GO:0016020	mitochondrial ornithine transporter
comp14180_c0_seq1	GO:0006468	casein kinase i isoform gamma-3-like isoform x3
comp14180_c0_seq1	GO:0005524
comp14180_c0_seq1	GO:0004674
comp14180_c0_seq1	GO:0009069
comp14180_c0_seq1	EC:2.7.11
comp14185_c0_seq1	GO:0005783	alpha-2-macroglobulin receptor-associated protein
comp14185_c0_seq1	GO:0008201
comp14185_c0_seq1	GO:0050750
comp14185_c0_seq1	GO:0007165
comp14187_c0_seq1	GO:0006396	ww domain-binding protein 11
comp14190_c0_seq1	GO:0044425	phosphatidylinositol glycan anchor biosynthesis class u protein
comp14194_c0_seq1	GO:0051260	btb poz domain-containing protein kctd9
comp14194_c0_seq1	GO:0035556
comp14198_c0_seq1	GO:0007264	ras-like protein 3
comp14198_c0_seq1	GO:0004767
comp14198_c0_seq1	GO:0006184
comp14198_c0_seq1	GO:0003924
comp14198_c0_seq1	GO:0016020
comp14198_c0_seq1	GO:0005525
comp14198_c0_seq1	GO:0006687
comp14198_c0_seq1	EC:3.6.1
comp14198_c0_seq1	EC:3.1
comp14198_c0_seq1	EC:3.1.4.12
comp14198_c0_seq1	EC:3.1.1
comp14198_c0_seq1	EC:3.6.1.15
comp14198_c0_seq2	GO:0007264	ras-like protein 3
comp14198_c0_seq2	GO:0004767
comp14198_c0_seq2	GO:0006184
comp14198_c0_seq2	GO:0003924
comp14198_c0_seq2	GO:0016020
comp14198_c0_seq2	GO:0005525
comp14198_c0_seq2	GO:0006687
comp14198_c0_seq2	EC:3.6.1
comp14198_c0_seq2	EC:3.1
comp14198_c0_seq2	EC:3.1.4.12
comp14198_c0_seq2	EC:3.1.1
comp14198_c0_seq2	EC:3.6.1.15
comp14199_c0_seq1	GO:0008270	corepressor interacting with rbpj 1-like
comp14199_c0_seq1	GO:0003676
comp14218_c0_seq1	GO:0030488	probable trna (guanine -n )-dimethyltransferase
comp14218_c0_seq1	GO:0004809
comp14218_c0_seq1	GO:0003723
comp14218_c0_seq1	EC:2.1.1
comp14219_c0_seq1	GO:0006468	phosphorylase b kinase gamma catalytic skeletal muscle heart isoform isoform x1
comp14219_c0_seq1	GO:0005516
comp14219_c0_seq1	GO:0004689
comp14219_c0_seq1	GO:0005524
comp14219_c0_seq1	GO:0005964
comp14219_c0_seq1	GO:0005978
comp14219_c0_seq1	GO:0009069
comp14219_c0_seq1	EC:2.7.11
comp14219_c0_seq1	EC:2.7.11.19
comp14219_c0_seq1	EC:2.7.11.17
comp14219_c0_seq2	GO:0006468	phosphorylase b kinase gamma catalytic skeletal muscle heart isoform isoform x2
comp14219_c0_seq2	GO:0005516
comp14219_c0_seq2	GO:0004689
comp14219_c0_seq2	GO:0005524
comp14219_c0_seq2	GO:0005964
comp14219_c0_seq2	GO:0005978
comp14219_c0_seq2	GO:0009069
comp14219_c0_seq2	EC:2.7.11
comp14219_c0_seq2	EC:2.7.11.19
comp14219_c0_seq2	EC:2.7.11.17
comp14221_c0_seq1	GO:0006412	28s ribosomal protein partial
comp14222_c0_seq1	GO:0006184	atlastin-like isoform x3
comp14222_c0_seq1	GO:0003924
comp14222_c0_seq1	GO:0005525
comp14222_c0_seq1	EC:3.6.1
comp14222_c0_seq1	EC:3.6.1.15
comp14234_c0_seq1	GO:0016208	acetyl- synthetase
comp14234_c0_seq1	GO:0003987
comp14234_c0_seq1	GO:0019427
comp14234_c0_seq1	GO:0006094
comp14234_c0_seq1	GO:0006096
comp14234_c0_seq1	GO:0019643
comp14234_c0_seq1	EC:6.2.1.1
comp14235_c0_seq2	GO:0030036	formin-like protein cg32138 isoform x2
comp14235_c0_seq2	GO:0003779
comp14235_c0_seq2	GO:0017048
comp14236_c0_seq1	GO:0003677	vacuolar protein sorting-associated protein 45
comp14236_c0_seq1	GO:0006904
comp14236_c0_seq1	GO:0006281
comp14240_c0_seq1	GO:0006355	sap30-binding protein
comp14241_c0_seq1	GO:0016705	2-oxoglutarate and iron-dependent oxygenase domain-containing protein 3-like
comp14241_c0_seq1	GO:0043167
comp14247_c0_seq1	GO:0005622	cytoplasmic phosphatidylinositol transfer protein 1
comp14247_c0_seq1	GO:0006810
comp14248_c0_seq1	GO:0015031	mitochondrial import inner membrane translocase subunit tim8
comp14248_c0_seq1	GO:0046872
comp14248_c0_seq1	GO:0005739
comp14257_c0_seq1	GO:0005634	proteasomal ubiquitin receptor adrm1
comp14257_c0_seq1	GO:0005737
comp14257_c0_seq2	GO:0005634	proteasomal ubiquitin receptor adrm1
comp14257_c0_seq2	GO:0005737
comp14264_c0_seq1	GO:0006468	serine threonine-protein kinase 3-like
comp14264_c0_seq1	GO:0005524
comp14264_c0_seq1	GO:0007165
comp14264_c0_seq1	GO:0004674
comp14264_c0_seq1	GO:0009069
comp14264_c0_seq1	EC:2.7.11
comp14269_c0_seq1	GO:0008152	amp dependent coa ligase; uncharacterized protein loc655197
comp14269_c0_seq1	GO:0003824
comp14273_c0_seq1	GO:0006355	homeobox protein xenk-2
comp14273_c0_seq1	GO:0003700
comp14273_c0_seq1	GO:0043565
comp14273_c0_seq1	GO:0005634
comp14273_c0_seq1	GO:0005667
comp14273_c0_seq1	GO:0045449
comp14282_c0_seq1	GO:0016021	upf0396 protein cg6066-like
comp14282_c0_seq1	GO:0005216
comp14282_c0_seq1	GO:0034220
comp14291_c0_seq1	GO:0016020	cd9 antigen
comp14296_c0_seq1	GO:0003899	dna-directed rna polymerase i subunit rpa12-like
comp14296_c0_seq1	GO:0006351
comp14296_c0_seq1	GO:0003676
comp14296_c0_seq1	GO:0008270
comp14296_c0_seq1	GO:0005730
comp14296_c0_seq1	GO:0006144
comp14296_c0_seq1	GO:0006206
comp14296_c0_seq1	EC:2.7.7.6
comp14298_c0_seq1	GO:0016787	eri1 exoribonuclease 2
comp14298_c0_seq1	GO:0005488
comp14301_c0_seq1	GO:0004872	cleavage stimulation factor subunit 2 tau variant
comp14301_c0_seq1	GO:0016021
comp14301_c0_seq1	GO:0003676
comp14301_c0_seq1	GO:0000166
comp14301_c0_seq1	GO:0007165
comp14302_c0_seq1	GO:0044260	lian-aa1-like retrotransposon protein
comp14302_c0_seq1	GO:0090305
comp14309_c0_seq1	GO:0046872	low quality protein: ankyrin repeat and fyve domain-containing protein 1-like
comp14319_c0_seq1	GO:0097159	kinesin heavy chain
comp14319_c0_seq1	GO:1901363
comp14320_c0_seq1	GO:0000166	regulator of nonsense transcripts 3a
comp14328_c0_seq1	GO:0007155	flotillin isoform b
comp14328_c0_seq1	GO:0016600
comp14328_c0_seq1	GO:0035011
comp14328_c0_seq1	GO:0005198
comp14329_c0_seq1	GO:0046872	6-pyruvoyl tetrahydrobiopterin synthase
comp14329_c0_seq1	GO:0003874
comp14329_c0_seq1	GO:0006729
comp14329_c0_seq1	GO:0046656
comp14329_c0_seq1	EC:4.2.3.12
comp14336_c0_seq1	GO:0008270	hypothetical protein YQE_06782, partial; hypothetical protein YQE_06782, partial [Dendroctonus ponderosae]
comp14336_c0_seq1	GO:0003676
comp14337_c0_seq1	GO:0030170	serine hydroxymethyltransferase
comp14337_c0_seq1	GO:0006563
comp14337_c0_seq1	GO:0035999
comp14337_c0_seq1	GO:0032259
comp14337_c0_seq1	GO:0008168
comp14337_c0_seq1	GO:0004372
comp14337_c0_seq1	GO:0006544
comp14337_c0_seq1	EC:2.1.2.1
comp14344_c0_seq1	GO:0000166	probable atp-dependent rna helicase ddx20
comp14344_c0_seq1	GO:0004386
comp14344_c0_seq1	GO:0008152
comp14344_c0_seq1	EC:3.6.1
comp14344_c0_seq1	EC:3.6.1.15
comp14344_c0_seq2	GO:0000166	probable atp-dependent rna helicase ddx20
comp14344_c0_seq2	GO:0004386
comp14344_c0_seq2	GO:0008152
comp14344_c0_seq2	EC:3.6.1
comp14344_c0_seq2	EC:3.6.1.15
comp14354_c0_seq1	GO:0005840	mrna turnover protein 4 homolog
comp14354_c0_seq1	GO:0042254
comp14370_c0_seq1	GO:0018342	protein farnesyltransferase geranylgeranyltransferase type-1 subunit alpha
comp14370_c0_seq1	GO:0008318
comp14370_c0_seq1	GO:0018346
comp14370_c0_seq1	EC:2.5.1
comp14383_c0_seq1	GO:0008152	ldlr chaperone boca
comp14383_c0_seq1	GO:0019789
comp14383_c0_seq2	GO:0008152	ldlr chaperone boca
comp14383_c0_seq2	GO:0019789
comp14386_c0_seq1	GO:0008270	cleavage and polyadenylation specificity factor subunit 4
comp14386_c0_seq1	GO:0003676
comp14387_c0_seq1	GO:0007094	mitotic spindle assembly checkpoint protein mad1
comp14394_c0_seq2	GO:0008152	abhydrolase domain-containing protein 4-like isoform x2
comp14394_c0_seq2	GO:0016787
comp14405_c0_seq1	GO:0006184	elongation factor mitochondrial-like
comp14405_c0_seq1	GO:0003924
comp14405_c0_seq1	GO:0005525
comp14405_c0_seq1	EC:3.6.1
comp14405_c0_seq1	EC:3.6.1.15
comp14407_c0_seq1	GO:0016779	utp--glucose-1-phosphate uridylyltransferase isoform x2
comp14407_c0_seq1	GO:0008152
comp14427_c0_seq1	GO:0016021	integral membrane protein gpr155 isoform x1
comp14427_c0_seq1	GO:0055085
comp14427_c0_seq1	GO:0035556
comp14432_c0_seq1	GO:0016021	facilitated trehalose transporter tret1
comp14432_c0_seq1	GO:0022891
comp14432_c0_seq1	GO:0055085
comp14434_c0_seq1	GO:0004725	spectrin alpha chain
comp14434_c0_seq1	GO:0005509
comp14434_c0_seq1	GO:0035335
comp14434_c0_seq1	GO:0006570
comp14434_c0_seq1	EC:3.1.3.16
comp14434_c0_seq1	EC:3.1
comp14434_c0_seq1	EC:3.1.3.48
comp14434_c0_seq1	EC:3.1.3.41
comp14435_c0_seq1	GO:0008233	serine protease p84
comp14435_c0_seq2	GO:0008233	serine protease p84
comp14438_c0_seq1	GO:0006355	protein lin-28 homolog isoform x2
comp14438_c0_seq1	GO:0003677
comp14438_c0_seq1	GO:0008270
comp14438_c0_seq2	GO:0006355	protein lin-28 homolog isoform x1
comp14438_c0_seq2	GO:0003677
comp14438_c0_seq2	GO:0008270
comp14449_c0_seq1	GO:0005524	heat shock protein partial
comp14449_c0_seq1	GO:0006950
comp14449_c1_seq1	GO:0005524	major heat shock 70 kda protein partial
comp14449_c1_seq1	GO:0006950
comp14454_c0_seq1	GO:0006891	conserved oligomeric golgi complex subunit 6
comp14454_c0_seq1	GO:0017119
comp14458_c0_seq2	GO:0005488	transcription factor hes-2-like
comp14458_c0_seq2	GO:0006351
comp14460_c0_seq1	GO:0006366	mediator of rna polymerase ii transcription subunit 1
comp14473_c0_seq1	GO:0005852	eukaryotic translation initiation factor 3 subunit k-like
comp14473_c0_seq1	GO:0016282
comp14473_c0_seq1	GO:0033290
comp14473_c0_seq1	GO:0006446
comp14473_c0_seq1	GO:0001731
comp14473_c0_seq1	GO:0003743
comp14473_c0_seq1	GO:0043022
comp14473_c0_seq1	GO:0005840
comp14474_c0_seq1	GO:0006259	hypothetical protein EAI_17384; hypothetical protein EAI_17384 [Harpegnathos saltator]
comp14475_c0_seq1	GO:0016021	minor histocompatibility antigen h13
comp14475_c0_seq1	GO:0008152
comp14475_c0_seq1	GO:0004190
comp14475_c0_seq1	EC:3.4.23
comp14477_c0_seq1	GO:0006810	probable multidrug resistance-associated protein lethal 03659
comp14477_c0_seq1	GO:0044763
comp14477_c0_seq1	GO:0016887
comp14477_c0_seq1	GO:0000166
comp14477_c0_seq1	GO:0008152
comp14477_c0_seq1	EC:3.6.1
comp14477_c0_seq1	EC:3.6.1.3
comp14477_c0_seq1	EC:3.6.1.15
comp14483_c0_seq1	GO:0004550	rna-binding protein luc7-like 2
comp14483_c0_seq1	GO:0006241
comp14483_c0_seq1	GO:0006376
comp14483_c0_seq1	GO:0005509
comp14483_c0_seq1	GO:0006165
comp14483_c0_seq1	GO:0006183
comp14483_c0_seq1	GO:0006228
comp14483_c0_seq1	GO:0005685
comp14483_c0_seq1	GO:0005524
comp14483_c0_seq1	GO:0003729
comp14483_c0_seq1	GO:0006144
comp14483_c0_seq1	GO:0006206
comp14483_c0_seq1	EC:2.7.4.6
comp14492_c0_seq1	GO:0006094	phosphoenolpyruvate carboxykinase
comp14492_c0_seq1	GO:0005525
comp14492_c0_seq1	GO:0004613
comp14492_c0_seq1	GO:0006099
comp14492_c0_seq1	EC:4.1.1
comp14492_c0_seq1	EC:4.1.1.32
comp14492_c0_seq2	GO:0006094	phosphoenolpyruvate carboxykinase
comp14492_c0_seq2	GO:0005525
comp14492_c0_seq2	GO:0004613
comp14492_c0_seq2	GO:0006099
comp14492_c0_seq2	EC:4.1.1
comp14492_c0_seq2	EC:4.1.1.32
comp14495_c0_seq1	GO:0042578	recessive suppressor of secretory defect
comp14495_c0_seq1	GO:0008152
comp14495_c0_seq1	EC:3.1
comp14495_c0_seq2	GO:0042578	recessive suppressor of secretory defect
comp14495_c0_seq2	GO:0008152
comp14495_c0_seq2	EC:3.1
comp14496_c0_seq1	GO:0010970	dynactin subunit 1
comp14496_c0_seq1	GO:0005869
comp14496_c0_seq1	GO:0045502
comp14496_c0_seq1	GO:0030286
comp14503_c0_seq1	GO:0005685	luc7-like protein 3
comp14503_c0_seq1	GO:0003729
comp14503_c0_seq1	GO:0006376
comp14510_c0_seq2	GO:0008270	e3 ubiquitin-protein ligase znrf1
comp14514_c0_seq1	GO:0051537	ferredoxin isoform x1
comp14514_c0_seq1	GO:0046872
comp14514_c0_seq1	GO:0009055
comp14514_c0_seq1	GO:0006118
comp14514_c0_seq2	GO:0051537	adrenodoxin-like mitochondrial
comp14514_c0_seq2	GO:0046872
comp14514_c0_seq2	GO:0009055
comp14514_c0_seq2	GO:0006118
comp14539_c0_seq1	GO:0006457	heat shock protein
comp14539_c0_seq1	GO:0006950
comp14539_c0_seq1	GO:0005524
comp14539_c0_seq1	GO:0051082
comp14559_c0_seq1	GO:0005694	structural maintenance of chromosomes protein 6
comp14559_c0_seq1	GO:0006281
comp14561_c0_seq1	GO:0016042	lipase 3
comp14561_c0_seq1	GO:0016788
comp14566_c0_seq1	GO:0003723	rna-binding protein pno1
comp14566_c0_seq1	GO:0030163
comp14566_c0_seq1	GO:0016567
comp14566_c0_seq1	GO:0004842
comp14566_c0_seq1	GO:0008270
comp14573_c0_seq1	GO:0043022	eukaryotic translation initiation factor 6
comp14573_c0_seq1	GO:0042256
comp14580_c0_seq1	GO:0003684	rrp15-like protein
comp14580_c0_seq1	GO:0006289
comp14580_c0_seq1	GO:0008534
comp14580_c0_seq1	GO:0006285
comp14580_c0_seq1	GO:0006308
comp14580_c0_seq1	EC:3.1
comp14580_c0_seq1	EC:4.2.99.18
comp14580_c0_seq1	EC:3.2.2.23
comp14580_c0_seq1	EC:3.2.2
comp14582_c0_seq1	GO:0016311	ctd small phosphatase-like protein 2
comp14582_c0_seq1	GO:0016791
comp14582_c0_seq1	EC:3.1
comp14582_c0_seq1	EC:3.1.3.41
comp14602_c0_seq1	GO:0015031	coatomer subunit zeta-1-like isoform 1
comp14602_c0_seq1	GO:0016020
comp14602_c0_seq2	GO:0015031	coatomer subunit zeta-1-like isoform 1
comp14602_c0_seq2	GO:0016020
comp14615_c0_seq1	GO:0008152	zinc finger with ufm1-specific peptidase domain isoform x1
comp14615_c0_seq2	GO:0016311	zinc finger with ufm1-specific peptidase domain isoform x1
comp14615_c0_seq2	GO:0046872
comp14615_c0_seq2	GO:0003993
comp14615_c0_seq2	GO:0006771
comp14615_c0_seq2	GO:0019497
comp14615_c0_seq2	EC:3.1
comp14615_c0_seq2	EC:3.1.3.41
comp14615_c0_seq2	EC:3.1.3.2
comp14622_c0_seq1	GO:0044763	cell division cycle and apoptosis regulator protein 1
comp14628_c0_seq1	GO:0003677	tata box-binding protein 1
comp14628_c0_seq1	GO:0006352
comp14639_c0_seq1	GO:0006355	nuclear transcription factor y subunit gamma
comp14639_c0_seq1	GO:0043565
comp14639_c0_seq1	GO:0016602
comp14639_c0_seq1	GO:0003700
comp14639_c0_seq1	GO:0046982
comp14639_c0_seq1	GO:0045449
comp14648_c0_seq1	GO:0050660	short-chain specific acyl- mitochondrial
comp14648_c0_seq1	GO:0003995
comp14648_c0_seq1	GO:0055114
comp14648_c0_seq1	GO:0006118
comp14648_c0_seq1	EC:1.3.99.3
comp14655_c0_seq1	GO:0048312	clustered mitochondria protein homolog
comp14655_c0_seq1	GO:0003743
comp14655_c0_seq1	GO:0016021
comp14655_c0_seq1	GO:0005840
comp14655_c0_seq1	GO:0006446
comp14656_c0_seq1	GO:0016491	alcohol dehydrogenase
comp14656_c0_seq1	GO:0055114
comp14656_c0_seq2	GO:0016491	alcohol dehydrogenase
comp14656_c0_seq2	GO:0055114
comp14664_c0_seq1	GO:0016021	synaptogyrin-2 isoform x2
comp14670_c0_seq1	GO:0004553	-alpha-glucan-branching enzyme
comp14670_c0_seq1	GO:0005978
comp14670_c0_seq1	GO:0043169
comp14670_c0_seq1	GO:0003844
comp14670_c0_seq1	GO:0005982
comp14670_c0_seq1	GO:0005985
comp14670_c0_seq1	EC:2.4.1.18
comp14670_c0_seq2	GO:0004553	-alpha-glucan-branching enzyme
comp14670_c0_seq2	GO:0005978
comp14670_c0_seq2	GO:0043169
comp14670_c0_seq2	GO:0003844
comp14670_c0_seq2	GO:0005982
comp14670_c0_seq2	GO:0005985
comp14670_c0_seq2	EC:2.4.1.18
comp14671_c0_seq1	GO:0016491	fatty acid
comp14671_c0_seq1	GO:0016297
comp14671_c0_seq1	GO:0005835
comp14671_c0_seq1	GO:0006633
comp14671_c0_seq1	GO:0042967
comp14671_c0_seq1	EC:2.3.1.85
comp14671_c0_seq1	EC:3.1.2.14
comp14672_c0_seq1	GO:0008080	n-acetyltransferase san
comp14672_c0_seq1	GO:0042967
comp14672_c0_seq1	EC:2.3.1
comp14674_c0_seq1	GO:0005737	t-complex protein 1 subunit eta
comp14674_c0_seq1	GO:0006457
comp14674_c0_seq1	GO:0005524
comp14674_c0_seq1	GO:0051082
comp14676_c0_seq1	GO:0043085	active breakpoint cluster region-related protein
comp14676_c0_seq1	GO:0032318
comp14682_c0_seq1	GO:0009165	ribose-phosphate pyrophosphokinase 1 isoform x2
comp14682_c0_seq1	GO:0009156
comp14682_c0_seq1	GO:0004749
comp14682_c0_seq1	GO:0000287
comp14682_c0_seq1	GO:0006098
comp14682_c0_seq1	GO:0006144
comp14682_c0_seq1	EC:2.7.6.1
comp14693_c0_seq1	GO:0016021	b-cell receptor-associated protein 31-like
comp14693_c0_seq1	GO:0005783
comp14693_c0_seq1	GO:0006886
comp14702_c0_seq1	GO:0016491	retinol dehydrogenase 12-like
comp14702_c0_seq1	GO:0055114
comp14702_c0_seq2	GO:0008152	retinol dehydrogenase 12-like
comp14706_c0_seq1	GO:0016772	2 -phosphodiesterase 12
comp14714_c0_seq1	GO:0004725	low quality protein: tyrosine-protein phosphatase non-receptor type 9-like
comp14714_c0_seq1	GO:0035335
comp14714_c0_seq1	GO:0006570
comp14714_c0_seq1	EC:3.1.3.16
comp14714_c0_seq1	EC:3.1
comp14714_c0_seq1	EC:3.1.3.48
comp14714_c0_seq1	EC:3.1.3.41
comp14715_c0_seq1	GO:0016192	PREDICTED: uncharacterized protein LOC655305 isoform X2; uncharacterized protein loc655305 isoform x2
comp14715_c0_seq1	GO:0005634
comp14715_c0_seq1	GO:0008270
comp14715_c0_seq1	GO:0044763
comp14721_c0_seq2	GO:0016021	monocarboxylate transporter 14-like
comp14721_c0_seq2	GO:0055085
comp14726_c0_seq1	GO:0006811	tetratricopeptide repeat protein 19 mitochondrial
comp14726_c0_seq1	GO:0055085
comp14729_c0_seq1	GO:0008270	inhibitor of growth protein 5 isoform x1
comp14735_c0_seq1	GO:0055085	probable multidrug resistance-associated protein lethal 03659
comp14735_c0_seq1	GO:0016021
comp14735_c0_seq1	GO:0042626
comp14735_c0_seq1	GO:0006200
comp14735_c0_seq1	GO:0005524
comp14735_c0_seq1	EC:3.6.1
comp14735_c0_seq1	EC:3.6.1.3
comp14735_c0_seq1	EC:3.6.1.15
comp14735_c1_seq1	GO:0017111	probable multidrug resistance-associated protein lethal 03659
comp14735_c1_seq1	EC:3.6.1
comp14735_c1_seq1	EC:3.6.1.15
comp14736_c0_seq1	GO:0046872	zinc finger protein 358
comp14756_c0_seq1	GO:0016020	s-adenosyl- l-homocysteine hydrolase
comp14756_c0_seq1	GO:0004013
comp14756_c0_seq1	GO:0006730
comp14756_c0_seq1	GO:0016192
comp14756_c0_seq1	GO:0006886
comp14756_c0_seq1	GO:0006555
comp14756_c0_seq1	EC:3.3.1.1
comp14756_c0_seq1	EC:3.3.1
comp14756_c0_seq2	GO:0016020	s-adenosyl- l-homocysteine hydrolase
comp14756_c0_seq2	GO:0004013
comp14756_c0_seq2	GO:0006730
comp14756_c0_seq2	GO:0016192
comp14756_c0_seq2	GO:0006886
comp14756_c0_seq2	GO:0006555
comp14756_c0_seq2	EC:3.3.1.1
comp14756_c0_seq2	EC:3.3.1
comp14758_c0_seq1	GO:0016853	peptidyl-prolyl cis-trans isomerase
comp14758_c0_seq1	GO:0008152
comp14763_c0_seq1	GO:0016491	nadph-dependent diflavin oxidoreductase 1
comp14763_c0_seq1	GO:0005506
comp14763_c0_seq1	GO:0055114
comp14763_c0_seq1	GO:0010181
comp14764_c0_seq1	GO:0006888	trafficking protein particle complex subunit 4
comp14764_c0_seq1	GO:0005801
comp14765_c0_seq1	GO:0016020	protein i m not dead yet
comp14765_c0_seq1	GO:0006814
comp14765_c0_seq1	GO:0055085
comp14765_c0_seq1	GO:0005215
comp14765_c0_seq2	GO:0016020	protein i m not dead yet
comp14765_c0_seq2	GO:0006814
comp14765_c0_seq2	GO:0055085
comp14765_c0_seq2	GO:0005215
comp14778_c0_seq1	GO:0046872	e3 ubiquitin-protein ligase topors-like isoform x1
comp14778_c0_seq2	GO:0046872	e3 ubiquitin-protein ligase topors-like isoform x1
comp14789_c0_seq1	GO:0003676	splicing factor 3a subunit 2-like
comp14789_c0_seq1	GO:0005634
comp14789_c0_seq1	GO:0008270
comp14792_c0_seq1	GO:0016021	uncharacterized mfs-type transporter c6orf192
comp14792_c0_seq1	GO:0005886
comp14792_c0_seq1	GO:0055085
comp14792_c0_seq1	GO:0005215
comp14799_c0_seq1	GO:0016021	hypothetical protein YQE_05268, partial; low quality protein: uncharacterized protein loc661481
comp14799_c0_seq1	GO:0006310
comp14799_c0_seq1	GO:0006281
comp14799_c0_seq1	GO:0005739
comp14799_c0_seq1	GO:0008495
comp14799_c0_seq1	GO:0007076
comp14799_c0_seq1	GO:0048034
comp14799_c0_seq1	GO:0005524
comp14799_c0_seq1	GO:0000796
comp14799_c0_seq1	GO:0005634
comp14799_c0_seq1	EC:2.5.1
comp14799_c0_seq1	EC:2.5.1.29
comp14814_c0_seq1	GO:0003840	gamma-glutamyltransferase 7-like
comp14814_c0_seq1	GO:0006749
comp14814_c0_seq1	GO:0006691
comp14814_c0_seq1	GO:0006693
comp14814_c0_seq1	GO:0019530
comp14814_c0_seq1	EC:2.3.2.2
comp14816_c0_seq1	GO:0006355	homeobox protein extradenticle- partial
comp14816_c0_seq1	GO:0003700
comp14816_c0_seq1	GO:0043565
comp14816_c0_seq1	GO:0005634
comp14816_c0_seq1	GO:0005667
comp14816_c0_seq1	GO:0045449
comp14827_c0_seq1	GO:0005488	zinc finger protein ozf-like
comp14830_c0_seq1	GO:0005509	agap010191-pa-like protein
comp14840_c0_seq1	GO:0016798	chitinase 4 isoform x1
comp14840_c0_seq1	GO:0071704
comp14851_c0_seq1	GO:0016021	solute carrier family 35 member e1 homolog
comp14854_c0_seq1	GO:0055085	v-type proton atpase subunit d
comp14854_c0_seq1	GO:0042626
comp14854_c0_seq1	GO:0006200
comp14854_c0_seq1	EC:3.6.1
comp14854_c0_seq1	EC:3.6.1.3
comp14854_c0_seq1	EC:3.6.1.15
comp14864_c0_seq1	GO:0043167	ralbp1-associated eps domain-containing protein 1
comp14864_c0_seq1	GO:0042455
comp14864_c0_seq1	GO:0009260
comp14864_c0_seq1	GO:0009201
comp14868_c0_seq1	GO:0016021	transmembrane emp24 domain-containing protein 2
comp14868_c0_seq1	GO:0006810
comp14870_c0_seq1	GO:0046872	zinc finger ccch domain-containing protein 15 homolog
comp14875_c0_seq1	GO:0009117	dna polymerase subunit gamma- mitochondrial
comp14875_c0_seq1	GO:0016310
comp14875_c0_seq2	GO:0009117	dna polymerase subunit gamma- mitochondrial
comp14875_c0_seq2	GO:0016310
comp14879_c0_seq1	GO:0005509	programmed cell death protein 6 isoform x3
comp14879_c0_seq2	GO:0005509	programmed cell death protein 6 isoform x3
comp14887_c0_seq1	GO:0016021	lipophorin receptor
comp14887_c0_seq1	GO:0005509
comp14894_c0_seq1	GO:0004725	dual specificity protein phosphatase 12
comp14894_c0_seq1	GO:0008138
comp14894_c0_seq1	GO:0035335
comp14894_c0_seq1	GO:0006570
comp14894_c0_seq1	EC:3.1.3.16
comp14894_c0_seq1	EC:3.1
comp14894_c0_seq1	EC:3.1.3.48
comp14894_c0_seq1	EC:3.1.3.41
comp14894_c0_seq1	EC:3.1.3
comp14897_c0_seq1	GO:0008270	ring-box protein 1a isoform x1
comp14897_c0_seq1	GO:0016491
comp14897_c0_seq1	GO:0055114
comp14899_c0_seq1	GO:0005840	rac protein kinase drac-
comp14899_c0_seq1	GO:0006468
comp14899_c0_seq1	GO:0005524
comp14899_c0_seq1	GO:0007165
comp14899_c0_seq1	GO:0004674
comp14899_c0_seq1	GO:0009069
comp14899_c0_seq1	EC:2.7.11
comp14900_c0_seq1	GO:0008654	inositol-3-phosphate synthase
comp14900_c0_seq1	GO:0004512
comp14900_c0_seq1	GO:0006021
comp14900_c0_seq1	GO:0019872
comp14900_c0_seq1	EC:5.5.1.4
comp14908_c0_seq1	GO:0000786	ras gtp exchange son of
comp14908_c0_seq1	GO:0046982
comp14908_c0_seq1	GO:0003677
comp14908_c0_seq1	GO:0006334
comp14908_c0_seq1	GO:0005089
comp14908_c0_seq1	GO:0005634
comp14908_c0_seq1	GO:0032319
comp14908_c0_seq1	GO:0043087
comp14910_c0_seq1	GO:0006024	PREDICTED: exostosin-2; PREDICTED: exostosin-2 [Tribolium castaneum]
comp14910_c0_seq1	GO:0016021
comp14910_c0_seq1	GO:0016758
comp14910_c0_seq1	GO:0031227
comp14910_c0_seq1	GO:0015012
comp14919_c0_seq1	GO:0005524	af322911_1inducible heat shock 70 kda partial
comp14919_c0_seq1	GO:0006950
comp14924_c0_seq1	GO:0003676	eukaryotic initiation factor 4a-iii
comp14924_c0_seq1	GO:0008026
comp14924_c0_seq1	GO:0006200
comp14924_c0_seq1	GO:0005524
comp14924_c0_seq1	EC:3.6.1
comp14924_c0_seq1	EC:3.6.1.3
comp14924_c0_seq1	EC:3.6.1.15
comp14926_c0_seq1	GO:0006259	structural maintenance of chromosomes protein 4
comp14926_c0_seq1	GO:0043229
comp14936_c0_seq1	GO:0055085	atp-binding cassette sub-family b member mitochondrial isoform x1
comp14936_c0_seq1	GO:0016021
comp14936_c0_seq1	GO:0042626
comp14936_c0_seq1	GO:0006200
comp14936_c0_seq1	GO:0005524
comp14936_c0_seq1	EC:3.6.1
comp14936_c0_seq1	EC:3.6.1.3
comp14936_c0_seq1	EC:3.6.1.15
comp14940_c0_seq1	GO:0006457	prefoldin subunit 1
comp14940_c0_seq1	GO:0016272
comp14940_c0_seq1	GO:0051082
comp14940_c0_seq2	GO:0006457	prefoldin subunit 1
comp14940_c0_seq2	GO:0016272
comp14940_c0_seq2	GO:0051082
comp14948_c0_seq1	GO:0003899	dna-directed rna polymerase ii subunit rpb9-like
comp14948_c0_seq1	GO:0003677
comp14948_c0_seq1	GO:0006351
comp14948_c0_seq1	GO:0008270
comp14948_c0_seq1	GO:0005730
comp14948_c0_seq1	GO:0006144
comp14948_c0_seq1	GO:0006206
comp14948_c0_seq1	EC:2.7.7.6
comp14949_c0_seq1	GO:0006310	rothmund-thomson syndrome dna helicase recq4
comp14949_c0_seq1	GO:0008270
comp14949_c0_seq1	GO:0003676
comp14949_c0_seq1	GO:0008026
comp14949_c0_seq1	GO:0006200
comp14949_c0_seq1	GO:0005524
comp14949_c0_seq1	EC:3.6.1
comp14949_c0_seq1	EC:3.6.1.3
comp14949_c0_seq1	EC:3.6.1.15
comp14949_c0_seq2	GO:0006310	rothmund-thomson syndrome dna helicase recq4
comp14949_c0_seq2	GO:0008270
comp14949_c0_seq2	GO:0003676
comp14949_c0_seq2	GO:0008026
comp14949_c0_seq2	GO:0006200
comp14949_c0_seq2	GO:0005524
comp14949_c0_seq2	EC:3.6.1
comp14949_c0_seq2	EC:3.6.1.3
comp14949_c0_seq2	EC:3.6.1.15
comp14951_c0_seq1	GO:0008234	sentrin-specific protease-like
comp14951_c0_seq1	GO:0006508
comp14951_c0_seq1	EC:3.4
comp14954_c0_seq1	GO:0005737	proteasome subunit beta type-2
comp14954_c0_seq1	GO:0005839
comp14954_c0_seq1	GO:0005634
comp14954_c0_seq1	GO:0004298
comp14954_c0_seq1	GO:0051603
comp14954_c0_seq1	EC:3.4.25
comp14957_c0_seq1	GO:0006476	histone deacetylase
comp14957_c0_seq1	GO:0016568
comp14957_c0_seq1	GO:0016787
comp14972_c0_seq1	GO:0005525	rho-related btb domain-containing protein 2
comp14972_c0_seq1	GO:0005622
comp14972_c0_seq1	GO:0007264
comp14980_c0_seq1	GO:0003676	zinc finger protein transcription factor lame
comp14980_c0_seq1	GO:0046872
comp14980_c0_seq2	GO:0003676	zinc finger protein transcription factor lame
comp14980_c0_seq2	GO:0046872
comp15022_c0_seq1	GO:0006511	ubiquitin carboxyl-terminal hydrolase 30-like
comp15022_c0_seq1	GO:0004221
comp15022_c0_seq1	GO:0016579
comp15022_c0_seq1	EC:3.1.2.15
comp15056_c0_seq1	GO:0016020	facilitated trehalose transporter tret1
comp15056_c0_seq1	GO:0006810
comp15056_c0_seq1	GO:0022857
comp15072_c0_seq1	GO:0003824	probable enoyl- mitochondrial
comp15072_c0_seq1	GO:0008152
comp15077_c0_seq1	GO:0005488	hypothetical protein CAPTEDRAFT_145680, partial; hypothetical protein CAPTEDRAFT_145680, partial [Capitella teleta]
comp15091_c0_seq1	GO:0006810	mitochondrial brown fat uncoupling
comp15091_c0_seq1	GO:0016020
comp15091_c0_seq2	GO:0006810	mitochondrial brown fat uncoupling
comp15091_c0_seq2	GO:0016020
comp15093_c0_seq1	GO:0003824	cationic trypsin-3-like
comp15102_c0_seq1	GO:0016459	unconventional myosin-ixa
comp15102_c0_seq1	GO:0005524
comp15102_c0_seq1	GO:0003774
comp15102_c0_seq1	GO:0008152
comp15102_c0_seq1	EC:3.6.1
comp15102_c0_seq1	EC:3.6.1.15
comp15122_c0_seq1	GO:0008270	knrl_drome ame: full=knirps-related protein ame: full=nuclear receptor subfamily 0 group a member 2
comp15122_c0_seq1	GO:0003707
comp15122_c0_seq1	GO:0004879
comp15122_c0_seq1	GO:0006355
comp15122_c0_seq1	GO:0035151
comp15122_c0_seq1	GO:0007088
comp15122_c0_seq1	GO:0043401
comp15122_c0_seq1	GO:0043565
comp15122_c0_seq1	GO:0007427
comp15122_c0_seq1	GO:0005634
comp15122_c0_seq1	GO:0046845
comp15134_c0_seq1	GO:0004889	nicotinic acetylcholine receptor a8 subunit
comp15134_c0_seq1	GO:0045211
comp15134_c0_seq1	GO:0030054
comp15134_c0_seq1	GO:0034220
comp15134_c0_seq1	GO:0006812
comp15134_c0_seq1	GO:0016021
comp15134_c0_seq1	GO:0007165
comp15134_c0_seq2	GO:0004889	nicotinic acetylcholine receptor a8 subunit
comp15134_c0_seq2	GO:0045211
comp15134_c0_seq2	GO:0030054
comp15134_c0_seq2	GO:0034220
comp15134_c0_seq2	GO:0006812
comp15134_c0_seq2	GO:0016021
comp15134_c0_seq2	GO:0007165
comp15156_c0_seq1	GO:0005507	peptidyl-alpha-hydroxyglycine alpha-amidating lyase 2 isoform x1
comp15156_c0_seq1	GO:0016020
comp15156_c0_seq1	GO:0006518
comp15156_c0_seq1	GO:0004504
comp15156_c0_seq1	GO:0055114
comp15156_c0_seq1	EC:1.14.17.3
comp15156_c0_seq1	EC:1.14.17
comp15156_c0_seq2	GO:0005507	peptidyl-alpha-hydroxyglycine alpha-amidating lyase 2 isoform x1
comp15156_c0_seq2	GO:0016020
comp15156_c0_seq2	GO:0006518
comp15156_c0_seq2	GO:0004504
comp15156_c0_seq2	GO:0055114
comp15156_c0_seq2	EC:1.14.17.3
comp15156_c0_seq2	EC:1.14.17
comp15176_c0_seq1	GO:0003676	transcription initiation factor tfiid subunit 2-like
comp15176_c0_seq1	GO:0008237
comp15176_c0_seq1	GO:0032259
comp15176_c0_seq1	GO:0008270
comp15176_c0_seq1	GO:0008168
comp15179_c0_seq1	GO:0000166	gtp-binding protein rad
comp15179_c0_seq1	GO:0007165
comp15225_c0_seq1	GO:0016491	l-xylulose reductase
comp15225_c0_seq1	GO:0055114
comp15225_c0_seq2	GO:0016491	l-xylulose reductase
comp15225_c0_seq2	GO:0055114
comp15232_c0_seq1	GO:0005737	nfu1 iron-sulfur cluster scaffold mitochondrial isoform x1
comp15232_c0_seq1	GO:0005506
comp15232_c0_seq1	GO:0016226
comp15232_c0_seq1	GO:0051536
comp15258_c0_seq1	GO:0004830	tryptophan--trna cytoplasmic
comp15258_c0_seq1	GO:0006436
comp15258_c0_seq1	GO:0005524
comp15258_c0_seq1	GO:0005737
comp15258_c0_seq1	GO:0006568
comp15258_c0_seq1	EC:6.1.1.2
comp15258_c0_seq1	EC:6.1.1
comp15259_c0_seq1	GO:0046872	delta-aminolevulinic acid dehydratase
comp15259_c0_seq1	GO:0006779
comp15259_c0_seq1	GO:0004655
comp15259_c0_seq1	GO:0015994
comp15259_c0_seq1	EC:4.2.1.24
comp15276_c0_seq1	GO:0006108	malate mitochondrial
comp15276_c0_seq1	GO:0044262
comp15276_c0_seq1	GO:0030060
comp15276_c0_seq1	GO:0006090
comp15276_c0_seq1	GO:0019643
comp15276_c0_seq1	GO:0046487
comp15276_c0_seq1	EC:1.1.1.37
comp15276_c0_seq2	GO:0006108	malate mitochondrial
comp15276_c0_seq2	GO:0044262
comp15276_c0_seq2	GO:0030060
comp15276_c0_seq2	GO:0006090
comp15276_c0_seq2	GO:0019643
comp15276_c0_seq2	GO:0046487
comp15276_c0_seq2	EC:1.1.1.37
comp15353_c0_seq1	GO:0016491	low quality protein: nose resistant to fluoxetine protein 6-like
comp15353_c0_seq1	GO:0055114
comp15353_c0_seq1	GO:0016747
comp15354_c0_seq1	GO:0016491	retinol dehydrogenase 13
comp15354_c0_seq1	GO:0055114
comp15359_c0_seq1	GO:0000166	atp-dependent rna helicase dhx36
comp15359_c0_seq1	GO:0004386
comp15359_c0_seq1	GO:0008152
comp15359_c0_seq1	EC:3.6.1
comp15359_c0_seq1	EC:3.6.1.15
comp15370_c0_seq1	GO:0004672	hypothetical protein D910_03458; hypothetical protein D910_03458 [Dendroctonus ponderosae]
comp15370_c0_seq1	GO:0006468
comp15375_c0_seq1	GO:0044763	PREDICTED: uncharacterized protein LOC659254 isoform X2; uncharacterized protein loc659254 isoform x2
comp15375_c0_seq2	GO:0044763	PREDICTED: uncharacterized protein LOC659254 isoform X2; uncharacterized protein loc659254 isoform x2
comp15380_c0_seq1	GO:0035091	sorting nexin-25
comp15380_c0_seq1	GO:0038032
comp15392_c0_seq1	GO:0016491	cytochrome p450 partial
comp15392_c0_seq1	GO:0005488
comp15397_c0_seq1	GO:0005634	low quality protein: trithorax group protein osa
comp15397_c0_seq1	GO:0003677
comp15401_c0_seq1	GO:0005520	protein cyr61
comp15401_c0_seq1	GO:0001558
comp15401_c0_seq1	GO:0016942
comp15414_c0_seq1	GO:0016021	mitochondrial 2-oxoglutarate malate carrier protein
comp15414_c0_seq1	GO:0006810
comp15421_c0_seq1	GO:0005215	facilitated trehalose transporter tret1-2 homolog
comp15421_c0_seq1	GO:0006810
comp15433_c0_seq1	GO:0004185	venom serine carboxypeptidase
comp15433_c0_seq1	GO:0006508
comp15433_c0_seq1	EC:3.4.21
comp15433_c0_seq1	EC:3.4.16
comp15440_c0_seq1	GO:0008152	serine threonine-protein phosphatase rdgc
comp15440_c0_seq1	GO:0016787
comp15440_c0_seq1	GO:0005509
comp15448_c0_seq1	GO:0006355	aristaless-related homeobox protein
comp15448_c0_seq1	GO:0043565
comp15448_c0_seq1	GO:0003700
comp15448_c0_seq1	GO:0007275
comp15448_c0_seq1	GO:0005634
comp15448_c0_seq1	GO:0005667
comp15448_c0_seq1	GO:0045449
comp15455_c0_seq1	GO:1902476	solute carrier family 12 member 4 isoform x1
comp15455_c0_seq1	GO:0015379
comp15455_c0_seq1	GO:0006812
comp15455_c0_seq1	GO:0016021
comp15455_c0_seq2	GO:1902476	solute carrier family 12 member 4 isoform x1
comp15455_c0_seq2	GO:0015379
comp15455_c0_seq2	GO:0006812
comp15455_c0_seq2	GO:0016021
comp15469_c0_seq1	GO:0005737	lipoyltransferase mitochondrial
comp15469_c0_seq1	GO:0071704
comp15469_c0_seq1	GO:0016747
comp15469_c0_seq1	GO:0044237
comp15469_c0_seq1	GO:0044238
comp15497_c0_seq1	GO:0090305	exonuclease 1
comp15497_c0_seq1	GO:0003677
comp15497_c0_seq1	GO:0004518
comp15497_c0_seq1	GO:0006281
comp15497_c0_seq1	EC:3.1
comp15498_c0_seq1	GO:0046872	protein rufy3 isoform x4
comp15502_c0_seq1	GO:0016787	glycoside hydrolase family 1
comp15502_c0_seq2	GO:0016787	glycoside hydrolase family 1
comp15515_c0_seq1	GO:0004867	PREDICTED: spondin-1; PREDICTED: spondin-1 [Tribolium castaneum]
comp15515_c0_seq1	GO:0010951
comp15557_c0_seq1	GO:0016779	nicotinamide mononucleotide adenylyltransferase 1
comp15557_c0_seq1	GO:0009435
comp15557_c0_seq2	GO:0016779	nicotinamide mononucleotide adenylyltransferase 1
comp15557_c0_seq2	GO:0009435
comp15624_c0_seq1	GO:0006457	PREDICTED: uncharacterized protein LOC100142394; uncharacterized protein loc100142394
comp15624_c0_seq1	GO:0000413
comp15624_c0_seq1	GO:0003755
comp15624_c0_seq1	GO:0005622
comp15624_c0_seq1	GO:0008270
comp15624_c0_seq1	EC:5.2.1.8
comp15667_c0_seq1	GO:0003677	hypothetical protein YQE_05391, partial; uncharacterized protein loc103313528
comp15685_c0_seq1	GO:0046872	four and a half lim domains protein 2 isoform x5
comp15688_c0_seq1	GO:0004185	venom serine carboxypeptidase-like
comp15688_c0_seq1	GO:0006508
comp15688_c0_seq1	EC:3.4.21
comp15688_c0_seq1	EC:3.4.16
comp15700_c0_seq1	GO:0016624	2-oxoisovalerate dehydrogenase subunit mitochondrial
comp15700_c0_seq1	GO:0055114
comp15714_c0_seq1	GO:0006468	serine threonine-protein kinase sbk1
comp15714_c0_seq1	GO:0005524
comp15714_c0_seq1	GO:0004674
comp15714_c0_seq1	GO:0009069
comp15714_c0_seq1	EC:2.7.11
comp15728_c0_seq1	GO:0090304	reverse partial
comp15728_c0_seq1	GO:0003824
comp15759_c0_seq1	GO:0008152	fatty acyl- reductase cg5065
comp15779_c0_seq1	GO:0019752	kynurenine 3-monooxygenase
comp15779_c0_seq1	GO:1901564
comp15779_c0_seq1	GO:0046483
comp15779_c0_seq1	GO:0034641
comp15779_c0_seq1	GO:0004497
comp15779_c0_seq1	GO:1901360
comp15802_c0_seq1	GO:0004842	e3 ubiquitin-protein ligase su
comp15802_c0_seq1	GO:0016567
comp15814_c0_seq1	GO:0004842	ubiquitin conjugation factor e4 b
comp15814_c0_seq1	GO:0016567
comp15815_c0_seq1	GO:0045211	glutamate receptor 1-like isoform x1
comp15815_c0_seq1	GO:0030054
comp15815_c0_seq1	GO:0034220
comp15815_c0_seq1	GO:0005234
comp15815_c0_seq1	GO:0004970
comp15815_c0_seq1	GO:0016021
comp15815_c0_seq1	GO:0035235
comp15815_c0_seq1	GO:0007268
comp15871_c0_seq1	GO:0016787	gamma-glutamyl hydrolase isoform x1
comp15952_c0_seq1	GO:0017111	atpase family aaa domain-containing protein 2-like
comp15952_c0_seq1	GO:0008152
comp15952_c0_seq1	GO:0005524
comp15952_c0_seq1	EC:3.6.1
comp15952_c0_seq1	EC:3.6.1.15
comp15976_c0_seq1	GO:0055114	guanine nucleotide-binding protein g subunit alpha
comp15976_c0_seq1	GO:0004871
comp15976_c0_seq1	GO:0016491
comp15976_c0_seq1	GO:0006184
comp15976_c0_seq1	GO:0031683
comp15976_c0_seq1	GO:0003924
comp15976_c0_seq1	GO:0007186
comp15976_c0_seq1	GO:0005525
comp15976_c0_seq1	EC:3.6.1
comp15976_c0_seq1	EC:3.6.1.15
comp16045_c1_seq1	GO:0006355	homeobox protein partial
comp16045_c1_seq1	GO:0003700
comp16045_c1_seq1	GO:0043565
comp16045_c1_seq1	GO:0005634
comp16045_c1_seq1	GO:0005667
comp16045_c1_seq1	GO:0045449
comp16054_c0_seq1	GO:0006659	phosphatidylserine synthase 1
comp16131_c0_seq1	GO:0046983	basic helix-loop-helix neural transcription factor tap isoform x1; uncharacterized protein loc658792
comp16141_c0_seq1	GO:0071704	mannose-6-phosphate isomerase
comp16141_c0_seq1	GO:0016853
comp16141_c0_seq1	GO:0044238
comp16151_c0_seq1	GO:0051287	nadh dehydrogenase
comp16151_c0_seq1	GO:0016651
comp16151_c0_seq1	GO:0055114
comp16151_c0_seq1	GO:0048038
comp16195_c0_seq1	GO:0016020	transmembrane protein 165
comp16195_c0_seq2	GO:0016020	transmembrane protein 165
comp16216_c1_seq1	GO:0015116	sodium-independent sulfate anion transporter-like
comp16216_c1_seq1	GO:0016021
comp16216_c1_seq1	GO:1902358
comp16216_c2_seq1	GO:0006811	sodium-independent sulfate anion transporter-like
comp16216_c2_seq1	GO:0055085
comp16244_c0_seq1	GO:0005509	hypothetical protein YQE_05213, partial; hypothetical protein YQE_05213, partial [Dendroctonus ponderosae]
comp16273_c0_seq1	GO:0016539	hedgehog precursor
comp16273_c0_seq1	GO:0008233
comp16273_c0_seq1	GO:0005886
comp16273_c0_seq1	GO:0007275
comp16273_c0_seq1	GO:0007267
comp16273_c0_seq1	GO:0005576
comp16276_c0_seq1	GO:0016787	pancreatic lipase-related protein 2-like
comp16329_c0_seq1	GO:0005840	60s ribosomal protein l17
comp16329_c0_seq2	GO:0005840	60s ribosomal protein l17
comp16335_c0_seq1	GO:0008233	cathepsin o-like
comp16360_c0_seq1	GO:0016020	sodium-coupled monocarboxylate transporter 2-like
comp16360_c0_seq1	GO:0006810
comp16360_c0_seq1	GO:0044763
comp16423_c0_seq1	GO:0016021	cyclic nucleotide-gated cation channel subunit a
comp16423_c0_seq1	GO:0005216
comp16423_c0_seq1	GO:0034220
comp16456_c0_seq1	GO:0006355	homeobox protein
comp16456_c0_seq1	GO:0003700
comp16456_c0_seq1	GO:0043565
comp16456_c0_seq1	GO:0005634
comp16456_c0_seq1	GO:0005667
comp16456_c0_seq1	GO:0045449
comp16470_c0_seq2	GO:0006259	hypothetical protein EAG_00196; hypothetical protein EAG_00196 [Camponotus floridanus]
comp16512_c0_seq1	GO:0005643	nucleoprotein tpr isoform x2
comp16512_c0_seq1	GO:0006606
comp16539_c0_seq1	GO:0007165	beta-arrestin-1 isoform x1
comp16545_c0_seq1	GO:0090305	facilitated trehalose transporter tret1-like
comp16545_c0_seq1	GO:0006810
comp16545_c0_seq1	GO:0016070
comp16545_c0_seq1	GO:0097159
comp16545_c0_seq1	GO:1901363
comp16553_c0_seq1	GO:0016021	transient receptor potential cation channel subfamily a member 1
comp16553_c0_seq1	GO:0005216
comp16553_c0_seq1	GO:0034220
comp16558_c0_seq2	GO:0046872	contactin-5-like isoform x2; uncharacterized protein loc678510
comp16570_c0_seq1	GO:0071704	protein disulfide-isomerase txndc10
comp16570_c0_seq1	GO:0009987
comp16570_c0_seq1	GO:0016853
comp16570_c0_seq1	GO:0044710
comp16583_c0_seq1	GO:0009166	5 -nucleotidase
comp16583_c0_seq1	GO:0016787
comp16597_c0_seq1	GO:0005634	ribonuclease h2 subunit b
comp16607_c0_seq1	GO:0005576	cuticular protein analogous to peritrophins 3-a1 precursor
comp16607_c0_seq1	GO:0008061
comp16607_c0_seq1	GO:0006030
comp16624_c0_seq1	GO:0005737	pyruvate dehydrogenase phosphatase regulatory mitochondrial
comp16624_c0_seq1	GO:0006546
comp16624_c0_seq1	GO:0016491
comp16624_c0_seq1	GO:0004047
comp16624_c0_seq1	GO:0032259
comp16624_c0_seq1	GO:0055114
comp16624_c0_seq1	GO:0006563
comp16624_c0_seq1	GO:0006566
comp16624_c0_seq1	EC:2.1.2.10
comp16625_c0_seq1	GO:0046872	zinc finger protein 643-like
comp16658_c0_seq1	GO:0005488	hypothetical protein TcasGA2_TC016101; hypothetical protein TcasGA2_TC016101 [Tribolium castaneum]
comp16702_c0_seq1	GO:0006468	serine threonine-protein kinase mak isoform x1
comp16702_c0_seq1	GO:0005524
comp16702_c0_seq1	GO:0004674
comp16702_c0_seq1	GO:0009069
comp16702_c0_seq1	EC:2.7.11
comp16702_c0_seq2	GO:0006468	serine threonine-protein kinase mak isoform x1
comp16702_c0_seq2	GO:0005524
comp16702_c0_seq2	GO:0004674
comp16702_c0_seq2	GO:0009069
comp16702_c0_seq2	EC:2.7.11
comp16708_c0_seq1	GO:0003909	dna ligase 3
comp16708_c0_seq1	GO:0043167
comp16708_c0_seq1	GO:0000166
comp16708_c0_seq1	GO:0006281
comp16708_c0_seq1	EC:6.5.1
comp16729_c0_seq2	GO:0003676	krueppel-like factor 3-like
comp16729_c0_seq2	GO:0046872
comp16742_c0_seq1	GO:0055085	peroxisomal membrane protein 70
comp16742_c0_seq1	GO:0015893
comp16742_c0_seq1	GO:0016021
comp16742_c0_seq1	GO:0042626
comp16742_c0_seq1	GO:0006200
comp16742_c0_seq1	GO:0005524
comp16742_c0_seq1	EC:3.6.1
comp16742_c0_seq1	EC:3.6.1.3
comp16742_c0_seq1	EC:3.6.1.15
comp16754_c0_seq1	GO:0043167	ralbp1-associated eps domain-containing protein 1
comp16754_c0_seq1	GO:0042455
comp16754_c0_seq1	GO:0009260
comp16754_c0_seq1	GO:0009201
comp16754_c0_seq2	GO:0046132	ralbp1-associated eps domain-containing protein 1
comp16754_c0_seq2	GO:1901363
comp16754_c0_seq2	GO:0009209
comp16754_c0_seq2	GO:0009220
comp16754_c0_seq2	GO:0006898
comp16754_c0_seq2	GO:0005509
comp16754_c0_seq2	GO:0097159
comp16792_c0_seq1	GO:0003824	enoyl- hydratase domain-containing protein mitochondrial
comp16792_c0_seq1	GO:0008152
comp16792_c0_seq2	GO:0003824	enoyl- hydratase domain-containing protein mitochondrial
comp16792_c0_seq2	GO:0008152
comp16848_c0_seq1	GO:0016810	guanine deaminase-like
comp16848_c0_seq1	GO:0006807
comp16848_c0_seq2	GO:0016810	guanine deaminase
comp16848_c0_seq2	GO:0006807
comp16877_c0_seq1	GO:0005488	transcription factor btd
comp16921_c0_seq2	GO:0005549	odorant binding protein 9; uncharacterized protein loc103313385 isoform x2
comp16925_c0_seq1	GO:0015672	solute carrier family 28 member 3
comp16925_c0_seq1	GO:0034220
comp16925_c0_seq1	GO:0015931
comp16925_c0_seq1	GO:1901264
comp16925_c0_seq1	GO:0030001
comp16939_c0_seq2	GO:0005488	hypothetical protein TcasGA2_TC000798; uncharacterized protein loc661310
comp16939_c0_seq2	GO:0016787
comp16940_c0_seq1	GO:0008270	e3 ubiquitin-protein ligase march3-like
comp16951_c0_seq1	GO:0016740	udp-glucuronosyltransferase 2c1-like isoform x1
comp16975_c0_seq1	GO:0016020	protein croquemort-like
comp16975_c0_seq2	GO:0016020	protein croquemort-like
comp16994_c0_seq1	GO:0004930	rhodopsin 1 6-like
comp16994_c0_seq1	GO:0007602
comp16994_c0_seq1	GO:0018298
comp16994_c0_seq1	GO:0007186
comp16994_c0_seq1	GO:0009881
comp16994_c0_seq1	GO:0007601
comp16994_c0_seq1	GO:0016021
comp17017_c0_seq1	GO:0030054	glutamate-gated chloride channel isoform a precursor
comp17017_c0_seq1	GO:0034220
comp17017_c0_seq1	GO:0005886
comp17017_c0_seq1	GO:0005230
comp17017_c0_seq1	GO:0016021
comp17017_c0_seq1	GO:0045202
comp17017_c0_seq2	GO:0030054	glutamate-gated chloride channel isoform a precursor
comp17017_c0_seq2	GO:0034220
comp17017_c0_seq2	GO:0005886
comp17017_c0_seq2	GO:0005230
comp17017_c0_seq2	GO:0016021
comp17017_c0_seq2	GO:0045202
comp17060_c0_seq1	GO:0016021	synaptic vesicular amine transporter
comp17060_c0_seq1	GO:0005634
comp17060_c0_seq1	GO:0003677
comp17060_c0_seq1	GO:0055085
comp17061_c0_seq1	GO:0055085	hypothetical protein D910_07562; hypothetical protein D910_07562 [Dendroctonus ponderosae]
comp17061_c0_seq1	GO:0016772
comp17061_c0_seq1	GO:0016021
comp17061_c0_seq1	GO:0042626
comp17061_c0_seq1	GO:0006200
comp17061_c0_seq1	GO:0005524
comp17061_c0_seq1	EC:3.6.1
comp17061_c0_seq1	EC:3.6.1.3
comp17061_c0_seq1	EC:3.6.1.15
comp17064_c0_seq1	GO:0004185	venom serine carboxypeptidase-like
comp17064_c0_seq1	GO:0006508
comp17064_c0_seq1	EC:3.4.21
comp17064_c0_seq1	EC:3.4.16
comp17088_c0_seq1	GO:0008227	5-hydroxytryptamine receptor 1
comp17088_c0_seq1	GO:0005886
comp17088_c0_seq1	GO:0006468
comp17088_c0_seq1	GO:0016740
comp17088_c0_seq1	GO:0016021
comp17088_c0_seq1	GO:0007187
comp17122_c0_seq1	GO:0016021	transmembrane emp24 domain-containing protein a
comp17122_c0_seq1	GO:0006810
comp17173_c0_seq1	GO:0040003	- partial
comp17173_c0_seq1	GO:0005578
comp17173_c0_seq1	GO:0005214
comp17174_c0_seq1	GO:0008270	dystrobrevin beta
comp17174_c0_seq1	GO:0005509
comp17188_c0_seq1	GO:0005885	arp2 3 complex 20 kd subunit
comp17188_c0_seq1	GO:0034314
comp17238_c0_seq1	GO:0044763	tuberin isoform x1
comp17238_c0_seq1	GO:0050794
comp17269_c0_seq1	GO:0005576	glycoside hydrolase family protein 28
comp17269_c0_seq1	GO:0004650
comp17269_c0_seq1	GO:0005982
comp17269_c0_seq1	GO:0005985
comp17269_c0_seq1	EC:3.2.1.15
comp17293_c0_seq1	GO:0008270	beta carbonic anhydrase 1
comp17293_c0_seq1	GO:0004089
comp17293_c0_seq1	GO:0006730
comp17293_c0_seq1	GO:0006807
comp17293_c0_seq1	EC:4.2.1.1
comp17293_c0_seq2	GO:0008270	beta carbonic anhydrase 1
comp17293_c0_seq2	GO:0004089
comp17293_c0_seq2	GO:0006730
comp17293_c0_seq2	GO:0006807
comp17293_c0_seq2	EC:4.2.1.1
comp17319_c0_seq1	GO:0044765	nicotinic acetylcholine receptor a9 subunit
comp17324_c0_seq1	GO:0046835	hexokinase type 2-like isoform x4
comp17324_c0_seq1	GO:0005524
comp17324_c0_seq1	GO:0006096
comp17324_c0_seq1	GO:0004396
comp17324_c0_seq1	GO:0005982
comp17324_c0_seq1	GO:0005985
comp17324_c0_seq1	GO:0006000
comp17324_c0_seq1	GO:0006012
comp17324_c0_seq1	GO:0006013
comp17324_c0_seq1	GO:0006040
comp17324_c0_seq1	GO:0006094
comp17324_c0_seq1	GO:0019872
comp17324_c0_seq1	EC:2.7.1.1
comp17340_c0_seq1	GO:0055085	sugar phosphate exchanger 2 isoform x3
comp17340_c0_seq1	GO:0016021
comp17340_c0_seq1	GO:0005215
comp17340_c0_seq2	GO:0055085	sugar phosphate exchanger 2 isoform x3
comp17340_c0_seq2	GO:0016021
comp17340_c0_seq2	GO:0005215
comp17344_c0_seq1	GO:0005975	agap004880-pb-like protein
comp17344_c0_seq1	GO:0044237
comp17344_c0_seq1	GO:0016616
comp17344_c0_seq1	GO:0044710
comp17346_c0_seq1	GO:0005525	PREDICTED: septin-5; PREDICTED: septin-5 [Tribolium castaneum]
comp17346_c0_seq1	GO:0004871
comp17346_c0_seq1	GO:0007049
comp17346_c0_seq1	GO:0007165
comp17346_c0_seq1	GO:0016021
comp17346_c0_seq1	GO:0031105
comp17346_c0_seq2	GO:0005525	PREDICTED: septin-5; PREDICTED: septin-5 [Tribolium castaneum]
comp17346_c0_seq2	GO:0004871
comp17346_c0_seq2	GO:0007049
comp17346_c0_seq2	GO:0007165
comp17346_c0_seq2	GO:0016021
comp17346_c0_seq2	GO:0031105
comp17359_c0_seq1	GO:0006904	vacuolar protein sorting-associated protein 33a
comp17370_c0_seq1	GO:0006351	dorsocross isoform x1
comp17376_c0_seq1	GO:0006810	t family of potassium channels protein 18-like; uncharacterized protein loc100142617
comp17397_c0_seq1	GO:0016788	poly -specific endoribonuclease homolog
comp17397_c0_seq1	GO:0008152
comp17397_c0_seq2	GO:0016788	poly -specific endoribonuclease homolog
comp17397_c0_seq2	GO:0008152
comp17398_c0_seq1	GO:0016199	lola protein isoform d
comp17398_c0_seq1	GO:0031987
comp17398_c0_seq1	GO:0045893
comp17398_c0_seq1	GO:0001964
comp17398_c0_seq1	GO:0005515
comp17398_c0_seq1	GO:0006357
comp17398_c0_seq1	GO:0048813
comp17398_c0_seq1	GO:0008406
comp17398_c0_seq1	GO:0007464
comp17398_c0_seq1	GO:0045476
comp17398_c0_seq1	GO:0003700
comp17398_c0_seq1	GO:0002121
comp17398_c0_seq1	GO:0019730
comp17398_c0_seq1	GO:0045467
comp17398_c0_seq1	GO:0005634
comp17398_c0_seq1	GO:0048854
comp17398_c0_seq1	GO:0005667
comp17398_c0_seq1	GO:0045449
comp17402_c0_seq1	GO:0016491	cytochrome p450 9z4
comp17402_c0_seq1	GO:0005488
comp17439_c0_seq1	GO:0005576	f-box lrr-repeat protein 20 isoform x3
comp17439_c0_seq1	GO:0005179
comp17439_c0_seq1	GO:0007165
comp17439_c0_seq2	GO:0005576	f-box lrr-repeat protein 20 isoform x3
comp17439_c0_seq2	GO:0005179
comp17439_c0_seq2	GO:0007165
comp17443_c0_seq1	GO:0008233	serine protease 13
comp17443_c0_seq2	GO:0016787	ctr_phace ame: full=chymotrypsin flags: precursor
comp17460_c0_seq1	GO:0005840	39s ribosomal protein mitochondrial
comp17460_c0_seq1	GO:0003735
comp17460_c0_seq1	GO:0006412
comp17460_c0_seq1	GO:0042254
comp17466_c0_seq1	GO:0006355	dna-binding protein d-ets-3 isoform x2
comp17466_c0_seq1	GO:0003700
comp17466_c0_seq1	GO:0043565
comp17466_c0_seq1	GO:0005634
comp17466_c0_seq1	GO:0005667
comp17466_c0_seq1	GO:0045449
comp17466_c0_seq2	GO:0006355	dna-binding protein d-ets-3-like
comp17466_c0_seq2	GO:0003700
comp17466_c0_seq2	GO:0043565
comp17466_c0_seq2	GO:0005634
comp17466_c0_seq2	GO:0005667
comp17466_c0_seq2	GO:0045449
comp17473_c0_seq1	GO:0043401	nuclear hormone receptor ftz-f1 isoform x2
comp17473_c0_seq1	GO:0008270
comp17473_c0_seq1	GO:0006355
comp17473_c0_seq1	GO:0043565
comp17473_c0_seq1	GO:0003700
comp17473_c0_seq1	GO:0003707
comp17473_c0_seq1	GO:0005634
comp17473_c0_seq1	GO:0005667
comp17473_c0_seq1	GO:0045449
comp17486_c0_seq1	GO:0004519	endonuclease-reverse transcriptase
comp17486_c0_seq1	GO:0003964
comp17486_c0_seq1	GO:0090305
comp17486_c0_seq1	GO:0006278
comp17486_c0_seq1	GO:0003723
comp17486_c0_seq1	EC:3.1
comp17486_c0_seq1	EC:2.7.7.49
comp17492_c0_seq1	GO:0016491	alpha-ketoglutarate-dependent dioxygenase alkb homolog 2-like isoform x2
comp17503_c0_seq1	GO:0043401	nuclear hormone receptor ftz-f1 isoform x3
comp17503_c0_seq1	GO:0008270
comp17503_c0_seq1	GO:0006355
comp17503_c0_seq1	GO:0043565
comp17503_c0_seq1	GO:0003700
comp17503_c0_seq1	GO:0003707
comp17503_c0_seq1	GO:0005634
comp17503_c0_seq1	GO:0005667
comp17503_c0_seq1	GO:0045449
comp17503_c0_seq2	GO:0043401	nuclear hormone receptor ftz-f1 isoform x1
comp17503_c0_seq2	GO:0008270
comp17503_c0_seq2	GO:0006355
comp17503_c0_seq2	GO:0043565
comp17503_c0_seq2	GO:0003700
comp17503_c0_seq2	GO:0003707
comp17503_c0_seq2	GO:0005634
comp17503_c0_seq2	GO:0005667
comp17503_c0_seq2	GO:0045449
comp17551_c0_seq1	GO:0016199	lola protein isoform l
comp17551_c0_seq1	GO:0031987
comp17551_c0_seq1	GO:0001964
comp17551_c0_seq1	GO:0005515
comp17551_c0_seq1	GO:0048813
comp17551_c0_seq1	GO:0008406
comp17551_c0_seq1	GO:0007464
comp17551_c0_seq1	GO:0006355
comp17551_c0_seq1	GO:0045476
comp17551_c0_seq1	GO:0002121
comp17551_c0_seq1	GO:0019730
comp17551_c0_seq1	GO:0045467
comp17551_c0_seq1	GO:0005634
comp17551_c0_seq1	GO:0048854
comp17570_c0_seq1	GO:0016021	tricarboxylate transport mitochondrial
comp17570_c0_seq1	GO:0006810
comp17589_c0_seq1	GO:0043087	arf gtpase-activating protein git1
comp17589_c0_seq1	GO:0046872
comp17589_c0_seq1	GO:0043085
comp17615_c0_seq1	GO:0003676	pre-mrna-splicing factor atp-dependent rna helicase
comp17615_c0_seq1	GO:0008026
comp17615_c0_seq1	GO:0006200
comp17615_c0_seq1	GO:0005524
comp17615_c0_seq1	EC:3.6.1
comp17615_c0_seq1	EC:3.6.1.3
comp17615_c0_seq1	EC:3.6.1.15
comp17687_c0_seq1	GO:0005249	potassium voltage-gated channel subfamily h member 6-like isoform x2
comp17687_c0_seq1	GO:0034765
comp17687_c0_seq1	GO:0071805
comp17687_c0_seq1	GO:0008076
comp17751_c0_seq1	GO:0008152	ethanolamine kinase
comp17751_c0_seq2	GO:0008152	ethanolamine kinase
comp17763_c0_seq1	GO:0006457	peptidyl-prolyl cis-trans isomerase isoform x1
comp17763_c0_seq1	GO:0000413
comp17763_c0_seq1	GO:0003755
comp17763_c0_seq1	EC:5.2.1.8
comp17764_c0_seq1	GO:0071704	paraflagellar rod protein
comp17764_c0_seq1	GO:0044699
comp17764_c0_seq1	GO:0000166
comp17764_c0_seq1	GO:0044237
comp17764_c0_seq1	GO:0044238
comp17782_c0_seq1	GO:0020037	cytochrome p450 9z4
comp17782_c0_seq1	GO:0016705
comp17782_c0_seq1	GO:0004497
comp17782_c0_seq1	GO:0005506
comp17782_c0_seq1	GO:0055114
comp17782_c1_seq1	GO:0020037	cytochrome p450 9z4
comp17782_c1_seq1	GO:0016705
comp17782_c1_seq1	GO:0004497
comp17782_c1_seq1	GO:0005506
comp17782_c1_seq1	GO:0055114
comp17816_c0_seq1	GO:0005576	cuticular protein analogous to peritrophins 1-g
comp17816_c0_seq1	GO:0008061
comp17816_c0_seq1	GO:0006030
comp17829_c0_seq1	GO:0016818	uridine diphosphate glucose pyrophosphatase
comp17829_c0_seq1	GO:0046872
comp17829_c0_seq1	GO:0008152
comp17882_c0_seq1	GO:0006478	protein-tyrosine sulfotransferase
comp17882_c0_seq1	GO:0008476
comp17882_c0_seq1	EC:2.8.2.20
comp17882_c0_seq2	GO:0006478	protein-tyrosine sulfotransferase
comp17882_c0_seq2	GO:0008476
comp17882_c0_seq2	EC:2.8.2.20
comp17887_c0_seq1	GO:0035556	low quality protein: 1-phosphatidylinositol- -bisphosphate phosphodiesterase epsilon-1-like
comp17887_c0_seq1	GO:0004871
comp17887_c0_seq1	GO:0004435
comp17887_c0_seq1	GO:0005509
comp17887_c0_seq1	GO:0007242
comp17887_c0_seq1	GO:0009395
comp17887_c0_seq1	GO:0046339
comp17887_c0_seq1	EC:3.1
comp17887_c0_seq1	EC:3.1.4.11
comp17887_c0_seq1	EC:3.1.1
comp17893_c0_seq1	GO:0008233	PREDICTED: ovochymase-1-like; PREDICTED: ovochymase-1-like [Ceratitis capitata]
comp17901_c0_seq1	GO:0006546	glycine dehydrogenase
comp17901_c0_seq1	GO:0004375
comp17901_c0_seq1	GO:0030170
comp17901_c0_seq1	GO:0032440
comp17901_c0_seq1	GO:0016829
comp17901_c0_seq1	GO:0055114
comp17901_c0_seq1	GO:0006563
comp17901_c0_seq1	GO:0006566
comp17901_c0_seq1	EC:1.3.1.74
comp17901_c0_seq1	EC:1.4.4.2
comp17901_c0_seq2	GO:0006546	glycine dehydrogenase
comp17901_c0_seq2	GO:0004375
comp17901_c0_seq2	GO:0030170
comp17901_c0_seq2	GO:0032440
comp17901_c0_seq2	GO:0016829
comp17901_c0_seq2	GO:0055114
comp17901_c0_seq2	GO:0006563
comp17901_c0_seq2	GO:0006566
comp17901_c0_seq2	EC:1.3.1.74
comp17901_c0_seq2	EC:1.4.4.2
comp17901_c0_seq3	GO:0006546	glycine dehydrogenase
comp17901_c0_seq3	GO:0004375
comp17901_c0_seq3	GO:0030170
comp17901_c0_seq3	GO:0032440
comp17901_c0_seq3	GO:0016829
comp17901_c0_seq3	GO:0055114
comp17901_c0_seq3	GO:0006563
comp17901_c0_seq3	GO:0006566
comp17901_c0_seq3	EC:1.3.1.74
comp17901_c0_seq3	EC:1.4.4.2
comp17901_c0_seq4	GO:0006546	glycine dehydrogenase mitochondrial
comp17901_c0_seq4	GO:0004375
comp17901_c0_seq4	GO:0030170
comp17901_c0_seq4	GO:0032440
comp17901_c0_seq4	GO:0016829
comp17901_c0_seq4	GO:0055114
comp17901_c0_seq4	GO:0006563
comp17901_c0_seq4	GO:0006566
comp17901_c0_seq4	EC:1.3.1.74
comp17901_c0_seq4	EC:1.4.4.2
comp17905_c0_seq1	GO:0006313	transposase domain containing protein
comp17905_c0_seq1	GO:0004803
comp17905_c0_seq1	GO:0003677
comp17905_c0_seq1	GO:0015074
comp17944_c0_seq1	GO:0003676	protein drumstick isoform x1
comp17944_c0_seq1	GO:0046872
comp17944_c0_seq2	GO:0046872	protein drumstick isoform x2
comp17944_c0_seq2	GO:0006355
comp17944_c0_seq2	GO:0003677
comp17944_c0_seq2	GO:0007366
comp17944_c0_seq2	GO:0005634
comp18016_c0_seq1	GO:0016020	caax prenyl protease 2
comp18032_c0_seq1	GO:0004842	e3 ubiquitin-protein ligase ubr4
comp18032_c0_seq1	GO:0016567
comp18032_c0_seq1	GO:0008270
comp18043_c0_seq1	GO:0016740	n-terminal xaa-pro-lys n-methyltransferase 1
comp18043_c0_seq1	GO:0008152
comp18052_c0_seq1	GO:0019079	camp-dependent protein kinase catalytic
comp18052_c0_seq1	GO:0006468
comp18052_c0_seq1	GO:0003968
comp18052_c0_seq1	GO:0004703
comp18052_c0_seq1	GO:0038032
comp18052_c0_seq1	GO:0005524
comp18052_c0_seq1	GO:0001172
comp18052_c0_seq1	GO:0016020
comp18052_c0_seq1	GO:0006144
comp18052_c0_seq1	GO:0031379
comp18052_c0_seq1	GO:0009069
comp18052_c0_seq1	EC:2.7.11
comp18052_c0_seq1	EC:2.7.11.16
comp18052_c0_seq1	EC:2.7.7.48
comp18125_c0_seq1	GO:0004871	5-hydroxytryptamine receptor
comp18125_c0_seq1	GO:0007165
comp18127_c0_seq1	GO:0044765	equilibrative nucleoside transporter 3
comp18127_c0_seq1	GO:0071702
comp18127_c1_seq1	GO:0006810	equilibrative nucleoside transporter 1
comp18127_c1_seq2	GO:0006810	equilibrative nucleoside transporter 1
comp18194_c0_seq1	GO:0016787	glycoside hydrolase family 1
comp18196_c1_seq1	GO:0044763	PREDICTED: uncharacterized protein LOC103312379; uncharacterized protein loc103312379
comp18196_c1_seq1	GO:0006810
comp18196_c2_seq1	GO:0044763	hypothetical protein TcasGA2_TC003700; hypothetical protein TcasGA2_TC003700 [Tribolium castaneum]
comp18222_c0_seq1	GO:0008113	peptide methionine sulfoxide reductase
comp18222_c0_seq1	GO:0055114
comp18222_c0_seq1	GO:0030091
comp18222_c0_seq1	GO:0006979
comp18222_c0_seq1	GO:0006464
comp18222_c0_seq1	EC:1.8.4
comp18222_c0_seq1	EC:1.8.4.11
comp18222_c0_seq2	GO:0008113	peptide methionine sulfoxide reductase
comp18222_c0_seq2	GO:0055114
comp18222_c0_seq2	GO:0030091
comp18222_c0_seq2	GO:0006979
comp18222_c0_seq2	GO:0006464
comp18222_c0_seq2	EC:1.8.4
comp18222_c0_seq2	EC:1.8.4.11
comp18227_c0_seq1	GO:0008152	hypothetical protein X975_23942, partial; uncharacterized protein loc100881805
comp18277_c0_seq1	GO:0055114	dihydropyrimidine dehydrogenase
comp18277_c0_seq1	GO:0051536
comp18277_c0_seq1	GO:0004158
comp18277_c0_seq1	GO:0006222
comp18277_c0_seq1	GO:0006207
comp18277_c0_seq1	GO:0005737
comp18277_c0_seq1	EC:1.3.5.2
comp18277_c0_seq1	EC:1.3.3.1
comp18277_c0_seq2	GO:0055114	dihydropyrimidine dehydrogenase
comp18277_c0_seq2	GO:0051536
comp18277_c0_seq2	GO:0004158
comp18277_c0_seq2	GO:0006222
comp18277_c0_seq2	GO:0006207
comp18277_c0_seq2	GO:0005737
comp18277_c0_seq2	EC:1.3.5.2
comp18277_c0_seq2	EC:1.3.3.1
comp18280_c0_seq1	GO:0072488	ammonium transporter 3
comp18280_c0_seq1	GO:0015695
comp18280_c0_seq1	GO:0016021
comp18280_c0_seq1	GO:0008519
comp18286_c0_seq2	GO:0003676	snapin protein homolog
comp18286_c0_seq2	GO:0008276
comp18286_c0_seq2	GO:0006886
comp18286_c0_seq2	GO:0031083
comp18286_c0_seq2	GO:0006479
comp18286_c0_seq2	EC:2.1.1
comp18293_c0_seq1	GO:0046939	adenylate kinase isoenzyme 1-like isoform x1
comp18293_c0_seq1	GO:0004017
comp18293_c0_seq1	GO:0046034
comp18293_c0_seq1	GO:0005524
comp18293_c0_seq1	GO:0005737
comp18293_c0_seq1	GO:0006144
comp18293_c0_seq1	EC:2.7.4.3
comp18293_c0_seq2	GO:0046939	adenylate kinase isoenzyme 1-like isoform x3
comp18293_c0_seq2	GO:0004017
comp18293_c0_seq2	GO:0046034
comp18293_c0_seq2	GO:0005524
comp18293_c0_seq2	GO:0005737
comp18293_c0_seq2	GO:0006144
comp18293_c0_seq2	EC:2.7.4.3
comp18294_c0_seq1	GO:0005737	n-acetylserotonin o-methyltransferase-like protein
comp18294_c0_seq2	GO:0005737	n-acetylserotonin o-methyltransferase-like protein
comp18302_c0_seq1	GO:0007194	metabotropic gaba-b receptor subtype isoform b
comp18302_c0_seq1	GO:0007214
comp18302_c0_seq1	GO:0004965
comp18302_c0_seq1	GO:0038039
comp18302_c0_seq1	GO:0046982
comp18302_c0_seq1	GO:0007216
comp18351_c0_seq1	GO:0006355	forkhead box protein p1-like isoform x2
comp18351_c0_seq1	GO:0003700
comp18351_c0_seq1	GO:0043565
comp18351_c0_seq1	GO:0005667
comp18351_c0_seq1	GO:0045449
comp18351_c0_seq2	GO:0006355	forkhead box protein p1-like isoform x2
comp18351_c0_seq2	GO:0003700
comp18351_c0_seq2	GO:0043565
comp18351_c0_seq2	GO:0005667
comp18351_c0_seq2	GO:0045449
comp18381_c0_seq1	GO:0015116	sodium-independent sulfate anion transporter isoform x1
comp18381_c0_seq1	GO:0016021
comp18381_c0_seq1	GO:1902358
comp18381_c0_seq2	GO:0015116	sodium-independent sulfate anion transporter isoform x1
comp18381_c0_seq2	GO:0016021
comp18381_c0_seq2	GO:1902358
comp18430_c0_seq1	GO:0006259	transposon tf2-1 polyprotein isoform x1
comp18430_c0_seq1	GO:0003676
comp18457_c0_seq1	GO:0006355	pituitary homeobox1
comp18457_c0_seq1	GO:0043565
comp18457_c0_seq1	GO:0003700
comp18457_c0_seq1	GO:0007275
comp18457_c0_seq1	GO:0005634
comp18457_c0_seq1	GO:0005667
comp18457_c0_seq1	GO:0045449
comp18457_c0_seq2	GO:0006355	pituitary homeobox1
comp18457_c0_seq2	GO:0043565
comp18457_c0_seq2	GO:0003700
comp18457_c0_seq2	GO:0007275
comp18457_c0_seq2	GO:0005634
comp18457_c0_seq2	GO:0005667
comp18457_c0_seq2	GO:0045449
comp18457_c1_seq1	GO:0003677	pituitary homeobox homolog ptx1 isoform x2
comp18478_c0_seq1	GO:0008234	cathepsin b-like cysteine protease 2
comp18478_c0_seq1	GO:0006508
comp18478_c0_seq1	EC:3.4
comp18478_c1_seq1	GO:0006508	cathepsin l
comp18478_c1_seq1	GO:0050790
comp18478_c1_seq1	GO:0004197
comp18478_c1_seq1	EC:3.4.22
comp18478_c1_seq1	EC:3.4
comp18482_c0_seq1	GO:0016070	ribonucleases p mrp protein subunit partial
comp18487_c0_seq1	GO:0016021	dopamine d2-like receptor
comp18487_c0_seq1	GO:0004977
comp18487_c0_seq1	GO:0007187
comp18509_c1_seq1	GO:0005488	hypothetical protein TcasGA2_TC012966; hypothetical protein TcasGA2_TC012966 [Tribolium castaneum]
comp18518_c0_seq1	GO:0016311	fructose- -
comp18518_c0_seq1	GO:0042132
comp18518_c0_seq1	GO:0006000
comp18518_c0_seq1	GO:0006013
comp18518_c0_seq1	GO:0006094
comp18518_c0_seq1	GO:0006096
comp18518_c0_seq1	GO:0006098
comp18518_c0_seq1	GO:0015976
comp18518_c0_seq1	EC:3.1
comp18518_c0_seq1	EC:3.1.3.23
comp18518_c0_seq1	EC:3.1.3.11
comp18518_c0_seq1	EC:3.1.3.41
comp18536_c0_seq1	GO:0005975	PREDICTED: alpha-N-acetylgalactosaminidase-like; PREDICTED: alpha-N-acetylgalactosaminidase-like [Tribolium castaneum]
comp18536_c0_seq1	GO:0004553
comp18538_c0_seq1	GO:0016020	kin of irre-like protein 2
comp18540_c0_seq1	GO:0003677	mediator of rna polymerase ii transcription subunit 26 isoformx1; uncharacterized protein loc103313466
comp18540_c0_seq1	GO:0006351
comp18540_c0_seq1	GO:0005634
comp18545_c0_seq1	GO:0006810	probable multidrug resistance-associated protein lethal 03659
comp18545_c0_seq1	GO:0044763
comp18545_c0_seq1	GO:0016887
comp18545_c0_seq1	GO:0000166
comp18545_c0_seq1	GO:0008152
comp18545_c0_seq1	EC:3.6.1
comp18545_c0_seq1	EC:3.6.1.3
comp18545_c0_seq1	EC:3.6.1.15
comp18566_c0_seq1	GO:0003824	hypothetical protein TcasGA2_TC016102; uncharacterized protein loc101742112
comp18586_c0_seq1	GO:0090304	rna-directed dna polymerase from mobile element partial
comp18594_c0_seq1	GO:0003951	diacylglycerol kinase eta
comp18594_c0_seq1	GO:0016310
comp18594_c0_seq1	GO:0004143
comp18594_c0_seq1	GO:0007205
comp18594_c0_seq1	GO:0035556
comp18594_c0_seq1	GO:0006769
comp18594_c0_seq1	GO:0046497
comp18594_c0_seq1	GO:0009395
comp18594_c0_seq1	GO:0046486
comp18594_c0_seq1	EC:2.7.1.23
comp18594_c0_seq1	EC:2.7.1.107
comp18594_c0_seq2	GO:0003951	diacylglycerol kinase eta
comp18594_c0_seq2	GO:0016310
comp18594_c0_seq2	GO:0004143
comp18594_c0_seq2	GO:0007205
comp18594_c0_seq2	GO:0035556
comp18594_c0_seq2	GO:0006769
comp18594_c0_seq2	GO:0046497
comp18594_c0_seq2	GO:0009395
comp18594_c0_seq2	GO:0046486
comp18594_c0_seq2	EC:2.7.1.23
comp18594_c0_seq2	EC:2.7.1.107
comp18622_c0_seq1	GO:0032580	glycoprotein 3-alpha-l-fucosyltransferase a-like
comp18622_c0_seq1	GO:0008417
comp18622_c0_seq1	GO:0036065
comp18622_c0_seq1	GO:0006486
comp18622_c0_seq1	GO:0016021
comp18622_c0_seq1	EC:2.4.1
comp18622_c0_seq2	GO:0032580	glycoprotein 3-alpha-l-fucosyltransferase a-like
comp18622_c0_seq2	GO:0008417
comp18622_c0_seq2	GO:0036065
comp18622_c0_seq2	GO:0006486
comp18622_c0_seq2	GO:0016021
comp18622_c0_seq2	EC:2.4.1
comp18638_c1_seq1	GO:0046872	rna-directed dna polymerase from mobile element jockey-like
comp18678_c0_seq1	GO:0046854	inositol monophosphatase 2-like
comp18733_c0_seq1	GO:0016021	protocadherin 15
comp18733_c0_seq1	GO:0007156
comp18733_c0_seq1	GO:0005509
comp18733_c0_seq1	GO:0005886
comp18733_c0_seq2	GO:0016021	protocadherin 15
comp18733_c0_seq2	GO:0007156
comp18733_c0_seq2	GO:0005509
comp18733_c0_seq2	GO:0005886
comp18775_c0_seq1	GO:0006259	transposable element tc3 transposase
comp18789_c0_seq1	GO:0055085	hypothetical protein TcasGA2_TC013747; uncharacterized protein loc662639
comp18789_c0_seq1	GO:0016021
comp18789_c0_seq1	GO:0005215
comp18789_c0_seq2	GO:0055085	hypothetical protein TcasGA2_TC013747; uncharacterized protein loc662639
comp18789_c0_seq2	GO:0016021
comp18789_c0_seq2	GO:0005215
comp18812_c0_seq1	GO:0016020	sideroflexin- partial
comp18812_c0_seq1	GO:0034220
comp18812_c0_seq1	GO:0008324
comp18812_c0_seq1	GO:0006812
comp18812_c0_seq2	GO:0016020	unknown; unknown [Dendroctonus ponderosae]
comp18812_c0_seq2	GO:0034220
comp18812_c0_seq2	GO:0008324
comp18812_c0_seq2	GO:0006812
comp18867_c0_seq2	GO:0006259	hypothetical protein TcasGA2_TC016388; hypothetical protein TcasGA2_TC016388 [Tribolium castaneum]
comp18867_c0_seq2	GO:0046872
comp18867_c0_seq2	GO:0003676
comp18868_c0_seq1	GO:0042302	agap006497-pa-like protein
comp18883_c0_seq1	GO:0006259	hypothetical protein TcasGA2_TC011271; hypothetical protein TcasGA2_TC011271 [Tribolium castaneum]
comp18883_c0_seq1	GO:0003676
comp18883_c0_seq1	GO:0003824
comp18884_c0_seq1	GO:0007165	arrestin domain-containing protein 2 isoform x1
comp18884_c0_seq2	GO:0007165	arrestin domain-containing protein 2 isoform x2
comp18914_c0_seq1	GO:0005509	troponin c 25d
comp18915_c0_seq1	GO:0003964	orf b (bases 1850-5560) first start codon at 2306; uncharacterized protein loc103518485
comp18915_c0_seq1	GO:0006278
comp18915_c0_seq1	GO:0003723
comp18915_c0_seq1	GO:0015074
comp18915_c0_seq1	EC:2.7.7.49
comp18915_c0_seq2	GO:0003964	orf b (bases 1850-5560) first start codon at 2306
comp18915_c0_seq2	GO:0006278
comp18915_c0_seq2	GO:0003723
comp18915_c0_seq2	GO:0015074
comp18915_c0_seq2	EC:2.7.7.49
comp18961_c0_seq1	GO:0008152	glycerol-3-phosphate acyltransferase 3 isoform x1
comp18961_c0_seq1	GO:0016746
comp18961_c0_seq2	GO:0008152	glycerol-3-phosphate acyltransferase 3 isoform x1
comp18961_c0_seq2	GO:0016746
comp19005_c0_seq1	GO:0005488	transposon tf2-1 polyprotein isoform x1
comp19005_c2_seq1	GO:0005488	hypothetical protein TcasGA2_TC007543; uncharacterized protein loc100141851 isoform x1
comp19040_c0_seq1	GO:0017025	transcription factor iiib 90 kda subunit
comp19040_c0_seq1	GO:0006355
comp19040_c0_seq1	GO:0008270
comp19040_c0_seq1	GO:0006352
comp19040_c0_seq2	GO:0005488	transcription factor iiib 90 kda subunit-like
comp19040_c0_seq2	GO:0006355
comp19058_c0_seq1	GO:0090304	endonuclease-reverse transcriptase; uncharacterized protein loc103520360
comp19058_c0_seq1	GO:0003824
comp19082_c0_seq1	GO:0005097	tbc1 domain family member 22b isoform x1
comp19082_c0_seq1	GO:0032851
comp19160_c0_seq1	GO:0016772	nuclear anchorage protein 1-like
comp19178_c0_seq1	GO:0006633	fatty acid 2-hydroxylase isoform x2
comp19178_c0_seq1	GO:0016491
comp19178_c0_seq1	GO:0005506
comp19178_c0_seq1	GO:0020037
comp19178_c0_seq1	GO:0016021
comp19178_c0_seq1	GO:0055114
comp19178_c0_seq2	GO:0006633	fatty acid 2-hydroxylase isoform x2
comp19178_c0_seq2	GO:0016491
comp19178_c0_seq2	GO:0005506
comp19178_c0_seq2	GO:0020037
comp19178_c0_seq2	GO:0016021
comp19178_c0_seq2	GO:0055114
comp19182_c0_seq1	GO:0004849	uridine-cytidine kinase-like 1
comp19182_c0_seq1	GO:0044211
comp19182_c0_seq1	GO:0016773
comp19182_c0_seq1	GO:0005524
comp19182_c0_seq1	GO:0044206
comp19182_c0_seq1	GO:0016310
comp19182_c0_seq1	GO:0006206
comp19182_c0_seq1	EC:2.7.1.48
comp19184_c0_seq1	GO:0016020	proton-coupled amino acid transporter 4
comp19184_c0_seq2	GO:0016020	proton-coupled amino acid transporter 4
comp19206_c0_seq1	GO:0005885	actin-related protein 3
comp19206_c0_seq1	GO:0034314
comp19206_c0_seq1	GO:0005524
comp19209_c0_seq1	GO:0050660	aldehyde oxidase
comp19209_c0_seq1	GO:0016614
comp19209_c0_seq1	GO:0005506
comp19209_c0_seq1	GO:0009055
comp19209_c0_seq1	GO:0051537
comp19209_c0_seq1	GO:0055114
comp19209_c0_seq1	GO:0006118
comp19227_c0_seq1	GO:0005488	zinc finger protein 431-like
comp19242_c0_seq1	GO:0006200	atp-binding cassette sub-family g member 4
comp19242_c0_seq1	GO:0005524
comp19242_c0_seq1	GO:0016887
comp19242_c0_seq1	GO:0016020
comp19242_c0_seq1	EC:3.6.1
comp19242_c0_seq1	EC:3.6.1.3
comp19242_c0_seq1	EC:3.6.1.15
comp19256_c0_seq1	GO:0046872	four and a half lim domains
comp19256_c0_seq2	GO:0046872	four and a half lim domains
comp19270_c0_seq1	GO:0006730	carbonic anhydrase 1
comp19270_c0_seq1	GO:0008270
comp19270_c0_seq1	GO:0004089
comp19270_c0_seq1	GO:0006807
comp19270_c0_seq1	EC:4.2.1.1
comp19270_c0_seq2	GO:0006730	carbonic anhydrase 1
comp19270_c0_seq2	GO:0008270
comp19270_c0_seq2	GO:0004089
comp19270_c0_seq2	GO:0006807
comp19270_c0_seq2	EC:4.2.1.1
comp19270_c0_seq3	GO:0006730	carbonic anhydrase 1
comp19270_c0_seq3	GO:0008270
comp19270_c0_seq3	GO:0004089
comp19270_c0_seq3	GO:0006807
comp19270_c0_seq3	EC:4.2.1.1
comp19270_c0_seq4	GO:0006730	carbonic anhydrase 1
comp19270_c0_seq4	GO:0008270
comp19270_c0_seq4	GO:0004089
comp19270_c0_seq4	GO:0006807
comp19270_c0_seq4	EC:4.2.1.1
comp19280_c0_seq1	GO:0032318	rho guanine nucleotide exchange factor 17 isoform x1
comp19312_c0_seq1	GO:0017111	vesicle-fusing atpase 1-like
comp19312_c0_seq1	GO:0005524
comp19312_c0_seq1	GO:0006629
comp19312_c0_seq1	EC:3.6.1
comp19312_c0_seq1	EC:3.6.1.15
comp19437_c0_seq1	GO:0016020	23 kda integral membrane protein
comp19438_c0_seq1	GO:0016020	PREDICTED: nephrin-like; PREDICTED: nephrin-like [Tribolium castaneum]
comp19438_c0_seq2	GO:0016020	PREDICTED: nephrin-like; PREDICTED: nephrin-like [Tribolium castaneum]
comp19438_c0_seq3	GO:0016020	PREDICTED: nephrin-like; PREDICTED: nephrin-like [Tribolium castaneum]
comp19449_c0_seq1	GO:0008168	ribosomal rna small subunit methyltransferase nep1-like
comp19449_c0_seq1	GO:0032259
comp19483_c0_seq1	GO:0046872	methylcrotonoyl- carboxylase subunit mitochondrial isoform x2
comp19483_c0_seq1	GO:0005524
comp19483_c0_seq1	GO:0004075
comp19483_c0_seq1	GO:0006633
comp19483_c0_seq1	GO:0009343
comp19483_c0_seq1	EC:6.3.4.14
comp19496_c0_seq1	GO:0005622	alpha-tocopherol transfer
comp19496_c0_seq1	GO:0006810
comp19496_c0_seq1	GO:0005215
comp19496_c0_seq2	GO:0005622	alpha-tocopherol transfer
comp19496_c0_seq2	GO:0006810
comp19496_c0_seq2	GO:0005215
comp19546_c0_seq1	GO:0044699	odorant receptor 92a
comp19546_c0_seq1	GO:0050896
comp19557_c1_seq1	GO:0016798	chitooligosaccharidolytic beta-n-acetylglucosaminidase
comp19569_c0_seq1	GO:0008152	pol-like protein
comp19598_c0_seq1	GO:0005576	amyloid beta a4 protein; uncharacterized protein loc655867 isoform x1
comp19598_c0_seq1	GO:0004867
comp19598_c0_seq1	GO:0010951
comp19655_c0_seq1	GO:0005576	cuticular protein analogous to peritrophins 3-b precursor
comp19655_c0_seq1	GO:0008061
comp19655_c0_seq1	GO:0006030
comp19666_c0_seq1	GO:0003676	s1 rna-binding domain-containing protein 1
comp19693_c0_seq1	GO:0046872	e3 ubiquitin-protein ligase trim37-like isoform x2; uncharacterized protein loc661701 isoform x1
comp19693_c0_seq3	GO:0046872	e3 ubiquitin-protein ligase trim37-like isoform x2; uncharacterized protein loc661701 isoform x1
comp19699_c0_seq1	GO:0009987	e3 ubiquitin-protein ligase sina; uncharacterized protein loc103312834
comp19707_c0_seq1	GO:0005097	tbc1 domain family member 16
comp19707_c0_seq1	GO:0032851
comp19716_c0_seq1	GO:0046872	cytochrome p450 9z4
comp19716_c0_seq1	GO:0016491
comp19716_c0_seq2	GO:0046872	cytochrome p450 9z4
comp19716_c0_seq2	GO:0016491
comp19730_c0_seq1	GO:0008234	collagen type iv alpha-3-binding protein isoform x1
comp19730_c0_seq1	GO:0008289
comp19730_c0_seq1	GO:0006508
comp19730_c0_seq1	EC:3.4
comp19730_c0_seq2	GO:0005581	collagen type iv alpha-3-binding protein isoform x1
comp19730_c0_seq2	GO:0008289
comp19730_c0_seq3	GO:0008234	collagen type iv alpha-3-binding protein isoform x1
comp19730_c0_seq3	GO:0008289
comp19730_c0_seq3	GO:0006508
comp19730_c0_seq3	EC:3.4
comp19732_c0_seq1	GO:0008152	isoaspartyl peptidase l-asparaginase
comp19732_c0_seq1	GO:0016787
comp19739_c0_seq1	GO:0003824	adenylyltransferase and sulfurtransferase mocs3
comp19739_c0_seq1	GO:0000166
comp19739_c0_seq2	GO:0003824	adenylyltransferase and sulfurtransferase mocs3
comp19739_c0_seq2	GO:0000166
comp19739_c0_seq3	GO:0003824	adenylyltransferase and sulfurtransferase mocs3
comp19739_c0_seq3	GO:0000166
comp19739_c0_seq4	GO:0003824	adenylyltransferase and sulfurtransferase mocs3
comp19739_c0_seq4	GO:0000166
comp19742_c0_seq1	GO:0055085	adenylate cyclase
comp19742_c0_seq1	GO:0016021
comp19742_c1_seq1	GO:0055085	solute carrier family 46 member 3
comp19742_c1_seq1	GO:0016021
comp19749_c0_seq1	GO:0006351	protein lin-9 homolog isoform x2
comp19749_c0_seq1	GO:0007049
comp19749_c0_seq1	GO:0017053
comp19751_c0_seq1	GO:0005509	troponin isoform 2
comp19751_c0_seq2	GO:0005509	troponin isoform 2-like
comp19763_c0_seq1	GO:0046872	cytochrome p450-like protein
comp19763_c0_seq1	GO:0016491
comp19763_c1_seq1	GO:0046872	cytochrome p450-like protein
comp19763_c1_seq1	GO:0016491
comp19763_c1_seq2	GO:0046872	cytochrome p450-like protein
comp19763_c1_seq2	GO:0016491
comp19803_c0_seq2	GO:0008152	retinol dehydrogenase 11
comp19803_c0_seq2	GO:0003824
comp19803_c0_seq2	GO:0000166
comp19809_c0_seq2	GO:0004252	serine protease mitochondrial-like
comp19809_c0_seq2	GO:0000226
comp19809_c0_seq2	GO:0006508
comp19809_c0_seq2	GO:0005874
comp19809_c0_seq2	EC:3.4.21
comp19833_c0_seq1	GO:0005488	ninein-like protein
comp19839_c0_seq1	GO:0003964	ankyrin unc44
comp19839_c0_seq1	GO:0006278
comp19839_c0_seq1	GO:0003723
comp19839_c0_seq1	EC:2.7.7.49
comp19843_c0_seq1	GO:0000139	alpha- -mannosyl-glycoprotein 2-beta-n-acetylglucosaminyltransferase
comp19843_c0_seq1	GO:0006486
comp19843_c0_seq1	GO:0008375
comp19843_c0_seq1	EC:2.4.1
comp19861_c0_seq1	GO:0030515	h aca ribonucleoprotein complex subunit 3-like
comp19861_c0_seq1	GO:0042254
comp19861_c0_seq1	GO:0001522
comp19861_c0_seq1	GO:0072588
comp19861_c1_seq1	GO:0005525	gtp-binding protein 6
comp19861_c1_seq2	GO:0005525	gtp-binding protein 6
comp19863_c0_seq1	GO:0016020	sodium-independent sulfate anion transporter-like
comp19863_c0_seq1	GO:0034220
comp19863_c0_seq1	GO:0008272
comp19890_c0_seq1	GO:0006259	hypothetical protein TcasGA2_TC016088; hypothetical protein TcasGA2_TC016088 [Tribolium castaneum]
comp19906_c0_seq1	GO:0003964	orf b (bases 1850-5560) first start codon at 2306; uncharacterized protein loc103518486
comp19906_c0_seq1	GO:0006278
comp19906_c0_seq1	GO:0003723
comp19906_c0_seq1	GO:0015074
comp19906_c0_seq1	EC:2.7.7.49
comp19910_c0_seq1	GO:0003676	zinc finger protein 271-like
comp19910_c0_seq1	GO:0046872
comp19915_c0_seq1	GO:0006468	microtubule-associated serine threonine-protein kinase 3 isoform x2
comp19915_c0_seq1	GO:0005524
comp19915_c0_seq1	GO:0000287
comp19915_c0_seq1	GO:0004674
comp19915_c0_seq1	GO:0009069
comp19915_c0_seq1	EC:2.7.11
comp19915_c0_seq2	GO:0006468	microtubule-associated serine threonine-protein kinase 3 isoform x2
comp19915_c0_seq2	GO:0005524
comp19915_c0_seq2	GO:0000287
comp19915_c0_seq2	GO:0004674
comp19915_c0_seq2	GO:0009069
comp19915_c0_seq2	EC:2.7.11
comp19922_c0_seq1	GO:0016020	protocadherin fat 4
comp19922_c0_seq1	GO:0007155
comp19965_c0_seq1	GO:0044267	low quality protein: membralin
comp19965_c0_seq1	GO:0003676
comp19965_c0_seq1	GO:0016853
comp19967_c0_seq1	GO:0008270	ubiquitin conjugating enzyme 7 interacting
comp19987_c0_seq1	GO:0046854	phosphatidylinositol 4-kinase alpha isoform x4
comp19987_c0_seq1	GO:0016773
comp19987_c0_seq1	GO:0016301
comp19987_c0_seq1	GO:0048015
comp19987_c0_seq2	GO:0046854	phosphatidylinositol 4-kinase alpha isoform x4
comp19987_c0_seq2	GO:0016773
comp19987_c0_seq2	GO:0016301
comp19987_c0_seq2	GO:0048015
comp19992_c0_seq1	GO:0007264	ras-related protein m-ras-like
comp19992_c0_seq1	GO:0006184
comp19992_c0_seq1	GO:0003924
comp19992_c0_seq1	GO:0016020
comp19992_c0_seq1	GO:0005525
comp19992_c0_seq1	EC:3.6.1
comp19992_c0_seq1	EC:3.6.1.15
comp20014_c0_seq1	GO:0016020	PREDICTED: uncharacterized protein LOC100142507; uncharacterized protein loc100142507
comp20031_c0_seq1	GO:0005509	calcium and integrin-binding family member 3
comp20031_c0_seq2	GO:0005509	calcium and integrin-binding family member 3
comp20031_c0_seq3	GO:0005509	calcium and integrin-binding family member 3
comp20091_c0_seq1	GO:0016021	sodium potassium-transporting atpase subunit alpha-like
comp20096_c0_seq1	GO:0005215	facilitated trehalose transporter tret1-like
comp20096_c0_seq1	GO:0006810
comp20129_c0_seq1	GO:0050896	serine-protein kinase atm isoform x1
comp20129_c0_seq1	GO:0016772
comp20129_c0_seq1	GO:0044763
comp20129_c0_seq1	GO:0044237
comp20144_c0_seq1	GO:0003677	myb-like protein x
comp20180_c0_seq2	GO:0005525	adp-ribosylation factor-like protein 4a
comp20180_c0_seq2	GO:0005622
comp20180_c0_seq2	GO:0007264
comp20191_c0_seq1	GO:0097159	atp-dependent dna helicase q1
comp20191_c0_seq1	GO:0006139
comp20191_c0_seq1	GO:0004386
comp20191_c0_seq1	GO:1901363
comp20191_c0_seq1	EC:3.6.1
comp20191_c0_seq1	EC:3.6.1.15
comp20213_c0_seq1	GO:0003676	protein son-like isoform x1
comp20219_c0_seq1	GO:0005576	PREDICTED: hornerin-like; PREDICTED: hornerin-like [Tribolium castaneum]
comp20219_c0_seq1	GO:0008061
comp20219_c0_seq1	GO:0006030
comp20227_c0_seq1	GO:0015031	protein mon2 homolog isoform x2
comp20227_c1_seq1	GO:0015031	protein mon2 homolog isoform x1
comp20238_c0_seq1	GO:0003677	rna polymerase-associated protein rtf1
comp20238_c0_seq1	GO:0016570
comp20238_c0_seq1	GO:0005634
comp20238_c0_seq1	GO:0006352
comp20261_c0_seq2	GO:0006259	werner syndrome atp-dependent helicase isoform x1
comp20261_c0_seq2	GO:0016787
comp20268_c0_seq1	GO:0005737	vacuolar protein sorting-associated protein 16 homolog
comp20268_c0_seq1	GO:0006886
comp20290_c0_seq1	GO:0016311	purple acid phosphatase-like protein
comp20290_c0_seq1	GO:0046872
comp20290_c0_seq1	GO:0003993
comp20290_c0_seq1	GO:0006771
comp20290_c0_seq1	GO:0019497
comp20290_c0_seq1	EC:3.1
comp20290_c0_seq1	EC:3.1.3.41
comp20290_c0_seq1	EC:3.1.3.2
comp20290_c0_seq2	GO:0016311	purple acid phosphatase-like protein
comp20290_c0_seq2	GO:0046872
comp20290_c0_seq2	GO:0003993
comp20290_c0_seq2	GO:0006771
comp20290_c0_seq2	GO:0019497
comp20290_c0_seq2	EC:3.1
comp20290_c0_seq2	EC:3.1.3.41
comp20290_c0_seq2	EC:3.1.3.2
comp20299_c0_seq1	GO:0016881	ubiquitin-conjugating enzyme e2 t
comp20299_c0_seq1	GO:0008152
comp20316_c0_seq1	GO:0003676	vacuole membrane protein 1 isoform x1
comp20326_c0_seq1	GO:0005840	39s ribosomal protein mitochondrial
comp20326_c0_seq1	GO:0003735
comp20326_c0_seq1	GO:0006412
comp20326_c0_seq1	GO:0042254
comp20331_c0_seq1	GO:0001172	vesicular integral-membrane protein vip36
comp20331_c0_seq1	GO:0019079
comp20331_c0_seq1	GO:0003968
comp20331_c0_seq1	GO:0016020
comp20331_c0_seq1	GO:0006144
comp20331_c0_seq1	GO:0031379
comp20331_c0_seq1	EC:2.7.7.48
comp20335_c0_seq2	GO:0031167	dimethyladenosine transferase
comp20335_c0_seq2	GO:0000179
comp20335_c0_seq2	EC:2.1.1
comp20335_c0_seq4	GO:0031167	dimethyladenosine transferase
comp20335_c0_seq4	GO:0000179
comp20335_c0_seq4	EC:2.1.1
comp20342_c0_seq1	GO:0003676	probable atp-dependent rna helicase ddx23
comp20342_c0_seq1	GO:0008026
comp20342_c0_seq1	GO:0006200
comp20342_c0_seq1	GO:0005524
comp20342_c0_seq1	EC:3.6.1
comp20342_c0_seq1	EC:3.6.1.3
comp20342_c0_seq1	EC:3.6.1.15
comp20344_c0_seq1	GO:0005643	nuclear pore complex protein nup205
comp20360_c0_seq1	GO:0046872	malate dehydrogenase
comp20360_c0_seq1	GO:0004471
comp20360_c0_seq1	GO:0051287
comp20360_c0_seq1	GO:0006108
comp20360_c0_seq1	GO:0006090
comp20360_c0_seq1	GO:0006099
comp20360_c0_seq1	GO:0015976
comp20360_c0_seq1	EC:1.1.1.38
comp20360_c0_seq1	EC:1.1.1.39
comp20360_c0_seq2	GO:0046872	malate dehydrogenase
comp20360_c0_seq2	GO:0004471
comp20360_c0_seq2	GO:0051287
comp20360_c0_seq2	GO:0006108
comp20360_c0_seq2	GO:0006090
comp20360_c0_seq2	GO:0006099
comp20360_c0_seq2	GO:0015976
comp20360_c0_seq2	EC:1.1.1.38
comp20360_c0_seq2	EC:1.1.1.39
comp20364_c1_seq1	GO:0009987	timeless-interacting protein
comp20366_c0_seq1	GO:0043565	PREDICTED: translin; PREDICTED: translin [Tribolium castaneum]
comp20368_c0_seq1	GO:0016021	protein rft1 homolog
comp20368_c0_seq1	GO:0006869
comp20368_c0_seq1	GO:0005319
comp20368_c0_seq2	GO:0016021	protein rft1 homolog
comp20368_c0_seq2	GO:0006869
comp20368_c0_seq2	GO:0005319
comp20373_c0_seq1	GO:0006486	dolichyl-diphosphooligosaccharide--protein glycosyltransferase subunit stt3b
comp20373_c0_seq1	GO:0004576
comp20373_c0_seq1	GO:0008250
comp20373_c0_seq1	EC:2.4.1
comp20377_c0_seq1	GO:0004672	serine threonine-protein kinase mst4 isoform x3
comp20377_c0_seq1	GO:0005524
comp20377_c0_seq1	GO:0000165
comp20378_c0_seq1	GO:0000502	26s proteasome non-atpase regulatory subunit 14
comp20381_c0_seq1	GO:0007154	sorting nexin-4
comp20381_c0_seq1	GO:0035091
comp20383_c0_seq1	GO:0005730	nucleolar protein nhp2
comp20383_c0_seq1	GO:0003723
comp20383_c0_seq1	GO:0030529
comp20383_c0_seq1	GO:0042254
comp20385_c0_seq1	GO:0004842	e3 ubiquitin-protein ligase ubr4 isoform x2
comp20385_c0_seq1	GO:0016567
comp20385_c0_seq1	GO:0008270
comp20388_c0_seq1	GO:0005743	mitochondrial inner membrane protein isoform x1
comp20388_c0_seq1	GO:0016021
comp20389_c0_seq1	GO:0030036	coronin-2b-like isoform x2
comp20389_c0_seq1	GO:0005975
comp20389_c0_seq1	GO:0016020
comp20389_c0_seq1	GO:0051015
comp20389_c0_seq1	GO:0016857
comp20398_c0_seq1	GO:0046872	cytochrome p450-like protein
comp20398_c0_seq1	GO:0016491
comp20400_c0_seq1	GO:0008152	swi snf-related matrix-associated actin-dependent regulator of chromatin subfamily a containing dead h box 1 homolog
comp20400_c0_seq1	GO:0005524
comp20400_c0_seq1	GO:0004386
comp20400_c0_seq1	GO:0003677
comp20400_c0_seq1	EC:3.6.1
comp20400_c0_seq1	EC:3.6.1.15
comp20403_c0_seq1	GO:0015078	nuclear pore glycoprotein p62
comp20403_c0_seq1	GO:0005643
comp20403_c0_seq1	GO:0015986
comp20403_c0_seq1	GO:0017056
comp20403_c0_seq1	GO:0000276
comp20405_c0_seq1	GO:0005730	ribosome biogenesis protein bop1 homolog
comp20405_c0_seq1	GO:0005654
comp20405_c0_seq1	GO:0000463
comp20405_c0_seq1	GO:0000466
comp20405_c0_seq1	GO:0043021
comp20405_c0_seq1	GO:0030687
comp20406_c0_seq1	GO:0016021	renin receptor
comp20406_c0_seq1	GO:0003676
comp20406_c0_seq1	GO:0004872
comp20406_c0_seq1	GO:0000166
comp20406_c0_seq1	GO:0006810
comp20406_c0_seq1	GO:0007165
comp20412_c0_seq1	GO:0006357	mediator of rna polymerase ii transcription subunit 22
comp20412_c0_seq1	GO:0001104
comp20412_c0_seq1	GO:0016592
comp20416_c0_seq2	GO:0003779	spectrin alpha non-erythrocytic 1 isoform x5
comp20416_c0_seq2	GO:0005543
comp20416_c0_seq4	GO:0003779	spectrin alpha non-erythrocytic 1 isoform x4
comp20416_c0_seq4	GO:0005543
comp20420_c0_seq1	GO:0016021	protein lifeguard 1 isoform x1
comp20420_c0_seq2	GO:0016021	protein lifeguard 1 isoform x1
comp20427_c0_seq1	GO:0043547	PREDICTED: uncharacterized protein LOC103315219; uncharacterized protein loc103315219
comp20427_c0_seq1	GO:0032318
comp20427_c0_seq2	GO:0032320	PREDICTED: uncharacterized protein LOC103315219; uncharacterized protein loc103315219
comp20427_c0_seq2	GO:0032313
comp20427_c0_seq2	GO:0005576
comp20435_c0_seq1	GO:0017111	atpase family aaa domain-containing protein 2-like isoform x1
comp20435_c0_seq1	GO:0008152
comp20435_c0_seq1	GO:0005524
comp20435_c0_seq1	EC:3.6.1
comp20435_c0_seq1	EC:3.6.1.15
comp20435_c0_seq2	GO:0017111	atpase family aaa domain-containing protein 2-like isoform x1
comp20435_c0_seq2	GO:0008152
comp20435_c0_seq2	GO:0005524
comp20435_c0_seq2	EC:3.6.1
comp20435_c0_seq2	EC:3.6.1.15
comp20436_c0_seq1	GO:0006289	transcription factor tfiih-
comp20436_c0_seq1	GO:0006355
comp20436_c0_seq1	GO:0000439
comp20437_c0_seq1	GO:0050661	glucose-6-phosphate dehydrogenase
comp20437_c0_seq1	GO:0004345
comp20437_c0_seq1	GO:0006098
comp20437_c0_seq1	GO:0006749
comp20437_c0_seq1	EC:1.1.1.49
comp20437_c0_seq2	GO:0050661	glucose-6-phosphate dehydrogenase
comp20437_c0_seq2	GO:0004345
comp20437_c0_seq2	GO:0006098
comp20437_c0_seq2	GO:0006749
comp20437_c0_seq2	EC:1.1.1.49
comp20440_c0_seq1	GO:0055114	dihydroorotate dehydrogenase mitochondrial-like
comp20440_c0_seq1	GO:0004158
comp20440_c0_seq1	GO:0006222
comp20440_c0_seq1	GO:0006207
comp20440_c0_seq1	GO:0016020
comp20440_c0_seq1	EC:1.3.5.2
comp20440_c0_seq1	EC:1.3.3.1
comp20441_c0_seq1	GO:0006184	ribosome biogenesis protein bms1-like protein
comp20441_c0_seq1	GO:0042254
comp20441_c0_seq1	GO:0003924
comp20441_c0_seq1	GO:0005525
comp20441_c0_seq1	GO:0005634
comp20441_c0_seq1	EC:3.6.1
comp20441_c0_seq1	EC:3.6.1.15
comp20447_c1_seq1	GO:0003824	enoyl- mitochondrial
comp20447_c1_seq1	GO:0008152
comp20448_c0_seq1	GO:0005975	aldose 1-epimerase-like isoform x2
comp20448_c0_seq1	GO:0016853
comp20452_c0_seq1	GO:0097159	low quality protein: rna-binding protein 26
comp20452_c0_seq1	GO:1901363
comp20459_c0_seq1	GO:0090304	endonuclease-reverse transcriptase
comp20459_c0_seq1	GO:0003824
comp20459_c0_seq2	GO:0090304	endonuclease-reverse transcriptase
comp20459_c0_seq2	GO:0003824
comp20468_c0_seq1	GO:0007165	PREDICTED: uncharacterized protein LOC663349 isoform X3; uncharacterized protein loc663349 isoform x3
comp20468_c0_seq1	GO:0005622
comp20468_c0_seq2	GO:0007165	PREDICTED: uncharacterized protein LOC663349 isoform X3; uncharacterized protein loc663349 isoform x3
comp20468_c0_seq2	GO:0005622
comp20470_c0_seq1	GO:0006468	serine threonine-protein kinase doa isoform x3
comp20470_c0_seq1	GO:0005524
comp20470_c0_seq1	GO:0004674
comp20470_c0_seq1	GO:0009069
comp20470_c0_seq1	EC:2.7.11
comp20472_c0_seq1	GO:0006506	gpi mannosyltransferase 3
comp20472_c0_seq1	GO:0000030
comp20472_c0_seq1	GO:0005789
comp20472_c0_seq1	GO:0000136
comp20472_c0_seq1	EC:2.4.1
comp20472_c0_seq3	GO:0008152	gpi mannosyltransferase 3
comp20472_c0_seq3	GO:0016757
comp20472_c0_seq4	GO:0016740	gpi mannosyltransferase 3
comp20479_c0_seq1	GO:0008270	zinc finger protein ubi-d4 b-like
comp20479_c0_seq2	GO:0008270	zinc finger protein ubi-d4 b-like
comp20479_c0_seq3	GO:0008270	zinc finger protein ubi-d4 b-like
comp20479_c0_seq4	GO:0008270	zinc finger protein ubi-d4 b-like
comp20480_c0_seq1	GO:0005975	phosphoacetylglucosamine mutase
comp20480_c0_seq1	GO:0004610
comp20480_c0_seq1	GO:0006468
comp20480_c0_seq1	GO:0005524
comp20480_c0_seq1	GO:0000287
comp20480_c0_seq1	GO:0004674
comp20480_c0_seq1	GO:0006040
comp20480_c0_seq1	GO:0009069
comp20480_c0_seq1	EC:2.7.11
comp20480_c0_seq1	EC:5.4.2.3
comp20482_c0_seq1	GO:0016570	bromodomain and phd finger-containing
comp20482_c0_seq1	GO:0016740
comp20482_c0_seq1	GO:0008270
comp20482_c0_seq1	GO:0006479
comp20488_c1_seq1	GO:0008233	protein ctla-2-alpha-like
comp20488_c1_seq1	GO:0008152
comp20488_c1_seq2	GO:0008233	digestive cysteine protease intestain
comp20488_c1_seq2	GO:0008152
comp20494_c0_seq1	GO:0097159	probable atp-dependent rna helicase spindle-e
comp20494_c0_seq1	GO:1901363
comp20494_c0_seq1	GO:0016787
comp20501_c0_seq1	GO:0016192	vacuolar protein sorting-associated protein 11 homolog
comp20501_c0_seq1	GO:0006886
comp20501_c0_seq1	GO:0008270
comp20502_c0_seq1	GO:0046872	zinc finger protein 2-like
comp20505_c0_seq1	GO:0016020	unknown; unknown [Dendroctonus ponderosae]
comp20505_c0_seq1	GO:0005484
comp20505_c0_seq1	GO:0016192
comp20505_c0_seq1	GO:0006886
comp20505_c0_seq1	GO:0005622
comp20512_c0_seq1	GO:0006412	probable 28s ribosomal protein mitochondrial
comp20512_c0_seq1	GO:0030833
comp20512_c0_seq1	GO:0005840
comp20512_c0_seq1	GO:0005856
comp20512_c0_seq1	GO:0003735
comp20512_c0_seq1	GO:0042254
comp20512_c0_seq2	GO:0006412	probable 28s ribosomal protein mitochondrial
comp20512_c0_seq2	GO:0030833
comp20512_c0_seq2	GO:0005840
comp20512_c0_seq2	GO:0005856
comp20512_c0_seq2	GO:0003735
comp20512_c0_seq2	GO:0042254
comp20516_c0_seq1	GO:0016787	patatin-like phospholipase domain-containing protein 2 isoform x2
comp20516_c0_seq1	GO:0006629
comp20517_c0_seq1	GO:0008536	PREDICTED: importin-4-like; PREDICTED: importin-4-like [Tribolium castaneum]
comp20517_c0_seq1	GO:0006886
comp20517_c0_seq1	GO:0005634
comp20518_c0_seq1	GO:0030488	trna (cytosine -c )-methyltransferase
comp20518_c0_seq1	GO:0003723
comp20518_c0_seq1	GO:0016428
comp20518_c0_seq1	EC:2.1.1
comp20519_c0_seq1	GO:0016787	xaa-pro aminopeptidase 1
comp20519_c0_seq2	GO:0016787	xaa-pro aminopeptidase 1
comp20524_c0_seq1	GO:0000166	polyadenylate-binding protein 1 isoform x1
comp20524_c0_seq1	GO:0003723
comp20524_c1_seq1	GO:0000166	polyadenylate-binding protein 1 isoform x2
comp20524_c1_seq1	GO:0003723
comp20527_c0_seq1	GO:0005737	10 kda heat shock
comp20527_c0_seq1	GO:0006457
comp20527_c0_seq1	GO:0006950
comp20527_c0_seq1	GO:0005524
comp20528_c0_seq1	GO:0005882	lamin dm0-like
comp20528_c0_seq1	GO:0005198
comp20532_c0_seq1	GO:0016020	cd63 antigen
comp20532_c0_seq2	GO:0016020	cd63 antigen
comp20535_c0_seq1	GO:0005488	zinc finger protein 90
comp20542_c0_seq1	GO:1902600	cytochrome c oxidase subunit mitochondrial
comp20542_c0_seq1	GO:0005751
comp20542_c0_seq1	GO:0004129
comp20542_c0_seq1	GO:0006123
comp20542_c0_seq1	EC:1.9.3.1
comp20542_c0_seq2	GO:1902600	cytochrome c oxidase subunit mitochondrial
comp20542_c0_seq2	GO:0005751
comp20542_c0_seq2	GO:0004129
comp20542_c0_seq2	GO:0006123
comp20542_c0_seq2	EC:1.9.3.1
comp20543_c0_seq1	GO:1902600	cytochrome c oxidase subunit 6c
comp20543_c0_seq1	GO:0004129
comp20543_c0_seq1	GO:0006123
comp20543_c0_seq1	GO:0045277
comp20543_c0_seq1	EC:1.9.3.1
comp20546_c0_seq1	GO:0031011	nuclear factor related to kappa-b-binding protein isoform x1
comp20548_c0_seq1	GO:0051726	g2 mitotic-specific cyclin-b3 isoform x1
comp20548_c0_seq2	GO:0000079	g2 mitotic-specific cyclin-b3 isoform x1
comp20548_c0_seq2	GO:0010389
comp20548_c0_seq2	GO:0019901
comp20548_c0_seq2	GO:0005634
comp20552_c0_seq1	GO:1902600	mitochondrial cytochrome c oxidase subunit iv
comp20552_c0_seq1	GO:0004129
comp20552_c0_seq1	GO:0006123
comp20552_c0_seq1	GO:0045277
comp20552_c0_seq1	EC:1.9.3.1
comp20552_c0_seq2	GO:1902600	mitochondrial cytochrome c oxidase subunit iv
comp20552_c0_seq2	GO:0004129
comp20552_c0_seq2	GO:0006123
comp20552_c0_seq2	GO:0045277
comp20552_c0_seq2	EC:1.9.3.1
comp20556_c0_seq1	GO:0004739	pyruvate dehydrogenase e1 component subunit mitochondrial
comp20556_c0_seq1	GO:0043231
comp20556_c0_seq1	GO:0006096
comp20556_c0_seq1	GO:0055114
comp20556_c0_seq1	GO:0006094
comp20556_c0_seq1	GO:0009097
comp20556_c0_seq1	GO:0009098
comp20556_c0_seq1	GO:0009099
comp20556_c0_seq1	GO:0045254
comp20556_c0_seq1	EC:1.2.4.1
comp20556_c0_seq2	GO:0004739	pyruvate dehydrogenase e1 component subunit mitochondrial
comp20556_c0_seq2	GO:0043231
comp20556_c0_seq2	GO:0006096
comp20556_c0_seq2	GO:0055114
comp20556_c0_seq2	GO:0006094
comp20556_c0_seq2	GO:0009097
comp20556_c0_seq2	GO:0009098
comp20556_c0_seq2	GO:0009099
comp20556_c0_seq2	GO:0045254
comp20556_c0_seq2	EC:1.2.4.1
comp20558_c0_seq1	GO:0006537	proline dehydrogenase isoform 1
comp20558_c0_seq1	GO:0006562
comp20558_c0_seq1	GO:0004657
comp20558_c0_seq1	GO:0055114
comp20558_c0_seq1	GO:0006525
comp20558_c0_seq1	GO:0006561
comp20558_c0_seq1	EC:1.5.99.8
comp20558_c0_seq2	GO:0006537	proline dehydrogenase isoform 1
comp20558_c0_seq2	GO:0006562
comp20558_c0_seq2	GO:0004657
comp20558_c0_seq2	GO:0055114
comp20558_c0_seq2	GO:0006525
comp20558_c0_seq2	GO:0006561
comp20558_c0_seq2	EC:1.5.99.8
comp20562_c0_seq1	GO:0051087	activator of 90 kda heat shock protein atpase homolog 1
comp20562_c0_seq1	GO:0032781
comp20562_c0_seq1	GO:0001671
comp20562_c0_seq1	GO:0006950
comp20565_c0_seq1	GO:0004871	ras-related protein rab-11a-like
comp20565_c0_seq1	GO:0007264
comp20565_c0_seq1	GO:0005667
comp20565_c0_seq1	GO:0006355
comp20565_c0_seq1	GO:0003677
comp20565_c0_seq1	GO:0046983
comp20565_c0_seq1	GO:0003700
comp20565_c0_seq1	GO:0005737
comp20565_c0_seq1	GO:0015031
comp20565_c0_seq1	GO:0005634
comp20565_c0_seq1	GO:0005525
comp20565_c0_seq1	GO:0045449
comp20565_c0_seq2	GO:0004871	ras-related protein rab-11a-like
comp20565_c0_seq2	GO:0007264
comp20565_c0_seq2	GO:0005667
comp20565_c0_seq2	GO:0006355
comp20565_c0_seq2	GO:0003677
comp20565_c0_seq2	GO:0046983
comp20565_c0_seq2	GO:0003700
comp20565_c0_seq2	GO:0005737
comp20565_c0_seq2	GO:0015031
comp20565_c0_seq2	GO:0005634
comp20565_c0_seq2	GO:0005525
comp20565_c0_seq2	GO:0045449
comp20583_c0_seq1	GO:0016020	prohibitin protein wph
comp20584_c0_seq1	GO:0003743	transcription initiation factor iia subunit 2
comp20584_c0_seq1	GO:0006367
comp20584_c0_seq1	GO:0005672
comp20584_c0_seq1	GO:0006355
comp20584_c0_seq1	GO:0005840
comp20584_c0_seq1	GO:0006446
comp20590_c0_seq1	GO:0003676	hrp65 protein isoform x1
comp20590_c0_seq1	GO:0000166
comp20594_c0_seq1	GO:0006259	atp-dependent dna helicase pif1
comp20594_c0_seq1	GO:0017111
comp20594_c0_seq1	EC:3.6.1
comp20594_c0_seq1	EC:3.6.1.15
comp20595_c0_seq1	GO:0005840	ribosomal protein l39
comp20595_c0_seq1	GO:0003735
comp20595_c0_seq1	GO:0006412
comp20595_c0_seq1	GO:0042254
comp20597_c0_seq1	GO:0000786	histone h2a
comp20597_c0_seq1	GO:0003677
comp20597_c0_seq1	GO:0006334
comp20597_c0_seq1	GO:0005634
comp20597_c0_seq1	GO:0046982
comp20597_c1_seq1	GO:0000786	histone h4
comp20597_c1_seq1	GO:0003677
comp20597_c1_seq1	GO:0006334
comp20597_c1_seq1	GO:0005634
comp20597_c1_seq1	GO:0046982
comp20598_c0_seq1	GO:0005840	60s acidic ribosomal protein p0
comp20598_c0_seq1	GO:0003735
comp20598_c0_seq1	GO:0042254
comp20598_c0_seq1	GO:0006414
comp20599_c0_seq1	GO:0005840	ribosomal protein l28e
comp20599_c0_seq1	GO:0003735
comp20599_c0_seq1	GO:0006412
comp20599_c0_seq1	GO:0042254
comp20599_c0_seq2	GO:0005840	ribosomal protein l28e
comp20599_c0_seq2	GO:0003735
comp20599_c0_seq2	GO:0006412
comp20599_c0_seq2	GO:0042254
comp20604_c0_seq1	GO:0006427	histidine--trna cytoplasmic isoform x2
comp20604_c0_seq1	GO:0005524
comp20604_c0_seq1	GO:0004821
comp20604_c0_seq1	GO:0005737
comp20604_c0_seq1	GO:0006547
comp20604_c0_seq1	EC:6.1.1.21
comp20604_c0_seq1	EC:6.1.1
comp20604_c0_seq2	GO:0006427	histidine--trna cytoplasmic isoform x2
comp20604_c0_seq2	GO:0005524
comp20604_c0_seq2	GO:0004821
comp20604_c0_seq2	GO:0005737
comp20604_c0_seq2	GO:0006547
comp20604_c0_seq2	EC:6.1.1.21
comp20604_c0_seq2	EC:6.1.1
comp20605_c0_seq1	GO:0005840	ribosomal protein s25
comp20613_c0_seq1	GO:0005840	40s ribosomal protein s21
comp20613_c0_seq1	GO:0003735
comp20613_c0_seq1	GO:0006412
comp20613_c0_seq1	GO:0042254
comp20615_c0_seq1	GO:0070469	nadh dehydrogenase subunit 3
comp20615_c0_seq1	GO:0005739
comp20615_c0_seq1	GO:0008137
comp20615_c0_seq1	GO:0006120
comp20615_c0_seq1	GO:0006744
comp20615_c0_seq1	GO:0006814
comp20615_c0_seq1	GO:0015992
comp20615_c0_seq1	EC:1.6.99.5
comp20615_c0_seq1	EC:1.6.99.3
comp20615_c0_seq1	EC:1.6.5.3
comp20616_c0_seq1	GO:0016020	transmembrane and coiled-coil domain-containing protein 1
comp20617_c0_seq1	GO:0009785	atp-dependent rna helicase p62
comp20617_c0_seq1	GO:0003676
comp20617_c0_seq1	GO:0008026
comp20617_c0_seq1	GO:0006200
comp20617_c0_seq1	GO:0005524
comp20617_c0_seq1	GO:0009882
comp20617_c0_seq1	GO:0071949
comp20617_c0_seq1	EC:3.6.1
comp20617_c0_seq1	EC:3.6.1.3
comp20617_c0_seq1	EC:3.6.1.15
comp20627_c0_seq1	GO:0006457	12 kda fk506-binding protein
comp20627_c0_seq1	GO:0000413
comp20627_c0_seq1	GO:0003755
comp20627_c0_seq1	EC:5.2.1.8
comp20627_c0_seq2	GO:0006457	12 kda fk506-binding protein
comp20627_c0_seq2	GO:0000413
comp20627_c0_seq2	GO:0003755
comp20627_c0_seq2	EC:5.2.1.8
comp20627_c0_seq3	GO:0006457	12 kda fk506-binding protein
comp20627_c0_seq3	GO:0000413
comp20627_c0_seq3	GO:0003755
comp20627_c0_seq3	EC:5.2.1.8
comp20639_c0_seq1	GO:0006879	af509878_1ferritin 1
comp20639_c0_seq1	GO:0008199
comp20639_c0_seq1	GO:0006826
comp20642_c1_seq1	GO:0005874	tubulin beta chain
comp20642_c1_seq1	GO:0051258
comp20642_c1_seq1	GO:0051297
comp20642_c1_seq1	GO:0006184
comp20642_c1_seq1	GO:0003924
comp20642_c1_seq1	GO:0005200
comp20642_c1_seq1	GO:0005525
comp20642_c1_seq1	GO:0000242
comp20642_c1_seq1	EC:3.6.1
comp20642_c1_seq1	EC:3.6.1.15
comp20642_c2_seq1	GO:0005874	tubulin beta-3 chain-like
comp20642_c2_seq1	GO:0051258
comp20642_c2_seq1	GO:0006184
comp20642_c2_seq1	GO:0007017
comp20642_c2_seq1	GO:0003924
comp20642_c2_seq1	GO:0005200
comp20642_c2_seq1	GO:0005737
comp20642_c2_seq1	GO:0005525
comp20642_c2_seq1	EC:3.6.1
comp20642_c2_seq1	EC:3.6.1.15
comp20642_c3_seq1	GO:0005874	tubulin beta-3 chain-like
comp20642_c3_seq1	GO:0051258
comp20642_c3_seq1	GO:0006184
comp20642_c3_seq1	GO:0007017
comp20642_c3_seq1	GO:0003924
comp20642_c3_seq1	GO:0005200
comp20642_c3_seq1	GO:0005737
comp20642_c3_seq1	GO:0005525
comp20642_c3_seq1	EC:3.6.1
comp20642_c3_seq1	EC:3.6.1.15
comp20644_c0_seq1	GO:0042765	cchc-type zinc finger protein cg3800
comp20644_c0_seq1	GO:0008270
comp20644_c0_seq1	GO:0003676
comp20644_c0_seq1	GO:0016255
comp20644_c0_seq1	GO:0006508
comp20644_c0_seq1	GO:0004197
comp20644_c0_seq1	GO:0003923
comp20644_c0_seq1	EC:3.4.22
comp20644_c0_seq1	EC:3.4
comp20644_c0_seq1	EC:3
comp20647_c0_seq1	GO:0003676	integrase core domain-containing protein
comp20647_c0_seq1	GO:0005634
comp20647_c0_seq1	GO:0015074
comp20647_c0_seq3	GO:0003676	integrase core domain-containing protein
comp20647_c0_seq3	GO:0005634
comp20647_c0_seq3	GO:0015074
comp20649_c0_seq1	GO:0006094	achain structure of triosephosphate isomerase of tenebrio molitor
comp20649_c0_seq1	GO:0004807
comp20649_c0_seq1	GO:0006096
comp20649_c0_seq1	GO:0006000
comp20649_c0_seq1	GO:0006013
comp20649_c0_seq1	GO:0006020
comp20649_c0_seq1	GO:0015976
comp20649_c0_seq1	GO:0046486
comp20649_c0_seq1	EC:5.3.1.1
comp20649_c0_seq2	GO:0006094	achain structure of triosephosphate isomerase of tenebrio molitor
comp20649_c0_seq2	GO:0004807
comp20649_c0_seq2	GO:0006096
comp20649_c0_seq2	GO:0006000
comp20649_c0_seq2	GO:0006013
comp20649_c0_seq2	GO:0006020
comp20649_c0_seq2	GO:0015976
comp20649_c0_seq2	GO:0046486
comp20649_c0_seq2	EC:5.3.1.1
comp20650_c0_seq1	GO:0005634	chromobox protein homolog 3
comp20652_c1_seq1	GO:0005743	mitochondrial pyruvate carrier 1
comp20652_c1_seq1	GO:0006850
comp20656_c0_seq1	GO:0008017	kinesin heavy chain
comp20656_c0_seq1	GO:0007018
comp20656_c0_seq1	GO:0005524
comp20656_c0_seq1	GO:0008152
comp20656_c0_seq1	GO:0005871
comp20656_c0_seq1	GO:0003777
comp20656_c0_seq1	GO:0005874
comp20656_c0_seq1	GO:0045298
comp20656_c0_seq1	EC:3.6.1
comp20656_c0_seq1	EC:3.6.1.15
comp20668_c0_seq1	GO:0006412	26s proteasome non-atpase regulatory subunit 8; uncharacterized protein loc660708
comp20668_c0_seq1	GO:0005838
comp20668_c0_seq1	GO:0006508
comp20668_c0_seq1	GO:0003824
comp20672_c0_seq1	GO:0020037	dual oxidase 1
comp20672_c0_seq1	GO:0016021
comp20672_c0_seq1	GO:0004601
comp20672_c0_seq1	GO:0005509
comp20672_c0_seq1	GO:0055114
comp20672_c0_seq1	GO:0006979
comp20672_c0_seq1	GO:0006804
comp20672_c0_seq1	EC:1.11.1.7
comp20673_c1_seq1	GO:0006355	aristaless isoform x2
comp20673_c1_seq1	GO:0003700
comp20673_c1_seq1	GO:0000976
comp20673_c1_seq1	GO:0005634
comp20673_c1_seq1	GO:0005667
comp20673_c1_seq1	GO:0045449
comp20674_c0_seq1	GO:0034968	histone-lysine n-methyltransferase pr-set7
comp20674_c0_seq1	GO:0018024
comp20674_c0_seq1	GO:0006554
comp20674_c0_seq1	EC:2.1.1.43
comp20674_c0_seq1	EC:2.1.1
comp20675_c0_seq1	GO:0004871	hypoxia-inducible factor 1 beta
comp20675_c0_seq1	GO:0005667
comp20675_c0_seq1	GO:0006355
comp20675_c0_seq1	GO:0003677
comp20675_c0_seq1	GO:0046983
comp20675_c0_seq1	GO:0003700
comp20675_c0_seq1	GO:0007165
comp20675_c0_seq1	GO:0005737
comp20675_c0_seq1	GO:0005634
comp20675_c0_seq1	GO:0045449
comp20675_c0_seq2	GO:0004871	hypoxia-inducible factor 1 beta
comp20675_c0_seq2	GO:0005667
comp20675_c0_seq2	GO:0006355
comp20675_c0_seq2	GO:0003677
comp20675_c0_seq2	GO:0046983
comp20675_c0_seq2	GO:0003700
comp20675_c0_seq2	GO:0007165
comp20675_c0_seq2	GO:0005737
comp20675_c0_seq2	GO:0005634
comp20675_c0_seq2	GO:0045449
comp20679_c0_seq1	GO:0030554	h(+) cl(-) exchange transporter 7
comp20679_c0_seq1	GO:0046872
comp20679_c0_seq1	GO:0005247
comp20679_c0_seq1	GO:0003676
comp20679_c0_seq1	GO:0034765
comp20679_c0_seq1	GO:1902476
comp20679_c0_seq1	GO:0044070
comp20679_c0_seq1	GO:0016021
comp20683_c0_seq1	GO:0003824	nad h-hydrate epimerase isoform x2
comp20683_c0_seq1	GO:0008152
comp20683_c0_seq2	GO:0003824	nad h-hydrate epimerase isoform x2
comp20683_c0_seq2	GO:0008152
comp20689_c0_seq1	GO:0006420	cytoplasmic arginyl-trna synthetase
comp20689_c0_seq1	GO:0005524
comp20689_c0_seq1	GO:0004814
comp20689_c0_seq1	GO:0005737
comp20689_c0_seq1	GO:0006525
comp20689_c0_seq1	GO:0006560
comp20689_c0_seq1	EC:6.1.1
comp20689_c0_seq1	EC:6.1.1.19
comp20691_c0_seq1	GO:0090305	5 -3 exoribonuclease 1 isoform x3
comp20691_c0_seq1	GO:0003676
comp20691_c0_seq1	GO:0005622
comp20691_c0_seq1	GO:0004527
comp20691_c0_seq1	EC:3.1
comp20691_c0_seq2	GO:0090305	5 -3 exoribonuclease 1 isoform x3
comp20691_c0_seq2	GO:0003676
comp20691_c0_seq2	GO:0005622
comp20691_c0_seq2	GO:0004527
comp20691_c0_seq2	EC:3.1
comp20696_c0_seq1	GO:0005840	39s ribosomal protein mitochondrial
comp20696_c0_seq1	GO:0003735
comp20696_c0_seq1	GO:0006412
comp20696_c0_seq1	GO:0019843
comp20696_c0_seq1	GO:0042254
comp20703_c0_seq1	GO:0005509	PREDICTED: calmodulin; PREDICTED: calmodulin [Tribolium castaneum]
comp20708_c0_seq1	GO:0006260	low quality protein: origin recognition complex subunit 1
comp20708_c0_seq1	GO:0005524
comp20708_c0_seq1	GO:0017111
comp20708_c0_seq1	GO:0000808
comp20708_c0_seq1	GO:0005634
comp20708_c0_seq1	EC:3.6.1
comp20708_c0_seq1	EC:3.6.1.15
comp20709_c0_seq1	GO:0046872	succinyl- ligase
comp20709_c0_seq1	GO:0008152
comp20709_c0_seq1	GO:0005524
comp20709_c0_seq1	GO:0016874
comp20709_c0_seq2	GO:0046872	succinyl- ligase
comp20709_c0_seq2	GO:0008152
comp20709_c0_seq2	GO:0005524
comp20709_c0_seq2	GO:0016874
comp20712_c0_seq1	GO:0006468	aurora kinase c
comp20712_c0_seq1	GO:0005524
comp20712_c0_seq1	GO:0004674
comp20712_c0_seq1	GO:0009069
comp20712_c0_seq1	EC:2.7.11
comp20714_c0_seq1	GO:0006511	ubiquitin fusion degradation protein 1 homolog
comp20714_c0_seq2	GO:0006511	ubiquitin fusion degradation protein 1 homolog
comp20720_c0_seq1	GO:0043087	eukaryotic initiation factor 3 p66 subunit
comp20720_c0_seq1	GO:0005852
comp20720_c0_seq1	GO:0016282
comp20720_c0_seq1	GO:0003743
comp20720_c0_seq1	GO:0001731
comp20720_c0_seq1	GO:0006446
comp20720_c0_seq1	GO:0005086
comp20720_c0_seq1	GO:0033290
comp20720_c0_seq1	GO:0005840
comp20724_c0_seq2	GO:0003677	protein iws1 homolog isoform x2
comp20724_c0_seq2	GO:0006351
comp20724_c0_seq2	GO:0005634
comp20727_c0_seq1	GO:0016021	mitochondrial import inner membrane translocase subunit tim17-b-like
comp20731_c0_seq1	GO:0055085	sodium-coupled monocarboxylate transporter 1-like
comp20731_c0_seq1	GO:0016021
comp20731_c0_seq1	GO:0005215
comp20731_c0_seq2	GO:0055085	sodium-coupled monocarboxylate transporter 1-like
comp20731_c0_seq2	GO:0016021
comp20731_c0_seq2	GO:0005215
comp20736_c0_seq1	GO:0016310	arginine kinase
comp20736_c0_seq1	GO:0005524
comp20736_c0_seq1	GO:0004054
comp20736_c0_seq1	GO:0006525
comp20736_c0_seq1	GO:0006560
comp20736_c0_seq1	EC:2.7.3.3
comp20736_c1_seq1	GO:0005634	fact complex subunit ssrp1-like
comp20736_c1_seq1	GO:0003677
comp20737_c0_seq2	GO:0006412	39s ribosomal protein mitochondrial
comp20738_c1_seq1	GO:0019222	cdk5 and abl1 enzyme substrate 1 isoform x1
comp20738_c1_seq1	GO:0050794
comp20738_c1_seq2	GO:0019222	cdk5 and abl1 enzyme substrate 1 isoform x2
comp20738_c1_seq2	GO:0050794
comp20749_c0_seq1	GO:0007469	protein distal antenna
comp20749_c0_seq1	GO:0006355
comp20749_c0_seq1	GO:0003677
comp20749_c0_seq1	GO:0003700
comp20749_c0_seq1	GO:0007379
comp20749_c0_seq1	GO:0048749
comp20749_c0_seq1	GO:0005634
comp20749_c0_seq1	GO:0005667
comp20749_c0_seq1	GO:0045449
comp20750_c1_seq1	GO:0003677	calcineurin-binding protein cabin-1-like
comp20750_c1_seq1	GO:0006259
comp20758_c0_seq1	GO:0004419	hydroxymethylglutaryl- mitochondrial
comp20758_c0_seq1	GO:0006550
comp20758_c0_seq1	GO:0006552
comp20758_c0_seq1	GO:0006574
comp20758_c0_seq1	GO:0046950
comp20758_c0_seq1	EC:4.1.3.4
comp20766_c0_seq1	GO:0016310	protein tbrg4-like
comp20771_c0_seq1	GO:0055085	atp-binding cassette sub-family b member mitochondrial isoform x1
comp20771_c0_seq1	GO:0016021
comp20771_c0_seq1	GO:0042626
comp20771_c0_seq1	GO:0006200
comp20771_c0_seq1	GO:0005524
comp20771_c0_seq1	EC:3.6.1
comp20771_c0_seq1	EC:3.6.1.3
comp20771_c0_seq1	EC:3.6.1.15
comp20779_c0_seq1	GO:0004739	pyruvate dehydrogenase e1 component subunit mitochondrial
comp20779_c0_seq1	GO:0006086
comp20779_c0_seq1	GO:0055114
comp20779_c0_seq1	GO:0006094
comp20779_c0_seq1	GO:0006096
comp20779_c0_seq1	GO:0009097
comp20779_c0_seq1	GO:0009098
comp20779_c0_seq1	GO:0009099
comp20779_c0_seq1	GO:0045254
comp20779_c0_seq1	EC:1.2.4.1
comp20789_c0_seq1	GO:0030170	alanine aminotransferase 2 isoform x2
comp20789_c0_seq1	GO:0009058
comp20789_c0_seq1	GO:0003824
comp20789_c0_seq2	GO:0030170	alanine aminotransferase 2 isoform x2
comp20789_c0_seq2	GO:0009058
comp20789_c0_seq2	GO:0003824
comp20799_c0_seq1	GO:0052726	inositol-tetrakisphosphate 1-kinase
comp20799_c0_seq1	GO:0047325
comp20799_c0_seq1	GO:0005622
comp20799_c0_seq1	GO:0016310
comp20799_c0_seq1	GO:0005524
comp20799_c0_seq1	GO:0000287
comp20799_c0_seq1	GO:0052725
comp20799_c0_seq1	GO:0032957
comp20799_c0_seq1	EC:2.7.1.134
comp20799_c0_seq1	EC:2.7.1.159
comp20802_c0_seq1	GO:0035556	protein cornichon isoform x2
comp20802_c0_seq1	GO:0016020
comp20802_c0_seq2	GO:0035556	protein cornichon isoform x1
comp20802_c0_seq2	GO:0016020
comp20813_c0_seq1	GO:0008060	arf-gap with dual ph domain-containing protein 1-like
comp20813_c0_seq1	GO:0032312
comp20813_c0_seq1	GO:0008270
comp20813_c0_seq1	GO:0043547
comp20815_c0_seq1	GO:0032040	wd repeat-containing protein 36
comp20815_c0_seq1	GO:0006364
comp20816_c0_seq1	GO:0043229	origin recognition complex subunit 4
comp20824_c0_seq1	GO:0050662	probable udp-glucose 4-epimerase isoform x1
comp20824_c0_seq1	GO:0003978
comp20824_c0_seq1	GO:0006012
comp20824_c0_seq1	GO:0009225
comp20824_c0_seq1	EC:5.1.3.2
comp20824_c0_seq2	GO:0050662	probable udp-glucose 4-epimerase isoform x1
comp20824_c0_seq2	GO:0003978
comp20824_c0_seq2	GO:0006012
comp20824_c0_seq2	GO:0009225
comp20824_c0_seq2	EC:5.1.3.2
comp20828_c0_seq1	GO:0046872	phd finger protein 19
comp20831_c0_seq1	GO:0090305	structure-specific endonuclease subunit slx1
comp20831_c0_seq1	GO:0006308
comp20831_c0_seq1	GO:0004520
comp20831_c0_seq1	GO:0006974
comp20831_c0_seq1	GO:0005634
comp20831_c0_seq1	EC:3.1
comp20831_c0_seq2	GO:0006310	structure-specific endonuclease subunit slx1
comp20831_c0_seq2	GO:0006281
comp20831_c0_seq2	GO:0033557
comp20831_c0_seq2	GO:0046872
comp20831_c0_seq2	GO:0000737
comp20831_c0_seq2	GO:0017108
comp20831_c0_seq2	EC:3.1.30
comp20831_c0_seq2	EC:3.1.21
comp20831_c0_seq2	EC:3.1
comp20842_c0_seq1	GO:0006468	cyclin-dependent kinase 6 isoform x2
comp20842_c0_seq1	GO:0005524
comp20842_c0_seq1	GO:0004674
comp20842_c0_seq1	GO:0009069
comp20842_c0_seq1	EC:2.7.11
comp20843_c0_seq1	GO:0003746	eukaryotic peptide chain release factor gtp-binding subunit erf3a isoform x2
comp20843_c0_seq1	GO:0003747
comp20843_c0_seq1	GO:0006184
comp20843_c0_seq1	GO:0003924
comp20843_c0_seq1	GO:0005525
comp20843_c0_seq1	GO:0005840
comp20843_c0_seq1	GO:0006448
comp20843_c0_seq1	GO:0006444
comp20843_c0_seq1	GO:0006449
comp20843_c0_seq1	GO:0018444
comp20843_c0_seq1	EC:3.6.1
comp20843_c0_seq1	EC:3.6.1.15
comp20846_c0_seq1	GO:0005089	rho guanine nucleotide exchange factor 7
comp20846_c0_seq1	GO:0032319
comp20846_c0_seq1	GO:0043087
comp20846_c0_seq2	GO:0005089	rho guanine nucleotide exchange factor 7
comp20846_c0_seq2	GO:0032319
comp20846_c0_seq2	GO:0043087
comp20849_c1_seq1	GO:0016884	fatty-acid amide hydrolase 2
comp20849_c1_seq1	GO:0008152
comp20879_c0_seq1	GO:0046570	apaf1 interacting protein isoform x1
comp20879_c0_seq1	GO:0019509
comp20879_c0_seq1	GO:0008270
comp20879_c0_seq1	GO:0019284
comp20879_c0_seq1	GO:0005737
comp20879_c0_seq1	EC:4.2.1.109
comp20891_c0_seq1	GO:0016020	protein yipf6
comp20940_c0_seq1	GO:0016740	polypeptide n-acetylgalactosaminyltransferase 35a
comp20940_c0_seq1	GO:0016020
comp20958_c0_seq1	GO:0000079	PREDICTED: cyclin-H; PREDICTED: cyclin-H [Tribolium castaneum]
comp20958_c0_seq1	GO:0006355
comp20958_c0_seq1	GO:0070985
comp20958_c0_seq1	GO:0019901
comp20958_c0_seq1	GO:0005576
comp20958_c0_seq1	GO:0005179
comp20958_c0_seq1	GO:0016538
comp20958_c0_seq1	GO:0007165
comp20958_c0_seq1	GO:0000074
comp20958_c0_seq1	EC:2.7.1
comp20958_c0_seq2	GO:0000079	PREDICTED: cyclin-H; PREDICTED: cyclin-H [Tribolium castaneum]
comp20958_c0_seq2	GO:0006355
comp20958_c0_seq2	GO:0070985
comp20958_c0_seq2	GO:0019901
comp20958_c0_seq2	GO:0005576
comp20958_c0_seq2	GO:0005179
comp20958_c0_seq2	GO:0016538
comp20958_c0_seq2	GO:0007165
comp20958_c0_seq2	GO:0000074
comp20958_c0_seq2	EC:2.7.1
comp20964_c0_seq1	GO:0015630	gamma-tubulin complex component 4
comp20964_c0_seq1	GO:0044430
comp20964_c0_seq2	GO:0015630	gamma-tubulin complex component 4
comp20964_c0_seq2	GO:0044430
comp20982_c0_seq1	GO:0043234	kinesin-like protein kif14
comp20982_c0_seq1	GO:0044430
comp20982_c0_seq1	GO:0000166
comp20982_c0_seq1	GO:0015630
comp20983_c0_seq1	GO:0003824	serine protease h3
comp20989_c0_seq1	GO:0016311	phosphoglycolate phosphatase
comp20989_c0_seq1	GO:0016791
comp20989_c0_seq1	EC:3.1
comp20989_c0_seq1	EC:3.1.3.41
comp20989_c0_seq2	GO:0016311	phosphoglycolate phosphatase
comp20989_c0_seq2	GO:0016791
comp20989_c0_seq2	EC:3.1
comp20989_c0_seq2	EC:3.1.3.41
comp20991_c0_seq1	GO:0009987	protein farnesyltransferase subunit beta
comp21002_c0_seq1	GO:0015991	v-type proton atpase 21 kda proteolipid subunit
comp21002_c0_seq1	GO:0033179
comp21002_c0_seq1	GO:0015078
comp21002_c0_seq1	GO:0016021
comp21002_c0_seq2	GO:0015991	v-type proton atpase 21 kda proteolipid subunit-like
comp21002_c0_seq2	GO:0033179
comp21002_c0_seq2	GO:0015078
comp21002_c0_seq2	GO:0016021
comp21006_c0_seq1	GO:0043229	huntingtin interacting protein
comp21006_c0_seq1	GO:0008168
comp21006_c0_seq1	GO:0016571
comp21010_c0_seq1	GO:0016199	lola protein isoform q
comp21010_c0_seq1	GO:0031987
comp21010_c0_seq1	GO:0001964
comp21010_c0_seq1	GO:0005515
comp21010_c0_seq1	GO:0048813
comp21010_c0_seq1	GO:0008406
comp21010_c0_seq1	GO:0007464
comp21010_c0_seq1	GO:0006355
comp21010_c0_seq1	GO:0045476
comp21010_c0_seq1	GO:0002121
comp21010_c0_seq1	GO:0019730
comp21010_c0_seq1	GO:0045467
comp21010_c0_seq1	GO:0005634
comp21010_c0_seq1	GO:0048854
comp21013_c0_seq1	GO:0016491	nadh-cytochrome b5 reductase 2 isoform x1
comp21013_c0_seq1	GO:0055114
comp21013_c0_seq2	GO:0016491	nadh-cytochrome b5 reductase 2 isoform x1
comp21013_c0_seq2	GO:0055114
comp21016_c0_seq1	GO:0030150	mitochondrial import inner membrane translocase subunit tim21
comp21016_c0_seq1	GO:0005744
comp21016_c0_seq2	GO:0030150	mitochondrial import inner membrane translocase subunit tim21
comp21016_c0_seq2	GO:0005744
comp21028_c0_seq1	GO:0005488	histone-lysine n-methyltransferase eggless-like
comp21028_c0_seq1	GO:0043229
comp21028_c0_seq1	GO:0008168
comp21028_c0_seq1	GO:0006479
comp21032_c0_seq1	GO:0016021	synaptobrevin homolog ykt6
comp21032_c0_seq1	GO:0016192
comp21032_c0_seq2	GO:0016021	synaptobrevin homolog ykt6
comp21032_c0_seq2	GO:0016192
comp21033_c0_seq1	GO:0016740	mevalonate kinase
comp21036_c0_seq1	GO:0006108	malate cytoplasmic-like
comp21036_c0_seq1	GO:0044262
comp21036_c0_seq1	GO:0030060
comp21036_c0_seq1	GO:0006090
comp21036_c0_seq1	GO:0019643
comp21036_c0_seq1	GO:0046487
comp21036_c0_seq1	EC:1.1.1.37
comp21039_c0_seq1	GO:0008152	methionyl-trna mitochondrial isoform x1
comp21039_c0_seq1	GO:0003824
comp21039_c0_seq2	GO:0009058	methionyl-trna mitochondrial isoform x1
comp21039_c0_seq2	GO:0016742
comp21039_c0_seq2	GO:0010467
comp21039_c0_seq2	GO:0044267
comp21045_c0_seq1	GO:0003964	orf b (bases 1850-5560) first start codon at 2306
comp21045_c0_seq1	GO:0006278
comp21045_c0_seq1	GO:0003723
comp21045_c0_seq1	GO:0015074
comp21045_c0_seq1	EC:2.7.7.49
comp21061_c0_seq1	GO:0004527	calcium and integrin-binding protein 1-like isoform x1
comp21061_c0_seq1	GO:0090305
comp21061_c0_seq1	GO:0003676
comp21061_c0_seq1	GO:0007229
comp21061_c0_seq1	GO:0005509
comp21061_c0_seq1	EC:3.1
comp21061_c0_seq2	GO:0005509	calcium and integrin-binding protein 1-like isoform x1
comp21061_c0_seq2	GO:0007229
comp21061_c0_seq3	GO:0005509	calcium and integrin-binding protein 1-like
comp21061_c0_seq3	GO:0007229
comp21061_c0_seq4	GO:0005509	calcium and integrin-binding protein 1
comp21061_c0_seq4	GO:0007229
comp21063_c0_seq1	GO:0008233	serine protease
comp21063_c2_seq1	GO:0008233	serine protease
comp21064_c0_seq1	GO:0006351	dna-directed rna polymerases and iii subunit rpabc3
comp21064_c0_seq2	GO:0006351	dna-directed rna polymerases and iii subunit rpabc3
comp21070_c1_seq1	GO:0005975	lysosomal alpha-mannosidase
comp21070_c1_seq1	GO:0005488
comp21070_c1_seq1	GO:0015923
comp21070_c1_seq1	EC:3.2.1
comp21074_c0_seq1	GO:0016757	udp-glucuronosyltransferase 2c1
comp21074_c0_seq2	GO:0016757	udp-glucuronosyltransferase 2b10-like isoform x2
comp21085_c0_seq1	GO:0003723	splicing factor 3a subunit 1 isoform x1
comp21085_c0_seq1	GO:0006396
comp21088_c0_seq1	GO:0016627	peroxisomal acyl-coenzyme a oxidase 3
comp21088_c0_seq1	GO:0006631
comp21088_c0_seq1	GO:0055114
comp21098_c0_seq1	GO:0055085	probable multidrug resistance-associated protein lethal 03659
comp21098_c0_seq1	GO:0016021
comp21098_c0_seq1	GO:0042626
comp21098_c0_seq1	GO:0006200
comp21098_c0_seq1	GO:0005524
comp21098_c0_seq1	EC:3.6.1
comp21098_c0_seq1	EC:3.6.1.3
comp21098_c0_seq1	EC:3.6.1.15
comp21098_c0_seq2	GO:0055085	probable multidrug resistance-associated protein lethal 03659
comp21098_c0_seq2	GO:0016021
comp21098_c0_seq2	GO:0042626
comp21098_c0_seq2	GO:0006200
comp21098_c0_seq2	GO:0005524
comp21098_c0_seq2	EC:3.6.1
comp21098_c0_seq2	EC:3.6.1.3
comp21098_c0_seq2	EC:3.6.1.15
comp21103_c0_seq1	GO:0003824	fast kinase domain-containing protein 5
comp21106_c0_seq2	GO:0003899	hypothetical protein LOTGIDRAFT_176267; uncharacterized protein loc103309427
comp21106_c0_seq2	GO:0003677
comp21106_c0_seq2	GO:0006351
comp21106_c0_seq2	GO:0005730
comp21106_c0_seq2	GO:0006144
comp21106_c0_seq2	GO:0006206
comp21106_c0_seq2	EC:2.7.7.6
comp21107_c0_seq1	GO:0006457	metaxin-2-like isoform x1
comp21107_c0_seq1	GO:0051259
comp21107_c0_seq1	GO:0051087
comp21117_c0_seq1	GO:0015377	bumetanide-sensitive sodium- -chloride cotransporter
comp21117_c0_seq1	GO:1902476
comp21117_c0_seq1	GO:0006812
comp21117_c0_seq1	GO:0016021
comp21125_c1_seq1	GO:0017025	cullin-associated nedd8-dissociated protein 1
comp21125_c1_seq1	GO:0045899
comp21125_c1_seq1	GO:0010265
comp21125_c1_seq1	GO:0031461
comp21125_c1_seq1	GO:0016567
comp21125_c1_seq1	GO:0043086
comp21125_c1_seq1	GO:0030154
comp21125_c1_seq1	GO:0005737
comp21125_c1_seq1	GO:0005634
comp21130_c0_seq1	GO:0005524	heat shock protein 68a
comp21130_c0_seq1	GO:0006950
comp21134_c0_seq1	GO:0003676	rna-binding motif x-linked 2
comp21134_c0_seq1	GO:0000166
comp21145_c0_seq1	GO:0046983	max-like protein x
comp21145_c0_seq2	GO:0046983	max-like protein x
comp21147_c0_seq1	GO:0016021	proton-coupled amino acid transporter 1 isoform x2
comp21149_c0_seq1	GO:0003824	serine protease easter-like
comp21154_c0_seq1	GO:0019867	sorting and assembly machinery component 50 homolog
comp21163_c0_seq1	GO:0005840	mitochondrial ribosomal
comp21169_c0_seq1	GO:0035556	guanylate cyclase soluble subunit beta-1
comp21169_c0_seq1	GO:0004383
comp21169_c0_seq1	GO:0000166
comp21169_c0_seq1	GO:0020037
comp21169_c0_seq1	GO:0006182
comp21169_c0_seq1	GO:0006144
comp21169_c0_seq1	GO:0046039
comp21169_c0_seq1	EC:4.6.1.2
comp21177_c0_seq1	GO:0006139	dna polymerase zeta catalytic subunit
comp21177_c0_seq1	GO:0016740
comp21177_c0_seq1	GO:1901363
comp21177_c0_seq1	GO:0097159
comp21183_c0_seq1	GO:0006468	map kinse-erk kinase
comp21183_c0_seq1	GO:0005524
comp21183_c0_seq1	GO:0004674
comp21183_c0_seq1	GO:0009069
comp21183_c0_seq1	EC:2.7.11
comp21183_c0_seq2	GO:0006468	map kinse-erk kinase
comp21183_c0_seq2	GO:0005524
comp21183_c0_seq2	GO:0004674
comp21183_c0_seq2	GO:0009069
comp21183_c0_seq2	EC:2.7.11
comp21187_c0_seq1	GO:0003676	trna (guanine -n2)-methyltransferase homolog isoform x1
comp21187_c0_seq1	GO:0008168
comp21187_c0_seq1	GO:0032259
comp21218_c0_seq2	GO:0016020	angiotensin-converting enzyme-like
comp21218_c0_seq2	GO:0008237
comp21218_c0_seq2	GO:0006508
comp21218_c0_seq2	GO:0008241
comp21218_c0_seq2	EC:3.4.15
comp21219_c0_seq1	GO:0008270	low quality protein: solute carrier organic anion transporter family member 4c1
comp21219_c0_seq1	GO:0006810
comp21219_c0_seq1	GO:0016020
comp21219_c0_seq1	GO:0005215
comp21222_c0_seq1	GO:0030001	slc39a9-prov protein
comp21222_c0_seq1	GO:0016020
comp21222_c0_seq1	GO:0046873
comp21222_c0_seq1	GO:0034220
comp21242_c0_seq1	GO:0016021	d-glucuronyl c5-epimerase
comp21242_c0_seq1	GO:0016857
comp21242_c0_seq1	GO:0006024
comp21304_c0_seq1	GO:0008152	alanine--glyoxylate aminotransferase 2-like
comp21304_c0_seq1	GO:0030170
comp21304_c0_seq1	GO:0008483
comp21304_c0_seq2	GO:0008152	alanine--glyoxylate aminotransferase 2-like
comp21304_c0_seq2	GO:0030170
comp21304_c0_seq2	GO:0008483
comp21320_c0_seq1	GO:0031419	PREDICTED: uncharacterized protein CG3556; uncharacterized protein cg3556
comp21320_c0_seq1	GO:0015889
comp21320_c0_seq2	GO:0031419	PREDICTED: uncharacterized protein CG3556; uncharacterized protein cg3556
comp21320_c0_seq2	GO:0015889
comp21323_c0_seq1	GO:0016021	ctl-like protein 1
comp21340_c0_seq1	GO:0005737	cdk5rap1-like protein
comp21340_c0_seq1	GO:0006400
comp21340_c0_seq1	GO:0016740
comp21340_c0_seq1	GO:0051539
comp21340_c0_seq1	GO:0006508
comp21340_c0_seq1	GO:0008234
comp21340_c0_seq1	EC:3.4
comp21399_c0_seq1	GO:0005488	retrovirus-related pol polyprotein from transposon tnt 1-94
comp21454_c0_seq1	GO:0055085	major facilitator superfamily domain-containing protein 6
comp21454_c0_seq1	GO:0016021
comp21472_c0_seq1	GO:0016798	hypothetical protein TcasGA2_TC015488; hypothetical protein TcasGA2_TC015488 [Tribolium castaneum]
comp21472_c0_seq1	GO:0008152
comp21492_c0_seq1	GO:0005097	tbc1 domain family member 15
comp21492_c0_seq1	GO:0032851
comp21492_c0_seq2	GO:0032320	tbc1 domain family member 15
comp21492_c0_seq2	GO:0032313
comp21523_c0_seq1	GO:0004725	mucin-22 isoform x2
comp21523_c0_seq1	GO:0035335
comp21523_c0_seq1	GO:0006570
comp21523_c0_seq1	EC:3.1.3.16
comp21523_c0_seq1	EC:3.1
comp21523_c0_seq1	EC:3.1.3.48
comp21523_c0_seq1	EC:3.1.3.41
comp21532_c0_seq1	GO:0005509	serine threonine-protein phosphatase 2a regulatory subunit b subunit beta isoform x1
comp21540_c0_seq1	GO:0006629	proactivator polypeptide
comp21587_c0_seq1	GO:0044260	reverse transcriptase
comp21587_c0_seq1	GO:0090305
comp21592_c0_seq1	GO:0005622	phosphatidylinositol 3-kinase regulatory subunit alpha
comp21592_c0_seq1	GO:0007165
comp21592_c0_seq1	GO:0050790
comp21592_c0_seq1	GO:0042325
comp21592_c0_seq2	GO:0005622	phosphatidylinositol 3-kinase regulatory subunit alpha
comp21592_c0_seq2	GO:0007165
comp21592_c0_seq2	GO:0050790
comp21592_c0_seq2	GO:0042325
comp21596_c0_seq1	GO:0090304	rna-directed dna polymerase from mobile element jockey-like; uncharacterized protein partial
comp21607_c0_seq1	GO:0016787	retrotransposon ty1-copia subclass
comp21621_c0_seq1	GO:0007165	arrestin 2
comp21623_c0_seq1	GO:0016020	isoform a
comp21623_c0_seq1	GO:0007155
comp21629_c0_seq1	GO:0030246	aldose 1-epimerase-like isoform x1
comp21629_c0_seq1	GO:0019318
comp21629_c0_seq1	GO:0016853
comp21629_c0_seq2	GO:0030246	aldose 1-epimerase-like isoform x1
comp21629_c0_seq2	GO:0019318
comp21629_c0_seq2	GO:0016853
comp21645_c0_seq1	GO:0016491	senecionine n-oxygenase
comp21657_c0_seq1	GO:0005488	PREDICTED: uncharacterized protein LOC103517484; uncharacterized protein loc103517484
comp21685_c1_seq1	GO:0005524	leucine-rich repeat and wd repeat-containing protein kiaa1239-like
comp21730_c0_seq1	GO:0008152	dehydrogenase reductase sdr family member 11-like
comp21753_c0_seq1	GO:0008233	signal peptidase complex subunit 3
comp21753_c0_seq1	GO:0006465
comp21753_c0_seq1	GO:0016021
comp21753_c0_seq1	GO:0005787
comp21789_c0_seq1	GO:0008152	nadh: ubiquinone dehydrogenase
comp21824_c0_seq1	GO:0004252	lon protease mitochondrial isoform x2
comp21824_c0_seq1	GO:0004176
comp21824_c0_seq1	GO:0006779
comp21824_c0_seq1	GO:0005759
comp21824_c0_seq1	GO:0004729
comp21824_c0_seq1	GO:0051131
comp21824_c0_seq1	GO:0070407
comp21824_c0_seq1	GO:0006515
comp21824_c0_seq1	GO:0043565
comp21824_c0_seq1	GO:0090296
comp21824_c0_seq1	GO:0055114
comp21824_c0_seq1	GO:0006200
comp21824_c0_seq1	GO:0005524
comp21824_c0_seq1	GO:0034599
comp21824_c0_seq1	GO:0006510
comp21824_c0_seq1	GO:0015994
comp21824_c0_seq1	EC:3.4.21
comp21824_c0_seq1	EC:3.6.1
comp21824_c0_seq1	EC:3.6.1.3
comp21824_c0_seq1	EC:1.3.3.4
comp21824_c0_seq1	EC:3.6.1.15
comp21834_c0_seq1	GO:0016021	amino acid transporter
comp21844_c0_seq1	GO:0090501	ribonuclease p protein subunit rpr2-like
comp21864_c0_seq1	GO:0008289	PREDICTED: uncharacterized protein LOC661483; uncharacterized protein loc661483
comp21864_c0_seq2	GO:0008289	PREDICTED: uncharacterized protein LOC661483; uncharacterized protein loc661483
comp21864_c0_seq3	GO:0008289	PREDICTED: uncharacterized protein LOC661483; uncharacterized protein loc661483
comp21864_c0_seq4	GO:0008289	PREDICTED: uncharacterized protein LOC661483; uncharacterized protein loc661483
comp21886_c0_seq1	GO:0016020	sodium potassium calcium exchanger 4-like
comp21886_c0_seq2	GO:0016020	sodium potassium calcium exchanger 4-like
comp21927_c0_seq1	GO:0055114	fatty acyl- reductase cg5065
comp21927_c0_seq1	GO:0080019
comp21936_c0_seq1	GO:0055085	probable multidrug resistance-associated protein lethal 03659
comp21936_c0_seq1	GO:0016021
comp21936_c0_seq1	GO:0042626
comp21936_c0_seq1	GO:0006200
comp21936_c0_seq1	GO:0005524
comp21936_c0_seq1	EC:3.6.1
comp21936_c0_seq1	EC:3.6.1.3
comp21936_c0_seq1	EC:3.6.1.15
comp21952_c0_seq1	GO:0016020	cd151 antigen
comp21952_c0_seq2	GO:0016020	cd151 antigen
comp21952_c0_seq3	GO:0016021	cd151 antigen
comp21958_c0_seq3	GO:0005488	zinc finger protein rsv1
comp21959_c0_seq3	GO:0005102	heparin-binding growth factor 1
comp21959_c0_seq3	GO:0007165
comp21961_c0_seq1	GO:0009311	mannosyl-oligosaccharide glucosidase
comp21961_c0_seq1	GO:0004573
comp21961_c0_seq1	EC:3.2.1.106
comp21961_c0_seq1	EC:3.2.1
comp21970_c0_seq1	GO:0055114	fatty acyl- reductase cg5065
comp21970_c0_seq1	GO:0080019
comp21988_c0_seq1	GO:0005634	sestrin homolog
comp21988_c0_seq1	GO:0007050
comp22001_c0_seq1	GO:0005852	eukaryotic translation initiation factor 3 subunit h
comp22001_c0_seq1	GO:0016282
comp22001_c0_seq1	GO:0033290
comp22001_c0_seq1	GO:0001731
comp22001_c0_seq1	GO:0003743
comp22001_c0_seq1	GO:0005840
comp22001_c0_seq1	GO:0006446
comp22001_c0_seq2	GO:0005852	eukaryotic translation initiation factor 3 subunit h
comp22001_c0_seq2	GO:0016282
comp22001_c0_seq2	GO:0033290
comp22001_c0_seq2	GO:0001731
comp22001_c0_seq2	GO:0003743
comp22001_c0_seq2	GO:0005840
comp22001_c0_seq2	GO:0006446
comp22020_c0_seq1	GO:0003964	orf b (bases 1850-5560) first start codon at 2306
comp22020_c0_seq1	GO:0006278
comp22020_c0_seq1	GO:0003723
comp22020_c0_seq1	EC:2.7.7.49
comp22060_c0_seq1	GO:0006259	PREDICTED: uncharacterized protein LOC100142044; uncharacterized protein loc100142044
comp22060_c0_seq1	GO:0003676
comp22060_c0_seq1	GO:0008270
comp22062_c0_seq1	GO:0006468	serine threonine-protein kinase pak mbt
comp22062_c0_seq1	GO:0005524
comp22062_c0_seq1	GO:0004674
comp22062_c0_seq1	GO:0009069
comp22062_c0_seq1	EC:2.7.11
comp22062_c0_seq2	GO:0006468	serine threonine-protein kinase pak mbt
comp22062_c0_seq2	GO:0005524
comp22062_c0_seq2	GO:0004674
comp22062_c0_seq2	GO:0009069
comp22062_c0_seq2	EC:2.7.11
comp22062_c0_seq3	GO:0006468	serine threonine-protein kinase pak mbt
comp22062_c0_seq3	GO:0005524
comp22062_c0_seq3	GO:0004674
comp22062_c0_seq3	GO:0009069
comp22062_c0_seq3	EC:2.7.11
comp22068_c0_seq1	GO:0004864	protein phosphatase inhibitor 2-like
comp22068_c0_seq1	GO:0043666
comp22068_c0_seq1	GO:0009966
comp22068_c0_seq1	GO:0043086
comp22075_c0_seq1	GO:0003824	pancreatic lipase-related protein 2-like
comp22075_c0_seq2	GO:0003824	pancreatic lipase-related protein 2-like
comp22081_c0_seq1	GO:0015078	atp synthase-coupling factor mitochondrial
comp22081_c0_seq1	GO:0000276
comp22081_c0_seq1	GO:0015986
comp22081_c1_seq1	GO:0008236	dipeptidyl peptidase 9
comp22081_c1_seq1	GO:0016020
comp22081_c1_seq1	GO:0006508
comp22100_c0_seq1	GO:0006259	partial; uncharacterized protein loc101234914
comp22100_c0_seq1	GO:0005488
comp22100_c0_seq1	GO:0004518
comp22100_c0_seq1	EC:3.1
comp22117_c0_seq1	GO:0006355	iroquois-like protein
comp22117_c0_seq1	GO:0003700
comp22117_c0_seq1	GO:0043565
comp22117_c0_seq1	GO:0005634
comp22117_c0_seq1	GO:0005667
comp22117_c0_seq1	GO:0045449
comp22140_c0_seq1	GO:0008152	pol-like protein
comp22143_c0_seq1	GO:0008146	phosphorylase kinase gamma
comp22143_c0_seq1	GO:0006468
comp22143_c0_seq1	GO:0005524
comp22143_c0_seq1	GO:0016021
comp22143_c0_seq1	GO:0004674
comp22143_c0_seq1	GO:0009069
comp22143_c0_seq1	EC:2.7.11
comp22143_c1_seq1	GO:0006468	serine threonine-protein kinase pak 3
comp22143_c1_seq1	GO:0005524
comp22143_c1_seq1	GO:0004674
comp22143_c1_seq1	GO:0009069
comp22143_c1_seq1	EC:2.7.11
comp22161_c0_seq1	GO:0000166	spermatogenesis-associated protein 5
comp22161_c0_seq2	GO:0000166	spermatogenesis-associated protein 5
comp22189_c0_seq1	GO:0046872	hypothetical protein TcasGA2_TC001839; hypothetical protein TcasGA2_TC001839 [Tribolium castaneum]
comp22191_c0_seq1	GO:0008233	nuclease harbi1
comp22196_c0_seq1	GO:0090304	pol-like protein
comp22207_c0_seq1	GO:0003824	acylpyruvase mitochondrial
comp22207_c0_seq1	GO:0008152
comp22210_c0_seq1	GO:0016829	deoxyribodipyrimidine photo-lyase
comp22218_c0_seq1	GO:0007165	diuretic hormone receptor-like isoform x2
comp22218_c0_seq1	GO:0016020
comp22218_c0_seq1	GO:0038023
comp22218_c1_seq1	GO:0008036	diuretic hormone receptor-like isoform x2
comp22218_c1_seq1	GO:0004930
comp22218_c1_seq1	GO:0005886
comp22218_c1_seq1	GO:0009755
comp22218_c1_seq1	GO:0007186
comp22218_c1_seq1	GO:0016021
comp22221_c0_seq1	GO:0004519	endonuclease-reverse transcriptase
comp22221_c0_seq1	GO:0003964
comp22221_c0_seq1	GO:0090305
comp22221_c0_seq1	GO:0006278
comp22221_c0_seq1	GO:0003723
comp22221_c0_seq1	GO:0004197
comp22221_c0_seq1	GO:0006508
comp22221_c0_seq1	EC:3.4.22
comp22221_c0_seq1	EC:3.1
comp22221_c0_seq1	EC:3.4
comp22221_c0_seq1	EC:2.7.7.49
comp22239_c0_seq1	GO:0090304	non-ltr retrotransposon reverse transcriptase
comp22246_c0_seq1	GO:0097159	la-related protein
comp22246_c0_seq1	GO:1901363
comp22251_c0_seq1	GO:0046872	zinc finger protein 91
comp22251_c0_seq2	GO:0046872	zinc finger protein 91
comp22265_c0_seq1	GO:0055085	probable multidrug resistance-associated protein lethal 03659
comp22265_c0_seq1	GO:0016021
comp22265_c0_seq1	GO:0042626
comp22265_c0_seq1	GO:0006200
comp22265_c0_seq1	GO:0005524
comp22265_c0_seq1	EC:3.6.1
comp22265_c0_seq1	EC:3.6.1.3
comp22265_c0_seq1	EC:3.6.1.15
comp22265_c1_seq1	GO:0017111	probable multidrug resistance-associated protein lethal 03659
comp22265_c1_seq1	EC:3.6.1
comp22265_c1_seq1	EC:3.6.1.15
comp22265_c3_seq1	GO:0006810	probable multidrug resistance-associated protein lethal 03659
comp22265_c3_seq1	GO:0044763
comp22265_c3_seq1	GO:0016887
comp22265_c3_seq1	GO:0000166
comp22265_c3_seq1	GO:0008152
comp22265_c3_seq1	EC:3.6.1
comp22265_c3_seq1	EC:3.6.1.3
comp22265_c3_seq1	EC:3.6.1.15
comp22275_c0_seq1	GO:0016773	serine threonine-protein kinase atr
comp22275_c0_seq1	GO:0016301
comp22275_c0_seq1	GO:0016310
comp22275_c0_seq1	GO:0000166
comp22294_c0_seq1	GO:0005099	neurofibromin isoform x1
comp22294_c0_seq1	GO:0032320
comp22294_c0_seq1	GO:0005622
comp22294_c0_seq2	GO:0005099	neurofibromin isoform x1
comp22294_c0_seq2	GO:0032320
comp22294_c0_seq2	GO:0005622
comp22318_c1_seq1	GO:0007264	hypothetical protein TcasGA2_TC009270; uncharacterized protein loc659254 isoform x1
comp22318_c1_seq1	GO:0006184
comp22318_c1_seq1	GO:0003924
comp22318_c1_seq1	GO:0016020
comp22318_c1_seq1	GO:0005525
comp22318_c1_seq1	EC:3.6.1
comp22318_c1_seq1	EC:3.6.1.15
comp22339_c0_seq1	GO:0003676	probable atp-dependent rna helicase ddx27
comp22339_c0_seq1	GO:0008026
comp22339_c0_seq1	GO:0006200
comp22339_c0_seq1	GO:0005524
comp22339_c0_seq1	EC:3.6.1
comp22339_c0_seq1	EC:3.6.1.3
comp22339_c0_seq1	EC:3.6.1.15
comp22367_c0_seq1	GO:0031227	PREDICTED: exostosin-3; PREDICTED: exostosin-3 [Tribolium castaneum]
comp22367_c0_seq1	GO:0015012
comp22367_c0_seq1	GO:0016021
comp22367_c0_seq1	GO:0016758
comp22382_c0_seq1	GO:0055085	vesicular glutamate transporter -like
comp22382_c0_seq1	GO:0016021
comp22386_c1_seq1	GO:0006259	orf b (bases 1850-5560) first start codon at 2306
comp22386_c1_seq1	GO:0003676
comp22416_c0_seq1	GO:0004721	serine threonine-protein phosphatase pp1-beta catalytic subunit
comp22416_c0_seq1	GO:0006470
comp22416_c0_seq1	EC:3.1.3.16
comp22416_c0_seq1	EC:3.1
comp22416_c0_seq1	EC:3.1.3.41
comp22436_c0_seq1	GO:0005789	protein jagunal-like
comp22436_c0_seq1	GO:0007029
comp22454_c0_seq1	GO:0016787	endonuclease-reverse transcriptase
comp22454_c0_seq1	GO:0090304
comp22457_c0_seq1	GO:0016311	myotubularin-related protein 13 isoform x3
comp22457_c0_seq1	GO:0016791
comp22457_c0_seq1	GO:0046872
comp22457_c0_seq1	GO:0035556
comp22457_c0_seq1	EC:3.1
comp22457_c0_seq1	EC:3.1.3.41
comp22458_c0_seq1	GO:0046872	phospholipase ddhd2 isoform x1
comp22469_c0_seq1	GO:0006259	reverse transcriptase and recombinase
comp22469_c0_seq1	GO:0003676
comp22471_c0_seq1	GO:0003824	m7 diphosphatase
comp22471_c0_seq2	GO:0003824	m7 diphosphatase
comp22475_c0_seq1	GO:0034220	chloride channel protein 2
comp22475_c0_seq1	GO:0043269
comp22475_c0_seq1	GO:0016020
comp22475_c0_seq1	GO:0005216
comp22475_c0_seq1	GO:0006821
comp22484_c0_seq1	GO:0006479	protein-l-isoaspartate o-methyltransferase domain-containing
comp22484_c0_seq1	GO:0004719
comp22484_c0_seq1	GO:0046500
comp22484_c0_seq1	EC:2.1.1.77
comp22484_c0_seq1	EC:2.1.1
comp22503_c0_seq1	GO:0016491	l-xylulose reductase
comp22503_c0_seq1	GO:0055114
comp22531_c0_seq1	GO:0005488	zinc finger protein 569
comp22534_c0_seq1	GO:0090304	endonuclease-reverse transcriptase
comp22534_c0_seq1	GO:0003824
comp22537_c0_seq1	GO:0030170	probable cysteine mitochondrial
comp22537_c0_seq1	GO:0006534
comp22537_c0_seq1	GO:0031071
comp22537_c0_seq1	EC:2.8.1.7
comp22537_c0_seq2	GO:0030170	probable cysteine mitochondrial
comp22537_c0_seq2	GO:0006534
comp22537_c0_seq2	GO:0031071
comp22537_c0_seq2	EC:2.8.1.7
comp22544_c0_seq1	GO:0003743	initiation factor 5a
comp22544_c0_seq1	GO:0003746
comp22544_c0_seq1	GO:0006452
comp22544_c0_seq1	GO:0008612
comp22544_c0_seq1	GO:0045905
comp22544_c0_seq1	GO:0043022
comp22544_c0_seq1	GO:0045901
comp22544_c0_seq1	GO:0005840
comp22544_c0_seq1	GO:0006446
comp22544_c0_seq2	GO:0003743	initiation factor 5a
comp22544_c0_seq2	GO:0003746
comp22544_c0_seq2	GO:0006452
comp22544_c0_seq2	GO:0008612
comp22544_c0_seq2	GO:0045905
comp22544_c0_seq2	GO:0043022
comp22544_c0_seq2	GO:0045901
comp22544_c0_seq2	GO:0005840
comp22544_c0_seq2	GO:0006446
comp22544_c0_seq3	GO:0003743	initiation factor 5a
comp22544_c0_seq3	GO:0003746
comp22544_c0_seq3	GO:0006452
comp22544_c0_seq3	GO:0008612
comp22544_c0_seq3	GO:0045905
comp22544_c0_seq3	GO:0043022
comp22544_c0_seq3	GO:0045901
comp22544_c0_seq3	GO:0005840
comp22544_c0_seq3	GO:0006446
comp22560_c0_seq1	GO:0016772	cytidylate kinase
comp22560_c0_seq2	GO:0016301	cytidylate kinase
comp22560_c0_seq2	GO:0044237
comp22599_c0_seq1	GO:0030246	galectin-4-like isoform x2
comp22599_c0_seq2	GO:0030246	galectin-4-like isoform x2
comp22615_c0_seq1	GO:0035091	sorting nexin-27
comp22615_c0_seq1	GO:0007165
comp22624_c0_seq1	GO:0046872	hepatocyte growth factor-regulated tyrosine kinase substrate
comp22624_c0_seq1	GO:0016197
comp22624_c0_seq1	GO:0006886
comp22624_c0_seq1	GO:0009966
comp22666_c0_seq1	GO:0055114	fatty acyl- reductase cg5065
comp22666_c0_seq1	GO:0080019
comp22666_c0_seq2	GO:0055114	fatty acyl- reductase cg5065
comp22666_c0_seq2	GO:0080019
comp22676_c0_seq1	GO:0070403	nad-dependent protein deacetylase sirt6
comp22681_c0_seq1	GO:0016787	try7_anoga ame: full=trypsin-7 flags: precursor
comp22682_c0_seq1	GO:0008152	lactosylceramide 4-alpha-galactosyltransferase
comp22682_c0_seq1	GO:0005795
comp22682_c0_seq1	GO:0008378
comp22682_c0_seq1	EC:2.4.1
comp22703_c0_seq1	GO:0005622	rho gtpase-activating protein 10-like
comp22703_c0_seq1	GO:0043547
comp22703_c0_seq1	GO:0005096
comp22703_c0_seq2	GO:0044763	rho gtpase-activating protein 10-like
comp22703_c0_seq2	GO:0050794
comp22703_c0_seq2	GO:0043085
comp22704_c0_seq1	GO:0006259	tc1-like transposase
comp22704_c0_seq2	GO:0006259	transposase; uncharacterized protein loc100881508
comp22732_c0_seq1	GO:0016491	cytochrome p450 9z4
comp22732_c0_seq1	GO:0005488
comp22732_c1_seq1	GO:0046872	cytochrome p450
comp22732_c1_seq1	GO:0016491
comp22777_c0_seq1	GO:0043547	hypothetical protein TcasGA2_TC007721; uncharacterized protein loc660407 isoform x2
comp22777_c0_seq1	GO:0005096
comp22780_c0_seq1	GO:0045454	mitochondrial thioredoxin 2
comp22780_c0_seq1	GO:0015035
comp22780_c0_seq1	GO:0006662
comp22780_c0_seq1	GO:0055114
comp22780_c0_seq1	GO:0006118
comp22810_c0_seq1	GO:0005488	rna-directed dna polymerase from transposon x- partial
comp22810_c0_seq2	GO:0005488	rna-directed dna polymerase from transposon x- partial
comp22811_c0_seq1	GO:0005975	chitin deacetylase 4 precursor
comp22811_c0_seq1	GO:0005576
comp22811_c0_seq1	GO:0008061
comp22811_c0_seq1	GO:0016810
comp22811_c0_seq1	GO:0006030
comp22814_c0_seq1	GO:0016021	adenylate cyclase type partial; uncharacterized protein loc655273
comp22814_c0_seq1	GO:0035556
comp22814_c0_seq1	GO:0004016
comp22814_c0_seq1	GO:0000166
comp22814_c0_seq1	GO:0006171
comp22814_c0_seq1	GO:0006144
comp22814_c0_seq1	EC:4.6.1.1
comp22816_c0_seq1	GO:0016020	peptide transporter family 1-like
comp22816_c0_seq1	GO:0006810
comp22816_c0_seq2	GO:0016020	peptide transporter family 1-like
comp22816_c0_seq2	GO:0006810
comp22817_c0_seq1	GO:0008270	beadex dlmo protein
comp22847_c0_seq1	GO:0006355	doublesex- and mab-3-related transcription factor a2
comp22847_c0_seq1	GO:0003700
comp22847_c0_seq1	GO:0043565
comp22847_c0_seq1	GO:0005634
comp22847_c0_seq1	GO:0005667
comp22847_c0_seq1	GO:0045449
comp22848_c0_seq1	GO:0003676	zinc finger bed domain-containing protein 4-like
comp22848_c0_seq2	GO:0005488	zinc finger bed domain-containing protein 4-like
comp22883_c0_seq2	GO:0006810	multidrug resistance-associated protein 7
comp22883_c0_seq2	GO:0044763
comp22883_c0_seq2	GO:0016887
comp22883_c0_seq2	GO:0000166
comp22883_c0_seq2	GO:0008152
comp22883_c0_seq2	EC:3.6.1
comp22883_c0_seq2	EC:3.6.1.3
comp22883_c0_seq2	EC:3.6.1.15
comp22883_c0_seq3	GO:0006810	multidrug resistance-associated protein 7
comp22883_c0_seq3	GO:0044763
comp22883_c0_seq3	GO:0016887
comp22883_c0_seq3	GO:0000166
comp22883_c0_seq3	GO:0008152
comp22883_c0_seq3	EC:3.6.1
comp22883_c0_seq3	EC:3.6.1.3
comp22883_c0_seq3	EC:3.6.1.15
comp22886_c0_seq1	GO:0015991	vacuolar atp synthase subunit h
comp22886_c0_seq1	GO:0033179
comp22886_c0_seq1	GO:0015078
comp22902_c0_seq1	GO:0005509	calcyphosin-like protein
comp22933_c0_seq1	GO:0005488	hypothetical protein TcasGA2_TC003735; hypothetical protein TcasGA2_TC003735 [Tribolium castaneum]
comp22961_c0_seq2	GO:0005488	hypothetical protein TcasGA2_TC012776; hypothetical protein TcasGA2_TC012776 [Tribolium castaneum]
comp22968_c0_seq1	GO:0016021	cd63 antigen; uncharacterized protein loc655706
comp22977_c0_seq2	GO:0044260	lian-aa1 retrotransposon protein
comp22977_c0_seq2	GO:0090305
comp22986_c0_seq1	GO:0016757	beta- -n-acetylgalactosaminyltransferase bre-4
comp22986_c0_seq1	GO:0005975
comp22988_c0_seq2	GO:0006810	atp-binding cassette
comp22988_c0_seq2	GO:0044763
comp22988_c0_seq2	GO:0016887
comp22988_c0_seq2	GO:0000166
comp22988_c0_seq2	GO:0008152
comp22988_c0_seq2	EC:3.6.1
comp22988_c0_seq2	EC:3.6.1.3
comp22988_c0_seq2	EC:3.6.1.15
comp23008_c0_seq1	GO:0004842	e3 ubiquitin-protein ligase huwe1
comp23008_c0_seq1	GO:0016567
comp23008_c0_seq2	GO:0004842	e3 ubiquitin-protein ligase huwe1
comp23008_c0_seq2	GO:0016567
comp23033_c0_seq1	GO:0006355	homeobox protein nkx- -like
comp23033_c0_seq1	GO:0003700
comp23033_c0_seq1	GO:0043565
comp23033_c0_seq1	GO:0005634
comp23033_c0_seq1	GO:0005667
comp23033_c0_seq1	GO:0045449
comp23033_c0_seq2	GO:0006355	homeobox protein nkx- -like
comp23033_c0_seq2	GO:0003700
comp23033_c0_seq2	GO:0043565
comp23033_c0_seq2	GO:0005634
comp23033_c0_seq2	GO:0005667
comp23033_c0_seq2	GO:0045449
comp23124_c0_seq1	GO:0005488	hypothetical protein TcasGA2_TC001397; hypothetical protein TcasGA2_TC001397 [Tribolium castaneum]
comp23184_c0_seq1	GO:0006259	rna-directed dna polymerase from mobile element jockey- partial
comp23184_c0_seq1	GO:0003676
comp23190_c0_seq1	GO:0008152	reverse transcriptase
comp23229_c0_seq1	GO:0008152	pol-like protein
comp23229_c0_seq2	GO:0008152	pol-like protein
comp23248_c0_seq1	GO:0006259	hypothetical protein EAG_02774; uncharacterized protein loc103314596 isoform x1
comp23248_c0_seq1	GO:0003676
comp23252_c0_seq1	GO:0016798	glycoside hydrolase family 1
comp23252_c0_seq1	GO:0008152
comp23254_c0_seq1	GO:0006557	s-adenosylmethionine decarboxylase proenzyme-like
comp23254_c0_seq1	GO:0006597
comp23254_c0_seq1	GO:0004014
comp23254_c0_seq1	GO:0008295
comp23254_c0_seq1	GO:0006525
comp23254_c0_seq1	GO:0006560
comp23254_c0_seq1	EC:4.1.1.50
comp23272_c0_seq1	GO:0004842	ubiquitin-protein ligase e3a isoform x1
comp23272_c0_seq1	GO:0016567
comp23287_c0_seq1	GO:0005097	tbc1 domain family member 19 isoform x2
comp23287_c0_seq1	GO:0032851
comp23299_c0_seq1	GO:0090304	hypothetical protein TcasGA2_TC005227; hypothetical protein TcasGA2_TC005227 [Tribolium castaneum]
comp23305_c0_seq1	GO:0008152	udp-n-acetylglucosamine pyrophosphorylase 2
comp23305_c0_seq1	GO:0016779
comp23314_c0_seq1	GO:0005488	hypothetical protein TcasGA2_TC012963; hypothetical protein TcasGA2_TC012963 [Tribolium castaneum]
comp23314_c0_seq2	GO:0003676	hypothetical protein TcasGA2_TC016237; hypothetical protein TcasGA2_TC016237 [Tribolium castaneum]
comp23350_c0_seq1	GO:0004853	uroporphyrinogen decarboxylase
comp23350_c0_seq1	GO:0006782
comp23350_c0_seq1	GO:0015994
comp23350_c0_seq1	EC:4.1.1.37
comp23367_c0_seq1	GO:0005488	rna-directed dna polymerase from mobile element partial
comp23409_c0_seq1	GO:0046872	u2 small nuclear ribonucleoprotein auxiliary factor 35 kda subunit-related protein 2
comp23409_c0_seq1	GO:0003723
comp23409_c0_seq1	GO:0005634
comp23409_c0_seq1	GO:0000166
comp23425_c0_seq1	GO:0016021	palmitoyltransferase zdhhc17 isoform x1
comp23425_c0_seq1	GO:0008152
comp23425_c0_seq1	GO:0016746
comp23425_c0_seq1	GO:0008270
comp23425_c1_seq1	GO:0016021	palmitoyltransferase zdhhc17 isoform x3
comp23425_c1_seq1	GO:0008152
comp23425_c1_seq1	GO:0016746
comp23425_c1_seq1	GO:0008270
comp23451_c0_seq1	GO:0016021	anoctamin- partial
comp23451_c1_seq1	GO:0016021	agap010474-pa-like protein
comp23490_c1_seq1	GO:0003746	elongation factor 1-alpha
comp23490_c1_seq1	GO:0006184
comp23490_c1_seq1	GO:0003924
comp23490_c1_seq1	GO:0005525
comp23490_c1_seq1	GO:0005840
comp23490_c1_seq1	GO:0006448
comp23490_c1_seq1	EC:3.6.1
comp23490_c1_seq1	EC:3.6.1.15
comp23497_c0_seq1	GO:0016311	dual specificity protein phosphatase 12
comp23497_c0_seq1	GO:0016791
comp23497_c0_seq1	EC:3.1
comp23497_c0_seq1	EC:3.1.3.41
comp23505_c0_seq1	GO:0008152	cystathionine beta-lyase
comp23505_c0_seq1	GO:0030170
comp23505_c0_seq1	GO:0003824
comp23505_c0_seq2	GO:0008152	cystathionine beta-lyase
comp23505_c0_seq2	GO:0030170
comp23505_c0_seq2	GO:0003824
comp23523_c0_seq1	GO:0005488	phd-finger domain-containing protein
comp23585_c0_seq1	GO:0006139	dna polymerase zeta catalytic subunit isoform x1
comp23585_c0_seq1	GO:0016740
comp23585_c0_seq1	GO:1901363
comp23585_c0_seq1	GO:0097159
comp23607_c0_seq1	GO:0005576	pancreatic lipase-related protein 1; uncharacterized protein loc100142416
comp23607_c0_seq1	GO:0004806
comp23607_c0_seq1	GO:0016042
comp23607_c0_seq1	GO:0046486
comp23607_c0_seq1	EC:3.1.1
comp23607_c0_seq1	EC:3.1.1.1
comp23607_c0_seq1	EC:3.1.1.3
comp23640_c0_seq1	GO:0016772	nuclear anchorage protein 1-like
comp23640_c0_seq2	GO:0016772	nuclear anchorage protein 1-like
comp23652_c0_seq1	GO:0016021	facilitated trehalose transporter tret1-like isoform x2
comp23652_c0_seq1	GO:0022891
comp23652_c0_seq1	GO:0055085
comp23652_c0_seq3	GO:0016021	facilitated trehalose transporter tret1-like isoform x2
comp23652_c0_seq3	GO:0022891
comp23652_c0_seq3	GO:0055085
comp23668_c0_seq1	GO:0004889	nicotinic acetylcholine receptor a6 subunit isoform xvi
comp23668_c0_seq1	GO:0045211
comp23668_c0_seq1	GO:0030054
comp23668_c0_seq1	GO:0034220
comp23668_c0_seq1	GO:0006812
comp23668_c0_seq1	GO:0016021
comp23668_c0_seq1	GO:0007165
comp23678_c0_seq1	GO:0008270	heterochromatin protein
comp23678_c0_seq1	GO:0018024
comp23678_c0_seq1	GO:0005525
comp23678_c0_seq1	GO:0006184
comp23678_c0_seq1	GO:0005694
comp23678_c0_seq1	GO:0003924
comp23678_c0_seq1	GO:0034968
comp23678_c0_seq1	GO:0005634
comp23678_c0_seq1	GO:0006554
comp23678_c0_seq1	EC:3.6.1
comp23678_c0_seq1	EC:2.1.1.43
comp23678_c0_seq1	EC:2.1.1
comp23678_c0_seq1	EC:3.6.1.15
comp23690_c0_seq1	GO:0004252	serine protease p133
comp23690_c0_seq1	GO:0006508
comp23690_c0_seq1	EC:3.4.21
comp23690_c0_seq2	GO:0004252	serine protease p133
comp23690_c0_seq2	GO:0006508
comp23690_c0_seq2	EC:3.4.21
comp23698_c0_seq1	GO:0006259	tyrosine recombinase
comp23700_c0_seq1	GO:0046872	zinc finger protein ozf-like
comp23704_c0_seq3	GO:0045454	thioredoxin domain-containing protein 6; uncharacterized protein loc661374
comp23704_c0_seq4	GO:0045454	thioredoxin domain-containing protein 6; uncharacterized protein loc661374
comp23750_c0_seq1	GO:0005615	leucine-rich repeat-containing protein ddb_g0290503 isoform x4
comp23750_c0_seq1	GO:0010506
comp23783_c0_seq1	GO:0004181	major facilitator superfamily domain-containing protein 6-like
comp23783_c0_seq1	GO:0055085
comp23783_c0_seq1	GO:0016021
comp23783_c0_seq1	GO:0006508
comp23783_c0_seq1	GO:0008270
comp23783_c0_seq1	EC:3.4.17
comp23795_c0_seq1	GO:0016020	solute carrier family 35 member f5
comp23795_c0_seq1	GO:0046872
comp23795_c0_seq1	GO:0006886
comp23795_c0_seq1	GO:0017137
comp23795_c0_seq2	GO:0016020	solute carrier family 35 member f5
comp23795_c0_seq2	GO:0046872
comp23795_c0_seq2	GO:0006886
comp23795_c0_seq2	GO:0017137
comp23807_c0_seq1	GO:0003333	high affinity cationic amino acid transporter 1-like isoform x2
comp23807_c0_seq1	GO:0015171
comp23807_c0_seq1	GO:0016021
comp23807_c0_seq2	GO:0003333	high affinity cationic amino acid transporter 1-like isoform x2
comp23807_c0_seq2	GO:0015171
comp23807_c0_seq2	GO:0016021
comp23807_c0_seq3	GO:0003333	high affinity cationic amino acid transporter 1-like isoform x2
comp23807_c0_seq3	GO:0015171
comp23807_c0_seq3	GO:0016021
comp23828_c0_seq1	GO:0016491	probable sulfite mitochondrial
comp23828_c0_seq1	GO:0030151
comp23828_c0_seq1	GO:0009055
comp23828_c0_seq1	GO:0055114
comp23828_c0_seq1	GO:0006118
comp23837_c0_seq1	GO:0007268	neuropeptide ff receptor 2-like
comp23837_c0_seq1	GO:0004983
comp23837_c0_seq1	GO:0016021
comp23837_c0_seq1	GO:0007218
comp23837_c0_seq1	GO:0007187
comp23837_c0_seq2	GO:0007268	neuropeptide ff receptor 2-like
comp23837_c0_seq2	GO:0004983
comp23837_c0_seq2	GO:0016021
comp23837_c0_seq2	GO:0007218
comp23837_c0_seq2	GO:0007187
comp23849_c0_seq1	GO:0006260	dna primase small subunit
comp23849_c0_seq1	GO:0003899
comp23849_c0_seq1	GO:0005730
comp23849_c0_seq1	GO:0006144
comp23849_c0_seq1	GO:0006206
comp23849_c0_seq1	GO:0006351
comp23849_c0_seq1	EC:2.7.7.6
comp23849_c0_seq2	GO:0006260	dna primase small subunit
comp23849_c0_seq2	GO:0003899
comp23849_c0_seq2	GO:0005730
comp23849_c0_seq2	GO:0006144
comp23849_c0_seq2	GO:0006206
comp23849_c0_seq2	GO:0006351
comp23849_c0_seq2	EC:2.7.7.6
comp23854_c0_seq1	GO:0008289	star-related lipid transfer protein 3
comp23854_c0_seq1	GO:0006869
comp23854_c0_seq2	GO:0008289	star-related lipid transfer protein 3-like
comp23863_c0_seq1	GO:0090304	rna-directed dna polymerase from mobile element partial
comp23875_c0_seq1	GO:0004822	isoleucyl trna synthetase
comp23875_c0_seq1	GO:0002161
comp23875_c0_seq1	GO:0006428
comp23875_c0_seq1	GO:0006450
comp23875_c0_seq1	GO:0005524
comp23875_c0_seq1	GO:0005737
comp23875_c0_seq1	GO:0009097
comp23875_c0_seq1	GO:0009098
comp23875_c0_seq1	GO:0009099
comp23875_c0_seq1	EC:6.1.1.5
comp23875_c0_seq1	EC:6.1.1
comp23875_c0_seq1	EC:3.1.1.1
comp23942_c0_seq1	GO:0004721	ubiquitin-like domain-containing ctd phosphatase 1
comp23942_c0_seq1	GO:0005634
comp23942_c0_seq1	GO:0006470
comp23942_c0_seq1	EC:3.1.3.16
comp23942_c0_seq1	EC:3.1
comp23942_c0_seq1	EC:3.1.3.41
comp23958_c0_seq1	GO:0003723	agap008763-pa-like protein; uncharacterized protein loc659522
comp23958_c0_seq3	GO:0003723	agap008763-pa-like protein; uncharacterized protein loc659522
comp23979_c0_seq1	GO:0043087	ral guanine nucleotide dissociation stimulator-like 1 isoform x1
comp23979_c0_seq1	GO:0005622
comp23979_c0_seq1	GO:0005085
comp23981_c0_seq1	GO:0003899	solute carrier family 22 member 15-like; uncharacterized protein loc103309427
comp23981_c0_seq1	GO:0003677
comp23981_c0_seq1	GO:0006351
comp23981_c0_seq1	GO:0005730
comp23981_c0_seq1	GO:0006144
comp23981_c0_seq1	GO:0006206
comp23981_c0_seq1	EC:2.7.7.6
comp24023_c0_seq1	GO:0015991	v-type proton atpase 116 kda subunit a isoform 1
comp24023_c0_seq1	GO:0000220
comp24023_c0_seq1	GO:0015078
comp24031_c0_seq1	GO:0008152	beta-lactamase-like protein 2 homolog
comp24031_c0_seq1	GO:0016787
comp24034_c0_seq1	GO:0016491	retinol dehydrogenase 13-like
comp24034_c0_seq1	GO:0008152
comp24127_c0_seq1	GO:0090304	rna-directed dna polymerase from mobile element jockey- partial
comp24147_c0_seq1	GO:0016491	3-ketodihydrosphingosine reductase
comp24147_c0_seq1	GO:0055114
comp24148_c0_seq1	GO:0050660	glucose dehydrogenase
comp24148_c0_seq1	GO:0008812
comp24148_c0_seq1	GO:0055114
comp24148_c0_seq1	GO:0006066
comp24148_c0_seq1	GO:0006544
comp24148_c0_seq1	GO:0006563
comp24148_c0_seq1	GO:0006566
comp24148_c0_seq1	EC:1.1.99.1
comp24148_c0_seq2	GO:0050660	glucose dehydrogenase
comp24148_c0_seq2	GO:0008812
comp24148_c0_seq2	GO:0055114
comp24148_c0_seq2	GO:0006066
comp24148_c0_seq2	GO:0006544
comp24148_c0_seq2	GO:0006563
comp24148_c0_seq2	GO:0006566
comp24148_c0_seq2	EC:1.1.99.1
comp24196_c0_seq1	GO:0044260	pol-like protein
comp24196_c0_seq1	GO:0090305
comp24223_c0_seq1	GO:0016773	low quality protein: transformation transcription domain-associated protein
comp24223_c0_seq1	GO:0008152
comp24249_c0_seq1	GO:0043087	rho guanine nucleotide exchange factor 7
comp24249_c0_seq2	GO:0043087	rho guanine nucleotide exchange factor 7
comp24252_c0_seq1	GO:0003676	hypothetical protein TcasGA2_TC001858; hypothetical protein TcasGA2_TC001858 [Tribolium castaneum]
comp24252_c0_seq1	GO:0005634
comp24252_c0_seq1	GO:0015074
comp24260_c0_seq1	GO:0016192	coatomer subunit gamma
comp24260_c0_seq1	GO:0006886
comp24260_c0_seq1	GO:0030126
comp24260_c0_seq1	GO:0005198
comp24282_c0_seq1	GO:0008152	pol-like protein
comp24306_c0_seq1	GO:0005525	adp-ribosylation factor 6
comp24306_c0_seq1	GO:0005622
comp24306_c0_seq1	GO:0007264
comp24309_c0_seq1	GO:0008152	PREDICTED: uncharacterized protein LOC101743350; uncharacterized protein loc101743350
comp24337_c0_seq1	GO:0008285	merlin isoform x3
comp24337_c0_seq1	GO:0005856
comp24337_c0_seq1	GO:0005737
comp24337_c0_seq1	GO:0003779
comp24337_c0_seq1	GO:0019898
comp24339_c0_seq2	GO:0007165	ankyrin-3-like isoform x4
comp24348_c0_seq1	GO:0005737	cytosol aminopeptidase
comp24348_c0_seq1	GO:0030145
comp24348_c0_seq1	GO:0008235
comp24348_c0_seq1	GO:0004672
comp24348_c0_seq1	GO:0004177
comp24348_c0_seq1	GO:0006468
comp24348_c0_seq1	GO:0006508
comp24348_c0_seq1	EC:3.4.11
comp24394_c0_seq1	GO:0003676	thap domain-containing protein 9- partial
comp24397_c0_seq1	GO:0016772	endonuclease-reverse transcriptase
comp24397_c0_seq1	GO:0044238
comp24397_c0_seq1	GO:0044260
comp24425_c0_seq1	GO:0006355	lim homeobox transcription factor 1-beta
comp24425_c0_seq1	GO:0003700
comp24425_c0_seq1	GO:0043565
comp24425_c0_seq1	GO:0005634
comp24425_c0_seq1	GO:0008270
comp24425_c0_seq1	GO:0005667
comp24425_c0_seq1	GO:0045449
comp24425_c0_seq2	GO:0006355	lim homeobox transcription factor 1-beta
comp24425_c0_seq2	GO:0003700
comp24425_c0_seq2	GO:0043565
comp24425_c0_seq2	GO:0005634
comp24425_c0_seq2	GO:0008270
comp24425_c0_seq2	GO:0005667
comp24425_c0_seq2	GO:0045449
comp24425_c1_seq1	GO:0006355	lim homeobox transcription factor 1-beta
comp24425_c1_seq1	GO:0003700
comp24425_c1_seq1	GO:0043565
comp24425_c1_seq1	GO:0005634
comp24425_c1_seq1	GO:0008270
comp24425_c1_seq1	GO:0005667
comp24425_c1_seq1	GO:0045449
comp24445_c0_seq1	GO:0005975	6-phosphofructokinase isoform x1
comp24445_c0_seq1	GO:0000166
comp24445_c0_seq1	GO:0016310
comp24445_c0_seq1	GO:0016301
comp24445_c0_seq1	GO:0005737
comp24445_c0_seq2	GO:0044237	6-phosphofructokinase isoform x1
comp24449_c0_seq1	GO:0044260	rna-directed dna polymerase from mobile element partial
comp24449_c0_seq1	GO:0090305
comp24449_c0_seq2	GO:0090304	rna-directed dna polymerase from mobile element partial
comp24467_c0_seq1	GO:0003824	urokinase-type plasminogen activator
comp24467_c0_seq2	GO:0003824	urokinase-type plasminogen activator
comp24475_c0_seq1	GO:0090304	endonuclease-reverse transcriptase; uncharacterized protein loc103520360
comp24475_c0_seq1	GO:0003824
comp24499_c0_seq1	GO:0046872	nuclease harbi1
comp24499_c0_seq1	GO:0008237
comp24504_c0_seq1	GO:0005743	adenine nucleotide translocase
comp24504_c0_seq1	GO:0055085
comp24504_c0_seq1	GO:0016021
comp24504_c0_seq1	GO:0005215
comp24512_c0_seq1	GO:0090304	pol-like protein
comp24521_c0_seq1	GO:0042302	cuticle protein 8-like
comp24525_c0_seq1	GO:0042302	cuticle protein 7
comp24542_c0_seq1	GO:0005488	PREDICTED: uncharacterized protein LOC103310385; uncharacterized protein loc103310385
comp24629_c0_seq1	GO:0003746	elongation factor mitochondrial
comp24629_c0_seq1	GO:0070125
comp24629_c0_seq1	GO:0005739
comp24629_c0_seq1	GO:0006184
comp24629_c0_seq1	GO:0003924
comp24629_c0_seq1	GO:0005525
comp24629_c0_seq1	GO:0005840
comp24629_c0_seq1	GO:0006448
comp24629_c0_seq1	EC:3.6.1
comp24629_c0_seq1	EC:3.6.1.15
comp24654_c0_seq1	GO:0046872	cytochrome p450 302a1
comp24654_c0_seq1	GO:0016491
comp24672_c0_seq1	GO:0090304	pol-like protein
comp24678_c0_seq1	GO:0016020	annu_scham ame: full=annulin ame: full=protein-glutamine gamma-glutamyltransferase ame: full=transglutaminase
comp24678_c0_seq1	GO:0018149
comp24678_c0_seq1	GO:0046872
comp24678_c0_seq1	GO:0003810
comp24678_c0_seq1	EC:2.3.2.13
comp24678_c0_seq2	GO:0016020	annu_scham ame: full=annulin ame: full=protein-glutamine gamma-glutamyltransferase ame: full=transglutaminase
comp24678_c0_seq2	GO:0018149
comp24678_c0_seq2	GO:0046872
comp24678_c0_seq2	GO:0003810
comp24678_c0_seq2	EC:2.3.2.13
comp24678_c0_seq3	GO:0016020	annu_scham ame: full=annulin ame: full=protein-glutamine gamma-glutamyltransferase ame: full=transglutaminase
comp24678_c0_seq3	GO:0018149
comp24678_c0_seq3	GO:0046872
comp24678_c0_seq3	GO:0003810
comp24678_c0_seq3	EC:2.3.2.13
comp24690_c0_seq1	GO:0005737	protein arginine n-methyltransferase 7 isoform x1
comp24690_c0_seq1	GO:0006479
comp24690_c0_seq1	GO:0008276
comp24690_c0_seq1	EC:2.1.1
comp24694_c0_seq1	GO:0043066	fas apoptotic inhibitory molecule 1
comp24694_c0_seq2	GO:0043066	fas apoptotic inhibitory molecule 1
comp24710_c0_seq1	GO:0015672	na+ k+ atpase alpha partial
comp24710_c0_seq1	GO:0019829
comp24710_c0_seq1	GO:0046872
comp24710_c0_seq1	GO:0006754
comp24710_c0_seq1	GO:0016021
comp24710_c0_seq1	GO:0034220
comp24710_c0_seq1	GO:0015077
comp24710_c0_seq1	GO:0006200
comp24710_c0_seq1	GO:0005524
comp24710_c0_seq1	EC:3.6.1
comp24710_c0_seq1	EC:3.6.1.3
comp24710_c0_seq1	EC:3.6.1.15
comp24748_c0_seq1	GO:0016020	protein mtp-18
comp24749_c0_seq1	GO:0046872	longitudinals lacking isoforms h m v
comp24749_c1_seq1	GO:0046872	zinc finger protein and btb domain-containing
comp24801_c0_seq1	GO:0005488	hypothetical protein TcasGA2_TC001839; hypothetical protein TcasGA2_TC001839 [Tribolium castaneum]
comp24812_c0_seq1	GO:0016020	tetraspanin-1 isoform x2
comp24823_c0_seq1	GO:0003723	kh domain- rna- signal transduction-associated protein 2 isoform x1
comp24823_c0_seq2	GO:0003723	kh domain- rna- signal transduction-associated protein 2 isoform x2
comp24831_c0_seq1	GO:0005215	facilitated trehalose transporter tret1
comp24831_c0_seq1	GO:0006810
comp24850_c0_seq1	GO:0008152	rna-directed dna polymerase from mobile element partial
comp24856_c0_seq1	GO:0006897	necap-like protein cg9132
comp24856_c0_seq1	GO:0016020
comp24858_c0_seq1	GO:0006915	probable trna (guanine -n )-dimethyltransferase
comp24858_c0_seq1	GO:0044424
comp24858_c0_seq2	GO:0006915	probable trna (guanine -n )-dimethyltransferase
comp24858_c0_seq2	GO:0044424
comp24891_c0_seq1	GO:0005488	hypothetical protein TcasGA2_TC016101; hypothetical protein TcasGA2_TC016101 [Tribolium castaneum]
comp24900_c0_seq1	GO:0005737	protein phosphatase 1 regulatory subunit 14b
comp24900_c0_seq1	GO:0042325
comp24968_c0_seq1	GO:0006261	dna polymerase epsilon catalytic subunit a
comp24968_c0_seq1	GO:0003887
comp24968_c0_seq1	GO:0003677
comp24968_c0_seq1	GO:0005634
comp24968_c0_seq1	GO:0008270
comp24968_c0_seq1	GO:0000166
comp24968_c0_seq1	GO:0042575
comp24968_c0_seq1	EC:2.7.7.7
comp25003_c0_seq1	GO:0034765	inwardly rectifying k+
comp25003_c0_seq1	GO:0071805
comp25003_c0_seq1	GO:0005242
comp25003_c0_seq1	GO:0008076
comp25003_c0_seq2	GO:0034765	inwardly rectifying k+
comp25003_c0_seq2	GO:0071805
comp25003_c0_seq2	GO:0005242
comp25003_c0_seq2	GO:0008076
comp25016_c0_seq1	GO:0016491	glucose-fructose oxidoreductase domain-containing protein 2
comp25016_c0_seq1	GO:0055114
comp25030_c0_seq1	GO:0008083	PREDICTED: hypothetical protein LOC100747138; uncharacterized protein loc100572243
comp25030_c0_seq1	GO:0007165
comp25030_c0_seq1	GO:0008283
comp25030_c0_seq1	GO:0040007
comp25047_c0_seq2	GO:0016740	carnitine o-acetyltransferase isoform x2
comp25047_c0_seq3	GO:0016740	carnitine o-acetyltransferase isoform x2
comp25047_c0_seq4	GO:0016740	carnitine o-acetyltransferase isoform x2
comp25057_c0_seq3	GO:0016021	PREDICTED: mitoferrin-1; PREDICTED: mitoferrin-1 [Tribolium castaneum]
comp25057_c0_seq3	GO:0006810
comp25099_c0_seq1	GO:0006835	excitatory amino acid transporter 3-like
comp25099_c0_seq1	GO:0017153
comp25099_c0_seq1	GO:0016020
comp25099_c0_seq1	GO:0035725
comp25182_c0_seq1	GO:0016491	probable cytochrome p450 6a14
comp25182_c0_seq1	GO:0005488
comp25182_c0_seq2	GO:0016491	probable cytochrome p450 6a14
comp25182_c0_seq2	GO:0005488
comp25186_c0_seq1	GO:0005975	aldose 1-epimerase-like isoform x2
comp25186_c0_seq1	GO:0016853
comp25189_c0_seq4	GO:0005488	zinc finger protein 85-like isoform x1
comp25192_c0_seq1	GO:0016199	lola protein isoform c
comp25192_c0_seq1	GO:0031987
comp25192_c0_seq1	GO:0001964
comp25192_c0_seq1	GO:0005515
comp25192_c0_seq1	GO:0048813
comp25192_c0_seq1	GO:0008406
comp25192_c0_seq1	GO:0007464
comp25192_c0_seq1	GO:0006355
comp25192_c0_seq1	GO:0045476
comp25192_c0_seq1	GO:0002121
comp25192_c0_seq1	GO:0019730
comp25192_c0_seq1	GO:0045467
comp25192_c0_seq1	GO:0005634
comp25192_c0_seq1	GO:0048854
comp25218_c0_seq1	GO:0006810	oxysterol binding protein
comp25218_c0_seq2	GO:0006810	oxysterol-binding protein 1 isoform x1
comp25263_c0_seq1	GO:0019239	ribonuclease uk114
comp25263_c0_seq1	GO:0008152
comp25280_c0_seq1	GO:0030170	aspartate cytoplasmic
comp25280_c0_seq1	GO:0004069
comp25280_c0_seq1	GO:0080130
comp25280_c0_seq1	GO:0000162
comp25280_c0_seq1	GO:0006107
comp25280_c0_seq1	GO:0006522
comp25280_c0_seq1	GO:0006525
comp25280_c0_seq1	GO:0006531
comp25280_c0_seq1	GO:0006534
comp25280_c0_seq1	GO:0006536
comp25280_c0_seq1	GO:0006560
comp25280_c0_seq1	GO:0006571
comp25280_c0_seq1	GO:0009094
comp25280_c0_seq1	GO:0009821
comp25280_c0_seq1	GO:0015976
comp25280_c0_seq1	EC:2.6.1.9
comp25280_c0_seq1	EC:2.6.1.57
comp25280_c0_seq1	EC:2.6.1.5
comp25280_c0_seq1	EC:2.6.1.1
comp25280_c0_seq2	GO:0030170	aspartate cytoplasmic
comp25280_c0_seq2	GO:0004069
comp25280_c0_seq2	GO:0080130
comp25280_c0_seq2	GO:0000162
comp25280_c0_seq2	GO:0006107
comp25280_c0_seq2	GO:0006522
comp25280_c0_seq2	GO:0006525
comp25280_c0_seq2	GO:0006531
comp25280_c0_seq2	GO:0006534
comp25280_c0_seq2	GO:0006536
comp25280_c0_seq2	GO:0006560
comp25280_c0_seq2	GO:0006571
comp25280_c0_seq2	GO:0009094
comp25280_c0_seq2	GO:0009821
comp25280_c0_seq2	GO:0015976
comp25280_c0_seq2	EC:2.6.1.9
comp25280_c0_seq2	EC:2.6.1.57
comp25280_c0_seq2	EC:2.6.1.5
comp25280_c0_seq2	EC:2.6.1.1
comp25280_c0_seq3	GO:0030170	aspartate cytoplasmic
comp25280_c0_seq3	GO:0004069
comp25280_c0_seq3	GO:0080130
comp25280_c0_seq3	GO:0000162
comp25280_c0_seq3	GO:0006107
comp25280_c0_seq3	GO:0006522
comp25280_c0_seq3	GO:0006525
comp25280_c0_seq3	GO:0006531
comp25280_c0_seq3	GO:0006534
comp25280_c0_seq3	GO:0006536
comp25280_c0_seq3	GO:0006560
comp25280_c0_seq3	GO:0006571
comp25280_c0_seq3	GO:0009094
comp25280_c0_seq3	GO:0009821
comp25280_c0_seq3	GO:0015976
comp25280_c0_seq3	EC:2.6.1.9
comp25280_c0_seq3	EC:2.6.1.57
comp25280_c0_seq3	EC:2.6.1.5
comp25280_c0_seq3	EC:2.6.1.1
comp25299_c1_seq1	GO:0006259	transposon tf2-1 polyprotein isoform x1
comp25299_c1_seq1	GO:0046872
comp25299_c1_seq1	GO:0003676
comp25349_c0_seq1	GO:0007049	septin-7 isoform x4
comp25349_c0_seq1	GO:0005525
comp25352_c0_seq2	GO:0003899	dna-directed rna polymerase iii subunit rpc8
comp25352_c0_seq2	GO:0003677
comp25352_c0_seq2	GO:0006351
comp25352_c0_seq2	GO:0005730
comp25352_c0_seq2	GO:0006144
comp25352_c0_seq2	GO:0006206
comp25352_c0_seq2	EC:2.7.7.6
comp25352_c0_seq3	GO:0003899	dna-directed rna polymerase iii subunit rpc8
comp25352_c0_seq3	GO:0003677
comp25352_c0_seq3	GO:0006351
comp25352_c0_seq3	GO:0005730
comp25352_c0_seq3	GO:0006144
comp25352_c0_seq3	GO:0006206
comp25352_c0_seq3	EC:2.7.7.6
comp25403_c0_seq1	GO:0004871	sh2b adapter protein 2 isoform x2
comp25403_c0_seq1	GO:0035556
comp25487_c0_seq2	GO:0044699	odorant receptor 77; uncharacterized protein loc103314253
comp25487_c0_seq2	GO:0050896
comp25499_c0_seq1	GO:0008233	af377991_1serine protease-like protein
comp25550_c0_seq1	GO:0008152	pol-like protein; uncharacterized protein loc103519282
comp25550_c0_seq2	GO:0008152	pol-like protein
comp25676_c0_seq1	GO:0004672	isoform d
comp25676_c0_seq1	GO:0006468
comp25676_c0_seq1	GO:0005524
comp25676_c0_seq2	GO:0004672	isoform d
comp25676_c0_seq2	GO:0006468
comp25676_c0_seq2	GO:0005524
comp25685_c0_seq1	GO:0046872	transcriptional-regulating factor 1 isoform x2
comp25685_c0_seq1	GO:0005634
comp25685_c0_seq1	GO:0003677
comp25685_c0_seq1	GO:0003682
comp25685_c0_seq1	GO:0000785
comp25692_c1_seq1	GO:0005874	tubulin alpha-1 chain
comp25692_c1_seq1	GO:0051258
comp25692_c1_seq1	GO:0006184
comp25692_c1_seq1	GO:0007017
comp25692_c1_seq1	GO:0003924
comp25692_c1_seq1	GO:0005200
comp25692_c1_seq1	GO:0005737
comp25692_c1_seq1	GO:0005525
comp25692_c1_seq1	EC:3.6.1
comp25692_c1_seq1	EC:3.6.1.15
comp25741_c0_seq1	GO:0006355	fork head domain-containing protein fd4
comp25741_c0_seq1	GO:0003700
comp25741_c0_seq1	GO:0043565
comp25741_c0_seq1	GO:0005634
comp25741_c0_seq1	GO:0005667
comp25741_c0_seq1	GO:0045449
comp25808_c0_seq1	GO:0006835	excitatory amino acid transporter 1-like
comp25808_c0_seq1	GO:0017153
comp25808_c0_seq1	GO:0016020
comp25808_c0_seq1	GO:0035725
comp25808_c1_seq1	GO:0006835	excitatory amino acid transporter 3-like
comp25808_c1_seq1	GO:0017153
comp25808_c1_seq1	GO:0016020
comp25808_c1_seq1	GO:0035725
comp25854_c0_seq1	GO:0003964	rna-directed dna polymerase from mobile element jockey-like
comp25854_c0_seq1	GO:0003677
comp25854_c0_seq1	GO:0006278
comp25854_c0_seq1	GO:0003723
comp25854_c0_seq1	GO:0015074
comp25854_c0_seq1	GO:0006310
comp25854_c0_seq1	EC:2.7.7.49
comp25879_c0_seq1	GO:0090304	craniofacial development protein 2-like
comp25879_c0_seq1	GO:0003824
comp25914_c0_seq1	GO:0016021	organic cation transporter protein isoform x1
comp25914_c0_seq1	GO:0055085
comp25914_c0_seq1	GO:0022857
comp25955_c0_seq1	GO:0003333	cationic amino acid transporter
comp25955_c0_seq1	GO:0015171
comp25955_c0_seq1	GO:0016021
comp25977_c0_seq1	GO:0016021	battenin isoform x3
comp25977_c0_seq1	GO:0005765
comp25977_c0_seq2	GO:0016021	battenin isoform x3
comp25977_c0_seq2	GO:0005765
comp26021_c0_seq1	GO:1901564	adenine phosphoribosyltransferase-like
comp26021_c0_seq1	GO:0016740
comp26021_c0_seq1	GO:0055086
comp26021_c0_seq2	GO:1901564	adenine phosphoribosyltransferase-like
comp26021_c0_seq2	GO:0016740
comp26021_c0_seq2	GO:0055086
comp26028_c0_seq1	GO:0008270	low quality protein: protein espinas-like
comp26028_c0_seq2	GO:0008270	low quality protein: protein espinas-like
comp26033_c0_seq1	GO:0016020	mannosyl-oligosaccharide -alpha-mannosidase ib
comp26033_c0_seq1	GO:0003676
comp26033_c0_seq1	GO:0004571
comp26033_c0_seq1	GO:0005509
comp26033_c0_seq1	GO:0008270
comp26033_c0_seq1	GO:0005975
comp26033_c0_seq1	EC:3.2.1.113
comp26033_c0_seq1	EC:3.2.1.24
comp26033_c0_seq1	EC:3.2.1
comp26081_c0_seq1	GO:0008898	homocysteine s-methyltransferase 2
comp26081_c0_seq1	GO:0032259
comp26081_c0_seq1	GO:0006555
comp26081_c0_seq1	EC:2.1.1
comp26087_c0_seq1	GO:0046872	zinc finger protein 26-like
comp26087_c0_seq2	GO:0016199	lola protein isoform o
comp26087_c0_seq2	GO:0031987
comp26087_c0_seq2	GO:0001964
comp26087_c0_seq2	GO:0005515
comp26087_c0_seq2	GO:0048813
comp26087_c0_seq2	GO:0008406
comp26087_c0_seq2	GO:0007464
comp26087_c0_seq2	GO:0006355
comp26087_c0_seq2	GO:0045476
comp26087_c0_seq2	GO:0046872
comp26087_c0_seq2	GO:0002121
comp26087_c0_seq2	GO:0019730
comp26087_c0_seq2	GO:0045467
comp26087_c0_seq2	GO:0005634
comp26087_c0_seq2	GO:0048854
comp26116_c0_seq1	GO:0006139	purine nucleoside phosphorylase-like isoform x2
comp26116_c0_seq1	GO:0016763
comp26118_c0_seq2	GO:0055085	ammonium transporter rh type a
comp26118_c0_seq2	GO:0006812
comp26118_c0_seq3	GO:0055085	ammonium transporter rh type a
comp26118_c0_seq3	GO:0006812
comp26172_c0_seq1	GO:0006200	protein scarlet isoform x1
comp26172_c0_seq1	GO:0005524
comp26172_c0_seq1	GO:0016887
comp26172_c0_seq1	GO:0016020
comp26172_c0_seq1	EC:3.6.1
comp26172_c0_seq1	EC:3.6.1.3
comp26172_c0_seq1	EC:3.6.1.15
comp26172_c0_seq2	GO:0006200	protein scarlet isoform x1
comp26172_c0_seq2	GO:0005524
comp26172_c0_seq2	GO:0016887
comp26172_c0_seq2	GO:0016020
comp26172_c0_seq2	EC:3.6.1
comp26172_c0_seq2	EC:3.6.1.3
comp26172_c0_seq2	EC:3.6.1.15
comp26172_c0_seq3	GO:0017111	protein scarlet
comp26172_c0_seq3	GO:0000166
comp26172_c0_seq3	GO:0008152
comp26172_c0_seq3	EC:3.6.1
comp26172_c0_seq3	EC:3.6.1.15
comp26196_c1_seq1	GO:0017111	katanin p60 atpase-containing subunit a-like 2 {eco:0000255
comp26196_c1_seq1	GO:0043234
comp26196_c1_seq1	GO:0015630
comp26196_c1_seq1	GO:0044763
comp26196_c1_seq1	GO:0000166
comp26196_c1_seq1	GO:0008152
comp26196_c1_seq1	GO:0044430
comp26196_c1_seq1	EC:3.6.1
comp26196_c1_seq1	EC:3.6.1.15
comp26240_c0_seq1	GO:0003677	forkhead box subgroup partial
comp26240_c0_seq1	GO:0006351
comp26306_c0_seq1	GO:0005737	proteasome subunit beta type-6
comp26306_c0_seq1	GO:0005839
comp26306_c0_seq1	GO:0005634
comp26306_c0_seq1	GO:0004298
comp26306_c0_seq1	GO:0051603
comp26306_c0_seq1	EC:3.4.25
comp26337_c0_seq1	GO:0008152	hypothetical protein CAPTEDRAFT_116911, partial; hypothetical protein CAPTEDRAFT_116911, partial [Capitella teleta]
comp26356_c0_seq1	GO:0008233	serine protease p58
comp26356_c0_seq2	GO:0008233	41 kda zymogen
comp26409_c0_seq1	GO:0006355	homeobox protein mohawk
comp26409_c0_seq1	GO:0003700
comp26409_c0_seq1	GO:0043565
comp26409_c0_seq1	GO:0005634
comp26409_c0_seq1	GO:0005667
comp26409_c0_seq1	GO:0045449
comp26422_c0_seq1	GO:0004222	PREDICTED: paraplegin; PREDICTED: paraplegin [Tribolium castaneum]
comp26422_c0_seq1	GO:0005524
comp26422_c0_seq1	GO:0016021
comp26422_c0_seq1	GO:0017111
comp26422_c0_seq1	GO:0006508
comp26422_c0_seq1	GO:0008270
comp26422_c0_seq1	EC:3.4.24
comp26422_c0_seq1	EC:3.6.1
comp26422_c0_seq1	EC:3.6.1.15
comp26433_c0_seq2	GO:0044700	neuromedin-u receptor 2-like
comp26433_c0_seq2	GO:0007154
comp26452_c0_seq1	GO:0006355	embryonic polarity
comp26452_c0_seq1	GO:0003700
comp26452_c0_seq1	GO:0005634
comp26452_c0_seq1	GO:0005667
comp26452_c0_seq1	GO:0045449
comp26462_c0_seq1	GO:0048523	cyclin-dependent kinase inhibitor 1c
comp26462_c0_seq1	GO:0042325
comp26462_c0_seq1	GO:0050790
comp26475_c0_seq1	GO:0016810	probable glutamine-dependent nad(+) synthetase
comp26475_c0_seq1	GO:0009435
comp26475_c0_seq1	GO:0003952
comp26475_c0_seq1	GO:0005524
comp26475_c0_seq1	GO:0046497
comp26475_c0_seq1	EC:6.3.5.1
comp26484_c0_seq1	GO:0005737	molybdopterin synthase catalytic subunit
comp26484_c0_seq1	GO:0006777
comp26484_c0_seq1	GO:0016740
comp26498_c0_seq1	GO:0006470	protein phosphatase 1b
comp26498_c0_seq1	GO:0004722
comp26498_c0_seq1	GO:0030145
comp26498_c0_seq1	GO:0000287
comp26498_c0_seq1	GO:0008287
comp26498_c0_seq1	EC:3.1.3.16
comp26498_c0_seq1	EC:3.1
comp26498_c0_seq1	EC:3.1.3.41
comp26498_c0_seq3	GO:0006470	protein phosphatase 1b
comp26498_c0_seq3	GO:0004722
comp26498_c0_seq3	GO:0030145
comp26498_c0_seq3	GO:0000287
comp26498_c0_seq3	GO:0008287
comp26498_c0_seq3	EC:3.1.3.16
comp26498_c0_seq3	EC:3.1
comp26498_c0_seq3	EC:3.1.3.41
comp26498_c0_seq4	GO:0006470	protein phosphatase 1b
comp26498_c0_seq4	GO:0004722
comp26498_c0_seq4	GO:0030145
comp26498_c0_seq4	GO:0000287
comp26498_c0_seq4	GO:0008287
comp26498_c0_seq4	EC:3.1.3.16
comp26498_c0_seq4	EC:3.1
comp26498_c0_seq4	EC:3.1.3.41
comp26498_c0_seq5	GO:0006470	protein phosphatase 1b
comp26498_c0_seq5	GO:0004722
comp26498_c0_seq5	GO:0030145
comp26498_c0_seq5	GO:0000287
comp26498_c0_seq5	GO:0008287
comp26498_c0_seq5	EC:3.1.3.16
comp26498_c0_seq5	EC:3.1
comp26498_c0_seq5	EC:3.1.3.41
comp26527_c0_seq1	GO:0043401	hormone receptor 4 isoform x1
comp26527_c0_seq1	GO:0008270
comp26527_c0_seq1	GO:0006355
comp26527_c0_seq1	GO:0043565
comp26527_c0_seq1	GO:0003700
comp26527_c0_seq1	GO:0003707
comp26527_c0_seq1	GO:0005634
comp26527_c0_seq1	GO:0005667
comp26527_c0_seq1	GO:0045449
comp26552_c0_seq1	GO:0003677	gs homeobox 1-like
comp26557_c0_seq2	GO:0004609	phosphatidylserine decarboxylase proenzyme isoform x1
comp26557_c0_seq2	GO:0008654
comp26557_c0_seq2	GO:0006544
comp26557_c0_seq2	GO:0006563
comp26557_c0_seq2	GO:0006566
comp26557_c0_seq2	GO:0046486
comp26557_c0_seq2	EC:4.1.1.65
comp26562_c0_seq1	GO:0003723	far upstream element-binding protein 3 isoform x1
comp26591_c0_seq1	GO:0008152	pol-like protein
comp26617_c0_seq1	GO:0007275	protein wnt-11b-1-like
comp26617_c0_seq1	GO:0005578
comp26617_c0_seq1	GO:0005102
comp26617_c0_seq1	GO:0016055
comp26617_c0_seq2	GO:0007275	protein wnt-11b-1-like
comp26617_c0_seq2	GO:0005578
comp26617_c0_seq2	GO:0005102
comp26617_c0_seq2	GO:0016055
comp26619_c0_seq1	GO:0046872	e3 ubiquitin-protein ligase rnf220-like isoform x2
comp26626_c0_seq1	GO:0016021	sugar transporter 4_1
comp26626_c0_seq1	GO:0022891
comp26626_c0_seq1	GO:0055085
comp26626_c0_seq2	GO:0016021	sugar transporter 4_2
comp26626_c0_seq2	GO:0022891
comp26626_c0_seq2	GO:0055085
comp26630_c0_seq1	GO:0016199	lola protein isoform l
comp26630_c0_seq1	GO:0031987
comp26630_c0_seq1	GO:0001964
comp26630_c0_seq1	GO:0005515
comp26630_c0_seq1	GO:0048813
comp26630_c0_seq1	GO:0008406
comp26630_c0_seq1	GO:0007464
comp26630_c0_seq1	GO:0006355
comp26630_c0_seq1	GO:0045476
comp26630_c0_seq1	GO:0002121
comp26630_c0_seq1	GO:0019730
comp26630_c0_seq1	GO:0045467
comp26630_c0_seq1	GO:0005634
comp26630_c0_seq1	GO:0048854
comp26652_c0_seq1	GO:0016773	transformation transcription domain-associated protein
comp26652_c0_seq1	GO:0008152
comp26682_c0_seq1	GO:0016020	neuronal acetylcholine receptor subunit beta-3-like isoform x3
comp26682_c0_seq1	GO:0006811
comp26682_c0_seq1	GO:0055085
comp26685_c0_seq1	GO:0016192	coatomer subunit beta
comp26685_c0_seq1	GO:0006886
comp26685_c0_seq1	GO:0030126
comp26685_c0_seq1	GO:0005198
comp26703_c0_seq1	GO:0004849	probable uridine-cytidine kinase-like
comp26703_c0_seq1	GO:0044211
comp26703_c0_seq1	GO:0016773
comp26703_c0_seq1	GO:0005524
comp26703_c0_seq1	GO:0044206
comp26703_c0_seq1	GO:0016310
comp26703_c0_seq1	GO:0006206
comp26703_c0_seq1	EC:2.7.1.48
comp26703_c0_seq2	GO:0004849	probable uridine-cytidine kinase isoform x2
comp26703_c0_seq2	GO:0044211
comp26703_c0_seq2	GO:0016773
comp26703_c0_seq2	GO:0005524
comp26703_c0_seq2	GO:0044206
comp26703_c0_seq2	GO:0016310
comp26703_c0_seq2	GO:0006206
comp26703_c0_seq2	EC:2.7.1.48
comp26720_c0_seq1	GO:0044763	glutamate ionotropic kainate 2
comp26720_c0_seq1	GO:0016020
comp26720_c0_seq1	GO:0005216
comp26720_c0_seq1	GO:0006811
comp26722_c0_seq1	GO:0008152	fatty acyl- reductase 1
comp26729_c0_seq1	GO:0003676	zinc finger bed domain-containing protein 1-like
comp26746_c0_seq1	GO:0045944	neurogenic protein mastermind- partial
comp26746_c0_seq1	GO:0016607
comp26746_c0_seq1	GO:0007219
comp26746_c0_seq1	GO:0003713
comp26746_c0_seq1	GO:0005667
comp26746_c0_seq1	GO:0045941
comp26746_c0_seq2	GO:0045944	neurogenic protein mastermind- partial
comp26746_c0_seq2	GO:0016607
comp26746_c0_seq2	GO:0007219
comp26746_c0_seq2	GO:0003713
comp26746_c0_seq2	GO:0005667
comp26746_c0_seq2	GO:0045941
comp26747_c0_seq1	GO:0005249	potassium voltage-gated channel protein shaw
comp26747_c0_seq1	GO:0034765
comp26747_c0_seq1	GO:0051260
comp26747_c0_seq1	GO:0008076
comp26747_c0_seq1	GO:0071805
comp26747_c0_seq3	GO:0005249	potassium voltage-gated channel protein shaw
comp26747_c0_seq3	GO:0034765
comp26747_c0_seq3	GO:0051260
comp26747_c0_seq3	GO:0008076
comp26747_c0_seq3	GO:0071805
comp26795_c0_seq1	GO:0045893	isoform b
comp26795_c0_seq1	GO:0005488
comp26795_c0_seq1	GO:0007480
comp26795_c0_seq1	GO:0007479
comp26795_c0_seq1	GO:0048749
comp26795_c0_seq1	GO:0045892
comp26858_c0_seq1	GO:0005488	zinc finger protein 2-like
comp26858_c0_seq2	GO:0005488	zinc finger protein 2-like
comp26864_c0_seq1	GO:0005576	bgbp_tenmo ame: full=beta- -glucan-binding protein short=bgbp ame: full=beta- -glucan recognition protein short= flags: precursor
comp26864_c0_seq1	GO:0042742
comp26864_c0_seq1	GO:0045088
comp26864_c0_seq2	GO:0005576	bgbp_tenmo ame: full=beta- -glucan-binding protein short=bgbp ame: full=beta- -glucan recognition protein short= flags: precursor
comp26864_c0_seq2	GO:0042742
comp26864_c0_seq2	GO:0045088
comp26864_c0_seq3	GO:0005576	bgbp_tenmo ame: full=beta- -glucan-binding protein short=bgbp ame: full=beta- -glucan recognition protein short= flags: precursor
comp26864_c0_seq3	GO:0042742
comp26864_c0_seq3	GO:0045088
comp26864_c0_seq4	GO:0005576	bgbp_tenmo ame: full=beta- -glucan-binding protein short=bgbp ame: full=beta- -glucan recognition protein short= flags: precursor
comp26864_c0_seq4	GO:0042742
comp26864_c0_seq4	GO:0045088
comp26867_c0_seq1	GO:0055085	na-k-cl cotransporter
comp26867_c0_seq1	GO:0016020
comp26906_c0_seq1	GO:0055085	probable multidrug resistance-associated protein lethal 03659
comp26906_c0_seq1	GO:0016021
comp26906_c0_seq1	GO:0042626
comp26906_c0_seq1	GO:0006200
comp26906_c0_seq1	GO:0005524
comp26906_c0_seq1	EC:3.6.1
comp26906_c0_seq1	EC:3.6.1.3
comp26906_c0_seq1	EC:3.6.1.15
comp26906_c0_seq2	GO:0055085	probable multidrug resistance-associated protein lethal 03659
comp26906_c0_seq2	GO:0016021
comp26906_c0_seq2	GO:0042626
comp26906_c0_seq2	GO:0006200
comp26906_c0_seq2	GO:0005524
comp26906_c0_seq2	EC:3.6.1
comp26906_c0_seq2	EC:3.6.1.3
comp26906_c0_seq2	EC:3.6.1.15
comp26936_c0_seq1	GO:0016773	low quality protein: transformation transcription domain-associated protein
comp26936_c0_seq1	GO:0008152
comp26937_c0_seq1	GO:0005737	sarcosine mitochondrial
comp26937_c0_seq1	GO:0006546
comp26937_c0_seq1	GO:0016491
comp26937_c0_seq1	GO:0004047
comp26937_c0_seq1	GO:0032259
comp26937_c0_seq1	GO:0055114
comp26937_c0_seq1	GO:0006563
comp26937_c0_seq1	GO:0006566
comp26937_c0_seq1	EC:2.1.2.10
comp26974_c0_seq1	GO:0006633	alkylglycerol monooxygenase
comp26974_c0_seq1	GO:0016491
comp26974_c0_seq1	GO:0005506
comp26974_c0_seq1	GO:0016021
comp26974_c0_seq1	GO:0055114
comp26974_c0_seq2	GO:0006633	alkylglycerol monooxygenase-like
comp26974_c0_seq2	GO:0016491
comp26974_c0_seq2	GO:0005506
comp26974_c0_seq2	GO:0016021
comp26974_c0_seq2	GO:0055114
comp26974_c0_seq3	GO:0006633	alkylglycerol monooxygenase
comp26974_c0_seq3	GO:0016491
comp26974_c0_seq3	GO:0005506
comp26974_c0_seq3	GO:0016021
comp26974_c0_seq3	GO:0055114
comp26974_c0_seq4	GO:0006633	alkylglycerol monooxygenase-like
comp26974_c0_seq4	GO:0016491
comp26974_c0_seq4	GO:0005506
comp26974_c0_seq4	GO:0016021
comp26974_c0_seq4	GO:0055114
comp26977_c0_seq1	GO:0006355	dna-binding protein satb1 isoform x2; uncharacterized protein loc656296 isoform x1
comp26977_c0_seq1	GO:0003700
comp26977_c0_seq1	GO:0043565
comp26977_c0_seq1	GO:0005634
comp26977_c0_seq1	GO:0005667
comp26977_c0_seq1	GO:0045449
comp26977_c0_seq2	GO:0003677	dna-binding protein satb1 isoform x2
comp27048_c0_seq1	GO:0005739	28s ribosomal protein mitochondrial
comp27097_c0_seq1	GO:0003676	zinc finger protein 271-like
comp27097_c0_seq1	GO:0046872
comp27105_c0_seq1	GO:0008536	hypothetical protein D910_03760; hypothetical protein D910_03760 [Dendroctonus ponderosae]
comp27105_c0_seq1	GO:0006886
comp27105_c0_seq1	GO:0005634
comp27170_c0_seq1	GO:0005488	transcriptional regulator crz1
comp27170_c0_seq2	GO:0005488	transcriptional regulator crz1
comp27178_c0_seq1	GO:0008152	fatty acyl- reductase cg5065
comp27182_c0_seq1	GO:0008270	protein deltex
comp27182_c0_seq2	GO:0008270	protein deltex
comp27193_c0_seq1	GO:0004842	e3 ubiquitin-protein ligase ubr2
comp27193_c0_seq1	GO:0016567
comp27193_c0_seq1	GO:0008270
comp27193_c0_seq1	GO:0030163
comp27274_c1_seq1	GO:0006355	homeobox protein hox-
comp27274_c1_seq1	GO:0003700
comp27274_c1_seq1	GO:0043565
comp27274_c1_seq1	GO:0005634
comp27274_c1_seq1	GO:0005667
comp27274_c1_seq1	GO:0045449
comp27284_c0_seq1	GO:0008152	mediator of rna polymerase ii transcription subunit 26 isoform x2
comp27284_c0_seq1	GO:0016772
comp27284_c0_seq2	GO:0008152	mediator of rna polymerase ii transcription subunit 26 isoform x4
comp27284_c0_seq2	GO:0016772
comp27286_c0_seq1	GO:0005622	inositol polyphosphate 5-phosphatase ocrl-1
comp27286_c0_seq1	GO:0046856
comp27286_c0_seq1	GO:0007165
comp27286_c0_seq2	GO:0005622	inositol polyphosphate 5-phosphatase ocrl-1
comp27286_c0_seq2	GO:0046856
comp27286_c0_seq2	GO:0007165
comp27286_c0_seq3	GO:0005622	inositol polyphosphate 5-phosphatase ocrl-1
comp27286_c0_seq3	GO:0046856
comp27286_c0_seq3	GO:0007165
comp27315_c1_seq1	GO:0000042	golgin subfamily a member 1
comp27315_c1_seq2	GO:0000042	golgin subfamily a member 1 isoform x2
comp27315_c1_seq3	GO:0000042	golgin subfamily a member 1 isoform x1
comp27318_c0_seq1	GO:0003677	mushroom body large-type kenyon cell-specific protein 1 isoform x1
comp27318_c0_seq2	GO:0003677	mushroom body large-type kenyon cell-specific protein 1 isoform x2
comp27400_c0_seq1	GO:0042302	cuticle protein cp5
comp27400_c0_seq2	GO:0042302	cuticle protein cp5
comp27459_c0_seq1	GO:0006355	engrailed isoform x1
comp27459_c0_seq1	GO:0003700
comp27459_c0_seq1	GO:0007275
comp27459_c0_seq1	GO:0005634
comp27459_c0_seq1	GO:0000976
comp27459_c0_seq1	GO:0005667
comp27459_c0_seq1	GO:0045449
comp27459_c0_seq2	GO:0006355	segmentation polarity homeobox protein engrailed
comp27459_c0_seq2	GO:0003700
comp27459_c0_seq2	GO:0007275
comp27459_c0_seq2	GO:0005634
comp27459_c0_seq2	GO:0000976
comp27459_c0_seq2	GO:0005667
comp27459_c0_seq2	GO:0045449
comp27459_c1_seq1	GO:0043565	segmentation polarity homeobox protein engrailed
comp27459_c1_seq1	GO:0007275
comp27464_c0_seq1	GO:0006355	forkhead box protein n5-like isoform x3
comp27464_c0_seq1	GO:0003700
comp27464_c0_seq1	GO:0043565
comp27464_c0_seq1	GO:0005634
comp27464_c0_seq1	GO:0005667
comp27464_c0_seq1	GO:0045449
comp27477_c0_seq1	GO:0000139	general vesicular transport factor p115 isoform x1
comp27477_c0_seq1	GO:0048280
comp27477_c0_seq1	GO:0008565
comp27477_c0_seq1	GO:0006886
comp27496_c0_seq1	GO:0045211	glutamate ionotropic kainate 1-like
comp27496_c0_seq1	GO:0030054
comp27496_c0_seq1	GO:0034220
comp27496_c0_seq1	GO:0005234
comp27496_c0_seq1	GO:0004970
comp27496_c0_seq1	GO:0016021
comp27496_c0_seq1	GO:0035235
comp27496_c0_seq1	GO:0007268
comp27525_c0_seq1	GO:0003824	alanine--glyoxylate aminotransferase mitochondrial
comp27613_c0_seq1	GO:0016070	rna-dependent rna polymerase
comp27613_c0_seq1	GO:0003824
comp27638_c0_seq2	GO:0044260	peptidyl-prolyl cis-trans isomerase-like 6
comp27638_c0_seq2	GO:0044238
comp27643_c1_seq1	GO:0004683	br serine threonine-protein
comp27643_c1_seq1	GO:0006468
comp27643_c1_seq1	GO:0005524
comp27643_c1_seq1	GO:0009069
comp27643_c1_seq1	EC:2.7.11
comp27643_c1_seq1	EC:2.7.11.17
comp27643_c1_seq2	GO:0004683	br serine threonine-protein
comp27643_c1_seq2	GO:0006468
comp27643_c1_seq2	GO:0005524
comp27643_c1_seq2	GO:0009069
comp27643_c1_seq2	EC:2.7.11
comp27643_c1_seq2	EC:2.7.11.17
comp27713_c1_seq1	GO:0016491	cytochrome p450 6k1
comp27713_c1_seq1	GO:0005488
comp27723_c0_seq1	GO:0016021	probable g-protein coupled receptor -like
comp27723_c0_seq1	GO:0007186
comp27723_c0_seq1	GO:0004930
comp27729_c0_seq1	GO:0044699	probable cation-transporting atpase 13a3-like
comp27729_c0_seq2	GO:0006812	cation-transporting atpase 13a3
comp27729_c0_seq2	GO:0055085
comp27729_c0_seq2	GO:0016887
comp27729_c0_seq2	GO:0005488
comp27729_c0_seq2	EC:3.6.1
comp27729_c0_seq2	EC:3.6.1.3
comp27729_c0_seq2	EC:3.6.1.15
comp27738_c0_seq1	GO:0005215	facilitated trehalose transporter tret1-2 homolog
comp27738_c0_seq1	GO:0006810
comp27760_c0_seq1	GO:0006633	acyl- delta desaturase
comp27760_c0_seq1	GO:0016717
comp27760_c0_seq1	GO:0016021
comp27760_c0_seq1	GO:0055114
comp27760_c0_seq1	EC:1.14.19
comp27760_c0_seq2	GO:0006633	acyl- delta desaturase
comp27760_c0_seq2	GO:0016717
comp27760_c0_seq2	GO:0016021
comp27760_c0_seq2	GO:0055114
comp27760_c0_seq2	EC:1.14.19
comp27773_c0_seq1	GO:0004842	ubiquitin-conjugating enzyme e2-32 kda
comp27773_c0_seq1	GO:0016567
comp27789_c0_seq1	GO:0030170	probable low-specificity l-threonine aldolase 2 isoform x1
comp27789_c0_seq1	GO:0006520
comp27789_c0_seq1	GO:0016829
comp27789_c0_seq2	GO:0030170	probable low-specificity l-threonine aldolase 2 isoform x1
comp27789_c0_seq2	GO:0006520
comp27789_c0_seq2	GO:0016829
comp27789_c0_seq3	GO:0030170	probable low-specificity l-threonine aldolase 2 isoform x1
comp27789_c0_seq3	GO:0006520
comp27789_c0_seq3	GO:0016829
comp27789_c0_seq4	GO:0030170	probable low-specificity l-threonine aldolase 2 isoform x1
comp27789_c0_seq4	GO:0006520
comp27789_c0_seq4	GO:0016829
comp27814_c0_seq1	GO:0020037	cytochrome p450
comp27814_c0_seq1	GO:0016705
comp27814_c0_seq1	GO:0004497
comp27814_c0_seq1	GO:0005506
comp27814_c0_seq1	GO:0055114
comp27847_c0_seq1	GO:0006508	carboxypeptidase m isoform x2
comp27847_c0_seq1	GO:0004181
comp27847_c0_seq1	GO:0008270
comp27847_c0_seq1	EC:3.4.17
comp27847_c0_seq2	GO:0006508	carboxypeptidase m isoform x2
comp27847_c0_seq2	GO:0004181
comp27847_c0_seq2	GO:0008270
comp27847_c0_seq2	EC:3.4.17
comp27847_c0_seq3	GO:0006508	carboxypeptidase m isoform x2
comp27847_c0_seq3	GO:0004181
comp27847_c0_seq3	GO:0008270
comp27847_c0_seq3	EC:3.4.17
comp27847_c0_seq4	GO:0006508	carboxypeptidase m isoform x2
comp27847_c0_seq4	GO:0004181
comp27847_c0_seq4	GO:0008270
comp27847_c0_seq4	EC:3.4.17
comp27847_c0_seq5	GO:0006508	carboxypeptidase m isoform x1
comp27847_c0_seq5	GO:0004181
comp27847_c0_seq5	GO:0008270
comp27847_c0_seq5	EC:3.4.17
comp27847_c0_seq6	GO:0006508	carboxypeptidase m isoform x2
comp27847_c0_seq6	GO:0004181
comp27847_c0_seq6	GO:0008270
comp27847_c0_seq6	EC:3.4.17
comp27847_c0_seq7	GO:0006508	carboxypeptidase m isoform x1
comp27847_c0_seq7	GO:0004181
comp27847_c0_seq7	GO:0008270
comp27847_c0_seq7	EC:3.4.17
comp27847_c0_seq8	GO:0006508	carboxypeptidase m isoform x2
comp27847_c0_seq8	GO:0004181
comp27847_c0_seq8	GO:0008270
comp27847_c0_seq8	EC:3.4.17
comp27847_c0_seq9	GO:0006508	carboxypeptidase m isoform x2
comp27847_c0_seq9	GO:0004181
comp27847_c0_seq9	GO:0008270
comp27847_c0_seq9	EC:3.4.17
comp27847_c0_seq10	GO:0006508	carboxypeptidase m isoform x2
comp27847_c0_seq10	GO:0004181
comp27847_c0_seq10	GO:0008270
comp27847_c0_seq10	EC:3.4.17
comp27849_c0_seq1	GO:0046872	e3 ubiquitin-protein ligase lrsam1
comp27849_c0_seq3	GO:0046872	e3 ubiquitin-protein ligase lrsam1-like
comp27849_c0_seq4	GO:0046872	e3 ubiquitin-protein ligase lrsam1-like
comp27854_c0_seq1	GO:0006259	tyrosine recombinase; uncharacterized protein loc103314505
comp27854_c0_seq2	GO:0006259	tyrosine recombinase; uncharacterized protein loc103314505
comp27857_c1_seq1	GO:0006072	glycerol-3-phosphate mitochondrial isoform x1
comp27857_c1_seq1	GO:0005509
comp27857_c1_seq1	GO:0004368
comp27857_c1_seq1	GO:0009331
comp27857_c1_seq1	GO:0055114
comp27857_c1_seq1	GO:0006118
comp27857_c1_seq1	GO:0046486
comp27857_c1_seq1	EC:1.1.5.3
comp27866_c0_seq1	GO:0008152	pol-like protein
comp27882_c0_seq1	GO:0016811	protein n-terminal glutamine amidohydrolase isoform x2
comp27882_c0_seq1	GO:0006807
comp27898_c0_seq1	GO:0005488	reverse transcriptase-like protein
comp27910_c0_seq1	GO:0008152	n-acetylglucosamine-6-sulfatase-like isoform x1
comp27910_c0_seq1	GO:0008484
comp27910_c0_seq2	GO:0005764	PREDICTED: N-acetylglucosamine-6-sulfatase-like; PREDICTED: N-acetylglucosamine-6-sulfatase-like [Tribolium castaneum]
comp27910_c0_seq2	GO:0008449
comp27910_c0_seq2	GO:0006027
comp27910_c0_seq2	EC:3.1.6.14
comp27911_c0_seq1	GO:0008152	hypothetical protein CAPTEDRAFT_23017, partial; hypothetical protein CAPTEDRAFT_23017, partial [Capitella teleta]
comp27911_c0_seq2	GO:0008152	PREDICTED: uncharacterized protein LOC103311982; uncharacterized protein loc103311982
comp27917_c0_seq1	GO:0005488	hypothetical protein TcasGA2_TC016103; uncharacterized protein loc103308181
comp27922_c0_seq2	GO:0005622	PREDICTED: calpain-7; PREDICTED: calpain-7 [Tribolium castaneum]
comp27922_c0_seq2	GO:0006508
comp27922_c0_seq2	GO:0004198
comp27922_c0_seq2	EC:3.4.22
comp27922_c0_seq2	EC:3.4
comp27922_c0_seq4	GO:0005622	PREDICTED: calpain-7; PREDICTED: calpain-7 [Tribolium castaneum]
comp27922_c0_seq4	GO:0006508
comp27922_c0_seq4	GO:0004198
comp27922_c0_seq4	EC:3.4.22
comp27922_c0_seq4	EC:3.4
comp27926_c0_seq1	GO:0005737	unknown; unknown [Dendroctonus ponderosae]
comp27926_c0_seq1	GO:0046835
comp27926_c0_seq1	GO:0005524
comp27926_c0_seq1	GO:0006012
comp27926_c0_seq1	GO:0004335
comp27926_c0_seq1	EC:2.7.1.6
comp27944_c0_seq2	GO:0003824	spermatogenesis-associated protein 20
comp27944_c0_seq2	GO:0008152
comp27949_c0_seq1	GO:0003676	hypothetical protein EAI_03230; uncharacterized protein loc103573844
comp27949_c0_seq1	GO:0090501
comp27949_c0_seq1	GO:0003824
comp27949_c0_seq2	GO:0044260	PREDICTED: uncharacterized protein LOC103314507; uncharacterized protein loc103314507
comp27949_c0_seq2	GO:0090305
comp27949_c0_seq2	GO:0003676
comp27949_c0_seq2	GO:0003824
comp27983_c0_seq1	GO:0008152	endonuclease-reverse transcriptase
comp28019_c0_seq1	GO:0004672	cyclin-dependent kinase-like 4 isoform x1
comp28019_c0_seq1	GO:0000166
comp28019_c0_seq2	GO:0004672	cyclin-dependent kinase-like 4 isoform x2
comp28019_c0_seq2	GO:0000166
comp28022_c0_seq1	GO:0007186	octopamine tyramine receptor 2
comp28022_c0_seq1	GO:0004930
comp28034_c0_seq1	GO:0044763	rho guanine nucleotide exchange factor 11 isoform x4
comp28034_c0_seq1	GO:0050794
comp28034_c0_seq2	GO:0044763	rho guanine nucleotide exchange factor 11 isoform x1
comp28034_c0_seq2	GO:0050794
comp28038_c0_seq1	GO:0006357	mediator of rna polymerase ii transcription subunit 15-like
comp28038_c0_seq1	GO:0001104
comp28038_c0_seq1	GO:0016592
comp28049_c0_seq1	GO:0005789	nadph--cytochrome p450 reductase isoform x2
comp28049_c0_seq1	GO:0003958
comp28049_c0_seq1	GO:0005506
comp28049_c0_seq1	GO:0010181
comp28049_c0_seq1	GO:0055114
comp28049_c0_seq1	GO:0006118
comp28049_c0_seq1	EC:1.6.2.4
comp28049_c0_seq2	GO:0005789	nadph--cytochrome p450 reductase isoform x2
comp28049_c0_seq2	GO:0003958
comp28049_c0_seq2	GO:0005506
comp28049_c0_seq2	GO:0010181
comp28049_c0_seq2	GO:0055114
comp28049_c0_seq2	GO:0006118
comp28049_c0_seq2	EC:1.6.2.4
comp28052_c0_seq1	GO:0006468	tyrosine-protein kinase transmembrane receptor ror-like
comp28052_c0_seq1	GO:0004713
comp28052_c0_seq1	GO:0000166
comp28052_c0_seq1	GO:0016020
comp28052_c0_seq1	EC:2.7.10
comp28052_c0_seq2	GO:0006468	tyrosine-protein kinase transmembrane receptor ror-like
comp28052_c0_seq2	GO:0004713
comp28052_c0_seq2	GO:0000166
comp28052_c0_seq2	GO:0016020
comp28052_c0_seq2	EC:2.7.10
comp28081_c0_seq1	GO:0005622	alpha-tocopherol transfer
comp28081_c0_seq1	GO:0006810
comp28081_c0_seq1	GO:0005215
comp28108_c0_seq2	GO:0005488	longitudinals lacking isoforms a b d l
comp28115_c0_seq1	GO:0006468	dual specificity mitogen-activated protein kinase kinase 7
comp28115_c0_seq1	GO:0005524
comp28115_c0_seq1	GO:0004674
comp28115_c0_seq1	GO:0009069
comp28115_c0_seq1	EC:2.7.11
comp28122_c0_seq1	GO:0051536	agap000179-pa-like protein
comp28122_c0_seq1	GO:0009113
comp28122_c0_seq1	GO:0046872
comp28122_c0_seq1	GO:0009116
comp28122_c0_seq1	GO:0004044
comp28122_c0_seq1	GO:0006189
comp28122_c0_seq1	GO:0006536
comp28122_c0_seq1	GO:0006541
comp28122_c0_seq1	EC:2.4.2.14
comp28133_c0_seq1	GO:0005975	aldose 1-epimerase
comp28133_c0_seq1	GO:0016853
comp28133_c0_seq2	GO:0005975	aldose 1-epimerase-like isoform x1
comp28133_c0_seq2	GO:0016853
comp28141_c2_seq1	GO:0090304	endonuclease-reverse transcriptase
comp28141_c2_seq1	GO:0003824
comp28142_c0_seq2	GO:0005975	chitin deacetylase 5 isoform x8
comp28142_c0_seq2	GO:0005576
comp28142_c0_seq2	GO:0008061
comp28142_c0_seq2	GO:0016810
comp28142_c0_seq2	GO:0006030
comp28164_c0_seq1	GO:0016199	lola protein isoform j
comp28164_c0_seq1	GO:0031987
comp28164_c0_seq1	GO:0001964
comp28164_c0_seq1	GO:0005515
comp28164_c0_seq1	GO:0048813
comp28164_c0_seq1	GO:0008406
comp28164_c0_seq1	GO:0007464
comp28164_c0_seq1	GO:0006355
comp28164_c0_seq1	GO:0045476
comp28164_c0_seq1	GO:0002121
comp28164_c0_seq1	GO:0019730
comp28164_c0_seq1	GO:0045467
comp28164_c0_seq1	GO:0005634
comp28164_c0_seq1	GO:0048854
comp28190_c0_seq1	GO:0051260	btb poz domain-containing protein kctd3
comp28218_c0_seq1	GO:0016020	facilitated trehalose transporter tret1
comp28218_c0_seq1	GO:0006810
comp28218_c0_seq1	GO:0022857
comp28218_c1_seq1	GO:0016021	facilitated trehalose transporter tret1
comp28218_c1_seq1	GO:0022891
comp28218_c1_seq1	GO:0055085
comp28218_c1_seq2	GO:0016021	facilitated trehalose transporter tret1
comp28218_c1_seq2	GO:0022891
comp28218_c1_seq2	GO:0055085
comp28234_c0_seq1	GO:0003676	transcription termination factor 2-like
comp28238_c0_seq2	GO:0005488	zinc finger protein 665-like
comp28239_c0_seq1	GO:0016740	beta- -galactosyltransferase 5
comp28239_c0_seq2	GO:0016740	beta- -galactosyltransferase 5
comp28249_c0_seq1	GO:0034968	histone-lysine n-methyltransferase setd1
comp28249_c0_seq1	GO:0003676
comp28249_c0_seq1	GO:0018024
comp28249_c0_seq1	GO:0005634
comp28249_c0_seq1	GO:0000166
comp28249_c0_seq1	GO:0006554
comp28249_c0_seq1	EC:2.1.1.43
comp28249_c0_seq1	EC:2.1.1
comp28250_c0_seq1	GO:0006810	atp-binding cassette transporter
comp28250_c0_seq1	GO:0044763
comp28250_c0_seq1	GO:0016887
comp28250_c0_seq1	GO:0000166
comp28250_c0_seq1	GO:0008152
comp28250_c0_seq1	EC:3.6.1
comp28250_c0_seq1	EC:3.6.1.3
comp28250_c0_seq1	EC:3.6.1.15
comp28262_c0_seq1	GO:0006811	cytochrome c oxidase subunit mitochondrial
comp28262_c0_seq2	GO:0006811	cytochrome c oxidase subunit mitochondrial-like
comp28302_c0_seq1	GO:0043229	rna-directed dna polymerase from transposon x- partial
comp28303_c0_seq1	GO:0016301	ribokinase-like isoform x1
comp28303_c0_seq1	GO:0005975
comp28303_c0_seq1	GO:0016773
comp28303_c0_seq1	GO:0016310
comp28317_c0_seq1	GO:0004519	endonuclease-reverse transcriptase
comp28317_c0_seq1	GO:0003964
comp28317_c0_seq1	GO:0090305
comp28317_c0_seq1	GO:0006278
comp28317_c0_seq1	GO:0003723
comp28317_c0_seq1	EC:3.1
comp28317_c0_seq1	EC:2.7.7.49
comp28325_c0_seq1	GO:0003990	acetylcholinesterase 1
comp28325_c0_seq1	GO:0046486
comp28325_c0_seq1	EC:3.1.1.8
comp28325_c0_seq1	EC:3.1.1.7
comp28325_c0_seq1	EC:3.1.1.1
comp28325_c0_seq2	GO:0003990	acetylcholinesterase 1
comp28325_c0_seq2	GO:0046486
comp28325_c0_seq2	EC:3.1.1.8
comp28325_c0_seq2	EC:3.1.1.7
comp28325_c0_seq2	EC:3.1.1.1
comp28326_c0_seq1	GO:0008270	PREDICTED: uncharacterized protein LOC100142044; uncharacterized protein loc100142044
comp28326_c0_seq1	GO:0003676
comp28326_c0_seq2	GO:0006260	PREDICTED: uncharacterized protein LOC100867677 isoform 1; uncharacterized protein loc100142044
comp28326_c0_seq2	GO:0003677
comp28326_c0_seq2	GO:0005524
comp28326_c0_seq2	GO:0051103
comp28326_c0_seq2	GO:0008270
comp28326_c0_seq2	GO:0003910
comp28326_c0_seq2	GO:0006310
comp28326_c0_seq2	EC:6.5.1
comp28326_c0_seq2	EC:6.5.1.1
comp28351_c0_seq1	GO:0004871	neuropeptide receptor a17
comp28351_c0_seq1	GO:0007186
comp28351_c0_seq2	GO:0004871	neuropeptide receptor a17
comp28351_c0_seq2	GO:0007186
comp28358_c0_seq1	GO:0008152	leucine-rich transmembrane
comp28358_c0_seq1	GO:0016787
comp28363_c0_seq1	GO:0005509	calbindin-32 isoform x2
comp28378_c0_seq1	GO:0044763	adenylate cyclase type 9 isoform x1
comp28378_c0_seq1	GO:0016829
comp28378_c0_seq1	GO:0016020
comp28388_c0_seq1	GO:0006370	mrna cap guanine-n7 methyltransferase
comp28388_c0_seq1	GO:0004482
comp28388_c0_seq1	GO:0080009
comp28388_c0_seq1	GO:0003723
comp28388_c0_seq1	GO:0036265
comp28388_c0_seq1	GO:0005634
comp28388_c0_seq1	EC:2.1.1.56
comp28388_c0_seq1	EC:2.1.1
comp28388_c0_seq2	GO:0006370	mrna cap guanine-n7 methyltransferase
comp28388_c0_seq2	GO:0004482
comp28388_c0_seq2	GO:0080009
comp28388_c0_seq2	GO:0036265
comp28388_c0_seq2	GO:0005634
comp28388_c0_seq2	EC:2.1.1.56
comp28388_c0_seq2	EC:2.1.1
comp28388_c0_seq3	GO:0006370	mrna cap guanine-n7 methyltransferase
comp28388_c0_seq3	GO:0004482
comp28388_c0_seq3	GO:0080009
comp28388_c0_seq3	GO:0003723
comp28388_c0_seq3	GO:0036265
comp28388_c0_seq3	GO:0005634
comp28388_c0_seq3	EC:2.1.1.56
comp28388_c0_seq3	EC:2.1.1
comp28388_c0_seq4	GO:0006370	mrna cap guanine-n7 methyltransferase
comp28388_c0_seq4	GO:0004482
comp28388_c0_seq4	GO:0080009
comp28388_c0_seq4	GO:0003723
comp28388_c0_seq4	GO:0036265
comp28388_c0_seq4	GO:0005634
comp28388_c0_seq4	EC:2.1.1.56
comp28388_c0_seq4	EC:2.1.1
comp28409_c0_seq1	GO:0005509	follistatin-related protein 5-like
comp28409_c1_seq1	GO:0005509	follistatin-related protein 5-like
comp28433_c0_seq1	GO:0004672	mitogen-activated protein kinase kinase kinase 13 isoform x1
comp28443_c0_seq1	GO:0016021	transmembrane protein 104 homolog
comp28445_c0_seq1	GO:0003677	jerky protein homolog-like
comp28462_c1_seq1	GO:0006081	PREDICTED: synaptotagmin-15; PREDICTED: synaptotagmin-15 [Tribolium castaneum]
comp28462_c1_seq1	GO:0055114
comp28462_c1_seq1	GO:0004030
comp28462_c1_seq1	GO:0006094
comp28462_c1_seq1	GO:0006096
comp28462_c1_seq1	GO:0006547
comp28462_c1_seq1	GO:0006558
comp28462_c1_seq1	GO:0006570
comp28462_c1_seq1	EC:1.2.1.5
comp28469_c0_seq1	GO:0016021	ecdysis triggering hormone receptor isoform b
comp28469_c0_seq1	GO:0007186
comp28469_c0_seq1	GO:0004930
comp28469_c0_seq2	GO:0016021	ecdysis triggering hormone receptor isoform a
comp28469_c0_seq2	GO:0007186
comp28469_c0_seq2	GO:0004930
comp28477_c0_seq1	GO:0004672	serine threonine-protein kinase tbk1
comp28477_c0_seq1	GO:0006468
comp28477_c0_seq1	GO:0005524
comp28483_c0_seq1	GO:0016021	chitin synthase 1 isoform x1
comp28483_c0_seq1	GO:0004100
comp28483_c0_seq1	GO:0006031
comp28483_c0_seq1	EC:2.4.1.16
comp28483_c0_seq1	EC:2.4.1
comp28483_c0_seq2	GO:0016021	chitin synthase 1 isoform x1
comp28483_c0_seq2	GO:0004100
comp28483_c0_seq2	GO:0006031
comp28483_c0_seq2	EC:2.4.1.16
comp28483_c0_seq2	EC:2.4.1
comp28484_c0_seq2	GO:0008237	isoform a
comp28484_c0_seq3	GO:0004222	hypothetical protein D910_08559; hypothetical protein D910_08559 [Dendroctonus ponderosae]
comp28484_c0_seq3	GO:0006508
comp28484_c0_seq3	EC:3.4.24
comp28484_c0_seq4	GO:0008237	hypothetical protein YQE_09689, partial; hypothetical protein YQE_09689, partial [Dendroctonus ponderosae]
comp28518_c0_seq1	GO:0005488	apterous a
comp28520_c0_seq1	GO:0005488	longitudinals lacking isoform 5
comp28543_c1_seq1	GO:0043170	integrase; integrase [Tribolium castaneum]
comp28543_c1_seq1	GO:0044238
comp28560_c0_seq1	GO:0006811	pickpocket protein 28-like
comp28560_c0_seq3	GO:0006811	pickpocket protein 28-like
comp28596_c0_seq1	GO:0008152	long-chain fatty acid transport protein 4-like
comp28596_c0_seq1	GO:0003824
comp28626_c0_seq1	GO:0004683	map kinase-activated protein kinase 2
comp28626_c0_seq1	GO:0006468
comp28626_c0_seq1	GO:0005524
comp28626_c0_seq1	GO:0009069
comp28626_c0_seq1	EC:2.7.11
comp28626_c0_seq1	EC:2.7.11.17
comp28626_c0_seq2	GO:0004683	map kinase-activated protein kinase 2
comp28626_c0_seq2	GO:0006468
comp28626_c0_seq2	GO:0005524
comp28626_c0_seq2	GO:0009069
comp28626_c0_seq2	EC:2.7.11
comp28626_c0_seq2	EC:2.7.11.17
comp28626_c0_seq3	GO:0004683	map kinase-activated protein kinase 2
comp28626_c0_seq3	GO:0006468
comp28626_c0_seq3	GO:0005524
comp28626_c0_seq3	GO:0009069
comp28626_c0_seq3	EC:2.7.11
comp28626_c0_seq3	EC:2.7.11.17
comp28626_c0_seq4	GO:0004683	map kinase-activated protein kinase 2
comp28626_c0_seq4	GO:0006468
comp28626_c0_seq4	GO:0005524
comp28626_c0_seq4	GO:0009069
comp28626_c0_seq4	EC:2.7.11
comp28626_c0_seq4	EC:2.7.11.17
comp28630_c0_seq1	GO:0016491	cytochrome p450-like protein
comp28630_c0_seq1	GO:0005488
comp28630_c0_seq3	GO:0016491	cytochrome p450-like protein
comp28630_c0_seq3	GO:0005488
comp28630_c1_seq1	GO:0020037	cytochrome p450-like protein
comp28630_c1_seq1	GO:0016705
comp28630_c1_seq1	GO:0004497
comp28630_c1_seq1	GO:0005506
comp28630_c1_seq1	GO:0055114
comp28643_c1_seq1	GO:0046872	transcription factor collier isoform x3
comp28643_c1_seq1	GO:0006355
comp28643_c1_seq1	GO:0003677
comp28643_c1_seq1	GO:0046983
comp28643_c1_seq1	GO:0007275
comp28643_c1_seq1	GO:0005634
comp28643_c2_seq1	GO:0005488	knot; knot [Tribolium castaneum]
comp28707_c0_seq1	GO:0006468	serine threonine-protein kinase rio2
comp28707_c0_seq1	GO:0005524
comp28707_c0_seq1	GO:0004674
comp28707_c0_seq1	GO:0009069
comp28707_c0_seq1	EC:2.7.11
comp28722_c0_seq1	GO:0016020	hypothetical protein TcasGA2_TC009526; uncharacterized protein loc658216
comp28722_c0_seq1	GO:0007186
comp28722_c0_seq1	GO:0004888
comp28723_c0_seq1	GO:0009987	sun domain-containing protein 2
comp28723_c0_seq1	GO:0051179
comp28723_c0_seq1	GO:0044699
comp28723_c0_seq1	GO:0044428
comp28726_c0_seq1	GO:0006479	protein arginine n-methyltransferase 5
comp28726_c0_seq1	GO:0008168
comp28726_c0_seq2	GO:0006479	protein arginine n-methyltransferase 5
comp28726_c0_seq2	GO:0008168
comp28731_c0_seq1	GO:0016747	fatty acid beta-oxidation complex subunit beta
comp28731_c0_seq1	GO:0008152
comp28744_c0_seq1	GO:0005488	rna-directed dna polymerase from mobile element partial
comp28745_c0_seq1	GO:0016881	baculoviral iap repeat-containing protein 6 isoform x4
comp28745_c0_seq1	GO:0008152
comp28757_c0_seq1	GO:0005509	calcium uptake protein 1 mitochondrial isoform x2
comp28757_c0_seq2	GO:0005509	calcium uptake protein 1 mitochondrial isoform x2
comp28764_c0_seq1	GO:0046872	nipped-b-like protein b
comp28781_c0_seq1	GO:0008270	myb-like protein x
comp28781_c0_seq1	GO:0003676
comp28785_c0_seq1	GO:0030246	er membrane protein complex subunit 7 homolog
comp28800_c1_seq1	GO:0016740	histone-lysine n-methyltransferase setmar
comp28810_c0_seq1	GO:0016772	inhibitor of nuclear factor kappa-b kinase subunit beta- partial
comp28810_c0_seq2	GO:0016772	inhibitor of nuclear factor kappa-b kinase subunit beta- partial
comp28810_c0_seq3	GO:0016772	inhibitor of nuclear factor kappa-b kinase subunit beta- partial
comp28818_c0_seq1	GO:0006355	homeobox protein extradenticle- partial
comp28818_c0_seq1	GO:0003700
comp28818_c0_seq1	GO:0043565
comp28818_c0_seq1	GO:0005634
comp28818_c0_seq1	GO:0005667
comp28818_c0_seq1	GO:0045449
comp28818_c0_seq2	GO:0006355	agap004696-pa-like protein
comp28818_c0_seq2	GO:0003700
comp28818_c0_seq2	GO:0043565
comp28818_c0_seq2	GO:0005634
comp28818_c0_seq2	GO:0005667
comp28818_c0_seq2	GO:0045449
comp28821_c0_seq1	GO:0003676	rna-binding protein 25 isoform x4
comp28821_c0_seq1	GO:0006397
comp28821_c0_seq1	GO:0000166
comp28847_c0_seq1	GO:0004713	activated cdc42 kinase 1
comp28847_c0_seq1	GO:0018108
comp28847_c0_seq1	GO:0005524
comp28847_c0_seq1	EC:2.7.10
comp28852_c0_seq1	GO:0016020	nadh-ubiquinone oxidoreductase 75 kda mitochondrial
comp28852_c0_seq1	GO:0009055
comp28852_c0_seq1	GO:0051536
comp28852_c0_seq1	GO:0008137
comp28852_c0_seq1	GO:0006118
comp28852_c0_seq1	GO:0006120
comp28852_c0_seq1	GO:0006744
comp28852_c0_seq1	GO:0006814
comp28852_c0_seq1	GO:0015992
comp28852_c0_seq1	EC:1.6.99.5
comp28852_c0_seq1	EC:1.6.99.3
comp28852_c0_seq1	EC:1.6.5.3
comp28867_c0_seq1	GO:0046872	inhibitor of growth protein 3 isoform x2
comp28872_c0_seq1	GO:0005488	PREDICTED: uncharacterized protein LOC100142210; uncharacterized protein loc100142210
comp28886_c0_seq1	GO:0051537	mitochondrial import inner membrane translocase subunit tim16
comp28886_c0_seq1	GO:0030150
comp28886_c0_seq1	GO:0005744
comp28886_c0_seq1	GO:0005634
comp28886_c0_seq2	GO:0051537	cdgsh iron-sulfur domain-containing protein mitochondrial
comp28886_c0_seq2	GO:0030150
comp28886_c0_seq2	GO:0005744
comp28886_c0_seq2	GO:0005634
comp28886_c0_seq3	GO:0051537	mitochondrial import inner membrane translocase subunit tim16
comp28886_c0_seq3	GO:0030150
comp28886_c0_seq3	GO:0005744
comp28886_c0_seq3	GO:0005634
comp28886_c0_seq4	GO:0051537	cdgsh iron-sulfur domain-containing protein mitochondrial
comp28886_c0_seq4	GO:0030150
comp28886_c0_seq4	GO:0005744
comp28886_c0_seq4	GO:0005634
comp28889_c0_seq1	GO:0005488	hypothetical protein D910_00461; hypothetical protein D910_00461 [Dendroctonus ponderosae]
comp28898_c0_seq1	GO:0016459	myosin 1a isoform x1
comp28898_c0_seq1	GO:0005524
comp28898_c0_seq1	GO:0003774
comp28898_c0_seq1	GO:0008152
comp28898_c0_seq1	EC:3.6.1
comp28898_c0_seq1	EC:3.6.1.15
comp28898_c0_seq2	GO:0016459	myosin 1a isoform x1
comp28898_c0_seq2	GO:0005524
comp28898_c0_seq2	GO:0003774
comp28898_c0_seq2	GO:0008152
comp28898_c0_seq2	EC:3.6.1
comp28898_c0_seq2	EC:3.6.1.15
comp28907_c0_seq1	GO:0006355	transcription factor
comp28907_c0_seq1	GO:0003700
comp28907_c0_seq1	GO:0043565
comp28907_c0_seq1	GO:0005634
comp28907_c0_seq1	GO:0005667
comp28907_c0_seq1	GO:0045449
comp28916_c0_seq1	GO:0016459	myosin-viia-like isoform x1
comp28916_c0_seq1	GO:0005524
comp28916_c0_seq1	GO:0003774
comp28916_c0_seq1	GO:0008152
comp28916_c0_seq1	EC:3.6.1
comp28916_c0_seq1	EC:3.6.1.15
comp28933_c0_seq1	GO:0006270	cell division control protein 45 homolog
comp28946_c0_seq1	GO:0004672	cyclin-dependent kinase 12 isoform x3
comp28946_c0_seq1	GO:0000166
comp28946_c0_seq2	GO:0004672	cyclin-dependent kinase 12 isoform x2
comp28946_c0_seq2	GO:0000166
comp28957_c0_seq1	GO:0006357	mediator of rna polymerase ii transcription subunit 17 isoform x1
comp28957_c0_seq1	GO:0001104
comp28957_c0_seq1	GO:0016592
comp28968_c0_seq1	GO:0016491	alpha-aminoadipic semialdehyde mitochondrial isoform x1
comp28968_c0_seq1	GO:0055114
comp28968_c0_seq2	GO:0016491	alpha-aminoadipic semialdehyde mitochondrial isoform x1
comp28968_c0_seq2	GO:0055114
comp28968_c0_seq3	GO:0016491	alpha-aminoadipic semialdehyde mitochondrial isoform x1
comp28968_c0_seq3	GO:0055114
comp28971_c0_seq1	GO:0090304	pol-like protein
comp28971_c0_seq2	GO:0090304	pol-like protein
comp28982_c1_seq1	GO:0042450	argininosuccinate lyase
comp28982_c1_seq1	GO:0004056
comp28982_c1_seq1	GO:0006522
comp28982_c1_seq1	GO:0006531
comp28982_c1_seq1	GO:0006560
comp28982_c1_seq1	EC:4.3.2.1
comp28982_c1_seq2	GO:0042450	argininosuccinate lyase
comp28982_c1_seq2	GO:0004056
comp28982_c1_seq2	GO:0006522
comp28982_c1_seq2	GO:0006531
comp28982_c1_seq2	GO:0006560
comp28982_c1_seq2	EC:4.3.2.1
comp28982_c1_seq3	GO:0042450	argininosuccinate lyase
comp28982_c1_seq3	GO:0004056
comp28982_c1_seq3	GO:0006522
comp28982_c1_seq3	GO:0006531
comp28982_c1_seq3	GO:0006560
comp28982_c1_seq3	EC:4.3.2.1
comp28982_c1_seq4	GO:0042450	argininosuccinate lyase
comp28982_c1_seq4	GO:0004056
comp28982_c1_seq4	GO:0006522
comp28982_c1_seq4	GO:0006531
comp28982_c1_seq4	GO:0006560
comp28982_c1_seq4	EC:4.3.2.1
comp28989_c0_seq1	GO:0008146	heparan sulfate glucosamine 3-o-sulfotransferase 3b1 isoform x1
comp28989_c0_seq1	GO:0008152
comp28992_c0_seq1	GO:0016020	galactosylgalactosylxylosylprotein 3-beta-glucuronosyltransferase i
comp28992_c0_seq1	GO:0015018
comp28992_c0_seq1	GO:0030206
comp28992_c0_seq1	EC:2.4.1.17
comp28992_c0_seq1	EC:2.4.1.135
comp28994_c0_seq1	GO:0016787	serine protease 13
comp29003_c0_seq1	GO:0016020	transmembrane protein 63a
comp29017_c0_seq2	GO:0008152	fumarylacetoacetate hydrolase domain-containing protein
comp29017_c0_seq2	GO:0016787
comp29020_c0_seq1	GO:0005488	cytochrome b5-related protein
comp29026_c0_seq1	GO:0016020	sortilin-related receptor-like
comp29029_c0_seq2	GO:0046872	copia partial; uncharacterized protein loc103316531
comp29035_c1_seq1	GO:0005524	iq and aaa domain-containing protein 1-like isoform x2
comp29044_c0_seq1	GO:0008152	8-oxo-dgdp phosphatase nudt18
comp29044_c0_seq1	GO:0016787
comp29047_c0_seq2	GO:0016491	sepiapterin reductase
comp29047_c0_seq2	GO:0008152
comp29049_c0_seq1	GO:0090304	reverse transcriptase
comp29049_c0_seq1	GO:0003824
comp29054_c0_seq1	GO:0016021	adiponectin receptor protein isoform x1
comp29056_c0_seq1	GO:0008440	inositol-trisphosphate 3-kinase
comp29056_c0_seq1	GO:0016310
comp29056_c0_seq1	EC:2.7.1.127
comp29056_c0_seq2	GO:0008440	inositol-trisphosphate 3-kinase a-like
comp29056_c0_seq2	GO:0016310
comp29056_c0_seq2	EC:2.7.1.127
comp29056_c0_seq3	GO:0008440	inositol-trisphosphate 3-kinase a-like
comp29056_c0_seq3	GO:0016310
comp29056_c0_seq3	EC:2.7.1.127
comp29056_c0_seq4	GO:0008440	inositol-trisphosphate 3-kinase a-like
comp29056_c0_seq4	GO:0016310
comp29056_c0_seq4	EC:2.7.1.127
comp29116_c1_seq1	GO:0005509	calcyphosin-like protein
comp29117_c0_seq1	GO:0016020	probable g-protein coupled receptor 158 isoform x1
comp29117_c0_seq1	GO:0004871
comp29117_c0_seq1	GO:0007165
comp29117_c0_seq2	GO:0016020	probable g-protein coupled receptor 158 isoform x1
comp29117_c0_seq2	GO:0004871
comp29117_c0_seq2	GO:0007165
comp29118_c0_seq1	GO:0005861	troponin i isoform x10
comp29118_c0_seq2	GO:0005861	troponin i
comp29118_c0_seq3	GO:0005861	troponin i isoform x9
comp29118_c0_seq4	GO:0005861	troponin i isoform x9
comp29147_c0_seq3	GO:0003676	low quality protein: angiogenic factor with g patch and fha domains 1-like
comp29149_c0_seq1	GO:0016798	beta-hexosaminidase b
comp29149_c0_seq2	GO:0016798	beta-hexosaminidase b
comp29151_c0_seq2	GO:0016491	short-chain dehydrogenase
comp29151_c0_seq2	GO:0055114
comp29162_c0_seq3	GO:0006355	aristaless-related homeobox protein
comp29162_c0_seq3	GO:0003700
comp29162_c0_seq3	GO:0043565
comp29162_c0_seq3	GO:0005634
comp29162_c0_seq3	GO:0005667
comp29162_c0_seq3	GO:0045449
comp29165_c0_seq1	GO:0050660	trna-dihydrouridine synthase
comp29165_c0_seq1	GO:0002943
comp29165_c0_seq1	GO:0017150
comp29165_c0_seq1	GO:0055114
comp29188_c0_seq1	GO:0016021	tar dna-binding protein 43-like
comp29188_c0_seq1	GO:0003676
comp29188_c0_seq1	GO:0008152
comp29188_c0_seq1	GO:0000166
comp29188_c0_seq1	GO:0004190
comp29188_c0_seq1	EC:3.4.23
comp29188_c0_seq2	GO:0016021	tar dna-binding protein 43-like
comp29188_c0_seq2	GO:0003676
comp29188_c0_seq2	GO:0008152
comp29188_c0_seq2	GO:0000166
comp29188_c0_seq2	GO:0004190
comp29188_c0_seq2	EC:3.4.23
comp29194_c0_seq1	GO:0004672	pab-dependent poly -specific ribonuclease subunit pan3
comp29194_c0_seq1	GO:0006468
comp29194_c0_seq1	GO:0005524
comp29194_c0_seq2	GO:0004672	pab-dependent poly -specific ribonuclease subunit pan3
comp29194_c0_seq2	GO:0006468
comp29194_c0_seq2	GO:0005524
comp29197_c0_seq1	GO:0006468	casein kinase i isoform alpha isoform x2
comp29197_c0_seq1	GO:0005524
comp29197_c0_seq1	GO:0004674
comp29197_c0_seq1	GO:0009069
comp29197_c0_seq1	EC:2.7.11
comp29203_c0_seq1	GO:0009785	atp-dependent rna helicase p62
comp29203_c0_seq1	GO:0003676
comp29203_c0_seq1	GO:0008026
comp29203_c0_seq1	GO:0006200
comp29203_c0_seq1	GO:0005524
comp29203_c0_seq1	GO:0009882
comp29203_c0_seq1	GO:0071949
comp29203_c0_seq1	EC:3.6.1
comp29203_c0_seq1	EC:3.6.1.3
comp29203_c0_seq1	EC:3.6.1.15
comp29203_c0_seq2	GO:0009785	atp-dependent rna helicase p62
comp29203_c0_seq2	GO:0003676
comp29203_c0_seq2	GO:0008026
comp29203_c0_seq2	GO:0006200
comp29203_c0_seq2	GO:0005524
comp29203_c0_seq2	GO:0009882
comp29203_c0_seq2	GO:0071949
comp29203_c0_seq2	EC:3.6.1
comp29203_c0_seq2	EC:3.6.1.3
comp29203_c0_seq2	EC:3.6.1.15
comp29207_c0_seq1	GO:0016757	udp-glucuronosyltransferase 1-7-like isoform x4
comp29207_c0_seq2	GO:0016757	udp-glucuronosyltransferase 1-7-like isoform x4
comp29212_c0_seq1	GO:0032934	peroxisomal multifunctional enzyme type 2 isoform x1
comp29212_c0_seq1	GO:0016491
comp29212_c0_seq1	GO:0055114
comp29212_c0_seq2	GO:0032934	peroxisomal multifunctional enzyme type 2
comp29212_c0_seq2	GO:0016491
comp29212_c0_seq2	GO:0055114
comp29226_c0_seq1	GO:0003723	dead box atp-dependent rna helicase
comp29226_c0_seq1	GO:0008026
comp29226_c0_seq1	GO:0006200
comp29226_c0_seq1	GO:0005524
comp29226_c0_seq1	EC:3.6.1
comp29226_c0_seq1	EC:3.6.1.3
comp29226_c0_seq1	EC:3.6.1.15
comp29226_c1_seq1	GO:0005737	26s protease regulatory subunit s10b
comp29226_c1_seq1	GO:0008233
comp29226_c1_seq1	GO:0030163
comp29226_c1_seq1	GO:0005524
comp29226_c1_seq1	GO:0017111
comp29226_c1_seq1	GO:0006508
comp29226_c1_seq1	EC:3.6.1
comp29226_c1_seq1	EC:3.6.1.15
comp29228_c0_seq1	GO:0005488	transcriptional adapter 2-alpha
comp29228_c0_seq2	GO:0003899	dna-directed rna polymerase ii 16 kda polypeptide-like isoform x3
comp29228_c0_seq2	GO:0006351
comp29228_c0_seq2	GO:0003676
comp29228_c0_seq2	GO:0000166
comp29228_c0_seq2	GO:0005730
comp29228_c0_seq2	GO:0006144
comp29228_c0_seq2	GO:0006206
comp29228_c0_seq2	EC:2.7.7.6
comp29228_c0_seq3	GO:0005488	transcriptional adapter 2-alpha
comp29228_c0_seq4	GO:0003899	dna-directed rna polymerase ii 16 kda polypeptide-like isoform x3
comp29228_c0_seq4	GO:0006351
comp29228_c0_seq4	GO:0003676
comp29228_c0_seq4	GO:0000166
comp29228_c0_seq4	GO:0005730
comp29228_c0_seq4	GO:0006144
comp29228_c0_seq4	GO:0006206
comp29228_c0_seq4	EC:2.7.7.6
comp29237_c0_seq1	GO:0016747	3-ketoacyl- mitochondrial
comp29237_c0_seq1	GO:0008152
comp29238_c0_seq1	GO:0042176	26s proteasome non-atpase regulatory subunit 1
comp29238_c0_seq1	GO:0000502
comp29238_c0_seq1	GO:0050790
comp29238_c0_seq1	GO:0030234
comp29240_c0_seq2	GO:0046872	centrosome-associated zinc finger protein cp190
comp29245_c0_seq1	GO:0045859	cyclin-dependent kinases regulatory subunit
comp29245_c0_seq1	GO:0016301
comp29245_c0_seq1	GO:0016538
comp29245_c0_seq1	GO:0051301
comp29245_c0_seq1	GO:0000074
comp29245_c0_seq1	EC:2.7.1
comp29245_c0_seq2	GO:0045859	cyclin-dependent kinases regulatory subunit
comp29245_c0_seq2	GO:0016301
comp29245_c0_seq2	GO:0016538
comp29245_c0_seq2	GO:0051301
comp29245_c0_seq2	GO:0000074
comp29245_c0_seq2	EC:2.7.1
comp29245_c0_seq3	GO:0045859	cyclin-dependent kinases regulatory subunit
comp29245_c0_seq3	GO:0016301
comp29245_c0_seq3	GO:0016538
comp29245_c0_seq3	GO:0051301
comp29245_c0_seq3	GO:0000074
comp29245_c0_seq3	EC:2.7.1
comp29259_c0_seq1	GO:0006457	prefoldin subunit 2
comp29259_c0_seq1	GO:0016272
comp29259_c0_seq1	GO:0051082
comp29263_c0_seq1	GO:0003857	3-hydroxyacyl-coa dehyrogenase
comp29263_c0_seq1	GO:0070403
comp29263_c0_seq1	GO:0055114
comp29263_c0_seq1	GO:0006550
comp29263_c0_seq1	GO:0006552
comp29263_c0_seq1	GO:0006554
comp29263_c0_seq1	GO:0006568
comp29263_c0_seq1	GO:0006574
comp29263_c0_seq1	GO:0006633
comp29263_c0_seq1	GO:0018874
comp29263_c0_seq1	EC:1.1.1.35
comp29265_c0_seq1	GO:0000166	eukaryotic translation initiation factor 4h
comp29265_c0_seq1	GO:0003743
comp29265_c0_seq1	GO:0005840
comp29265_c0_seq1	GO:0006446
comp29265_c0_seq2	GO:0000166	eukaryotic translation initiation factor 4h
comp29265_c0_seq2	GO:0003743
comp29265_c0_seq2	GO:0005840
comp29265_c0_seq2	GO:0006446
comp29266_c0_seq1	GO:0005840	probable 39s ribosomal protein mitochondrial
comp29266_c0_seq1	GO:0003735
comp29266_c0_seq1	GO:0006412
comp29266_c0_seq1	GO:0042254
comp29266_c1_seq1	GO:0046777	serine threonine-protein kinase
comp29266_c1_seq1	GO:0004712
comp29266_c1_seq1	GO:0005524
comp29266_c1_seq1	GO:0004674
comp29266_c1_seq1	GO:0009069
comp29266_c1_seq1	EC:2.7.11
comp29266_c1_seq1	EC:2.7.12.1
comp29268_c0_seq1	GO:0016757	udp- c:polypeptide n-
comp29268_c0_seq1	GO:0005794
comp29268_c0_seq1	GO:0006486
comp29268_c0_seq1	GO:0016021
comp29283_c1_seq1	GO:0003676	ras gtpase-activating protein-binding protein 2
comp29283_c1_seq1	GO:0005622
comp29283_c1_seq1	GO:0006810
comp29283_c1_seq1	GO:0000166
comp29287_c0_seq1	GO:0003676	splicing factor 3a subunit 3
comp29287_c0_seq1	GO:0005634
comp29287_c0_seq1	GO:0008270
comp29290_c0_seq1	GO:0003676	pre-mrna-splicing factor atp-dependent rna helicase prp1
comp29290_c0_seq1	GO:0016459
comp29290_c0_seq1	GO:0008026
comp29290_c0_seq1	GO:0006200
comp29290_c0_seq1	GO:0005524
comp29290_c0_seq1	GO:0003774
comp29290_c0_seq1	EC:3.6.1
comp29290_c0_seq1	EC:3.6.1.3
comp29290_c0_seq1	EC:3.6.1.15
comp29294_c0_seq1	GO:0005737	survival of motor neuron-related-splicing factor 30
comp29294_c0_seq1	GO:0003723
comp29294_c0_seq1	GO:0006397
comp29294_c0_seq1	GO:0005634
comp29310_c0_seq1	GO:0005634	chromobox protein homolog 5
comp29311_c0_seq1	GO:0030036	profilin isoform x1
comp29311_c0_seq1	GO:0005856
comp29311_c0_seq1	GO:0005737
comp29311_c0_seq1	GO:0003779
comp29317_c0_seq1	GO:0031110	PREDICTED: caldesmon; PREDICTED: caldesmon [Tribolium castaneum]
comp29318_c0_seq1	GO:0005525	adp-ribosylation factor-like protein 6
comp29318_c0_seq1	GO:0005622
comp29318_c0_seq1	GO:0007264
comp29318_c0_seq2	GO:0006184	elongation factor g mitochondrial
comp29318_c0_seq2	GO:0003924
comp29318_c0_seq2	GO:0005525
comp29318_c0_seq2	EC:3.6.1
comp29318_c0_seq2	EC:3.6.1.15
comp29318_c0_seq3	GO:0006184	elongation factor g mitochondrial
comp29318_c0_seq3	GO:0003924
comp29318_c0_seq3	GO:0005525
comp29318_c0_seq3	EC:3.6.1
comp29318_c0_seq3	EC:3.6.1.15
comp29318_c0_seq4	GO:0007264	adp-ribosylation factor-like protein 6
comp29318_c0_seq4	GO:0005622
comp29318_c0_seq4	GO:0006184
comp29318_c0_seq4	GO:0003924
comp29318_c0_seq4	GO:0005525
comp29318_c0_seq4	EC:3.6.1
comp29318_c0_seq4	EC:3.6.1.15
comp29326_c0_seq1	GO:0004781	bifunctional 3 -phosphoadenosine 5 -phosphosulfate synthase
comp29326_c0_seq1	GO:0016310
comp29326_c0_seq1	GO:0005524
comp29326_c0_seq1	GO:0000103
comp29326_c0_seq1	GO:0004020
comp29326_c0_seq1	GO:0006144
comp29326_c0_seq1	EC:2.7.7.4
comp29326_c0_seq1	EC:2.7.7
comp29326_c0_seq1	EC:2.7.1.25
comp29326_c0_seq2	GO:0004781	bifunctional 3 -phosphoadenosine 5 -phosphosulfate synthase
comp29326_c0_seq2	GO:0016310
comp29326_c0_seq2	GO:0005524
comp29326_c0_seq2	GO:0000103
comp29326_c0_seq2	GO:0004020
comp29326_c0_seq2	GO:0006144
comp29326_c0_seq2	EC:2.7.7.4
comp29326_c0_seq2	EC:2.7.7
comp29326_c0_seq2	EC:2.7.1.25
comp29326_c0_seq3	GO:0004781	bifunctional 3 -phosphoadenosine 5 -phosphosulfate synthase
comp29326_c0_seq3	GO:0016310
comp29326_c0_seq3	GO:0005524
comp29326_c0_seq3	GO:0000103
comp29326_c0_seq3	GO:0004020
comp29326_c0_seq3	GO:0006144
comp29326_c0_seq3	EC:2.7.7.4
comp29326_c0_seq3	EC:2.7.7
comp29326_c0_seq3	EC:2.7.1.25
comp29328_c0_seq2	GO:0005488	hypothetical protein TcasGA2_TC009733; hypothetical protein TcasGA2_TC009733 [Tribolium castaneum]
comp29329_c0_seq1	GO:0005840	ribosomal protein s4e
comp29329_c0_seq1	GO:0003735
comp29329_c0_seq1	GO:0006412
comp29329_c0_seq1	GO:0019843
comp29329_c0_seq1	GO:0042254
comp29331_c0_seq1	GO:0003735	ribosomal protein s20
comp29331_c0_seq1	GO:0015935
comp29331_c0_seq1	GO:0006412
comp29331_c0_seq1	GO:0042254
comp29333_c0_seq1	GO:0005840	ribosomal protein s27
comp29333_c0_seq1	GO:0046872
comp29333_c0_seq1	GO:0003735
comp29333_c0_seq1	GO:0006412
comp29333_c0_seq1	GO:0042254
comp29335_c0_seq1	GO:0005840	60s ribosomal protein l23a-like
comp29335_c0_seq1	GO:0003735
comp29335_c0_seq1	GO:0006412
comp29335_c0_seq1	GO:0000166
comp29335_c0_seq1	GO:0042254
comp29336_c0_seq1	GO:0019904	14-3-3 zeta
comp29336_c0_seq2	GO:0019904	14-3-3 zeta
comp29337_c0_seq1	GO:0005840	40s ribosomal protein s12
comp29337_c0_seq1	GO:0003735
comp29337_c0_seq1	GO:0006412
comp29337_c0_seq1	GO:0042254
comp29339_c0_seq1	GO:0005524	heat shock protein 70a
comp29339_c0_seq1	GO:0006950
comp29341_c0_seq1	GO:0005488	protein snail
comp29341_c0_seq2	GO:0005488	protein snail
comp29342_c0_seq1	GO:0005840	60s ribosomal protein
comp29342_c0_seq1	GO:0003735
comp29342_c0_seq1	GO:0006412
comp29342_c0_seq1	GO:0042254
comp29349_c0_seq1	GO:0090304	rna-directed dna polymerase from mobile element partial
comp29353_c0_seq1	GO:0003735	60s ribosomal protein l13a
comp29353_c0_seq1	GO:0015934
comp29353_c0_seq1	GO:0006412
comp29353_c0_seq1	GO:0042254
comp29363_c0_seq1	GO:0003677	antigen ki-67-like isoform x2
comp29363_c0_seq3	GO:0003677	antigen ki-67-like isoform x2
comp29364_c0_seq1	GO:0044260	pol-like protein
comp29364_c0_seq1	GO:0090305
comp29364_c1_seq1	GO:0090304	pol-like protein
comp29378_c0_seq2	GO:0017111	probable multidrug resistance-associated protein lethal 03659
comp29378_c0_seq2	EC:3.6.1
comp29378_c0_seq2	EC:3.6.1.15
comp29380_c0_seq1	GO:0003677	protein polybromo-1
comp29381_c0_seq1	GO:0006355	camp-responsive element-binding 2
comp29381_c0_seq1	GO:0003700
comp29381_c0_seq1	GO:0043565
comp29381_c0_seq1	GO:0005667
comp29381_c0_seq1	GO:0045449
comp29381_c0_seq2	GO:0006355	camp-responsive element-binding 2
comp29381_c0_seq2	GO:0003700
comp29381_c0_seq2	GO:0043565
comp29381_c0_seq2	GO:0005667
comp29381_c0_seq2	GO:0045449
comp29381_c0_seq3	GO:0006355	camp-responsive element-binding 2
comp29381_c0_seq3	GO:0003700
comp29381_c0_seq3	GO:0043565
comp29381_c0_seq3	GO:0005667
comp29381_c0_seq3	GO:0045449
comp29381_c0_seq4	GO:0006355	camp-responsive element-binding 2
comp29381_c0_seq4	GO:0003700
comp29381_c0_seq4	GO:0043565
comp29381_c0_seq4	GO:0005667
comp29381_c0_seq4	GO:0045449
comp29387_c0_seq1	GO:0000122	isoform f
comp29387_c0_seq1	GO:0003714
comp29387_c0_seq1	GO:0005515
comp29387_c0_seq1	GO:0061086
comp29387_c0_seq1	GO:2000619
comp29387_c0_seq1	GO:0017053
comp29387_c0_seq1	GO:0045747
comp29387_c0_seq1	GO:0003677
comp29387_c0_seq1	GO:0007221
comp29387_c0_seq1	GO:0003682
comp29387_c0_seq1	GO:0005667
comp29387_c0_seq1	GO:0016481
comp29387_c0_seq1	GO:0000785
comp29387_c0_seq2	GO:0005634	rest corepressor
comp29387_c0_seq2	GO:0003677
comp29387_c0_seq2	GO:0003682
comp29387_c0_seq2	GO:0000785
comp29390_c0_seq1	GO:0005634	tgf beta-inducible nuclear protein 1
comp29401_c0_seq1	GO:0003743	eukaryotic translation initiation factor 3 subunit b
comp29401_c0_seq1	GO:0001731
comp29401_c0_seq1	GO:0016282
comp29401_c0_seq1	GO:0005852
comp29401_c0_seq1	GO:0033290
comp29401_c0_seq1	GO:0000166
comp29401_c0_seq1	GO:0006446
comp29401_c0_seq1	GO:0031369
comp29401_c0_seq1	GO:0005840
comp29406_c0_seq1	GO:1902600	cytochrome c oxidase subunit mitochondrial
comp29406_c0_seq1	GO:0005743
comp29406_c0_seq1	GO:0004129
comp29406_c0_seq1	GO:0006123
comp29406_c0_seq1	GO:0045277
comp29406_c0_seq1	EC:1.9.3.1
comp29414_c0_seq1	GO:0005576	apolipophorin- partial
comp29414_c0_seq1	GO:0008289
comp29414_c0_seq1	GO:0006869
comp29417_c0_seq1	GO:0006457	peptidyl-prolyl cis-trans isomerase-like 2
comp29417_c0_seq1	GO:0000413
comp29417_c0_seq1	GO:0003755
comp29417_c0_seq1	EC:5.2.1.8
comp29417_c0_seq2	GO:0006457	peptidyl-prolyl cis-trans isomerase-like 2
comp29417_c0_seq2	GO:0000413
comp29417_c0_seq2	GO:0003755
comp29417_c0_seq2	EC:5.2.1.8
comp29421_c0_seq1	GO:0003676	rna-binding protein
comp29421_c0_seq1	GO:0000166
comp29421_c0_seq2	GO:0003676	rna-binding protein 1
comp29421_c0_seq2	GO:0000166
comp29433_c0_seq1	GO:0016021	mitochondrial carrier homolog 2-like
comp29433_c0_seq1	GO:0006810
comp29435_c0_seq1	GO:0004416	hydroxyacylglutathione mitochondrial
comp29435_c0_seq1	GO:0008270
comp29435_c0_seq1	GO:0006750
comp29435_c0_seq1	GO:0006090
comp29435_c0_seq1	EC:3.1.2.6
comp29435_c0_seq2	GO:0004416	hydroxyacylglutathione mitochondrial
comp29435_c0_seq2	GO:0008270
comp29435_c0_seq2	GO:0006750
comp29435_c0_seq2	GO:0006090
comp29435_c0_seq2	EC:3.1.2.6
comp29438_c0_seq1	GO:0004725	peptidyl-trna hydrolase ptrhd1
comp29438_c0_seq1	GO:0004045
comp29438_c0_seq1	GO:0035335
comp29438_c0_seq1	GO:0006570
comp29438_c0_seq1	EC:3.1.3.16
comp29438_c0_seq1	EC:3.1
comp29438_c0_seq1	EC:3.1.3.48
comp29438_c0_seq1	EC:3.1.3.41
comp29438_c0_seq1	EC:3.1.1.29
comp29438_c0_seq1	EC:3.1.1.1
comp29441_c0_seq1	GO:0005488	hypothetical protein TcasGA2_TC002110; hypothetical protein TcasGA2_TC002110 [Tribolium castaneum]
comp29451_c0_seq1	GO:0042254	h aca ribonucleoprotein complex subunit 1-like
comp29451_c0_seq1	GO:0001522
comp29451_c0_seq1	GO:0031429
comp29451_c0_seq2	GO:0042254	h aca ribonucleoprotein complex subunit 1-like
comp29451_c0_seq2	GO:0001522
comp29451_c0_seq2	GO:0031429
comp29458_c0_seq1	GO:0005634	wd-repeat protein
comp29459_c0_seq1	GO:0006811	sodium channel protein nach-like
comp29464_c0_seq1	GO:0016020	lysophospholipid acyltransferase partial
comp29469_c0_seq1	GO:0006457	peptidyl-prolyl cis-trans isomerase g
comp29469_c0_seq1	GO:0000413
comp29469_c0_seq1	GO:0003755
comp29469_c0_seq1	EC:5.2.1.8
comp29475_c0_seq1	GO:0005488	early growth response protein 1-b isoform x1
comp29475_c1_seq1	GO:0007427	early growth response protein 3
comp29475_c1_seq1	GO:0007390
comp29475_c1_seq1	GO:0007417
comp29475_c1_seq1	GO:0016204
comp29475_c1_seq1	GO:0003676
comp29475_c1_seq1	GO:0042440
comp29475_c1_seq1	GO:0006909
comp29475_c1_seq1	GO:0007525
comp29475_c1_seq1	GO:0046872
comp29475_c1_seq1	GO:0006355
comp29475_c1_seq1	GO:0003700
comp29475_c1_seq1	GO:0007398
comp29475_c1_seq1	GO:0005737
comp29475_c1_seq1	GO:0005634
comp29475_c1_seq1	GO:0005667
comp29475_c1_seq1	GO:0045449
comp29478_c1_seq1	GO:0046872	wd repeat and fyve domain-containing protein 2
comp29481_c0_seq1	GO:0042302	ice-structuring glycoprotein
comp29489_c0_seq1	GO:0006164	bifunctional purine biosynthesis protein purh
comp29489_c0_seq1	GO:0004643
comp29489_c0_seq1	GO:0003937
comp29489_c0_seq1	GO:0006144
comp29489_c0_seq1	GO:0042720
comp29489_c0_seq1	EC:3.5.4.10
comp29489_c0_seq1	EC:2.1.2.3
comp29489_c0_seq2	GO:0006164	bifunctional purine biosynthesis protein purh
comp29489_c0_seq2	GO:0004643
comp29489_c0_seq2	GO:0003937
comp29489_c0_seq2	GO:0006144
comp29489_c0_seq2	GO:0042720
comp29489_c0_seq2	EC:3.5.4.10
comp29489_c0_seq2	EC:2.1.2.3
comp29489_c0_seq3	GO:0006164	bifunctional purine biosynthesis protein purh
comp29489_c0_seq3	GO:0004643
comp29489_c0_seq3	GO:0003937
comp29489_c0_seq3	GO:0006144
comp29489_c0_seq3	GO:0042720
comp29489_c0_seq3	EC:3.5.4.10
comp29489_c0_seq3	EC:2.1.2.3
comp29489_c0_seq4	GO:0006164	bifunctional purine biosynthesis protein purh
comp29489_c0_seq4	GO:0004643
comp29489_c0_seq4	GO:0003937
comp29489_c0_seq4	GO:0006144
comp29489_c0_seq4	GO:0042720
comp29489_c0_seq4	EC:3.5.4.10
comp29489_c0_seq4	EC:2.1.2.3
comp29498_c0_seq1	GO:0007155	catenin alpha
comp29498_c0_seq1	GO:0005198
comp29498_c0_seq1	GO:0045296
comp29498_c0_seq1	GO:0015629
comp29512_c0_seq1	GO:1902600	cytochrome c oxidase subunit 6b2 isoform x1
comp29512_c0_seq1	GO:0005739
comp29512_c0_seq1	GO:0004129
comp29512_c0_seq1	GO:0006123
comp29512_c0_seq1	GO:0045277
comp29512_c0_seq1	EC:1.9.3.1
comp29514_c1_seq1	GO:0005886	isoform d
comp29514_c1_seq1	GO:0005215
comp29514_c1_seq1	GO:0006810
comp29514_c1_seq2	GO:0034755	nod factor export atp-binding protein
comp29514_c1_seq2	GO:0006200
comp29514_c1_seq2	GO:0005524
comp29514_c1_seq2	GO:0015408
comp29514_c1_seq2	GO:0016020
comp29514_c1_seq2	GO:0015682
comp29514_c1_seq2	EC:3.6.1
comp29514_c1_seq2	EC:3.6.1.3
comp29514_c1_seq2	EC:3.6.3.30
comp29514_c1_seq2	EC:3.6.1.15
comp29515_c0_seq1	GO:0046872	probable e3 ubiquitin-protein ligase makorin-1
comp29515_c0_seq2	GO:0008270	probable e3 ubiquitin-protein ligase makorin-1
comp29517_c0_seq1	GO:0005488	hypothetical protein TcasGA2_TC005145; hypothetical protein TcasGA2_TC005145 [Tribolium castaneum]
comp29517_c0_seq2	GO:0005488	hypothetical protein TcasGA2_TC001664; hypothetical protein TcasGA2_TC001664 [Tribolium castaneum]
comp29517_c0_seq3	GO:0005488	hypothetical protein TcasGA2_TC005145; hypothetical protein TcasGA2_TC005145 [Tribolium castaneum]
comp29520_c0_seq2	GO:0005634	low quality protein: trithorax group protein osa
comp29520_c0_seq2	GO:0003677
comp29520_c0_seq3	GO:0005634	low quality protein: trithorax group protein osa
comp29520_c0_seq3	GO:0003677
comp29522_c0_seq2	GO:0008152	protein toll-like
comp29527_c0_seq1	GO:0016787	cleavage and polyadenylation specificity factor subunit 3-like
comp29527_c0_seq1	GO:0046872
comp29527_c0_seq1	GO:0008152
comp29534_c0_seq1	GO:0055085	mitochondrial 2-oxodicarboxylate carrier
comp29534_c0_seq1	GO:0016021
comp29534_c0_seq2	GO:0055085	mitochondrial 2-oxodicarboxylate carrier
comp29534_c0_seq2	GO:0016021
comp29542_c0_seq1	GO:0008536	exportin-7 isoform x2
comp29542_c0_seq1	GO:0006886
comp29542_c0_seq1	GO:0005634
comp29542_c0_seq2	GO:0008536	exportin-7 isoform x2
comp29542_c0_seq2	GO:0006886
comp29542_c0_seq2	GO:0005634
comp29542_c0_seq3	GO:0008536	exportin-7 isoform x2
comp29542_c0_seq3	GO:0006886
comp29542_c0_seq3	GO:0005634
comp29559_c0_seq1	GO:0097159	hypothetical protein TcasGA2_TC010684; uncharacterized protein loc103308219
comp29559_c0_seq1	GO:0008152
comp29559_c0_seq1	GO:1901363
comp29563_c1_seq1	GO:0016881	ubiquitin-conjugating enzyme e2q-like protein cg4502
comp29563_c1_seq1	GO:0008152
comp29563_c1_seq2	GO:0016881	ubiquitin-conjugating enzyme e2q-like protein cg4502
comp29563_c1_seq2	GO:0008152
comp29566_c0_seq1	GO:0005615	ovalbumin-related protein x-like isoform x1
comp29569_c0_seq1	GO:0015031	charged multivesicular body protein
comp29570_c0_seq1	GO:0003735	39s ribosomal protein mitochondrial
comp29570_c0_seq1	GO:0005840
comp29570_c0_seq1	GO:0042254
comp29574_c0_seq1	GO:0006468	serine threonine-protein kinase wnk1
comp29574_c0_seq1	GO:0005524
comp29574_c0_seq1	GO:0004674
comp29574_c0_seq1	GO:0009069
comp29574_c0_seq1	EC:2.7.11
comp29574_c0_seq2	GO:0006468	serine threonine-protein kinase wnk1
comp29574_c0_seq2	GO:0005524
comp29574_c0_seq2	GO:0004674
comp29574_c0_seq2	GO:0009069
comp29574_c0_seq2	EC:2.7.11
comp29575_c0_seq1	GO:0003676	hypothetical protein TcasGA2_TC012911; uncharacterized protein partial
comp29576_c0_seq1	GO:0016787	calcium-independent phospholipase a2-gamma-like
comp29576_c0_seq1	GO:0006629
comp29583_c0_seq1	GO:0016772	budding uninhibited by benzimidazoles 1
comp29583_c0_seq2	GO:0016772	budding uninhibited by benzimidazoles 1
comp29587_c0_seq1	GO:0003677	kayak isoform b
comp29591_c0_seq1	GO:0005747	nadh dehydrogenase
comp29601_c0_seq1	GO:0043547	ral gtpase-activating protein subunit beta isoform x1
comp29601_c0_seq1	GO:0005096
comp29606_c0_seq1	GO:0046872	e3 ubiquitin-protein ligase makorin-1
comp29607_c0_seq1	GO:0031929	rapamycin-insensitive companion of mtor
comp29607_c0_seq1	GO:0031932
comp29607_c0_seq2	GO:0031929	rapamycin-insensitive companion of mtor
comp29607_c0_seq2	GO:0031932
comp29609_c0_seq1	GO:0016034	zeta glutathione s-transferase
comp29609_c0_seq1	GO:0005737
comp29609_c0_seq1	GO:0016740
comp29609_c0_seq1	GO:0006570
comp29609_c0_seq1	GO:0042207
comp29609_c0_seq1	EC:5.2.1.2
comp29611_c0_seq1	GO:0005622	at-rich interactive domain-containing protein 2 isoform x4
comp29611_c0_seq2	GO:0005622	at-rich interactive domain-containing protein 2 isoform x2
comp29611_c0_seq3	GO:0005622	at-rich interactive domain-containing protein 2 isoform x2
comp29611_c0_seq4	GO:0005622	at-rich interactive domain-containing protein 2 isoform x4
comp29617_c0_seq1	GO:0016021	protein kish-a
comp29617_c0_seq2	GO:0016021	protein kish-a
comp29630_c0_seq1	GO:0004376	alpha- -mannosyltransferase alg2
comp29630_c0_seq1	GO:0008152
comp29630_c0_seq1	GO:0000136
comp29630_c0_seq1	EC:2.4.1
comp29632_c0_seq1	GO:0006355	homeobox protein hox-a9-like
comp29632_c0_seq1	GO:0003700
comp29632_c0_seq1	GO:0043565
comp29632_c0_seq1	GO:0005634
comp29632_c0_seq1	GO:0005667
comp29632_c0_seq1	GO:0045449
comp29636_c0_seq1	GO:0008152	succinyl- ligase
comp29636_c0_seq1	GO:0005524
comp29636_c0_seq1	GO:0016874
comp29636_c0_seq2	GO:0008152	succinyl- ligase
comp29636_c0_seq2	GO:0005524
comp29636_c0_seq2	GO:0016874
comp29636_c0_seq3	GO:0008152	succinyl- ligase
comp29636_c0_seq3	GO:0005524
comp29636_c0_seq3	GO:0016874
comp29637_c0_seq1	GO:0003899	dna-directed rna polymerase i subunit rpa1
comp29637_c0_seq1	GO:0003677
comp29637_c0_seq1	GO:0006351
comp29637_c0_seq1	GO:0008270
comp29637_c0_seq1	GO:0005730
comp29637_c0_seq1	GO:0006144
comp29637_c0_seq1	GO:0006206
comp29637_c0_seq1	EC:2.7.7.6
comp29643_c0_seq1	GO:0016020	protein ergic-53
comp29648_c0_seq1	GO:0030071	anaphase promoting complex subunit 10
comp29648_c0_seq1	GO:0005680
comp29657_c0_seq1	GO:0007154	sorting nexin-12
comp29657_c0_seq1	GO:0035091
comp29663_c0_seq1	GO:0016020	hypothetical protein YQE_06282, partial; uncharacterized protein
comp29663_c0_seq1	GO:0046872
comp29663_c0_seq1	GO:0006508
comp29663_c0_seq1	GO:0008236
comp29667_c0_seq1	GO:0043167	nif3-like protein 1
comp29667_c0_seq1	GO:0016787
comp29667_c0_seq1	GO:0000166
comp29667_c0_seq2	GO:0043167	nif3-like protein 1
comp29667_c0_seq2	GO:0016787
comp29667_c0_seq2	GO:0000166
comp29667_c0_seq3	GO:0043167	nif3-like protein 1
comp29667_c0_seq3	GO:0016787
comp29667_c0_seq3	GO:0000166
comp29672_c0_seq2	GO:0007165	protein salvador homolog 1
comp29687_c0_seq2	GO:0043085	protein ect2 isoform x1
comp29687_c0_seq2	GO:0032318
comp29687_c0_seq2	GO:0044424
comp29687_c0_seq2	GO:0048856
comp29687_c0_seq2	GO:0048869
comp29687_c0_seq2	GO:0005085
comp29687_c0_seq2	GO:0043087
comp29719_c0_seq1	GO:0043231	cation-independent mannose-6-phosphate receptor
comp29719_c0_seq1	GO:0005515
comp29719_c0_seq1	GO:0044444
comp29719_c0_seq1	GO:0012505
comp29719_c0_seq1	GO:0016020
comp29719_c0_seq2	GO:0043231	cation-independent mannose-6-phosphate receptor
comp29719_c0_seq2	GO:0005515
comp29719_c0_seq2	GO:0044444
comp29719_c0_seq2	GO:0012505
comp29719_c0_seq2	GO:0016020
comp29719_c0_seq3	GO:0043231	cation-independent mannose-6-phosphate receptor
comp29719_c0_seq3	GO:0005515
comp29719_c0_seq3	GO:0044444
comp29719_c0_seq3	GO:0012505
comp29719_c0_seq3	GO:0016020
comp29719_c0_seq4	GO:0043231	cation-independent mannose-6-phosphate receptor
comp29719_c0_seq4	GO:0005515
comp29719_c0_seq4	GO:0044444
comp29719_c0_seq4	GO:0012505
comp29719_c0_seq4	GO:0016020
comp29723_c0_seq1	GO:0016020	neurogenic protein big brain
comp29727_c0_seq1	GO:1902600	mitochondrial sodium hydrogen exchanger 9b2 isoform x2
comp29727_c0_seq1	GO:0015299
comp29727_c0_seq1	GO:0016021
comp29727_c0_seq1	GO:0006885
comp29739_c0_seq1	GO:0008152	metallo-beta-lactamase domain-containing protein 1
comp29739_c0_seq1	GO:0016787
comp29743_c1_seq1	GO:0005488	zinc finger bed domain-containing protein 4-like
comp29745_c1_seq1	GO:0090304	lian-aa1-like retrotransposon protein
comp29759_c0_seq2	GO:0015937	fumble isoform 1
comp29759_c0_seq2	GO:0005524
comp29759_c0_seq2	GO:0016310
comp29759_c0_seq2	GO:0004594
comp29759_c0_seq2	GO:0015940
comp29759_c0_seq2	EC:2.7.1.33
comp29759_c0_seq3	GO:0015937	fumble isoform 1
comp29759_c0_seq3	GO:0005524
comp29759_c0_seq3	GO:0016310
comp29759_c0_seq3	GO:0004594
comp29759_c0_seq3	GO:0015940
comp29759_c0_seq3	EC:2.7.1.33
comp29759_c0_seq4	GO:0015937	fumble isoform 2
comp29759_c0_seq4	GO:0005524
comp29759_c0_seq4	GO:0016310
comp29759_c0_seq4	GO:0004594
comp29759_c0_seq4	GO:0015940
comp29759_c0_seq4	EC:2.7.1.33
comp29859_c0_seq1	GO:0016021	slit homolog 3 protein
comp29859_c0_seq1	GO:0007165
comp29871_c0_seq4	GO:0009987	caspase nc-like
comp29871_c0_seq6	GO:0009987	caspase nc-like
comp29876_c0_seq1	GO:0005488	hypothetical protein TcasGA2_TC016159; uncharacterized protein loc103315120
comp29882_c0_seq1	GO:0048384	probable nuclear hormone receptor hr38
comp29882_c0_seq1	GO:0003708
comp29882_c0_seq1	GO:0043401
comp29882_c0_seq1	GO:0006357
comp29882_c0_seq1	GO:0008270
comp29882_c0_seq1	GO:0043565
comp29882_c0_seq1	GO:0003707
comp29882_c0_seq1	GO:0005634
comp29885_c2_seq1	GO:0016021	gamma-aminobutyric acid type b receptor subunit 2 isoform x3
comp29885_c2_seq1	GO:0004965
comp29885_c2_seq1	GO:0007216
comp29885_c2_seq2	GO:0016021	gamma-aminobutyric acid type b receptor subunit 2-like
comp29885_c2_seq2	GO:0004965
comp29885_c2_seq2	GO:0007216
comp29885_c2_seq3	GO:0016021	gamma-aminobutyric acid type b receptor subunit 2 isoform x3
comp29885_c2_seq3	GO:0004965
comp29885_c2_seq3	GO:0007216
comp29885_c3_seq1	GO:0016021	class c metabotropic glutamate-like g-protein coupled receptor
comp29885_c3_seq1	GO:0004965
comp29885_c3_seq1	GO:0005886
comp29885_c3_seq1	GO:0007216
comp29893_c0_seq1	GO:0003723	la-related protein 6
comp29893_c0_seq1	GO:0030529
comp29893_c0_seq1	GO:0005634
comp29893_c0_seq1	GO:0000166
comp29893_c0_seq1	GO:0006396
comp29894_c0_seq1	GO:0003333	y+l amino acid transporter 2
comp29894_c0_seq1	GO:0015171
comp29894_c0_seq1	GO:0016021
comp29897_c0_seq1	GO:0003676	PREDICTED: uncharacterized protein LOC103307662; uncharacterized protein loc103314959 isoform x1
comp29924_c0_seq1	GO:0090304	rna-directed dna polymerase from transposon x- partial
comp29925_c0_seq1	GO:0016757	udp-glucuronosyltransferase 2b9
comp29925_c0_seq2	GO:0016757	udp-glucuronosyltransferase 2b9
comp29933_c0_seq1	GO:0006357	mediator of rna polymerase ii transcription subunit 1
comp29933_c0_seq1	GO:0001104
comp29933_c0_seq1	GO:0016592
comp29933_c0_seq2	GO:0006357	mediator of rna polymerase ii transcription subunit 1
comp29933_c0_seq2	GO:0001104
comp29933_c0_seq2	GO:0016592
comp29956_c0_seq1	GO:0001932	cgmp-dependent protein kinase
comp29956_c0_seq1	GO:0004672
comp29956_c0_seq1	GO:0000166
comp29956_c0_seq1	GO:0050790
comp29956_c0_seq2	GO:0001932	cgmp-dependent protein isozyme 1-like
comp29956_c0_seq2	GO:0004672
comp29956_c0_seq2	GO:0000166
comp29956_c0_seq2	GO:0050790
comp29999_c0_seq1	GO:0006355	zinc finger protein 350-like isoform x1
comp29999_c0_seq1	GO:0046872
comp29999_c0_seq1	GO:0003700
comp29999_c0_seq1	GO:0003676
comp29999_c0_seq1	GO:0005634
comp29999_c0_seq1	GO:0005667
comp29999_c0_seq1	GO:0045449
comp29999_c0_seq2	GO:0006355	zinc finger protein 350-like isoform x1
comp29999_c0_seq2	GO:0046872
comp29999_c0_seq2	GO:0003700
comp29999_c0_seq2	GO:0003676
comp29999_c0_seq2	GO:0005634
comp29999_c0_seq2	GO:0005667
comp29999_c0_seq2	GO:0045449
comp29999_c0_seq3	GO:0006355	zinc finger protein 350-like isoform x1
comp29999_c0_seq3	GO:0046872
comp29999_c0_seq3	GO:0003700
comp29999_c0_seq3	GO:0003676
comp29999_c0_seq3	GO:0005634
comp29999_c0_seq3	GO:0005667
comp29999_c0_seq3	GO:0045449
comp29999_c0_seq4	GO:0006355	zinc finger protein 350-like isoform x1
comp29999_c0_seq4	GO:0046872
comp29999_c0_seq4	GO:0003700
comp29999_c0_seq4	GO:0003676
comp29999_c0_seq4	GO:0005634
comp29999_c0_seq4	GO:0005667
comp29999_c0_seq4	GO:0045449
comp30006_c0_seq2	GO:0016757	dol-p-man:man c -pp-dol alpha- -mannosyltransferase
comp30006_c0_seq2	GO:0008152
comp30009_c1_seq1	GO:0005488	hypothetical protein TcasGA2_TC002325; uncharacterized protein loc103310598
comp30010_c0_seq1	GO:0005507	moxd1 homolog 1
comp30010_c0_seq1	GO:0016715
comp30010_c0_seq1	GO:0055114
comp30010_c0_seq1	EC:1.14.17
comp30030_c0_seq1	GO:0005856	tropomodulin isoform x2
comp30030_c0_seq1	GO:0005523
comp30030_c0_seq4	GO:0005856	tropomodulin isoform x2
comp30030_c0_seq4	GO:0005523
comp30060_c0_seq1	GO:0003676	atp-dependent rna helicase dbp2-like
comp30060_c0_seq1	GO:0008026
comp30060_c0_seq1	GO:0006200
comp30060_c0_seq1	GO:0005524
comp30060_c0_seq1	EC:3.6.1
comp30060_c0_seq1	EC:3.6.1.3
comp30060_c0_seq1	EC:3.6.1.15
comp30060_c0_seq2	GO:0003676	atp-dependent rna helicase dbp2-like
comp30060_c0_seq2	GO:0008026
comp30060_c0_seq2	GO:0006200
comp30060_c0_seq2	GO:0005524
comp30060_c0_seq2	EC:3.6.1
comp30060_c0_seq2	EC:3.6.1.3
comp30060_c0_seq2	EC:3.6.1.15
comp30060_c0_seq3	GO:0003676	atp-dependent rna helicase dbp2-like
comp30060_c0_seq3	GO:0008026
comp30060_c0_seq3	GO:0006200
comp30060_c0_seq3	GO:0005524
comp30060_c0_seq3	EC:3.6.1
comp30060_c0_seq3	EC:3.6.1.3
comp30060_c0_seq3	EC:3.6.1.15
comp30064_c0_seq1	GO:0004222	matrix metalloproteinase 1 isoform 1 precursor
comp30064_c0_seq1	GO:0006508
comp30064_c0_seq1	GO:0005509
comp30064_c0_seq1	GO:0031012
comp30064_c0_seq1	GO:0008270
comp30064_c0_seq1	EC:3.4.24
comp30064_c0_seq2	GO:0004222	matrix metalloproteinase 1 isoform 1 precursor
comp30064_c0_seq2	GO:0006508
comp30064_c0_seq2	GO:0005509
comp30064_c0_seq2	GO:0031012
comp30064_c0_seq2	GO:0008270
comp30064_c0_seq2	EC:3.4.24
comp30064_c0_seq4	GO:0004222	matrix metalloproteinase 1 isoform x2
comp30064_c0_seq4	GO:0006508
comp30064_c0_seq4	GO:0005509
comp30064_c0_seq4	GO:0031012
comp30064_c0_seq4	GO:0008270
comp30064_c0_seq4	EC:3.4.24
comp30064_c0_seq6	GO:0004222	matrix metalloproteinase 1 isoform x2
comp30064_c0_seq6	GO:0006508
comp30064_c0_seq6	GO:0005509
comp30064_c0_seq6	GO:0031012
comp30064_c0_seq6	GO:0008270
comp30064_c0_seq6	EC:3.4.24
comp30065_c0_seq1	GO:0016310	eif 2a kinase
comp30065_c0_seq1	GO:0004672
comp30069_c0_seq1	GO:0005488	hypothetical protein TcasGA2_TC005145; hypothetical protein TcasGA2_TC005145 [Tribolium castaneum]
comp30077_c0_seq1	GO:0090304	rna-directed dna polymerase from mobile element partial
comp30089_c0_seq2	GO:0016772	carboxylesterase 1e
comp30089_c0_seq2	GO:0044238
comp30089_c0_seq2	GO:0044763
comp30089_c0_seq2	GO:0044710
comp30089_c0_seq2	GO:0044260
comp30089_c0_seq2	GO:0006974
comp30110_c0_seq1	GO:0016740	dopamine n acetyltransferase isoform x1
comp30110_c0_seq2	GO:0016740	dopamine n acetyltransferase isoform x1
comp30110_c0_seq3	GO:0016740	dopamine n acetyltransferase isoform 1
comp30111_c0_seq1	GO:0005097	rab gtpase-activating protein 1-like isoform x3
comp30111_c0_seq1	GO:0032851
comp30111_c0_seq2	GO:0005097	rab gtpase-activating protein 1-like isoform x3
comp30111_c0_seq2	GO:0032851
comp30120_c0_seq1	GO:0003964	reverse partial
comp30120_c0_seq1	GO:0006278
comp30120_c0_seq1	GO:0003723
comp30120_c0_seq1	EC:2.7.7.49
comp30124_c0_seq3	GO:0008152	reverse transcriptase
comp30159_c0_seq1	GO:0004842	apoptosis-resistant e3 ubiquitin protein ligase 1 isoform x2
comp30159_c0_seq1	GO:0016567
comp30159_c0_seq2	GO:0004842	apoptosis-resistant e3 ubiquitin protein ligase 1 isoform x2
comp30159_c0_seq2	GO:0016567
comp30160_c1_seq1	GO:0030042	cofilin actin-depolymerizing factor homolog
comp30160_c1_seq1	GO:0003779
comp30160_c1_seq1	GO:0015629
comp30165_c0_seq1	GO:0016021	elongation of very long chain fatty acids protein aael008004
comp30165_c0_seq2	GO:0016021	elongation of very long chain fatty acids protein aael008004
comp30165_c0_seq3	GO:0016021	elongation of very long chain fatty acids protein aael008004
comp30165_c0_seq4	GO:0016021	elongation of very long chain fatty acids protein aael008004
comp30169_c0_seq1	GO:0003677	low quality protein: dna repair protein complementing xp-g cells homolog
comp30169_c0_seq1	GO:0004518
comp30169_c0_seq1	GO:0006281
comp30169_c0_seq1	EC:3.1
comp30181_c0_seq1	GO:0003723	probable atp-dependent rna helicase cg8611
comp30181_c0_seq1	GO:0008026
comp30181_c0_seq1	GO:0006200
comp30181_c0_seq1	GO:0005524
comp30181_c0_seq1	EC:3.6.1
comp30181_c0_seq1	EC:3.6.1.3
comp30181_c0_seq1	EC:3.6.1.15
comp30193_c0_seq1	GO:0043087	iq motif and sec7 domain-containing protein 1 isoform x1
comp30193_c0_seq1	GO:0005086
comp30193_c0_seq2	GO:0043087	iq motif and sec7 domain-containing protein 1 isoform x1
comp30193_c0_seq2	GO:0005086
comp30193_c0_seq3	GO:0043087	iq motif and sec7 domain-containing protein 1 isoform x1
comp30193_c0_seq3	GO:0005086
comp30193_c0_seq4	GO:0043087	iq motif and sec7 domain-containing protein 1 isoform x1
comp30193_c0_seq4	GO:0005086
comp30193_c0_seq5	GO:0043087	iq motif and sec7 domain-containing protein 1 isoform x2
comp30193_c0_seq5	GO:0005086
comp30193_c0_seq6	GO:0043087	iq motif and sec7 domain-containing protein 1 isoform x2
comp30193_c0_seq6	GO:0005086
comp30193_c0_seq7	GO:0043087	iq motif and sec7 domain-containing protein 1 isoform x2
comp30193_c0_seq7	GO:0005086
comp30193_c0_seq8	GO:0043087	iq motif and sec7 domain-containing protein 1 isoform x2
comp30193_c0_seq8	GO:0005086
comp30195_c0_seq1	GO:0046983	twist-related protein partial
comp30195_c0_seq2	GO:0046983	twist-related protein partial
comp30220_c0_seq1	GO:0055085	abc transporter g family member 20 isoform x2
comp30220_c0_seq1	GO:0042626
comp30220_c0_seq1	GO:0006200
comp30220_c0_seq1	GO:0005524
comp30220_c0_seq1	GO:0016020
comp30220_c0_seq1	EC:3.6.1
comp30220_c0_seq1	EC:3.6.1.3
comp30220_c0_seq1	EC:3.6.1.15
comp30220_c0_seq2	GO:0055085	abc transporter g family member 20-like isoform x1
comp30220_c0_seq2	GO:0042626
comp30220_c0_seq2	GO:0006200
comp30220_c0_seq2	GO:0005524
comp30220_c0_seq2	GO:0016020
comp30220_c0_seq2	EC:3.6.1
comp30220_c0_seq2	EC:3.6.1.3
comp30220_c0_seq2	EC:3.6.1.15
comp30240_c0_seq1	GO:0000902	adenylyl cyclase-associated protein 1 isoform x2
comp30240_c0_seq1	GO:0007010
comp30240_c0_seq1	GO:0003779
comp30248_c0_seq1	GO:0006355	protein gooseberry-like isoform x1
comp30248_c0_seq1	GO:0043565
comp30248_c0_seq1	GO:0003700
comp30248_c0_seq1	GO:0007275
comp30248_c0_seq1	GO:0005634
comp30248_c0_seq1	GO:0005667
comp30248_c0_seq1	GO:0045449
comp30258_c0_seq1	GO:0005488	hypothetical protein TcasGA2_TC003735; hypothetical protein TcasGA2_TC003735 [Tribolium castaneum]
comp30258_c0_seq1	GO:0009987
comp30258_c0_seq1	GO:0003824
comp30264_c0_seq1	GO:0005488	hypothetical protein TcasGA2_TC005297; uncharacterized protein loc103313216
comp30265_c0_seq1	GO:0006468	ste20-like serine threonine-protein kinase
comp30265_c0_seq1	GO:0005524
comp30265_c0_seq1	GO:0004674
comp30265_c0_seq1	GO:0009069
comp30265_c0_seq1	EC:2.7.11
comp30265_c0_seq2	GO:0006468	ste20-like serine threonine-protein kinase
comp30265_c0_seq2	GO:0005524
comp30265_c0_seq2	GO:0004674
comp30265_c0_seq2	GO:0009069
comp30265_c0_seq2	EC:2.7.11
comp30312_c0_seq1	GO:0016772	PREDICTED: uncharacterized protein LOC103313170 isoform X3; uncharacterized protein loc103313170 isoform x3
comp30323_c0_seq1	GO:0016905	wd repeat-containing protein 61
comp30323_c0_seq1	GO:0006468
comp30323_c0_seq1	GO:0009069
comp30323_c0_seq1	GO:0016459
comp30323_c0_seq1	EC:2.7.11
comp30323_c0_seq1	EC:2.7.11.17
comp30323_c0_seq1	EC:2.7.11.7
comp30339_c0_seq1	GO:0005488	cap-gly domain-containing linker protein 1 isoform x13
comp30349_c0_seq1	GO:0003723	PREDICTED: vigilin; PREDICTED: vigilin [Tribolium castaneum]
comp30353_c0_seq1	GO:0008152	inositol-pentakisphosphate 2-kinase isoform x1
comp30360_c0_seq1	GO:0016020	low-density lipoprotein receptor-related protein 6
comp30366_c0_seq1	GO:0007264	gtp-binding protein rad
comp30366_c0_seq1	GO:0006184
comp30366_c0_seq1	GO:0003924
comp30366_c0_seq1	GO:0016020
comp30366_c0_seq1	GO:0005525
comp30366_c0_seq1	EC:3.6.1
comp30366_c0_seq1	EC:3.6.1.15
comp30396_c0_seq1	GO:0006468	mitogen-activated protein kinase kinase kinase 4
comp30396_c0_seq1	GO:0005524
comp30396_c0_seq1	GO:0004674
comp30396_c0_seq1	GO:0009069
comp30396_c0_seq1	EC:2.7.11
comp30404_c0_seq1	GO:0016021	inactive rhomboid protein 1
comp30404_c0_seq1	GO:0006508
comp30404_c0_seq1	GO:0004252
comp30404_c0_seq1	EC:3.4.21
comp30405_c1_seq1	GO:0004527	pab-dependent poly -specific ribonuclease subunit pan2
comp30405_c1_seq1	GO:0090305
comp30405_c1_seq1	GO:0003676
comp30405_c1_seq1	GO:0006511
comp30405_c1_seq1	GO:0004221
comp30405_c1_seq1	GO:0016579
comp30405_c1_seq1	EC:3.1.2.15
comp30405_c1_seq1	EC:3.1
comp30405_c1_seq2	GO:0004527	pab-dependent poly -specific ribonuclease subunit pan2
comp30405_c1_seq2	GO:0090305
comp30405_c1_seq2	GO:0003676
comp30405_c1_seq2	GO:0006511
comp30405_c1_seq2	GO:0004221
comp30405_c1_seq2	GO:0016579
comp30405_c1_seq2	EC:3.1.2.15
comp30405_c1_seq2	EC:3.1
comp30422_c0_seq1	GO:0044710	orf128 rr2a
comp30451_c0_seq1	GO:0005097	ecotropic viral integration site 5 ortholog isoform x2
comp30451_c0_seq1	GO:0032851
comp30468_c0_seq1	GO:0018108	epidermal growth factor receptor-like
comp30468_c0_seq1	GO:0007169
comp30468_c0_seq1	GO:0005524
comp30468_c0_seq1	GO:0004714
comp30468_c0_seq1	GO:0016020
comp30468_c0_seq1	EC:2.7.10
comp30468_c0_seq1	EC:2.7.10.1
comp30468_c0_seq1	EC:2.7.11
comp30485_c0_seq2	GO:0005488	zinc finger bed domain-containing protein 1-like
comp30492_c0_seq1	GO:0044710	glucose dehydrogenase
comp30492_c0_seq1	GO:0016614
comp30492_c0_seq2	GO:0050660	glucose dehydrogenase
comp30492_c0_seq2	GO:0016614
comp30492_c0_seq2	GO:0055114
comp30492_c1_seq1	GO:0050660	glucose dehydrogenase
comp30492_c1_seq1	GO:0008812
comp30492_c1_seq1	GO:0055114
comp30492_c1_seq1	GO:0006066
comp30492_c1_seq1	GO:0006544
comp30492_c1_seq1	GO:0006563
comp30492_c1_seq1	GO:0006566
comp30492_c1_seq1	EC:1.1.99.1
comp30525_c0_seq1	GO:0004252	serine protease h82; uncharacterized protein loc657068
comp30525_c0_seq1	GO:0006508
comp30525_c0_seq1	EC:3.4.21
comp30525_c1_seq1	GO:0004252	serine protease h82
comp30525_c1_seq1	GO:0006508
comp30525_c1_seq1	EC:3.4.21
comp30526_c0_seq2	GO:0006355	paired box protein pax-5
comp30526_c0_seq2	GO:0003677
comp30526_c0_seq2	GO:0007275
comp30526_c0_seq2	GO:0005634
comp30537_c0_seq1	GO:0016021	g-protein coupled receptor family c group 5 member c isoform x1
comp30537_c0_seq1	GO:0007186
comp30537_c0_seq1	GO:0004930
comp30537_c0_seq2	GO:0016021	isoform d
comp30537_c0_seq2	GO:0007216
comp30537_c0_seq2	GO:0008066
comp30537_c0_seq2	GO:0004930
comp30559_c0_seq1	GO:0005515	bone morphogenic protein 6
comp30575_c0_seq1	GO:0004683	calcium calmodulin-dependent protein kinase type ii alpha chain isoform x4
comp30575_c0_seq1	GO:0006468
comp30575_c0_seq1	GO:0005524
comp30575_c0_seq1	GO:0005516
comp30575_c0_seq1	GO:0009069
comp30575_c0_seq1	EC:2.7.11
comp30575_c0_seq1	EC:2.7.11.17
comp30622_c1_seq1	GO:1902600	sodium hydrogen exchanger 3
comp30622_c1_seq1	GO:0015385
comp30622_c1_seq1	GO:0006885
comp30622_c1_seq1	GO:0016021
comp30622_c1_seq1	GO:0035725
comp30622_c1_seq2	GO:1902600	sodium hydrogen exchanger 3
comp30622_c1_seq2	GO:0015385
comp30622_c1_seq2	GO:0006885
comp30622_c1_seq2	GO:0016021
comp30622_c1_seq2	GO:0035725
comp30633_c0_seq2	GO:0008380	pre-mrna-splicing factor 38b
comp30633_c0_seq2	GO:0005681
comp30633_c0_seq2	GO:0006397
comp30647_c0_seq1	GO:0044699	integrin beta-ps
comp30676_c0_seq1	GO:0000079	cyclin-y-like protein 1
comp30676_c0_seq1	GO:0019901
comp30676_c0_seq2	GO:0000079	cyclin-y-like protein 1
comp30676_c0_seq2	GO:0019901
comp30676_c0_seq3	GO:0000079	cyclin-y-like protein 1
comp30676_c0_seq3	GO:0019901
comp30676_c0_seq4	GO:0000079	cyclin-y-like protein 1
comp30676_c0_seq4	GO:0019901
comp30676_c0_seq6	GO:0000079	cyclin-y-like protein 1
comp30676_c0_seq6	GO:0019901
comp30676_c0_seq7	GO:0000079	cyclin-y-like protein 1
comp30676_c0_seq7	GO:0019901
comp30726_c0_seq1	GO:0005089	muscle m-line assembly protein unc-89-like
comp30726_c0_seq1	GO:0032319
comp30726_c0_seq1	GO:0043087
comp30726_c0_seq3	GO:0032318	muscle m-line assembly protein unc-89-like
comp30726_c0_seq5	GO:0005089	muscle m-line assembly protein unc-89-like
comp30726_c0_seq5	GO:0032319
comp30726_c0_seq5	GO:0043087
comp30726_c0_seq6	GO:0032318	muscle m-line assembly protein unc-89-like
comp30735_c0_seq2	GO:0008152	pol-like protein; uncharacterized protein loc103522263
comp30740_c0_seq3	GO:0004385	guanylate kinase
comp30740_c0_seq3	GO:0006163
comp30740_c0_seq3	GO:0046939
comp30740_c0_seq3	GO:0000166
comp30740_c0_seq3	GO:0006144
comp30740_c0_seq3	EC:2.7.4.8
comp30740_c0_seq4	GO:0004385	guanylate kinase
comp30740_c0_seq4	GO:0006163
comp30740_c0_seq4	GO:0046939
comp30740_c0_seq4	GO:0000166
comp30740_c0_seq4	GO:0006144
comp30740_c0_seq4	EC:2.7.4.8
comp30774_c0_seq1	GO:0016881	ubiquitin-conjugating enzyme e2 h
comp30774_c0_seq1	GO:0008152
comp30774_c0_seq3	GO:0016881	ubiquitin-conjugating enzyme e2 h
comp30774_c0_seq3	GO:0008152
comp30778_c0_seq1	GO:0016199	isoform p
comp30778_c0_seq1	GO:0031987
comp30778_c0_seq1	GO:0001964
comp30778_c0_seq1	GO:0005515
comp30778_c0_seq1	GO:0048813
comp30778_c0_seq1	GO:0008406
comp30778_c0_seq1	GO:0007464
comp30778_c0_seq1	GO:0006355
comp30778_c0_seq1	GO:0045476
comp30778_c0_seq1	GO:0002121
comp30778_c0_seq1	GO:0019730
comp30778_c0_seq1	GO:0045467
comp30778_c0_seq1	GO:0005634
comp30778_c0_seq1	GO:0048854
comp30780_c0_seq1	GO:0016021	low quality protein: plexin-b
comp30780_c0_seq1	GO:0005622
comp30780_c0_seq1	GO:0004872
comp30780_c0_seq1	GO:0043547
comp30780_c0_seq1	GO:0007275
comp30780_c0_seq1	GO:0005096
comp30785_c0_seq2	GO:0006259	rna-directed dna polymerase from mobile element jockey- partial
comp30814_c0_seq1	GO:0016021	solute carrier family 25 member 35
comp30814_c0_seq1	GO:0006810
comp30814_c0_seq2	GO:0016021	solute carrier family 25 member 35
comp30814_c0_seq2	GO:0006810
comp30859_c0_seq1	GO:0005097	tbc1 domain family member 20 isoform x1
comp30859_c0_seq1	GO:0032851
comp30859_c0_seq3	GO:0005097	tbc1 domain family member 20 isoform x2
comp30859_c0_seq3	GO:0032851
comp30859_c0_seq4	GO:0005097	tbc1 domain family member 20 isoform x2
comp30859_c0_seq4	GO:0032851
comp30862_c0_seq1	GO:0097159	upf0669 protein v1g209471-like
comp30862_c0_seq1	GO:1901363
comp30862_c0_seq2	GO:0097159	upf0669 protein v1g209471-like
comp30862_c0_seq2	GO:1901363
comp30866_c0_seq1	GO:0004725	tyrosine-protein phosphatase 10d isoform x3
comp30866_c0_seq1	GO:0035335
comp30866_c0_seq1	GO:0006570
comp30866_c0_seq1	EC:3.1.3.16
comp30866_c0_seq1	EC:3.1
comp30866_c0_seq1	EC:3.1.3.48
comp30866_c0_seq1	EC:3.1.3.41
comp30866_c0_seq2	GO:0004725	tyrosine-protein phosphatase 10d isoform x2
comp30866_c0_seq2	GO:0035335
comp30866_c0_seq2	GO:0006570
comp30866_c0_seq2	EC:3.1.3.16
comp30866_c0_seq2	EC:3.1
comp30866_c0_seq2	EC:3.1.3.48
comp30866_c0_seq2	EC:3.1.3.41
comp30866_c0_seq3	GO:0004725	tyrosine-protein phosphatase 10d isoform x2
comp30866_c0_seq3	GO:0035335
comp30866_c0_seq3	GO:0006570
comp30866_c0_seq3	EC:3.1.3.16
comp30866_c0_seq3	EC:3.1
comp30866_c0_seq3	EC:3.1.3.48
comp30866_c0_seq3	EC:3.1.3.41
comp30866_c0_seq4	GO:0004725	tyrosine-protein phosphatase 10d isoform x3
comp30866_c0_seq4	GO:0035335
comp30866_c0_seq4	GO:0006570
comp30866_c0_seq4	EC:3.1.3.16
comp30866_c0_seq4	EC:3.1
comp30866_c0_seq4	EC:3.1.3.48
comp30866_c0_seq4	EC:3.1.3.41
comp30879_c0_seq1	GO:0090304	reverse transcriptase
comp30879_c0_seq1	GO:0003824
comp30883_c0_seq1	GO:0008152	fatty acyl- reductase 1
comp30905_c0_seq1	GO:0008152	acyl- :lysophosphatidylglycerol acyltransferase 1
comp30905_c0_seq1	GO:0016746
comp30942_c0_seq1	GO:0005488	glass protein
comp30943_c2_seq1	GO:0005488	zinc finger mym-type protein 1
comp30943_c2_seq2	GO:0005488	zinc finger mym-type protein 1
comp30955_c0_seq1	GO:0000166	valyl-trna synthetase
comp30955_c0_seq1	GO:0004812
comp30955_c0_seq1	GO:0006418
comp30955_c0_seq1	EC:6.1.1
comp30965_c0_seq1	GO:0016021	mpv17-like protein isoform x1
comp30965_c0_seq2	GO:0016021	mpv17-like protein isoform x1
comp30999_c0_seq1	GO:0005089	pleckstrin homology domain-containing family g member 5 isoform x1
comp30999_c0_seq1	GO:0032319
comp30999_c0_seq1	GO:0043087
comp30999_c0_seq2	GO:0005089	pleckstrin homology domain-containing family g member 5 isoform x1
comp30999_c0_seq2	GO:0032319
comp30999_c0_seq2	GO:0043087
comp31007_c0_seq2	GO:0003964	reverse transcriptase
comp31007_c0_seq2	GO:0006278
comp31007_c0_seq2	GO:0003723
comp31007_c0_seq2	EC:2.7.7.49
comp31010_c1_seq1	GO:0016798	glycoside hydrolase
comp31010_c1_seq1	GO:0008152
comp31010_c2_seq1	GO:0005975	lactase-phlorizin hydrolase
comp31010_c2_seq1	GO:0004553
comp31018_c0_seq1	GO:0006259	reverse transcriptase; uncharacterized protein loc103506561
comp31019_c0_seq1	GO:0008270	protein ariadne-1
comp31027_c0_seq1	GO:0006139	purine nucleoside phosphorylase
comp31027_c0_seq1	GO:0016757
comp31027_c0_seq2	GO:0016740	purine nucleoside phosphorylase-like isoform x2
comp31053_c1_seq2	GO:0008270	e3 ubiquitin-protein ligase march3-like
comp31066_c1_seq1	GO:0055085	abc transporter g family member 20
comp31066_c1_seq1	GO:0042626
comp31066_c1_seq1	GO:0006200
comp31066_c1_seq1	GO:0005524
comp31066_c1_seq1	GO:0016020
comp31066_c1_seq1	EC:3.6.1
comp31066_c1_seq1	EC:3.6.1.3
comp31066_c1_seq1	EC:3.6.1.15
comp31091_c0_seq1	GO:0005488	zinc finger protein 2-like; uncharacterized protein loc663851
comp31092_c0_seq1	GO:0004930	neuromedin-u receptor 2-like
comp31092_c0_seq1	GO:0007186
comp31092_c0_seq2	GO:0004871	pyrokinin-like receptor 2
comp31092_c0_seq2	GO:0007165
comp31095_c0_seq2	GO:0005634	round spermatid basic protein 1
comp31095_c0_seq3	GO:0005634	round spermatid basic protein 1
comp31101_c0_seq2	GO:0020037	cytochrome b5
comp31113_c0_seq1	GO:0006259	truncated pol protein
comp31113_c0_seq1	GO:0003676
comp31150_c0_seq1	GO:0004252	chymotrypsin-like elastase family member 2a isoform x2
comp31150_c0_seq1	GO:0006508
comp31150_c0_seq1	EC:3.4.21
comp31176_c0_seq1	GO:0006810	eukaryotic translation initiation factor 4h
comp31176_c0_seq1	GO:0044763
comp31176_c0_seq1	GO:0000166
comp31176_c0_seq1	GO:0016310
comp31176_c0_seq1	GO:0003743
comp31176_c0_seq1	GO:0004674
comp31176_c0_seq1	GO:0016887
comp31176_c0_seq1	GO:0005840
comp31176_c0_seq1	GO:0006446
comp31176_c0_seq1	EC:2.7.11
comp31176_c0_seq1	EC:3.6.1
comp31176_c0_seq1	EC:3.6.1.3
comp31176_c0_seq1	EC:3.6.1.15
comp31176_c0_seq2	GO:0000166	eukaryotic translation initiation factor 4h
comp31176_c0_seq2	GO:0003743
comp31176_c0_seq2	GO:0005840
comp31176_c0_seq2	GO:0006446
comp31192_c0_seq1	GO:0016021	elongation of very long chain fatty acids protein aael008004 isoform x2
comp31192_c0_seq2	GO:0016021	elongation of very long chain fatty acids protein aael008004 isoform x1
comp31195_c0_seq1	GO:0046872	hypothetical protein TcasGA2_TC008494; hypothetical protein TcasGA2_TC008494 [Tribolium castaneum]
comp31195_c0_seq1	GO:0003964
comp31195_c0_seq1	GO:0006278
comp31195_c0_seq1	GO:0003723
comp31195_c0_seq1	GO:0015074
comp31195_c0_seq1	EC:2.7.7.49
comp31200_c0_seq1	GO:0003676	hypothetical protein TcasGA2_TC011584; uncharacterized protein loc101746612
comp31228_c0_seq1	GO:0008017	kinesin-like protein kif21b
comp31228_c0_seq1	GO:0007018
comp31228_c0_seq1	GO:0005524
comp31228_c0_seq1	GO:0008152
comp31228_c0_seq1	GO:0005871
comp31228_c0_seq1	GO:0003777
comp31228_c0_seq1	GO:0005874
comp31228_c0_seq1	GO:0045298
comp31228_c0_seq1	EC:3.6.1
comp31228_c0_seq1	EC:3.6.1.15
comp31252_c0_seq1	GO:0016021	transmembrane and tpr repeat-containing protein cg4050-like
comp31253_c0_seq1	GO:0003676	polyadenylate-binding protein 2 isoform x2
comp31253_c0_seq1	GO:0000166
comp31253_c0_seq2	GO:0003676	polyadenylate-binding protein 2 isoform x1
comp31253_c0_seq2	GO:0000166
comp31253_c0_seq3	GO:0003676	polyadenylate-binding protein 2 isoform x2
comp31253_c0_seq3	GO:0000166
comp31267_c0_seq1	GO:0016757	glucoside xylosyltransferase 2
comp31267_c0_seq1	GO:0008152
comp31267_c0_seq2	GO:0016757	glucoside xylosyltransferase 2
comp31267_c0_seq2	GO:0008152
comp31309_c0_seq2	GO:0007165	rala-binding protein 1 isoform x1
comp31309_c0_seq2	GO:0005622
comp31324_c1_seq1	GO:0004222	endothelin-converting enzyme 1 isoform x2
comp31324_c1_seq1	GO:0006508
comp31324_c1_seq1	EC:3.4.24
comp31327_c0_seq1	GO:0030554	snf4 amp-activated protein kinase gamma subunit
comp31327_c0_seq2	GO:0030554	snf4 amp-activated protein kinase gamma isoform i
comp31327_c0_seq3	GO:0030554	hypothetical protein YQE_08222, partial; hypothetical protein YQE_08222, partial [Dendroctonus ponderosae]
comp31341_c0_seq1	GO:0008152	bis(5 -nucleosyl)-tetraphosphatase
comp31341_c0_seq1	GO:0008796
comp31341_c0_seq1	EC:3.6.1
comp31341_c0_seq1	EC:3.6.1.9
comp31341_c0_seq2	GO:0008152	bis(5 -nucleosyl)-tetraphosphatase
comp31341_c0_seq2	GO:0008796
comp31341_c0_seq2	EC:3.6.1
comp31341_c0_seq2	EC:3.6.1.9
comp31378_c0_seq1	GO:0000160	high affinity camp-specific and ibmx-insensitive 3 -cyclic phosphodiesterase 8a isoform x3
comp31378_c0_seq1	GO:0000156
comp31378_c0_seq1	GO:0046872
comp31378_c0_seq1	GO:0004114
comp31378_c0_seq1	GO:0006355
comp31378_c0_seq1	GO:0045449
comp31378_c0_seq1	GO:0006144
comp31378_c0_seq1	EC:3.1.4
comp31378_c0_seq1	EC:3.1.4.17
comp31378_c0_seq1	EC:3.1
comp31378_c0_seq3	GO:0000160	high affinity camp-specific and ibmx-insensitive 3 -cyclic phosphodiesterase 8a isoform x3
comp31378_c0_seq3	GO:0000156
comp31378_c0_seq3	GO:0046872
comp31378_c0_seq3	GO:0004114
comp31378_c0_seq3	GO:0006355
comp31378_c0_seq3	GO:0045449
comp31378_c0_seq3	GO:0006144
comp31378_c0_seq3	EC:3.1.4
comp31378_c0_seq3	EC:3.1.4.17
comp31378_c0_seq3	EC:3.1
comp31378_c0_seq4	GO:0000160	high affinity camp-specific and ibmx-insensitive 3 -cyclic phosphodiesterase 8a isoform x3
comp31378_c0_seq4	GO:0000156
comp31378_c0_seq4	GO:0046872
comp31378_c0_seq4	GO:0004114
comp31378_c0_seq4	GO:0006355
comp31378_c0_seq4	GO:0045449
comp31378_c0_seq4	GO:0006144
comp31378_c0_seq4	EC:3.1.4
comp31378_c0_seq4	EC:3.1.4.17
comp31378_c0_seq4	EC:3.1
comp31405_c0_seq1	GO:0046872	cytochrome p450 4- partial
comp31405_c0_seq1	GO:0016491
comp31405_c0_seq2	GO:0020037	cytochrome p450 family 4
comp31405_c0_seq2	GO:0016705
comp31405_c0_seq2	GO:0004497
comp31405_c0_seq2	GO:0005506
comp31405_c0_seq2	GO:0055114
comp31405_c1_seq1	GO:0020037	cytochrome p450 4c3-like
comp31405_c1_seq1	GO:0016705
comp31405_c1_seq1	GO:0004497
comp31405_c1_seq1	GO:0005506
comp31405_c1_seq1	GO:0055114
comp31408_c0_seq1	GO:0000015	hypothetical protein YQE_01610, partial; hypothetical protein YQE_01610, partial [Dendroctonus ponderosae]
comp31408_c0_seq1	GO:0004634
comp31408_c0_seq1	GO:0000287
comp31408_c0_seq1	GO:0006096
comp31408_c0_seq1	GO:0000162
comp31408_c0_seq1	GO:0006094
comp31408_c0_seq1	GO:0006571
comp31408_c0_seq1	GO:0009094
comp31408_c0_seq1	EC:4.2.1.11
comp31408_c0_seq2	GO:0000015	hypothetical protein YQE_01610, partial; hypothetical protein YQE_01610, partial [Dendroctonus ponderosae]
comp31408_c0_seq2	GO:0004634
comp31408_c0_seq2	GO:0000287
comp31408_c0_seq2	GO:0006096
comp31408_c0_seq2	GO:0000162
comp31408_c0_seq2	GO:0006094
comp31408_c0_seq2	GO:0006571
comp31408_c0_seq2	GO:0009094
comp31408_c0_seq2	EC:4.2.1.11
comp31408_c0_seq3	GO:0000015	hypothetical protein YQE_01610, partial; hypothetical protein YQE_01610, partial [Dendroctonus ponderosae]
comp31408_c0_seq3	GO:0004634
comp31408_c0_seq3	GO:0000287
comp31408_c0_seq3	GO:0006096
comp31408_c0_seq3	GO:0000162
comp31408_c0_seq3	GO:0006094
comp31408_c0_seq3	GO:0006571
comp31408_c0_seq3	GO:0009094
comp31408_c0_seq3	EC:4.2.1.11
comp31408_c0_seq4	GO:0000015	hypothetical protein YQE_01610, partial; hypothetical protein YQE_01610, partial [Dendroctonus ponderosae]
comp31408_c0_seq4	GO:0004634
comp31408_c0_seq4	GO:0000287
comp31408_c0_seq4	GO:0006096
comp31408_c0_seq4	GO:0000162
comp31408_c0_seq4	GO:0006094
comp31408_c0_seq4	GO:0006571
comp31408_c0_seq4	GO:0009094
comp31408_c0_seq4	EC:4.2.1.11
comp31416_c0_seq2	GO:0016020	proton-coupled amino acid transporter 4
comp31423_c1_seq2	GO:0016301	dual serine threonine and tyrosine protein kinase-like isoform x1
comp31444_c0_seq1	GO:0016021	protein toll
comp31444_c0_seq1	GO:0007165
comp31488_c0_seq1	GO:0044260	rna-directed dna polymerase from mobile element partial
comp31488_c0_seq1	GO:0090305
comp31496_c0_seq1	GO:0008152	hypothetical protein D910_02993; hypothetical protein D910_02993 [Dendroctonus ponderosae]
comp31496_c0_seq1	GO:0008484
comp31511_c0_seq1	GO:0005634	dachshund homolog 1
comp31511_c0_seq1	GO:0000166
comp31511_c0_seq2	GO:0005634	dachshund homolog 1
comp31511_c0_seq2	GO:0000166
comp31529_c0_seq1	GO:0005622	calpain-1 catalytic subunit
comp31529_c0_seq1	GO:0006508
comp31529_c0_seq1	GO:0004198
comp31529_c0_seq1	GO:0005509
comp31529_c0_seq1	EC:3.4.22
comp31529_c0_seq1	EC:3.4
comp31529_c0_seq2	GO:0005622	calpain-1 catalytic subunit
comp31529_c0_seq2	GO:0006508
comp31529_c0_seq2	GO:0004198
comp31529_c0_seq2	GO:0005509
comp31529_c0_seq2	EC:3.4.22
comp31529_c0_seq2	EC:3.4
comp31529_c0_seq3	GO:0005622	calpain-1 catalytic subunit-like
comp31529_c0_seq3	GO:0006508
comp31529_c0_seq3	GO:0004198
comp31529_c0_seq3	GO:0005509
comp31529_c0_seq3	EC:3.4.22
comp31529_c0_seq3	EC:3.4
comp31529_c0_seq4	GO:0005622	calpain-1 catalytic subunit-like
comp31529_c0_seq4	GO:0006508
comp31529_c0_seq4	GO:0004198
comp31529_c0_seq4	GO:0005509
comp31529_c0_seq4	EC:3.4.22
comp31529_c0_seq4	EC:3.4
comp31540_c0_seq1	GO:0042302	PREDICTED: uncharacterized protein LOC661127; uncharacterized protein loc661127
comp31557_c0_seq1	GO:0005262	transient-receptor-potential-like protein
comp31557_c0_seq1	GO:0070588
comp31557_c0_seq1	GO:0016021
comp31557_c0_seq2	GO:0005262	transient-receptor-potential-like protein
comp31557_c0_seq2	GO:0070588
comp31557_c0_seq2	GO:0016021
comp31571_c0_seq1	GO:0007219	neurogenic locus protein delta
comp31571_c0_seq1	GO:0007275
comp31571_c0_seq1	GO:0005509
comp31571_c0_seq1	GO:0016021
comp31571_c0_seq2	GO:0007219	neurogenic locus protein delta
comp31571_c0_seq2	GO:0007275
comp31571_c0_seq2	GO:0005509
comp31571_c0_seq2	GO:0016021
comp31578_c0_seq1	GO:0055085	monocarboxylate transporter 13
comp31578_c0_seq1	GO:0016021
comp31578_c0_seq2	GO:0005488	chromatin accessibility complex protein 1
comp31578_c0_seq2	GO:0005622
comp31578_c0_seq3	GO:0055085	monocarboxylate transporter 13
comp31578_c0_seq3	GO:0016021
comp31579_c0_seq1	GO:0005739	nadh dehydrogenase
comp31579_c0_seq1	GO:0055114
comp31579_c0_seq1	GO:0003954
comp31579_c0_seq1	GO:0006118
comp31579_c0_seq1	EC:1.6.99.3
comp31597_c0_seq1	GO:0004707	extracellular signal-regulated kinase 2
comp31597_c0_seq1	GO:0000165
comp31597_c0_seq1	GO:0005524
comp31597_c0_seq1	GO:0007178
comp31597_c0_seq1	GO:0009069
comp31597_c0_seq1	EC:2.7.11
comp31597_c0_seq1	EC:2.7.11.24
comp31597_c0_seq2	GO:0004707	extracellular signal-regulated kinase 2
comp31597_c0_seq2	GO:0000165
comp31597_c0_seq2	GO:0005524
comp31597_c0_seq2	GO:0007178
comp31597_c0_seq2	GO:0009069
comp31597_c0_seq2	EC:2.7.11
comp31597_c0_seq2	EC:2.7.11.24
comp31597_c0_seq3	GO:0004707	extracellular signal-regulated kinase 2
comp31597_c0_seq3	GO:0000165
comp31597_c0_seq3	GO:0005524
comp31597_c0_seq3	GO:0007178
comp31597_c0_seq3	GO:0009069
comp31597_c0_seq3	EC:2.7.11
comp31597_c0_seq3	EC:2.7.11.24
comp31598_c0_seq1	GO:0008233	venom protease
comp31598_c0_seq2	GO:0008233	venom protease
comp31625_c0_seq1	GO:0003964	reverse transcriptase
comp31625_c0_seq1	GO:0006278
comp31625_c0_seq1	GO:0003723
comp31625_c0_seq1	EC:2.7.7.49
comp31626_c0_seq1	GO:0051704	alo3_acrlo ame: full=antimicrobial peptide alo-3
comp31641_c0_seq1	GO:0046856	synaptojanin-1 isoform x1
comp31641_c0_seq1	GO:0000166
comp31641_c0_seq1	GO:0042578
comp31641_c0_seq1	EC:3.1
comp31659_c0_seq1	GO:0044710	transmembrane protein 135-like isoform x1
comp31659_c0_seq2	GO:0044710	transmembrane protein 135-like isoform x1
comp31659_c0_seq3	GO:0044710	transmembrane protein 135-like isoform x1
comp31666_c0_seq1	GO:0005488	hypothetical protein TcasGA2_TC009733; hypothetical protein TcasGA2_TC009733 [Tribolium castaneum]
comp31698_c0_seq1	GO:0045048	atpase asna1 homolog
comp31698_c0_seq1	GO:0006810
comp31698_c0_seq1	GO:0046872
comp31698_c0_seq1	GO:0006200
comp31698_c0_seq1	GO:0005524
comp31698_c0_seq1	GO:0016887
comp31698_c0_seq1	GO:0005783
comp31698_c0_seq1	EC:3.6.1
comp31698_c0_seq1	EC:3.6.1.3
comp31698_c0_seq1	EC:3.6.1.15
comp31701_c0_seq1	GO:0044260	non-ltr retrotransposon reverse transcriptase
comp31701_c0_seq1	GO:0090305
comp31705_c0_seq1	GO:0009987	endonuclease-reverse transcriptase; uncharacterized protein loc103520361
comp31705_c0_seq2	GO:0009987	endonuclease-reverse transcriptase; uncharacterized protein loc103520361
comp31741_c0_seq2	GO:0006200	atp-binding cassette sub-family g member 1
comp31741_c0_seq2	GO:0005524
comp31741_c0_seq2	GO:0016887
comp31741_c0_seq2	GO:0016020
comp31741_c0_seq2	EC:3.6.1
comp31741_c0_seq2	EC:3.6.1.3
comp31741_c0_seq2	EC:3.6.1.15
comp31752_c0_seq1	GO:0004683	ribosomal protein s6 kinase alpha-
comp31752_c0_seq1	GO:0004697
comp31752_c0_seq1	GO:0006468
comp31752_c0_seq1	GO:0005524
comp31752_c0_seq1	GO:0009069
comp31752_c0_seq1	GO:0007165
comp31752_c0_seq1	EC:2.7.11
comp31752_c0_seq1	EC:2.7.11.13
comp31752_c0_seq1	EC:2.7.11.17
comp31752_c0_seq3	GO:0004683	ribosomal protein s6 kinase alpha-
comp31752_c0_seq3	GO:0004697
comp31752_c0_seq3	GO:0006468
comp31752_c0_seq3	GO:0005524
comp31752_c0_seq3	GO:0009069
comp31752_c0_seq3	GO:0007165
comp31752_c0_seq3	EC:2.7.11
comp31752_c0_seq3	EC:2.7.11.13
comp31752_c0_seq3	EC:2.7.11.17
comp31765_c0_seq2	GO:0008152	spermine oxidase-like
comp31765_c0_seq4	GO:0008152	spermine oxidase-like
comp31790_c0_seq1	GO:0051536	molybdenum cofactor synthesis 1 isoform c
comp31790_c0_seq1	GO:0006777
comp31790_c0_seq2	GO:0051536	molybdopterin cofactor synthesis protein
comp31813_c0_seq1	GO:0004725	eyes absent homolog 2
comp31813_c0_seq1	GO:0007275
comp31813_c0_seq1	GO:0035335
comp31813_c0_seq1	GO:0006570
comp31813_c0_seq1	EC:3.1.3.16
comp31813_c0_seq1	EC:3.1
comp31813_c0_seq1	EC:3.1.3.48
comp31813_c0_seq1	EC:3.1.3.41
comp31813_c0_seq2	GO:0004725	eyes absent homolog 2
comp31813_c0_seq2	GO:0007275
comp31813_c0_seq2	GO:0035335
comp31813_c0_seq2	GO:0006570
comp31813_c0_seq2	EC:3.1.3.16
comp31813_c0_seq2	EC:3.1
comp31813_c0_seq2	EC:3.1.3.48
comp31813_c0_seq2	EC:3.1.3.41
comp31815_c0_seq1	GO:0005488	zinc finger protein 2 homolog
comp31816_c0_seq1	GO:0004725	phosphatidylglycerophosphatase and protein-tyrosine phosphatase 1
comp31816_c0_seq1	GO:0008138
comp31816_c0_seq1	GO:0035335
comp31816_c0_seq1	GO:0006570
comp31816_c0_seq1	EC:3.1.3.16
comp31816_c0_seq1	EC:3.1
comp31816_c0_seq1	EC:3.1.3.48
comp31816_c0_seq1	EC:3.1.3.41
comp31816_c0_seq1	EC:3.1.3
comp31827_c0_seq1	GO:0070050	extracellular cu zn-superoxide dismutase
comp31827_c0_seq1	GO:0005507
comp31827_c0_seq1	GO:0019430
comp31827_c0_seq1	GO:0004784
comp31827_c0_seq1	GO:0005634
comp31827_c0_seq1	GO:0005829
comp31827_c0_seq1	GO:0008270
comp31827_c0_seq1	GO:0051597
comp31827_c0_seq1	GO:0010038
comp31827_c0_seq1	GO:0005739
comp31827_c0_seq1	GO:0055114
comp31827_c0_seq1	GO:0009410
comp31827_c0_seq1	EC:1.15.1.1
comp31827_c0_seq2	GO:0070050	extracellular cu zn-superoxide dismutase
comp31827_c0_seq2	GO:0005507
comp31827_c0_seq2	GO:0019430
comp31827_c0_seq2	GO:0004784
comp31827_c0_seq2	GO:0005634
comp31827_c0_seq2	GO:0005829
comp31827_c0_seq2	GO:0008270
comp31827_c0_seq2	GO:0051597
comp31827_c0_seq2	GO:0010038
comp31827_c0_seq2	GO:0005739
comp31827_c0_seq2	GO:0055114
comp31827_c0_seq2	GO:0009410
comp31827_c0_seq2	EC:1.15.1.1
comp31875_c2_seq1	GO:0016021	integrin alpha-ps1 isoform x2
comp31875_c2_seq1	GO:0044763
comp31875_c2_seq2	GO:0016021	integrin alpha-ps1 isoform x2
comp31875_c2_seq2	GO:0044763
comp31915_c0_seq1	GO:0003964	orf b (bases 1850-5560) first start codon at 2306
comp31915_c0_seq1	GO:0006278
comp31915_c0_seq1	GO:0003723
comp31915_c0_seq1	GO:0015074
comp31915_c0_seq1	EC:2.7.7.49
comp31927_c0_seq1	GO:0005525	low quality protein: rho gtpase-activating protein 190
comp31927_c0_seq1	GO:0005622
comp31927_c0_seq1	GO:0007264
comp31956_c0_seq1	GO:0035556	activin receptor type-2a
comp31956_c0_seq1	GO:0023014
comp31956_c0_seq1	GO:0005524
comp31956_c0_seq1	GO:0005024
comp31956_c0_seq1	GO:0007178
comp31956_c0_seq1	GO:0016020
comp31956_c0_seq1	GO:0004702
comp31956_c0_seq1	GO:0009069
comp31956_c0_seq1	EC:2.7.11
comp31967_c0_seq1	GO:0005576	inactive pancreatic lipase-related protein 1 isoform x1
comp31967_c0_seq1	GO:0016787
comp31967_c0_seq1	GO:0006629
comp31975_c0_seq1	GO:0008340	filamin-a isoform x1
comp31975_c0_seq1	GO:0005884
comp31975_c0_seq1	GO:0048149
comp31975_c0_seq1	GO:0035204
comp31975_c0_seq1	GO:0008355
comp31975_c0_seq1	GO:0030708
comp31975_c0_seq1	GO:0035182
comp31975_c0_seq1	GO:0035183
comp31975_c0_seq1	GO:0008302
comp31975_c0_seq1	GO:0003779
comp31975_c0_seq1	GO:0007067
comp31975_c0_seq1	GO:0008104
comp31975_c0_seq1	GO:0008045
comp31975_c0_seq1	GO:0048471
comp31975_c0_seq1	GO:0005634
comp31989_c0_seq1	GO:0030234	regucalcin-like isoform x1
comp31989_c0_seq1	GO:0005509
comp31989_c0_seq1	GO:0050790
comp31989_c0_seq2	GO:0030234	regucalcin-like isoform x1
comp31989_c0_seq2	GO:0005509
comp31989_c0_seq2	GO:0050790
comp31992_c0_seq1	GO:0003333	cationic amino acid transporter 4
comp31992_c0_seq1	GO:0015171
comp31992_c0_seq1	GO:0016021
comp31998_c0_seq1	GO:0016787	gut cathepsin l-like cysteine protease
comp32016_c0_seq1	GO:0005488	longitudinals lacking isoforms n o w x y-like isoform x85
comp32016_c0_seq2	GO:0005488	longitudinals lacking isoforms n o w x y-like isoform x85
comp32023_c0_seq2	GO:0016787	lipase 3
comp32023_c0_seq2	GO:0006629
comp32062_c0_seq1	GO:0005634	transcriptional-regulating factor 1 isoform x2
comp32062_c0_seq1	GO:0003677
comp32062_c0_seq1	GO:0003682
comp32062_c0_seq1	GO:0000785
comp32063_c0_seq1	GO:0071704	modular serine protease zymogen; low quality protein: uncharacterized protein loc103314980
comp32063_c0_seq1	GO:0016798
comp32063_c0_seq2	GO:0071704	modular serine protease zymogen; low quality protein: uncharacterized protein loc103314980
comp32063_c0_seq2	GO:0016798
comp32063_c0_seq3	GO:0071704	modular serine protease zymogen; low quality protein: uncharacterized protein loc103314980
comp32063_c0_seq3	GO:0016798
comp32082_c0_seq1	GO:0015936	3-hydroxy-3-methylglutaryl-coenzyme a reductase
comp32082_c0_seq1	GO:0016021
comp32082_c0_seq1	GO:0055114
comp32082_c0_seq1	GO:0004420
comp32082_c0_seq1	GO:0050661
comp32082_c0_seq1	GO:0005789
comp32082_c0_seq1	GO:0008299
comp32082_c0_seq1	GO:0006694
comp32082_c0_seq1	EC:1.1.1.34
comp32087_c0_seq2	GO:0006355	homeobox 1
comp32087_c0_seq2	GO:0003700
comp32087_c0_seq2	GO:0000976
comp32087_c0_seq2	GO:0005634
comp32087_c0_seq2	GO:0005667
comp32087_c0_seq2	GO:0045449
comp32101_c0_seq1	GO:0006355	homeobox protein caupolican
comp32101_c0_seq1	GO:0003700
comp32101_c0_seq1	GO:0043565
comp32101_c0_seq1	GO:0005634
comp32101_c0_seq1	GO:0005667
comp32101_c0_seq1	GO:0045449
comp32135_c0_seq1	GO:0005744	mitochondrial import inner membrane translocase subunit tim50-c
comp32135_c0_seq1	GO:0032259
comp32135_c0_seq1	GO:0008168
comp32135_c0_seq1	GO:0015031
comp32198_c0_seq1	GO:0090304	endonuclease-reverse transcriptase
comp32198_c0_seq1	GO:0003824
comp32204_c0_seq1	GO:0050912	gustatory receptor 24
comp32204_c0_seq1	GO:0004984
comp32204_c0_seq1	GO:0010037
comp32204_c0_seq1	GO:0005886
comp32204_c0_seq1	GO:0050911
comp32204_c0_seq1	GO:0016021
comp32204_c0_seq1	GO:0007610
comp32204_c0_seq1	GO:0008527
comp32204_c0_seq1	GO:0007187
comp32204_c0_seq1	GO:0007607
comp32204_c0_seq2	GO:0050912	gustatory receptor 24
comp32204_c0_seq2	GO:0004984
comp32204_c0_seq2	GO:0010037
comp32204_c0_seq2	GO:0005886
comp32204_c0_seq2	GO:0050911
comp32204_c0_seq2	GO:0016021
comp32204_c0_seq2	GO:0007610
comp32204_c0_seq2	GO:0008527
comp32204_c0_seq2	GO:0007187
comp32204_c0_seq2	GO:0007607
comp32204_c0_seq3	GO:0050912	gustatory receptor 24
comp32204_c0_seq3	GO:0004984
comp32204_c0_seq3	GO:0010037
comp32204_c0_seq3	GO:0005886
comp32204_c0_seq3	GO:0050911
comp32204_c0_seq3	GO:0016021
comp32204_c0_seq3	GO:0007610
comp32204_c0_seq3	GO:0008527
comp32204_c0_seq3	GO:0007187
comp32204_c0_seq3	GO:0007607
comp32208_c0_seq1	GO:0045454	glutaredoxin domain-containing cysteine-rich protein cg12206-like
comp32208_c0_seq1	GO:0009055
comp32208_c0_seq1	GO:0015035
comp32208_c0_seq1	GO:0055114
comp32208_c0_seq1	GO:0006118
comp32271_c0_seq2	GO:0055085	synaptic vesicle glycoprotein 2b-like isoform x2
comp32271_c0_seq2	GO:0016021
comp32271_c0_seq2	GO:0005215
comp32272_c0_seq1	GO:0046872	cytochrome p450 314a1
comp32272_c0_seq1	GO:0016491
comp32272_c0_seq2	GO:0046872	cytochrome p450 314a1
comp32272_c0_seq2	GO:0016491
comp32272_c0_seq3	GO:0046872	cytochrome p450 314a1
comp32272_c0_seq3	GO:0016491
comp32273_c0_seq1	GO:0006259	tyrosine recombinase; uncharacterized protein loc103314505
comp32273_c0_seq2	GO:0006259	hypothetical protein TcasGA2_TC010509; uncharacterized protein loc103314505
comp32281_c0_seq1	GO:0016021	pecanex-like protein 1 isoform x1
comp32288_c0_seq1	GO:0016020	hypothetical protein YQE_05525, partial; uncharacterized protein loc103314959 isoform x2
comp32292_c0_seq1	GO:0006200	atp-binding cassette sub-family g member 1
comp32292_c0_seq1	GO:0005524
comp32292_c0_seq1	GO:0016887
comp32292_c0_seq1	GO:0016020
comp32292_c0_seq1	EC:3.6.1
comp32292_c0_seq1	EC:3.6.1.3
comp32292_c0_seq1	EC:3.6.1.15
comp32292_c0_seq2	GO:0055085	atp-binding cassette sub-family g member 1
comp32292_c0_seq2	GO:0071702
comp32292_c0_seq2	GO:0006200
comp32292_c0_seq2	GO:0006820
comp32292_c0_seq2	GO:0005524
comp32292_c0_seq2	GO:0016887
comp32292_c0_seq2	GO:0016020
comp32292_c0_seq2	EC:3.6.1
comp32292_c0_seq2	EC:3.6.1.3
comp32292_c0_seq2	EC:3.6.1.15
comp32297_c0_seq2	GO:0005272	sodium channel protein nach-like
comp32297_c0_seq2	GO:0016021
comp32297_c0_seq2	GO:0035725
comp32299_c0_seq1	GO:0004252	serine protease p13
comp32299_c0_seq1	GO:0006508
comp32299_c0_seq1	EC:3.4.21
comp32299_c0_seq3	GO:0004252	serine protease p13
comp32299_c0_seq3	GO:0006508
comp32299_c0_seq3	EC:3.4.21
comp32301_c0_seq1	GO:0016491	hypothetical protein YQE_05267, partial; uncharacterized protein loc655785
comp32301_c0_seq1	GO:0055114
comp32343_c1_seq1	GO:0006000	intraflagellar transport protein 140 homolog
comp32343_c1_seq1	GO:0046835
comp32343_c1_seq1	GO:0003873
comp32343_c1_seq1	GO:0006003
comp32343_c1_seq1	GO:0005524
comp32343_c1_seq1	GO:0006013
comp32343_c1_seq1	EC:2.7.1
comp32343_c1_seq1	EC:2.7.1.105
comp32378_c0_seq2	GO:0005488	zz-type zinc finger-containing protein 3
comp32378_c0_seq3	GO:0005488	zz-type zinc finger-containing protein 3
comp32399_c0_seq1	GO:0004842	f-box only protein 11-like
comp32399_c0_seq1	GO:0016567
comp32399_c0_seq1	GO:0008270
comp32428_c1_seq1	GO:0043547	probable rho gtpase-activating protein cg5521 isoform x2
comp32428_c1_seq1	GO:0005096
comp32428_c1_seq1	GO:0005634
comp32428_c1_seq2	GO:0043547	probable rho gtpase-activating protein cg5521 isoform x1
comp32428_c1_seq2	GO:0005096
comp32428_c1_seq2	GO:0005634
comp32432_c0_seq1	GO:0016020	probable protein-cysteine n-palmitoyltransferase porcupine
comp32432_c0_seq2	GO:0016020	probable protein-cysteine n-palmitoyltransferase porcupine
comp32449_c0_seq2	GO:0005488	zinc finger protein 2 homolog isoform x1
comp32459_c0_seq1	GO:0003824	histidine triad nucleotide-binding protein 1-like
comp32459_c0_seq1	GO:0008152
comp32462_c0_seq1	GO:0005737	proteasome subunit alpha type-7-1
comp32462_c0_seq1	GO:0019773
comp32462_c0_seq1	GO:0006511
comp32462_c0_seq1	GO:0005634
comp32462_c0_seq1	GO:0004298
comp32462_c0_seq1	EC:3.4.25
comp32466_c0_seq1	GO:0009058	choline-phosphate cytidylyltransferase a-like isoform x2
comp32466_c0_seq1	GO:0003824
comp32466_c0_seq2	GO:0009058	choline-phosphate cytidylyltransferase a-like isoform x1
comp32466_c0_seq2	GO:0003824
comp32466_c0_seq3	GO:0009058	choline-phosphate cytidylyltransferase a-like isoform x2
comp32466_c0_seq3	GO:0016779
comp32468_c0_seq2	GO:0090304	pol-like protein
comp32485_c0_seq1	GO:0016021	transmembrane protein 120b
comp32495_c0_seq1	GO:0008270	cysteine-rich protein 1
comp32509_c0_seq1	GO:0006355	myocyte-specific enhancer factor 2 isoform x1
comp32509_c0_seq1	GO:0003677
comp32509_c0_seq1	GO:0046983
comp32509_c0_seq1	GO:0005634
comp32509_c0_seq2	GO:0006355	myocyte-specific enhancer factor 2 isoform x1
comp32509_c0_seq2	GO:0003677
comp32509_c0_seq2	GO:0046983
comp32509_c0_seq2	GO:0005634
comp32512_c0_seq1	GO:0005509	troponin c type iiia-like protein
comp32512_c0_seq2	GO:0005509	troponin c
comp32533_c0_seq1	GO:0006259	hypothetical protein X975_01448, partial; uncharacterized protein loc102221235
comp32533_c0_seq1	GO:0017111
comp32533_c0_seq1	EC:3.6.1
comp32533_c0_seq1	EC:3.6.1.15
comp32567_c0_seq1	GO:0016740	orf b (bases 1850-5560) first start codon at 2306; uncharacterized protein loc103518486
comp32571_c0_seq2	GO:0016787	sn1-specific diacylglycerol lipase alpha
comp32571_c0_seq3	GO:0016787	sn1-specific diacylglycerol lipase alpha
comp32595_c0_seq1	GO:0008270	chromodomain-helicase-dna-binding protein mi-2 homolog isoform x1
comp32595_c0_seq1	GO:0008026
comp32595_c0_seq1	GO:0006355
comp32595_c0_seq1	GO:0003677
comp32595_c0_seq1	GO:0006200
comp32595_c0_seq1	GO:0005634
comp32595_c0_seq1	GO:0005524
comp32595_c0_seq1	EC:3.6.1
comp32595_c0_seq1	EC:3.6.1.3
comp32595_c0_seq1	EC:3.6.1.15
comp32613_c0_seq1	GO:0016021	palmitoyltransferase zdhhc15 isoform x1
comp32613_c0_seq1	GO:0008152
comp32613_c0_seq1	GO:0016746
comp32613_c0_seq1	GO:0008270
comp32613_c0_seq2	GO:0016021	palmitoyltransferase zdhhc15 isoform x1
comp32613_c0_seq2	GO:0008152
comp32613_c0_seq2	GO:0016746
comp32613_c0_seq2	GO:0008270
comp32613_c0_seq3	GO:0016021	palmitoyltransferase zdhhc15 isoform x1
comp32613_c0_seq3	GO:0008152
comp32613_c0_seq3	GO:0016746
comp32613_c0_seq3	GO:0008270
comp32613_c0_seq4	GO:0016021	palmitoyltransferase zdhhc15 isoform x1
comp32613_c0_seq4	GO:0008152
comp32613_c0_seq4	GO:0016746
comp32613_c0_seq4	GO:0008270
comp32622_c0_seq1	GO:1902600	cytochrome c oxidase subunit 6c
comp32622_c0_seq1	GO:0004129
comp32622_c0_seq1	GO:0006123
comp32622_c0_seq1	GO:0045277
comp32622_c0_seq1	EC:1.9.3.1
comp32641_c0_seq1	GO:0005488	reverse transcriptase
comp32646_c1_seq1	GO:0016021	protein anon-73b1
comp32649_c0_seq1	GO:0015416	atp-binding cassette sub-family f member 3
comp32649_c0_seq1	GO:0015748
comp32649_c0_seq1	GO:0015711
comp32649_c0_seq1	GO:0006200
comp32649_c0_seq1	GO:0005524
comp32649_c0_seq1	GO:0015716
comp32649_c0_seq1	GO:0034220
comp32649_c0_seq1	EC:3.6.1
comp32649_c0_seq1	EC:3.6.1.3
comp32649_c0_seq1	EC:3.6.1.15
comp32649_c0_seq1	EC:3.6.3.28
comp32649_c0_seq2	GO:0015416	atp-binding cassette sub-family f member 3
comp32649_c0_seq2	GO:0015748
comp32649_c0_seq2	GO:0015711
comp32649_c0_seq2	GO:0006200
comp32649_c0_seq2	GO:0005524
comp32649_c0_seq2	GO:0015716
comp32649_c0_seq2	GO:0034220
comp32649_c0_seq2	EC:3.6.1
comp32649_c0_seq2	EC:3.6.1.3
comp32649_c0_seq2	EC:3.6.1.15
comp32649_c0_seq2	EC:3.6.3.28
comp32650_c0_seq1	GO:0005509	annexin b9 isoform x1
comp32650_c0_seq1	GO:0005544
comp32650_c0_seq2	GO:0005509	annexin b9 isoform x2
comp32650_c0_seq2	GO:0005544
comp32650_c0_seq3	GO:0005509	annexin b9 isoform x2
comp32650_c0_seq3	GO:0005544
comp32657_c0_seq1	GO:0006139	exonuclease mut-7 homolog
comp32665_c0_seq1	GO:0006468	serine threonine-protein kinase nek8
comp32665_c0_seq1	GO:0005524
comp32665_c0_seq1	GO:0004674
comp32665_c0_seq1	GO:0009069
comp32665_c0_seq1	EC:2.7.11
comp32676_c0_seq1	GO:0005737	conserved oligomeric golgi complex subunit 4
comp32676_c0_seq1	GO:0048278
comp32676_c0_seq1	GO:0006887
comp32701_c0_seq2	GO:0016021	facilitated trehalose transporter tret1-like
comp32701_c0_seq2	GO:0055085
comp32701_c0_seq2	GO:0022857
comp32708_c0_seq1	GO:0016491	PREDICTED: uncharacterized protein LOC657564; uncharacterized protein loc657564
comp32708_c0_seq1	GO:0071704
comp32710_c0_seq1	GO:0020037	peroxidase-like isoform 1
comp32710_c0_seq1	GO:0004601
comp32710_c0_seq1	GO:0055114
comp32710_c0_seq1	GO:0006979
comp32710_c0_seq1	GO:0006804
comp32710_c0_seq1	EC:1.11.1.7
comp32716_c0_seq1	GO:0006810	mitochondrial carnitine acylcarnitine carrier protein cacl
comp32716_c0_seq1	GO:0016020
comp32716_c0_seq3	GO:0006810	mitochondrial carnitine acylcarnitine carrier protein cacl
comp32716_c0_seq3	GO:0016020
comp32716_c0_seq4	GO:0006810	mitochondrial carnitine acylcarnitine carrier protein cacl
comp32716_c0_seq4	GO:0016020
comp32716_c0_seq5	GO:0006810	mitochondrial carnitine acylcarnitine carrier protein cacl
comp32716_c0_seq5	GO:0016020
comp32716_c0_seq6	GO:0006810	mitochondrial carnitine acylcarnitine carrier protein cacl
comp32716_c0_seq6	GO:0016020
comp32718_c0_seq1	GO:0005488	hypothetical protein TcasGA2_TC005297; hypothetical protein TcasGA2_TC005297 [Tribolium castaneum]
comp32744_c0_seq1	GO:0004658	probable methylcrotonoyl- carboxylase beta mitochondrial
comp32744_c0_seq1	GO:0007563
comp32744_c0_seq1	GO:0006550
comp32744_c0_seq1	GO:0009087
comp32744_c0_seq1	GO:0009062
comp32744_c0_seq1	GO:0006567
comp32744_c0_seq1	GO:0006574
comp32744_c0_seq1	GO:0005759
comp32744_c0_seq1	GO:0004485
comp32744_c0_seq1	GO:0006552
comp32744_c0_seq1	EC:6.4.1.3
comp32744_c0_seq1	EC:6.4.1.4
comp32744_c0_seq1	EC:6.4.1
comp32744_c0_seq2	GO:0004658	probable methylcrotonoyl- carboxylase beta mitochondrial
comp32744_c0_seq2	GO:0007563
comp32744_c0_seq2	GO:0006550
comp32744_c0_seq2	GO:0009087
comp32744_c0_seq2	GO:0009062
comp32744_c0_seq2	GO:0006567
comp32744_c0_seq2	GO:0006574
comp32744_c0_seq2	GO:0005759
comp32744_c0_seq2	GO:0004485
comp32744_c0_seq2	GO:0006552
comp32744_c0_seq2	EC:6.4.1.3
comp32744_c0_seq2	EC:6.4.1.4
comp32744_c0_seq2	EC:6.4.1
comp32744_c1_seq1	GO:0016021	PREDICTED: uncharacterized protein LOC100142086; uncharacterized protein loc100142086
comp32753_c0_seq1	GO:0008168	ribosome biogenesis methyltransferase wbscr22
comp32753_c0_seq1	GO:0032259
comp32753_c0_seq2	GO:0008168	ribosome biogenesis methyltransferase wbscr22
comp32753_c0_seq2	GO:0032259
comp32760_c0_seq1	GO:0016199	lola protein isoform f
comp32760_c0_seq1	GO:0031987
comp32760_c0_seq1	GO:0045893
comp32760_c0_seq1	GO:0001964
comp32760_c0_seq1	GO:0005515
comp32760_c0_seq1	GO:0006357
comp32760_c0_seq1	GO:0048813
comp32760_c0_seq1	GO:0008406
comp32760_c0_seq1	GO:0007464
comp32760_c0_seq1	GO:0045476
comp32760_c0_seq1	GO:0003700
comp32760_c0_seq1	GO:0002121
comp32760_c0_seq1	GO:0019730
comp32760_c0_seq1	GO:0045467
comp32760_c0_seq1	GO:0005634
comp32760_c0_seq1	GO:0048854
comp32760_c0_seq1	GO:0005667
comp32760_c0_seq1	GO:0045449
comp32772_c0_seq1	GO:0043086	protease inhibitor textilinin-3-like
comp32772_c0_seq1	GO:0052547
comp32774_c0_seq1	GO:0006811	mitochondrial sodium hydrogen exchanger 9b2 isoform x1
comp32774_c0_seq2	GO:0055085	mitochondrial sodium hydrogen exchanger 9b2 isoform x1
comp32774_c0_seq2	GO:0006812
comp32800_c0_seq1	GO:0008270	muscle lim protein mlp84b isoform x2
comp32800_c0_seq2	GO:0008270	muscle lim protein mlp84b isoform x2
comp32807_c0_seq1	GO:0003723	atp-dependent rna helicase dhx8
comp32807_c0_seq1	GO:0008026
comp32807_c0_seq1	GO:0006200
comp32807_c0_seq1	GO:0005524
comp32807_c0_seq1	EC:3.6.1
comp32807_c0_seq1	EC:3.6.1.3
comp32807_c0_seq1	EC:3.6.1.15
comp32818_c1_seq1	GO:0005975	glycerol-3-phosphate dehydrogenase
comp32818_c1_seq1	GO:0051287
comp32818_c1_seq1	GO:0004367
comp32818_c1_seq1	GO:0046168
comp32818_c1_seq1	GO:0009331
comp32818_c1_seq1	GO:0042803
comp32818_c1_seq1	GO:0055114
comp32818_c1_seq1	GO:0046486
comp32818_c1_seq1	EC:1.1.1.8
comp32818_c1_seq1	EC:1.1.1.94
comp32818_c1_seq2	GO:0005975	glycerol-3-phosphate dehydrogenase
comp32818_c1_seq2	GO:0051287
comp32818_c1_seq2	GO:0004367
comp32818_c1_seq2	GO:0046168
comp32818_c1_seq2	GO:0009331
comp32818_c1_seq2	GO:0042803
comp32818_c1_seq2	GO:0055114
comp32818_c1_seq2	GO:0046486
comp32818_c1_seq2	EC:1.1.1.8
comp32818_c1_seq2	EC:1.1.1.94
comp32820_c0_seq1	GO:0005856	protein expanded
comp32840_c0_seq1	GO:0042176	26s proteasome regulatory subunit
comp32840_c0_seq1	GO:0000502
comp32840_c0_seq1	GO:0050790
comp32840_c0_seq1	GO:0030234
comp32840_c0_seq2	GO:0042176	26s proteasome non-atpase regulatory subunit 2
comp32840_c0_seq2	GO:0000502
comp32840_c0_seq2	GO:0050790
comp32840_c0_seq2	GO:0030234
comp32841_c0_seq2	GO:0004519	rna-directed dna polymerase from mobile element jockey-like
comp32841_c0_seq2	GO:0003964
comp32841_c0_seq2	GO:0090305
comp32841_c0_seq2	GO:0006278
comp32841_c0_seq2	GO:0003723
comp32841_c0_seq2	EC:3.1
comp32841_c0_seq2	EC:2.7.7.49
comp32852_c0_seq1	GO:0070008	prolyl endopeptidase isoform x2
comp32852_c0_seq1	GO:0006508
comp32852_c0_seq1	GO:0004252
comp32852_c0_seq1	EC:3.4.21
comp32852_c1_seq1	GO:0070008	prolyl endopeptidase isoform x2
comp32852_c1_seq1	GO:0006508
comp32852_c1_seq1	GO:0004252
comp32852_c1_seq1	EC:3.4.21
comp32852_c2_seq1	GO:0070008	prolyl endopeptidase isoform x2
comp32852_c2_seq1	GO:0006508
comp32852_c2_seq1	GO:0004252
comp32852_c2_seq1	EC:3.4.21
comp32859_c0_seq1	GO:0090305	exosome complex exonuclease rrp4
comp32859_c0_seq1	GO:0003723
comp32859_c0_seq1	GO:0000178
comp32859_c0_seq1	GO:0004527
comp32859_c0_seq1	EC:3.1
comp32862_c0_seq1	GO:0003824	-trehalose-phosphate synthase
comp32862_c0_seq1	GO:0005992
comp32868_c0_seq1	GO:0008270	protein ariadne-2
comp32868_c0_seq2	GO:0008270	protein ariadne-2
comp32870_c0_seq1	GO:0003964	retrovirus-related pol polyprotein from transposon partial
comp32870_c0_seq1	GO:0006278
comp32870_c0_seq1	GO:0003723
comp32870_c0_seq1	EC:2.7.7.49
comp32910_c0_seq1	GO:0005488	hypothetical protein TcasGA2_TC009733; hypothetical protein TcasGA2_TC009733 [Tribolium castaneum]
comp32936_c0_seq1	GO:0003333	low affinity cationic amino acid transporter 2 isoform x1
comp32936_c0_seq1	GO:0015171
comp32936_c0_seq1	GO:0016021
comp32936_c0_seq2	GO:0016020	low affinity cationic amino acid transporter 2 isoform x1
comp32945_c0_seq1	GO:0090304	reverse transcriptase
comp32949_c0_seq1	GO:0008152	rna-directed dna polymerase from mobile element partial
comp32951_c2_seq1	GO:0008152	endonuclease-reverse transcriptase
comp32965_c0_seq1	GO:0016020	low quality protein: prolow-density lipoprotein receptor-related protein 1
comp32969_c0_seq1	GO:0030178	hypothetical protein D910_03899; uncharacterized protein loc661294 isoform x3
comp32969_c0_seq1	GO:0008013
comp32969_c0_seq1	GO:0016342
comp32969_c0_seq2	GO:0030178	hypothetical protein D910_03899; uncharacterized protein loc661294 isoform x3
comp32969_c0_seq2	GO:0008013
comp32969_c0_seq2	GO:0016342
comp32983_c0_seq1	GO:0090304	endonuclease-reverse transcriptase
comp32983_c0_seq1	GO:0003824
comp32995_c0_seq1	GO:0006259	reverse transcriptase and recombinase; uncharacterized protein loc103573844
comp32995_c0_seq1	GO:0090305
comp32995_c0_seq1	GO:0003676
comp32995_c1_seq1	GO:0006259	reverse transcriptase and recombinase; uncharacterized protein loc103577389
comp32995_c1_seq1	GO:0003676
comp32995_c1_seq2	GO:0006259	reverse transcriptase and recombinase; uncharacterized protein loc103577389
comp32995_c1_seq2	GO:0003676
comp33013_c0_seq1	GO:0005089	and pleckstrin domain-containing protein 2-like
comp33013_c0_seq1	GO:0032319
comp33013_c0_seq1	GO:0043087
comp33023_c0_seq1	GO:0006508	carboxypeptidase d
comp33023_c0_seq1	GO:0004181
comp33023_c0_seq1	GO:0008270
comp33023_c0_seq1	EC:3.4.17
comp33023_c0_seq2	GO:0006508	carboxypeptidase d
comp33023_c0_seq2	GO:0004181
comp33023_c0_seq2	GO:0008270
comp33023_c0_seq2	EC:3.4.17
comp33029_c0_seq1	GO:0006548	histidine ammonia-lyase
comp33029_c0_seq1	GO:0006536
comp33029_c0_seq1	GO:0016841
comp33029_c0_seq2	GO:0006548	histidine ammonia-lyase
comp33029_c0_seq2	GO:0006536
comp33029_c0_seq2	GO:0016841
comp33029_c0_seq3	GO:0006548	histidine ammonia-lyase
comp33029_c0_seq3	GO:0006536
comp33029_c0_seq3	GO:0016841
comp33047_c0_seq1	GO:0000166	ras-related protein rab-34-like isoform x1
comp33047_c0_seq2	GO:0000166	ras-related protein rab-36
comp33047_c0_seq3	GO:0000166	ras-related protein rab-36
comp33047_c0_seq4	GO:0000166	ras-related protein rab-36
comp33048_c0_seq6	GO:0006355	cyclic amp response element-binding protein b isoform x10
comp33048_c0_seq6	GO:0003700
comp33048_c0_seq6	GO:0043565
comp33048_c0_seq6	GO:0005634
comp33048_c0_seq6	GO:0005667
comp33048_c0_seq6	GO:0045449
comp33057_c0_seq1	GO:0015991	v-type proton atpase 21 kda proteolipid subunit
comp33057_c0_seq1	GO:0033179
comp33057_c0_seq1	GO:0015078
comp33057_c0_seq1	GO:0016021
comp33074_c0_seq1	GO:0016620	alpha-aminoadipic semialdehyde dehydrogenase
comp33074_c0_seq1	GO:0055114
comp33081_c0_seq1	GO:0006508	cathepsin b
comp33081_c0_seq1	GO:0050790
comp33081_c0_seq1	GO:0004197
comp33081_c0_seq1	EC:3.4.22
comp33081_c0_seq1	EC:3.4
comp33083_c0_seq1	GO:0007165	arrestin 2
comp33083_c0_seq2	GO:0007165	arrestin 2
comp33083_c0_seq3	GO:0007165	arrestin homolog
comp33083_c0_seq4	GO:0007165	arrestin homolog
comp33083_c0_seq5	GO:0007165	arrestin 2
comp33083_c0_seq6	GO:0007165	arrestin 2
comp33110_c0_seq1	GO:0005634	nucleolar protein 10
comp33127_c0_seq1	GO:0005739	dynamin-like 120 kda mitochondrial isoform x2
comp33127_c0_seq1	GO:0008053
comp33127_c0_seq1	GO:0006915
comp33127_c0_seq1	GO:0006184
comp33127_c0_seq1	GO:0003924
comp33127_c0_seq1	GO:0005525
comp33127_c0_seq1	EC:3.6.1
comp33127_c0_seq1	EC:3.6.1.15
comp33127_c0_seq2	GO:0005739	dynamin-like 120 kda mitochondrial isoform x1
comp33127_c0_seq2	GO:0008053
comp33127_c0_seq2	GO:0006915
comp33127_c0_seq2	GO:0006184
comp33127_c0_seq2	GO:0003924
comp33127_c0_seq2	GO:0005525
comp33127_c0_seq2	EC:3.6.1
comp33127_c0_seq2	EC:3.6.1.15
comp33143_c0_seq1	GO:0005509	calcium uptake protein 1 mitochondrial isoform x1
comp33143_c0_seq2	GO:0005509	calcium uptake protein 1 mitochondrial-like
comp33154_c0_seq1	GO:0008270	isoform b
comp33154_c0_seq1	GO:0005509
comp33156_c0_seq1	GO:0008233	digestive cysteine protease intestain
comp33156_c0_seq1	GO:0008152
comp33156_c0_seq2	GO:0008233	cathepsin l protease inhibitor 2
comp33156_c0_seq2	GO:0008152
comp33158_c0_seq1	GO:0004553	acidic mammalian chitinase
comp33158_c0_seq1	GO:0005975
comp33158_c0_seq2	GO:0004553	acidic mammalian chitinase
comp33158_c0_seq2	GO:0005975
comp33160_c0_seq2	GO:0043170	endonuclease-reverse transcriptase
comp33160_c0_seq2	GO:0044238
comp33160_c0_seq2	GO:0003824
comp33161_c0_seq1	GO:0016199	lola protein isoform l
comp33161_c0_seq1	GO:0031987
comp33161_c0_seq1	GO:0001964
comp33161_c0_seq1	GO:0005515
comp33161_c0_seq1	GO:0048813
comp33161_c0_seq1	GO:0008406
comp33161_c0_seq1	GO:0007464
comp33161_c0_seq1	GO:0006355
comp33161_c0_seq1	GO:0045476
comp33161_c0_seq1	GO:0002121
comp33161_c0_seq1	GO:0019730
comp33161_c0_seq1	GO:0045467
comp33161_c0_seq1	GO:0005634
comp33161_c0_seq1	GO:0048854
comp33175_c0_seq1	GO:0016779	poly rna polymerase gld-2 homolog a-like
comp33175_c0_seq1	GO:0008152
comp33178_c0_seq1	GO:0016491	3-hydroxyisobutyrate dehydrogenase
comp33185_c0_seq1	GO:0097159	fanconi anemia group m protein
comp33185_c0_seq1	GO:1901363
comp33185_c0_seq1	GO:0016787
comp33187_c0_seq1	GO:0003676	pol-like protein
comp33187_c0_seq1	GO:0000166
comp33189_c0_seq1	GO:0042302	cuticle protein 19-like
comp33189_c0_seq2	GO:0042302	cuticle protein 19-like
comp33196_c0_seq1	GO:0005576	acidic phospholipase a2 pa4 isoform x2
comp33196_c0_seq1	GO:0005509
comp33196_c0_seq1	GO:0004623
comp33196_c0_seq1	GO:0016042
comp33196_c0_seq1	GO:0009395
comp33196_c0_seq1	EC:3.1.1
comp33196_c0_seq1	EC:3.1.1.1
comp33196_c0_seq1	EC:3.1.1.4
comp33196_c0_seq2	GO:0006629	group 3 secretory phospholipase a2 isoform x1
comp33196_c0_seq4	GO:0006629	group 3 secretory phospholipase a2 isoform x1
comp33196_c0_seq6	GO:0006629	group 3 secretory phospholipase a2 isoform x1
comp33196_c0_seq7	GO:0005576	acidic phospholipase a2 pa4 isoform x2
comp33196_c0_seq7	GO:0005509
comp33196_c0_seq7	GO:0004623
comp33196_c0_seq7	GO:0016042
[truncated: 1,545,002 more chars]
