# Supplementary material for: Deep, Staged Transcriptomic Resources for the Novel Coleopteran Models Atrachya menetriesi and Callosobruchus maculatus
Source: PLoS One. 2016 Dec 1;11(12):e0167431. doi: 10.1371/journal.pone.0167431 (PMC5132259; doi:10.1371/journal.pone.0167431)
Supplement: S4 File — (TXT) [file pone.0167431.s004.txt]

comp0_c0_seq1
comp1_c0_seq1
comp2_c0_seq1
comp4_c0_seq1
comp6_c0_seq1
comp6_c1_seq1
comp7_c0_seq1
comp7_c0_seq2	K12391
comp8_c0_seq1
comp9_c0_seq1
comp10_c0_seq1	K06252
comp11_c0_seq1
comp12_c0_seq1
comp18_c0_seq1
comp21_c0_seq1
comp24_c0_seq1
comp26_c0_seq1
comp31_c0_seq1
comp32_c0_seq1
comp35_c0_seq1
comp39_c0_seq1
comp39_c0_seq2
comp40_c0_seq1
comp41_c0_seq1
comp43_c0_seq1	K01392
comp43_c1_seq1	K01392
comp45_c0_seq1
comp47_c0_seq1
comp48_c0_seq1
comp51_c0_seq1
comp52_c0_seq1
comp55_c0_seq1
comp55_c0_seq2
comp56_c0_seq1
comp57_c0_seq1
comp62_c0_seq1
comp63_c0_seq1
comp64_c0_seq1
comp66_c0_seq1
comp68_c0_seq1
comp69_c0_seq1
comp71_c0_seq1
comp73_c0_seq1
comp74_c0_seq1
comp75_c0_seq1
comp76_c0_seq1
comp77_c0_seq1
comp77_c1_seq1
comp78_c0_seq1
comp79_c0_seq1
comp81_c0_seq1
comp83_c0_seq1
comp84_c0_seq1
comp87_c0_seq1
comp87_c0_seq2
comp91_c0_seq1	K06240
comp91_c1_seq1
comp95_c0_seq1
comp96_c0_seq1	K05749
comp96_c1_seq1
comp97_c0_seq1
comp99_c0_seq1
comp102_c0_seq1
comp103_c0_seq1
comp104_c0_seq1
comp108_c0_seq1
comp109_c0_seq1
comp111_c0_seq1
comp112_c0_seq1
comp113_c0_seq1
comp114_c0_seq1
comp114_c0_seq2
comp115_c0_seq1	K16794
comp115_c1_seq1	K16794
comp116_c0_seq1
comp121_c0_seq1
comp121_c1_seq1
comp122_c0_seq1
comp122_c1_seq1
comp123_c0_seq1
comp124_c0_seq1
comp127_c0_seq1
comp129_c0_seq1
comp130_c0_seq1
comp135_c0_seq1
comp135_c0_seq2
comp136_c0_seq1
comp138_c0_seq1
comp141_c0_seq1	K10718
comp146_c0_seq1
comp148_c0_seq1
comp149_c0_seq1	K01366
comp151_c0_seq1
comp153_c0_seq1
comp154_c0_seq1
comp157_c0_seq1
comp158_c0_seq1
comp159_c0_seq1
comp160_c0_seq1	K01580
comp162_c0_seq1
comp163_c0_seq1
comp165_c0_seq1
comp167_c0_seq1
comp176_c0_seq1
comp176_c1_seq1
comp177_c0_seq1
comp179_c0_seq1
comp180_c0_seq1
comp181_c0_seq1
comp181_c1_seq1
comp184_c0_seq1
comp187_c0_seq1
comp189_c0_seq1
comp191_c0_seq1
comp191_c0_seq2
comp192_c0_seq1
comp197_c0_seq1
comp199_c0_seq1
comp200_c0_seq1
comp201_c0_seq1
comp202_c0_seq1	K01623
comp203_c0_seq1
comp203_c1_seq1
comp204_c0_seq1
comp205_c0_seq1
comp207_c0_seq1
comp209_c0_seq1
comp209_c1_seq1
comp210_c0_seq1
comp213_c0_seq1
comp215_c0_seq1
comp215_c1_seq1
comp216_c0_seq1
comp218_c0_seq1
comp219_c0_seq1
comp221_c0_seq1
comp222_c0_seq1
comp222_c0_seq2
comp227_c0_seq1
comp228_c0_seq1
comp228_c1_seq1
comp231_c0_seq1
comp233_c0_seq1
comp234_c0_seq1
comp240_c0_seq1
comp241_c0_seq1
comp242_c0_seq1
comp245_c0_seq1
comp249_c0_seq1
comp253_c0_seq1
comp255_c0_seq1
comp255_c0_seq2
comp256_c0_seq1
comp257_c0_seq1
comp258_c0_seq1
comp259_c0_seq1
comp262_c0_seq1
comp262_c0_seq2
comp270_c0_seq1
comp270_c0_seq2
comp272_c0_seq1
comp274_c0_seq1
comp275_c0_seq1
comp276_c0_seq1	K08738
comp277_c0_seq1
comp277_c1_seq1
comp278_c0_seq1
comp281_c0_seq1
comp281_c0_seq2	K00850
comp284_c0_seq1
comp285_c0_seq1
comp286_c0_seq1
comp289_c0_seq1
comp291_c0_seq1
comp292_c0_seq1
comp293_c0_seq1
comp294_c0_seq1
comp297_c0_seq1
comp298_c0_seq1
comp299_c0_seq1
comp302_c0_seq1
comp304_c0_seq1
comp305_c0_seq1
comp306_c0_seq1
comp309_c0_seq1
comp309_c0_seq2
comp311_c0_seq1
comp315_c0_seq1
comp317_c0_seq1
comp318_c0_seq1	K17279
comp320_c0_seq1
comp321_c0_seq1
comp321_c0_seq2
comp324_c0_seq1
comp326_c0_seq1	K09399
comp326_c1_seq1	K09399
comp327_c0_seq1
comp327_c0_seq2
comp328_c0_seq1
comp329_c0_seq1
comp329_c1_seq1
comp331_c0_seq1
comp332_c0_seq1
comp336_c0_seq1
comp336_c1_seq1
comp337_c0_seq1
comp339_c0_seq1
comp340_c0_seq1
comp342_c0_seq1
comp343_c0_seq1
comp344_c0_seq1
comp347_c0_seq1
comp349_c0_seq1
comp356_c0_seq1	K04534
comp357_c0_seq1
comp358_c0_seq1
comp359_c0_seq1
comp361_c0_seq1
comp362_c0_seq1
comp363_c0_seq1
comp365_c0_seq1
comp366_c0_seq1
comp367_c0_seq1
comp368_c0_seq1
comp369_c0_seq1	K17630
comp369_c0_seq2	K17630
comp370_c0_seq1
comp371_c0_seq1
comp371_c0_seq2
comp372_c0_seq1
comp372_c0_seq2
comp373_c0_seq1
comp374_c0_seq1
comp374_c0_seq2
comp375_c0_seq1
comp378_c0_seq1	K07238
comp378_c1_seq1	K07238
comp380_c0_seq1
comp381_c0_seq1
comp381_c1_seq1
comp384_c0_seq1
comp387_c0_seq1
comp388_c0_seq1
comp388_c0_seq2
comp389_c0_seq1
comp390_c0_seq1
comp391_c0_seq1
comp394_c0_seq1
comp395_c0_seq1
comp396_c0_seq1
comp397_c0_seq1
comp397_c1_seq1
comp398_c0_seq1
comp405_c0_seq1
comp405_c1_seq1	K12316
comp408_c0_seq1
comp409_c0_seq1
comp410_c0_seq1	K17081
comp410_c1_seq1	K17081
comp411_c0_seq1
comp411_c0_seq2
comp416_c0_seq1
comp417_c0_seq1
comp418_c0_seq1
comp420_c0_seq1
comp421_c0_seq1
comp424_c0_seq1
comp425_c0_seq1
comp427_c0_seq1
comp430_c0_seq1
comp431_c0_seq1
comp432_c0_seq1
comp433_c0_seq1
comp434_c0_seq1
comp434_c1_seq1	K05747
comp436_c0_seq1
comp437_c0_seq1
comp441_c0_seq1
comp445_c0_seq1
comp446_c0_seq1
comp447_c0_seq1
comp448_c0_seq1
comp450_c0_seq1
comp454_c0_seq1
comp456_c0_seq1
comp459_c0_seq1
comp462_c0_seq1
comp466_c0_seq1
comp468_c0_seq1
comp470_c0_seq1
comp478_c0_seq1
comp482_c0_seq1
comp483_c0_seq1
comp489_c0_seq1
comp490_c0_seq1
comp494_c0_seq1
comp495_c0_seq1
comp496_c0_seq1
comp498_c0_seq1
comp498_c0_seq2
comp499_c0_seq1
comp500_c0_seq1
comp504_c0_seq1	K06068
comp504_c0_seq2	K06068
comp505_c0_seq1
comp506_c0_seq1
comp507_c0_seq1
comp508_c0_seq1
comp509_c0_seq1
comp510_c0_seq1
comp512_c0_seq1
comp513_c0_seq1
comp514_c0_seq1
comp520_c0_seq1
comp522_c0_seq1
comp524_c0_seq1
comp525_c0_seq1
comp527_c0_seq1
comp531_c0_seq1
comp532_c0_seq1
comp533_c0_seq1
comp533_c0_seq2
comp534_c0_seq1
comp536_c0_seq1
comp537_c0_seq1
comp539_c0_seq1
comp540_c0_seq1
comp541_c0_seq1
comp543_c0_seq1
comp545_c0_seq1
comp548_c0_seq1
comp550_c0_seq1
comp551_c0_seq1
comp554_c0_seq1
comp556_c0_seq1
comp556_c1_seq1
comp557_c0_seq1
comp559_c0_seq1
comp560_c0_seq1
comp562_c0_seq1
comp565_c0_seq1
comp566_c0_seq1
comp567_c0_seq1
comp568_c0_seq1
comp569_c0_seq1
comp570_c0_seq1
comp572_c0_seq1
comp579_c0_seq1
comp580_c0_seq1
comp583_c0_seq1
comp585_c0_seq1
comp586_c0_seq1	K10314
comp588_c0_seq1
comp589_c0_seq1
comp589_c0_seq2
comp590_c0_seq1
comp590_c0_seq2
comp591_c0_seq1
comp593_c0_seq1
comp596_c0_seq1
comp597_c0_seq1
comp599_c0_seq1
comp602_c0_seq1
comp603_c0_seq1
comp607_c0_seq1
comp609_c0_seq1
comp610_c0_seq1
comp612_c0_seq1
comp614_c0_seq1
comp615_c0_seq1
comp616_c0_seq1
comp617_c0_seq1
comp618_c0_seq1
comp621_c0_seq1
comp625_c0_seq1
comp625_c1_seq1
comp626_c0_seq1
comp628_c0_seq1
comp629_c0_seq1
comp632_c0_seq1
comp633_c0_seq1
comp634_c0_seq1
comp637_c0_seq1
comp640_c0_seq1
comp641_c0_seq1
comp642_c0_seq1
comp645_c0_seq1
comp646_c0_seq1
comp647_c0_seq1
comp648_c0_seq1
comp649_c0_seq1
comp650_c0_seq1
comp651_c0_seq1
comp651_c1_seq1
comp654_c0_seq1
comp655_c0_seq1
comp658_c0_seq1
comp660_c0_seq1
comp661_c0_seq1
comp662_c0_seq1
comp665_c0_seq1
comp666_c0_seq1
comp668_c0_seq1
comp670_c0_seq1
comp672_c0_seq1
comp673_c0_seq1
comp674_c0_seq1
comp675_c0_seq1
comp675_c0_seq2
comp676_c0_seq1
comp677_c0_seq1
comp677_c0_seq2
comp678_c0_seq1
comp679_c0_seq1	K14157
comp681_c0_seq1
comp683_c0_seq1
comp684_c0_seq1
comp688_c0_seq1
comp690_c0_seq1
comp694_c0_seq1
comp696_c0_seq1	K03265
comp696_c1_seq1	K03265
comp697_c0_seq1
comp698_c0_seq1
comp701_c0_seq1
comp703_c0_seq1
comp704_c0_seq1
comp705_c0_seq1
comp707_c0_seq1
comp709_c0_seq1
comp709_c0_seq2
comp711_c0_seq1
comp712_c0_seq1
comp714_c0_seq1
comp716_c0_seq1
comp719_c0_seq1
comp720_c0_seq1
comp721_c0_seq1
comp722_c0_seq1
comp723_c0_seq1
comp724_c0_seq1
comp725_c0_seq1
comp725_c0_seq2
comp727_c0_seq1
comp732_c0_seq1
comp736_c0_seq1
comp737_c0_seq1
comp740_c0_seq1
comp741_c0_seq1
comp741_c0_seq2
comp744_c0_seq1
comp745_c0_seq1
comp747_c0_seq1
comp752_c0_seq1
comp752_c0_seq2
comp755_c0_seq1
comp758_c0_seq1
comp759_c0_seq1
comp760_c0_seq1
comp761_c0_seq1
comp762_c0_seq1
comp763_c0_seq1
comp764_c0_seq1
comp764_c0_seq2
comp765_c0_seq1
comp766_c0_seq1	K09494
comp767_c0_seq1
comp768_c0_seq1
comp770_c0_seq1
comp774_c0_seq1
comp774_c0_seq2
comp783_c0_seq1
comp785_c0_seq1
comp786_c0_seq1
comp788_c0_seq1	K04532
comp788_c0_seq2	K09420
comp789_c0_seq1
comp791_c0_seq1
comp792_c0_seq1
comp795_c0_seq1
comp796_c0_seq1
comp798_c0_seq1
comp799_c0_seq1
comp800_c0_seq1
comp803_c0_seq1
comp806_c0_seq1
comp807_c0_seq1
comp808_c0_seq1
comp809_c0_seq1
comp813_c0_seq1
comp817_c0_seq1
comp818_c0_seq1
comp819_c0_seq1
comp821_c0_seq1
comp823_c0_seq1	K00600
comp823_c0_seq2	K00600
comp824_c0_seq1
comp825_c0_seq1
comp828_c0_seq1
comp830_c0_seq1
comp835_c0_seq1
comp835_c0_seq2
comp836_c0_seq1
comp838_c0_seq1
comp839_c0_seq1
comp840_c0_seq1
comp842_c0_seq1
comp852_c0_seq1
comp854_c0_seq1
comp855_c0_seq1
comp856_c0_seq1
comp858_c0_seq1
comp864_c0_seq1
comp864_c1_seq1
comp865_c0_seq1
comp865_c1_seq1
comp865_c2_seq1
comp866_c0_seq1
comp874_c0_seq1
comp875_c0_seq1
comp877_c0_seq1
comp878_c0_seq1
comp879_c0_seq1
comp882_c0_seq1
comp884_c0_seq1
comp886_c0_seq1
comp887_c0_seq1
comp888_c0_seq1
comp891_c0_seq1
comp892_c0_seq1
comp893_c0_seq1
comp896_c0_seq1
comp900_c0_seq1
comp901_c0_seq1
comp903_c0_seq1
comp904_c0_seq1
comp904_c0_seq2
comp905_c0_seq1
comp908_c0_seq1
comp913_c0_seq1
comp914_c0_seq1
comp915_c0_seq1
comp916_c0_seq1
comp918_c0_seq1
comp922_c0_seq1
comp926_c0_seq1
comp928_c0_seq1
comp929_c0_seq1
comp930_c0_seq1
comp931_c0_seq1	K07834
comp931_c1_seq1
comp932_c0_seq1
comp932_c0_seq2
comp933_c0_seq1
comp933_c0_seq2
comp934_c0_seq1
comp935_c0_seq1
comp935_c1_seq1
comp939_c0_seq1
comp942_c0_seq1
comp942_c1_seq1
comp946_c0_seq1
comp947_c0_seq1
comp948_c0_seq1
comp948_c1_seq1
comp950_c0_seq1
comp951_c0_seq1	K00021
comp951_c1_seq1	K00021
comp953_c0_seq1	K04563
comp957_c0_seq1
comp958_c0_seq1
comp958_c0_seq2
comp959_c0_seq1
comp960_c0_seq1
comp961_c0_seq1
comp963_c0_seq1
comp966_c0_seq1
comp968_c0_seq1
comp975_c0_seq1
comp977_c0_seq1
comp978_c0_seq1
comp979_c0_seq1
comp980_c0_seq1
comp981_c0_seq1
comp984_c0_seq1
comp988_c0_seq1	K06252
comp988_c1_seq1	K06252
comp989_c0_seq1
comp989_c1_seq1
comp992_c0_seq1
comp993_c0_seq1
comp994_c0_seq1
comp995_c0_seq1
comp995_c0_seq2
comp996_c0_seq1
comp996_c0_seq2
comp997_c0_seq1	K10706
comp997_c1_seq1
comp999_c0_seq1
comp1001_c0_seq1
comp1004_c0_seq1
comp1004_c0_seq2
comp1005_c0_seq1
comp1006_c0_seq1
comp1008_c0_seq1
comp1015_c0_seq1
comp1016_c0_seq1
comp1017_c0_seq1
comp1017_c1_seq1
comp1018_c0_seq1
comp1019_c0_seq1
comp1021_c0_seq1
comp1022_c0_seq1
comp1029_c0_seq1
comp1030_c0_seq1
comp1034_c0_seq1
comp1036_c0_seq1
comp1037_c0_seq1
comp1038_c0_seq1
comp1039_c0_seq1
comp1039_c0_seq2
comp1040_c0_seq1
comp1042_c0_seq1
comp1043_c0_seq1
comp1045_c0_seq1
comp1046_c0_seq1
comp1047_c0_seq1
comp1048_c0_seq1
comp1051_c0_seq1
comp1058_c0_seq1
comp1061_c0_seq1
comp1064_c0_seq1
comp1065_c0_seq1
comp1067_c0_seq1	K00939
comp1068_c0_seq1
comp1069_c0_seq1
comp1070_c0_seq1
comp1070_c1_seq1	K15028
comp1075_c0_seq1	K11251
comp1079_c0_seq1
comp1081_c0_seq1
comp1081_c1_seq1	K02156
comp1082_c0_seq1
comp1084_c0_seq1
comp1085_c0_seq1
comp1087_c0_seq1
comp1088_c0_seq1
comp1088_c0_seq2
comp1089_c0_seq1
comp1093_c0_seq1
comp1094_c0_seq1
comp1096_c0_seq1
comp1104_c0_seq1
comp1108_c0_seq1
comp1109_c0_seq1
comp1111_c0_seq1
comp1112_c0_seq1
comp1113_c0_seq1
comp1114_c0_seq1
comp1114_c1_seq1
comp1116_c0_seq1
comp1118_c0_seq1
comp1119_c0_seq1
comp1119_c0_seq2
comp1120_c0_seq1
comp1120_c1_seq1
comp1121_c0_seq1
comp1122_c0_seq1
comp1123_c0_seq1
comp1124_c0_seq1
comp1125_c0_seq1	K17263
comp1125_c1_seq1	K17263
comp1126_c0_seq1
comp1128_c0_seq1
comp1129_c0_seq1
comp1131_c0_seq1
comp1131_c0_seq2
comp1132_c0_seq1
comp1133_c0_seq1
comp1134_c0_seq1
comp1135_c0_seq1
comp1138_c0_seq1
comp1141_c0_seq1
comp1142_c0_seq1
comp1144_c0_seq1
comp1146_c0_seq1
comp1147_c0_seq1
comp1147_c1_seq1
comp1148_c0_seq1
comp1149_c0_seq1
comp1152_c0_seq1	K09503
comp1154_c0_seq1
comp1158_c0_seq1
comp1159_c0_seq1
comp1160_c0_seq1
comp1166_c0_seq1	K05546
comp1166_c1_seq1	K05546
comp1167_c0_seq1
comp1168_c0_seq1
comp1174_c0_seq1
comp1175_c0_seq1
comp1177_c0_seq1
comp1179_c0_seq1
comp1180_c0_seq1
comp1181_c0_seq1
comp1182_c0_seq1
comp1183_c0_seq1
comp1185_c0_seq1
comp1187_c0_seq1
comp1187_c0_seq2
comp1188_c0_seq1
comp1189_c0_seq1
comp1190_c0_seq1	K04382
comp1190_c1_seq1	K04382
comp1194_c0_seq1
comp1198_c0_seq1
comp1199_c0_seq1
comp1200_c0_seq1
comp1201_c0_seq1
comp1201_c1_seq1
comp1202_c0_seq1
comp1203_c0_seq1
comp1204_c0_seq1
comp1206_c0_seq1
comp1209_c0_seq1
comp1210_c0_seq1
comp1211_c0_seq1
comp1212_c0_seq1
comp1216_c0_seq1
comp1217_c0_seq1
comp1219_c0_seq1	K00128
comp1221_c0_seq1
comp1222_c0_seq1
comp1225_c0_seq1
comp1226_c0_seq1
comp1229_c0_seq1
comp1234_c0_seq1
comp1235_c0_seq1
comp1236_c0_seq1
comp1237_c0_seq1
comp1238_c0_seq1
comp1239_c0_seq1
comp1241_c0_seq1
comp1241_c0_seq2
comp1243_c0_seq1
comp1247_c0_seq1
comp1250_c0_seq1
comp1256_c0_seq1
comp1256_c1_seq1
comp1258_c0_seq1
comp1259_c0_seq1
comp1259_c1_seq1
comp1261_c0_seq1
comp1263_c0_seq1
comp1263_c1_seq1
comp1264_c0_seq1
comp1265_c0_seq1
comp1266_c0_seq1
comp1266_c1_seq1
comp1267_c0_seq1
comp1268_c0_seq1
comp1270_c0_seq1
comp1272_c0_seq1
comp1274_c0_seq1
comp1276_c0_seq1
comp1277_c0_seq1
comp1277_c0_seq2
comp1278_c0_seq1
comp1278_c0_seq2
comp1282_c0_seq1
comp1284_c0_seq1	K01858
comp1284_c1_seq1	K01858
comp1286_c0_seq1
comp1287_c0_seq1
comp1288_c0_seq1
comp1290_c0_seq1	K11090
comp1290_c1_seq1
comp1291_c0_seq1
comp1292_c0_seq1
comp1292_c1_seq1
comp1293_c0_seq1
comp1295_c0_seq1
comp1296_c0_seq1
comp1297_c0_seq1
comp1297_c0_seq2
comp1299_c0_seq1
comp1301_c0_seq1
comp1302_c0_seq1
comp1303_c0_seq1
comp1305_c0_seq1
comp1306_c0_seq1
comp1307_c0_seq1
comp1308_c0_seq1
comp1310_c0_seq1
comp1311_c0_seq1
comp1315_c0_seq1
comp1315_c0_seq2
comp1316_c0_seq1
comp1318_c0_seq1
comp1319_c0_seq1
comp1320_c0_seq1
comp1323_c0_seq1
comp1325_c0_seq1
comp1327_c0_seq1
comp1330_c0_seq1
comp1331_c0_seq1
comp1332_c0_seq1
comp1332_c1_seq1
comp1333_c0_seq1
comp1334_c0_seq1
comp1335_c0_seq1
comp1336_c0_seq1	K01507
comp1336_c1_seq1
comp1338_c0_seq1
comp1339_c0_seq1
comp1343_c0_seq1
comp1344_c0_seq1
comp1345_c0_seq1
comp1346_c0_seq1
comp1347_c0_seq1
comp1349_c0_seq1
comp1350_c0_seq1
comp1351_c0_seq1
comp1353_c0_seq1
comp1355_c0_seq1
comp1357_c0_seq1	K03927
comp1358_c0_seq1
comp1361_c0_seq1
comp1362_c0_seq1
comp1363_c0_seq1
comp1363_c0_seq2
comp1365_c0_seq1
comp1366_c0_seq1
comp1368_c0_seq1	K06252
comp1368_c1_seq1	K06252
comp1369_c0_seq1
comp1370_c0_seq1
comp1372_c0_seq1
comp1376_c0_seq1
comp1377_c0_seq1
comp1378_c0_seq1
comp1379_c0_seq1
comp1379_c0_seq2
comp1380_c0_seq1
comp1381_c0_seq1
comp1382_c0_seq1
comp1383_c0_seq1
comp1387_c0_seq1
comp1389_c0_seq1
comp1391_c0_seq1
comp1392_c0_seq1
comp1393_c0_seq1
comp1397_c0_seq1
comp1399_c0_seq1	K05695
comp1400_c0_seq1
comp1401_c0_seq1
comp1402_c0_seq1
comp1404_c0_seq1
comp1405_c0_seq1
comp1406_c0_seq1
comp1407_c0_seq1
comp1409_c0_seq1
comp1410_c0_seq1
comp1411_c0_seq1
comp1414_c0_seq1
comp1416_c0_seq1
comp1416_c1_seq1	K08342
comp1417_c0_seq1
comp1421_c0_seq1
comp1422_c0_seq1
comp1423_c0_seq1
comp1425_c0_seq1
comp1428_c0_seq1
comp1430_c0_seq1
comp1431_c0_seq1
comp1434_c0_seq1
comp1435_c0_seq1
comp1438_c0_seq1
comp1440_c0_seq1
comp1442_c0_seq1
comp1444_c0_seq1
comp1445_c0_seq1
comp1446_c1_seq1
comp1450_c0_seq1
comp1451_c0_seq1	K07767
comp1455_c0_seq1
comp1456_c0_seq1
comp1457_c0_seq1
comp1460_c0_seq1
comp1461_c0_seq1
comp1463_c0_seq1
comp1464_c0_seq1
comp1464_c0_seq2
comp1465_c0_seq1
comp1465_c1_seq1	K00354
comp1466_c0_seq1
comp1466_c0_seq2
comp1471_c0_seq1
comp1475_c0_seq1
comp1479_c0_seq1
comp1482_c0_seq1
comp1483_c0_seq1
comp1485_c0_seq1
comp1488_c0_seq1
comp1489_c0_seq1
comp1491_c0_seq1
comp1492_c0_seq1
comp1494_c0_seq1
comp1494_c0_seq2
comp1495_c0_seq1
comp1495_c0_seq2
comp1496_c0_seq1
comp1498_c0_seq1
comp1498_c1_seq1
comp1499_c0_seq1
comp1500_c0_seq1	K01754
comp1502_c0_seq1
comp1503_c0_seq1
comp1504_c0_seq1
comp1504_c1_seq1
comp1507_c0_seq1
comp1508_c0_seq1
comp1508_c1_seq1
comp1509_c0_seq1
comp1510_c0_seq1
comp1511_c0_seq1
comp1511_c0_seq2
comp1513_c0_seq1
comp1515_c0_seq1
comp1518_c0_seq1
comp1520_c0_seq1
comp1520_c1_seq1	K11701
comp1521_c0_seq1	K12298
comp1523_c0_seq1
comp1524_c0_seq1
comp1524_c1_seq1
comp1525_c0_seq1
comp1526_c0_seq1
comp1527_c0_seq1
comp1529_c0_seq1
comp1531_c0_seq1
comp1532_c0_seq1
comp1534_c0_seq1
comp1535_c0_seq1
comp1541_c0_seq1
comp1541_c0_seq2
comp1543_c0_seq1
comp1543_c1_seq1
comp1544_c0_seq1
comp1545_c0_seq1
comp1545_c1_seq1	K17218
comp1546_c0_seq1
comp1547_c0_seq1
comp1547_c0_seq2
comp1548_c0_seq1
comp1548_c1_seq1
comp1550_c0_seq1
comp1551_c0_seq1
comp1554_c0_seq1	K07375
comp1557_c0_seq1
comp1560_c0_seq1
comp1561_c0_seq1
comp1562_c0_seq1
comp1562_c0_seq2
comp1563_c0_seq1
comp1563_c0_seq2
comp1565_c0_seq1
comp1566_c0_seq1
comp1570_c0_seq1
comp1571_c0_seq1
comp1572_c0_seq1
comp1574_c0_seq1
comp1575_c0_seq1
comp1577_c0_seq1
comp1581_c0_seq1	K15100
comp1582_c0_seq1
comp1583_c0_seq1
comp1585_c0_seq1
comp1587_c0_seq1
comp1587_c1_seq1
comp1589_c0_seq1
comp1591_c0_seq1	K10595
comp1591_c1_seq1
comp1592_c0_seq1
comp1595_c0_seq1
comp1596_c0_seq1
comp1597_c0_seq1
comp1602_c0_seq1
comp1603_c0_seq1
comp1603_c0_seq2
comp1604_c0_seq1
comp1604_c0_seq2
comp1605_c0_seq1
comp1606_c0_seq1
comp1607_c0_seq1
comp1608_c0_seq1
comp1609_c0_seq1
comp1610_c0_seq1
comp1616_c0_seq1
comp1617_c0_seq1
comp1617_c1_seq1
comp1618_c0_seq1
comp1620_c0_seq1
comp1620_c1_seq1
comp1622_c0_seq1
comp1623_c0_seq1
comp1624_c0_seq1
comp1627_c0_seq1
comp1628_c0_seq1
comp1629_c0_seq1
comp1630_c0_seq1
comp1632_c0_seq1
comp1632_c1_seq1
comp1634_c0_seq1
comp1635_c0_seq1
comp1636_c0_seq1
comp1637_c0_seq1
comp1638_c0_seq1
comp1638_c0_seq2
comp1639_c0_seq1
comp1640_c0_seq1
comp1640_c1_seq1
comp1641_c0_seq1
comp1642_c0_seq1
comp1644_c0_seq1
comp1646_c0_seq1
comp1648_c0_seq1
comp1649_c0_seq1
comp1650_c0_seq1
comp1650_c1_seq1
comp1651_c0_seq1
comp1652_c0_seq1	K00948
comp1652_c1_seq1	K00948
comp1653_c0_seq1	K02877
comp1655_c0_seq1
comp1656_c0_seq1
comp1656_c0_seq2
comp1658_c0_seq1
comp1658_c1_seq1
comp1659_c0_seq1
comp1664_c0_seq1
comp1665_c0_seq1
comp1665_c1_seq1
comp1667_c0_seq1
comp1669_c0_seq1
comp1669_c1_seq1
comp1671_c0_seq1
comp1672_c0_seq1
comp1673_c0_seq1
comp1674_c0_seq1
comp1675_c0_seq1
comp1675_c1_seq1
comp1677_c0_seq1
comp1678_c0_seq1
comp1679_c0_seq1
comp1680_c0_seq1	K05665
comp1680_c1_seq1	K05666
comp1681_c0_seq1
comp1681_c1_seq1
comp1683_c0_seq1
comp1683_c0_seq2
comp1684_c0_seq1
comp1684_c1_seq1
comp1686_c0_seq1
comp1687_c0_seq1
comp1688_c0_seq1
comp1689_c0_seq1
comp1689_c1_seq1
comp1690_c0_seq1
comp1692_c0_seq1
comp1695_c0_seq1
comp1697_c0_seq1
comp1698_c0_seq1	K03868
comp1701_c0_seq1
comp1701_c1_seq1
comp1703_c0_seq1
comp1706_c0_seq1
comp1709_c0_seq1
comp1710_c0_seq1
comp1711_c0_seq1
comp1712_c0_seq1
comp1715_c0_seq1
comp1716_c0_seq1
comp1717_c0_seq1
comp1719_c0_seq1
comp1721_c0_seq1
comp1721_c1_seq1
comp1726_c0_seq1
comp1726_c1_seq1
comp1733_c0_seq1
comp1734_c0_seq1
comp1734_c1_seq1
comp1735_c0_seq1
comp1744_c0_seq1	K04393
comp1746_c0_seq1	K13977
comp1748_c0_seq1
comp1748_c1_seq1
comp1749_c0_seq1
comp1750_c0_seq1
comp1751_c0_seq1
comp1753_c0_seq1
comp1754_c0_seq1
comp1755_c0_seq1
comp1756_c0_seq1
comp1756_c0_seq2
comp1758_c0_seq1
comp1765_c0_seq1
comp1765_c0_seq2
comp1767_c0_seq1	K09228
comp1771_c0_seq1
comp1772_c0_seq1
comp1774_c0_seq1
comp1775_c0_seq1
comp1777_c0_seq1
comp1779_c0_seq1
comp1782_c0_seq1
comp1782_c1_seq1
comp1783_c0_seq1
comp1785_c0_seq1
comp1786_c0_seq1	K09098
comp1787_c0_seq1
comp1793_c0_seq1
comp1796_c0_seq1
comp1798_c0_seq1
comp1798_c1_seq1
comp1800_c0_seq1
comp1801_c0_seq1
comp1804_c0_seq1
comp1805_c0_seq1
comp1810_c0_seq1	K18752
comp1810_c1_seq1	K18752
comp1813_c0_seq1
comp1815_c0_seq1
comp1816_c0_seq1
comp1817_c0_seq1
comp1818_c0_seq1
comp1819_c0_seq1
comp1820_c0_seq1
comp1821_c0_seq1
comp1823_c0_seq1
comp1824_c0_seq1
comp1824_c0_seq2
comp1825_c0_seq1
comp1828_c0_seq1
comp1830_c0_seq1
comp1831_c0_seq1
comp1832_c0_seq1
comp1832_c0_seq2
comp1833_c0_seq1	K02866
comp1834_c0_seq1
comp1835_c0_seq1
comp1835_c0_seq2
comp1836_c0_seq1
comp1838_c0_seq1
comp1840_c0_seq1
comp1840_c1_seq1
comp1841_c0_seq1
comp1844_c0_seq1
comp1844_c1_seq1
comp1846_c0_seq1
comp1847_c0_seq1
comp1848_c0_seq1
comp1848_c1_seq1
comp1849_c0_seq1	K07199
comp1850_c0_seq1
comp1852_c0_seq1
comp1853_c0_seq1
comp1856_c0_seq1
comp1863_c0_seq1
comp1868_c0_seq1
comp1871_c0_seq1
comp1872_c0_seq1
comp1873_c0_seq1
comp1874_c0_seq1
comp1875_c0_seq1
comp1875_c1_seq1
comp1876_c0_seq1
comp1877_c0_seq1
comp1878_c0_seq1
comp1879_c0_seq1
comp1885_c0_seq1
comp1886_c0_seq1
comp1887_c0_seq1
comp1888_c0_seq1
comp1891_c0_seq1
comp1891_c0_seq2
comp1892_c0_seq1
comp1894_c0_seq1
comp1895_c0_seq1
comp1895_c0_seq2
comp1896_c0_seq1
comp1899_c0_seq1
comp1900_c0_seq1
comp1902_c0_seq1
comp1903_c0_seq1
comp1905_c0_seq1
comp1907_c0_seq1
comp1908_c0_seq1
comp1911_c0_seq1
comp1911_c1_seq1
comp1915_c0_seq1
comp1916_c0_seq1
comp1917_c0_seq1
comp1918_c0_seq1
comp1920_c0_seq1
comp1920_c1_seq1
comp1922_c0_seq1	K02977
comp1926_c0_seq1
comp1927_c0_seq1
comp1927_c1_seq1
comp1928_c0_seq1
comp1931_c0_seq1
comp1932_c0_seq1
comp1932_c0_seq2
comp1933_c0_seq1
comp1934_c0_seq1
comp1934_c1_seq1	K10590
comp1935_c0_seq1
comp1937_c0_seq1
comp1942_c0_seq1
comp1944_c0_seq1
comp1945_c0_seq1
comp1945_c1_seq1
comp1946_c0_seq1
comp1946_c0_seq2
comp1947_c0_seq1
comp1948_c0_seq1
comp1949_c0_seq1
comp1951_c0_seq1	K02901
comp1952_c0_seq1
comp1953_c0_seq1
comp1955_c0_seq1
comp1955_c0_seq2
comp1959_c0_seq1
comp1961_c0_seq1	K05692
comp1962_c0_seq1
comp1963_c0_seq1
comp1963_c1_seq1
comp1965_c0_seq1
comp1966_c0_seq1
comp1969_c0_seq1
comp1971_c0_seq1
comp1975_c0_seq1
comp1976_c0_seq1
comp1977_c0_seq1
comp1978_c0_seq1
comp1978_c0_seq2
comp1980_c0_seq1
comp1980_c1_seq1
comp1981_c0_seq1
comp1982_c0_seq1
comp1983_c0_seq1
comp1983_c1_seq1
comp1984_c0_seq1	K15731
comp1985_c0_seq1
comp1986_c0_seq1
comp1987_c0_seq1
comp1989_c0_seq1
comp1990_c0_seq1	K09660
comp1990_c1_seq1	K09660
comp1991_c0_seq1
comp1994_c0_seq1
comp1995_c0_seq1
comp1995_c0_seq2
comp1996_c0_seq1
comp1996_c0_seq2
comp1999_c0_seq1
comp2002_c0_seq1
comp2003_c0_seq1
comp2004_c0_seq1
comp2005_c0_seq1
comp2008_c0_seq1
comp2009_c0_seq1
comp2010_c0_seq1
comp2010_c0_seq2
comp2014_c0_seq1
comp2015_c0_seq1
comp2016_c0_seq1
comp2018_c0_seq1
comp2020_c0_seq1
comp2025_c0_seq1
comp2026_c0_seq1
comp2027_c0_seq1
comp2027_c1_seq1
comp2029_c0_seq1
comp2032_c0_seq1
comp2034_c0_seq1
comp2034_c1_seq1	K08727
comp2038_c0_seq1	K14823
comp2040_c0_seq1
comp2041_c0_seq1
comp2042_c0_seq1
comp2042_c1_seq1
comp2044_c0_seq1
comp2044_c1_seq1
comp2047_c0_seq1
comp2050_c0_seq1
comp2051_c0_seq1
comp2052_c0_seq1
comp2053_c0_seq1
comp2055_c0_seq1
comp2056_c0_seq1
comp2058_c0_seq1
comp2062_c0_seq1	K03252
comp2062_c1_seq1
comp2063_c0_seq1
comp2066_c0_seq1
comp2072_c0_seq1
comp2074_c0_seq1
comp2076_c0_seq1
comp2077_c0_seq1
comp2078_c0_seq1
comp2081_c0_seq1
comp2085_c0_seq1
comp2087_c0_seq1
comp2089_c0_seq1
comp2091_c0_seq1
comp2094_c0_seq1
comp2094_c0_seq2
comp2095_c0_seq1
comp2095_c1_seq1
comp2100_c0_seq1
comp2100_c1_seq1
comp2103_c0_seq1
comp2109_c0_seq1
comp2110_c0_seq1
comp2113_c0_seq1
comp2115_c0_seq1
comp2117_c0_seq1
comp2119_c0_seq1
comp2121_c0_seq1
comp2122_c0_seq1
comp2122_c1_seq1
comp2128_c0_seq1
comp2129_c0_seq1
comp2131_c0_seq1
comp2133_c0_seq1
comp2134_c0_seq1
comp2135_c0_seq1
comp2135_c1_seq1
comp2136_c0_seq1
comp2137_c0_seq1
comp2138_c0_seq1
comp2139_c0_seq1
comp2140_c0_seq1
comp2141_c0_seq1
comp2143_c0_seq1
comp2144_c0_seq1
comp2144_c1_seq1
comp2145_c0_seq1
comp2146_c0_seq1
comp2149_c0_seq1	K02735
comp2151_c0_seq1
comp2152_c0_seq1
comp2154_c0_seq1
comp2154_c0_seq2
comp2166_c0_seq1
comp2166_c0_seq2
comp2167_c0_seq1
comp2167_c1_seq1
comp2170_c0_seq1
comp2171_c0_seq1
comp2173_c0_seq1
comp2175_c0_seq1
comp2178_c0_seq1
comp2180_c0_seq1
comp2182_c0_seq1
comp2185_c0_seq1
comp2186_c0_seq1
comp2187_c0_seq1
comp2190_c0_seq1
comp2190_c0_seq2
comp2192_c0_seq1
comp2193_c0_seq1
comp2194_c0_seq1
comp2197_c0_seq1
comp2198_c0_seq1
comp2202_c0_seq1
comp2204_c0_seq1
comp2206_c0_seq1
comp2206_c1_seq1
comp2207_c0_seq1
comp2208_c0_seq1
comp2208_c1_seq1
comp2209_c0_seq1
comp2210_c0_seq1
comp2211_c0_seq1
comp2211_c1_seq1
comp2212_c0_seq1
comp2214_c0_seq1
comp2215_c0_seq1	K08762
comp2216_c0_seq1
comp2219_c0_seq1
comp2220_c0_seq1
comp2221_c0_seq1
comp2222_c0_seq1
comp2225_c0_seq1
comp2226_c0_seq1
comp2227_c0_seq1
comp2227_c1_seq1
comp2228_c0_seq1
comp2229_c0_seq1
comp2229_c1_seq1
comp2230_c0_seq1
comp2231_c0_seq1
comp2232_c0_seq1
comp2234_c0_seq1
comp2235_c0_seq1
comp2236_c0_seq1
comp2237_c0_seq1
comp2238_c0_seq1
comp2239_c0_seq1
comp2239_c0_seq2	K03083
comp2240_c0_seq1
comp2243_c0_seq1
comp2244_c0_seq1
comp2245_c0_seq1	K15109
comp2245_c1_seq1	K15109
comp2248_c0_seq1
comp2249_c0_seq1
comp2250_c0_seq1
comp2250_c0_seq2
comp2251_c0_seq1	K02146
comp2251_c1_seq1	K02146
comp2253_c0_seq1	K12391
comp2254_c0_seq1
comp2255_c0_seq1
comp2256_c0_seq1
comp2256_c1_seq1
comp2257_c0_seq1
comp2258_c0_seq1
comp2261_c0_seq1
comp2262_c0_seq1
comp2262_c0_seq2
comp2263_c0_seq1
comp2265_c0_seq1
comp2266_c0_seq1	K09645
comp2268_c0_seq1
comp2268_c1_seq1
comp2270_c0_seq1
comp2274_c0_seq1
comp2275_c0_seq1
comp2275_c0_seq2
comp2277_c0_seq1
comp2281_c0_seq1	K05088
comp2281_c0_seq2	K05088
comp2283_c0_seq1
comp2286_c0_seq1
comp2286_c1_seq1
comp2287_c0_seq1
comp2288_c0_seq1
comp2289_c0_seq1
comp2289_c0_seq2
comp2291_c0_seq1
comp2291_c1_seq1
comp2294_c0_seq1
comp2296_c0_seq1
comp2298_c0_seq1
comp2298_c0_seq2
comp2299_c0_seq1
comp2301_c0_seq1
comp2302_c0_seq1
comp2303_c0_seq1
comp2304_c0_seq1
comp2304_c1_seq1
comp2307_c0_seq1
comp2309_c0_seq1
comp2312_c0_seq1
comp2314_c0_seq1
comp2315_c0_seq1
comp2316_c0_seq1
comp2317_c0_seq1
comp2317_c1_seq1
comp2318_c0_seq1
comp2321_c0_seq1
comp2322_c0_seq1
comp2322_c0_seq2
comp2324_c0_seq1
comp2325_c0_seq1
comp2326_c0_seq1
comp2328_c0_seq1
comp2328_c0_seq2
comp2329_c0_seq1
comp2329_c1_seq1
comp2331_c0_seq1
comp2332_c0_seq1
comp2332_c0_seq2
comp2333_c0_seq1
comp2334_c0_seq1
comp2337_c0_seq1
comp2337_c1_seq1
comp2338_c0_seq1
comp2339_c0_seq1
comp2342_c0_seq1
comp2344_c0_seq1
comp2344_c1_seq1
comp2347_c0_seq1
comp2348_c0_seq1
comp2348_c1_seq1
comp2354_c0_seq1
comp2354_c1_seq1
comp2355_c0_seq1
comp2356_c0_seq1
comp2359_c0_seq1
comp2360_c0_seq1	K01360
comp2361_c0_seq1
comp2362_c0_seq1
comp2362_c1_seq1
comp2363_c0_seq1
comp2365_c0_seq1
comp2366_c0_seq1
comp2366_c0_seq2
comp2369_c0_seq1
comp2371_c0_seq1
comp2376_c1_seq1
comp2377_c0_seq1
comp2378_c0_seq1
comp2381_c0_seq1
comp2384_c0_seq1
comp2385_c0_seq1
comp2386_c0_seq1
comp2386_c1_seq1	K02183
comp2391_c0_seq1
comp2391_c1_seq1
comp2392_c0_seq1
comp2392_c0_seq2
comp2393_c0_seq1	K00831
comp2393_c1_seq1	K00831
comp2394_c0_seq1
comp2395_c0_seq1
comp2396_c0_seq1
comp2398_c0_seq1
comp2399_c0_seq1
comp2399_c1_seq1
comp2401_c0_seq1
comp2405_c0_seq1
comp2406_c0_seq1
comp2407_c0_seq1
comp2408_c0_seq1
comp2412_c0_seq1
comp2414_c0_seq1
comp2415_c0_seq1
comp2417_c0_seq1
comp2418_c0_seq1
comp2421_c0_seq1
comp2422_c0_seq1
comp2422_c1_seq1
comp2423_c0_seq1
comp2425_c0_seq1
comp2429_c0_seq1
comp2431_c0_seq1
comp2431_c0_seq2
comp2433_c0_seq1
comp2433_c1_seq1
comp2434_c0_seq1
comp2434_c1_seq1
comp2435_c0_seq1
comp2438_c0_seq1
comp2439_c0_seq1
comp2441_c0_seq1
comp2441_c0_seq2
comp2442_c0_seq1
comp2446_c0_seq1
comp2447_c0_seq1
comp2451_c0_seq1
comp2451_c1_seq1
comp2452_c0_seq1
comp2453_c0_seq1
comp2456_c0_seq1
comp2457_c0_seq1
comp2458_c0_seq1
comp2460_c0_seq1
comp2461_c0_seq1
comp2463_c0_seq1
comp2463_c0_seq2
comp2471_c0_seq1
comp2472_c0_seq1
comp2472_c0_seq2
comp2474_c0_seq1	K02155
comp2476_c0_seq1
comp2478_c0_seq1
comp2479_c0_seq1
comp2481_c0_seq1
comp2482_c0_seq1
comp2483_c0_seq1
comp2486_c0_seq1
comp2487_c0_seq1
comp2490_c0_seq1
comp2491_c0_seq1
comp2492_c0_seq1
comp2495_c0_seq1
comp2496_c0_seq1
comp2497_c0_seq1
comp2497_c0_seq2
comp2500_c0_seq1
comp2500_c1_seq1
comp2502_c0_seq1
comp2504_c0_seq1	K01052
comp2504_c0_seq2	K01046
comp2505_c0_seq1	K18655
comp2505_c1_seq1	K18655
comp2506_c0_seq1
comp2510_c0_seq1
comp2512_c0_seq1
comp2512_c0_seq2
comp2514_c0_seq1
comp2515_c0_seq1
comp2516_c0_seq1
comp2517_c0_seq1
comp2518_c0_seq1	K08832
comp2518_c0_seq2	K08832
comp2519_c0_seq1
comp2520_c0_seq1
comp2521_c0_seq1
comp2522_c0_seq1
comp2523_c0_seq1
comp2524_c0_seq1
comp2525_c0_seq1
comp2525_c1_seq1
comp2526_c0_seq1
comp2526_c1_seq1
comp2527_c0_seq1
comp2529_c0_seq1
comp2531_c0_seq1
comp2531_c1_seq1
comp2534_c0_seq1
comp2536_c0_seq1
comp2537_c0_seq1
comp2538_c0_seq1
comp2539_c0_seq1
comp2540_c0_seq1
comp2541_c0_seq1
comp2542_c0_seq1
comp2543_c0_seq1
comp2544_c0_seq1
comp2545_c0_seq1	K09500
comp2545_c1_seq1	K09500
comp2546_c0_seq1
comp2547_c0_seq1
comp2547_c1_seq1
comp2548_c0_seq1
comp2550_c0_seq1
comp2551_c0_seq1
comp2551_c1_seq1
comp2554_c0_seq1
comp2556_c0_seq1
comp2557_c0_seq1
comp2558_c0_seq1
comp2558_c1_seq1
comp2560_c0_seq1
comp2561_c0_seq1
comp2563_c0_seq1
comp2563_c1_seq1
comp2564_c0_seq1
comp2565_c0_seq1
comp2567_c0_seq1
comp2568_c0_seq1
comp2571_c0_seq1
comp2572_c0_seq1	K14376
comp2572_c1_seq1	K14376
comp2574_c0_seq1
comp2575_c0_seq1
comp2576_c0_seq1
comp2578_c0_seq1
comp2578_c1_seq1
comp2579_c0_seq1	K02941
comp2581_c0_seq1
comp2582_c0_seq1
comp2583_c0_seq1
comp2584_c0_seq1
comp2584_c1_seq1
comp2585_c0_seq1
comp2587_c0_seq1
comp2588_c0_seq1
comp2589_c0_seq1
comp2590_c0_seq1
comp2592_c0_seq1
comp2593_c0_seq1
comp2595_c0_seq1
comp2596_c0_seq1
comp2598_c0_seq1
comp2600_c0_seq1
comp2601_c0_seq1
comp2601_c1_seq1
comp2602_c0_seq1
comp2604_c0_seq1
comp2606_c0_seq1
comp2607_c0_seq1
comp2610_c0_seq1
comp2611_c0_seq1
comp2612_c0_seq1
comp2613_c0_seq1
comp2614_c0_seq1
comp2615_c0_seq1
comp2616_c0_seq1
comp2618_c0_seq1
comp2619_c0_seq1
comp2621_c0_seq1
comp2623_c0_seq1
comp2623_c0_seq2
comp2626_c0_seq1
comp2627_c0_seq1
comp2628_c0_seq1
comp2630_c0_seq1	K07759
comp2631_c0_seq1
comp2632_c0_seq1
comp2633_c0_seq1
comp2634_c0_seq1
comp2635_c0_seq1
comp2636_c0_seq1
comp2637_c0_seq1
comp2637_c1_seq1
comp2638_c0_seq1
comp2640_c0_seq1
comp2641_c0_seq1
comp2643_c0_seq1
comp2643_c0_seq2
comp2643_c0_seq3
comp2644_c0_seq1
comp2645_c0_seq1
comp2646_c0_seq1
comp2647_c0_seq1
comp2647_c0_seq2
comp2648_c0_seq1
comp2649_c0_seq1
comp2649_c0_seq2
comp2650_c0_seq1
comp2651_c0_seq1
comp2652_c0_seq1
comp2654_c0_seq1	K14753
comp2655_c0_seq1
comp2657_c0_seq1	K11974
comp2659_c0_seq1
comp2662_c0_seq1
comp2663_c0_seq1
comp2664_c0_seq1
comp2668_c0_seq1
comp2669_c0_seq1	K01196
comp2670_c0_seq1
comp2671_c0_seq1
comp2672_c0_seq1
comp2673_c0_seq1
comp2674_c0_seq1
comp2675_c0_seq1
comp2676_c0_seq1
comp2676_c0_seq2
comp2678_c0_seq1
comp2679_c0_seq1
comp2679_c0_seq2
comp2680_c0_seq1
comp2681_c0_seq1
comp2683_c0_seq1
comp2683_c1_seq1
comp2684_c0_seq1
comp2685_c0_seq1
comp2686_c0_seq1
comp2687_c0_seq1
comp2690_c0_seq1
comp2692_c0_seq1
comp2695_c0_seq1
comp2697_c0_seq1
comp2697_c1_seq1
comp2698_c0_seq1
comp2702_c0_seq1
comp2703_c0_seq1
comp2703_c1_seq1
comp2705_c0_seq1
comp2707_c0_seq1
comp2709_c0_seq1	K01581
comp2710_c0_seq1
comp2711_c0_seq1
comp2712_c0_seq1
comp2713_c0_seq1
comp2716_c0_seq1	K02981
comp2719_c0_seq1
comp2720_c0_seq1
comp2723_c0_seq1
comp2723_c1_seq1
comp2724_c0_seq1
comp2725_c0_seq1
comp2726_c0_seq1
comp2730_c0_seq1
comp2732_c0_seq1
comp2736_c0_seq1
comp2737_c0_seq1
comp2738_c0_seq1
comp2739_c0_seq1
comp2740_c0_seq1
comp2741_c0_seq1	K06767
comp2741_c0_seq2
comp2742_c0_seq1
comp2742_c0_seq2
comp2745_c0_seq1
comp2747_c0_seq1
comp2748_c0_seq1
comp2749_c0_seq1
comp2750_c0_seq1
comp2752_c0_seq1
comp2753_c0_seq1
comp2753_c0_seq2
comp2754_c0_seq1
comp2756_c0_seq1
comp2756_c1_seq1
comp2759_c0_seq1
comp2760_c0_seq1
comp2763_c0_seq1
comp2764_c0_seq1
comp2765_c0_seq1
comp2766_c0_seq1
comp2767_c0_seq1
comp2769_c0_seq1
comp2772_c0_seq1
comp2773_c0_seq1
comp2775_c0_seq1
comp2776_c0_seq1
comp2779_c0_seq1
comp2783_c0_seq1
comp2783_c0_seq2
comp2785_c0_seq1
comp2786_c0_seq1
comp2786_c0_seq2
comp2787_c0_seq1
comp2788_c0_seq1
comp2791_c0_seq1
comp2794_c0_seq1
comp2795_c0_seq1	K03036
comp2795_c1_seq1	K03036
comp2796_c0_seq1
comp2797_c0_seq1
comp2799_c0_seq1
comp2802_c0_seq1
comp2805_c0_seq1
comp2807_c0_seq1
comp2807_c1_seq1
comp2808_c0_seq1
comp2808_c0_seq2
comp2810_c0_seq1
comp2810_c0_seq2
comp2812_c0_seq1
comp2813_c0_seq1
comp2814_c0_seq1
comp2817_c0_seq1
comp2819_c0_seq1
comp2819_c0_seq2
comp2820_c0_seq1
comp2822_c0_seq1
comp2828_c0_seq1
comp2830_c0_seq1
comp2833_c0_seq1
comp2834_c0_seq1
comp2836_c0_seq1
comp2836_c0_seq2
comp2838_c0_seq1
comp2839_c0_seq1
comp2840_c0_seq1
comp2841_c0_seq1
comp2842_c0_seq1
comp2843_c0_seq1
comp2844_c0_seq1
comp2845_c0_seq1
comp2846_c0_seq1
comp2847_c0_seq1
comp2847_c0_seq2	K03115
comp2850_c0_seq1
comp2851_c0_seq1
comp2853_c0_seq1
comp2857_c0_seq1
comp2858_c0_seq1
comp2863_c0_seq1
comp2865_c0_seq1
comp2869_c0_seq1
comp2871_c0_seq1
comp2873_c0_seq1
comp2873_c0_seq2
comp2876_c0_seq1
comp2876_c1_seq1
comp2878_c0_seq1
comp2881_c1_seq1
comp2883_c0_seq1
comp2886_c0_seq1
comp2888_c0_seq1	K03927
comp2891_c0_seq1	K01539
comp2891_c1_seq1	K01539
comp2894_c0_seq1
comp2895_c0_seq1
comp2898_c0_seq1
comp2899_c0_seq1
comp2903_c0_seq1
comp2904_c0_seq1
comp2904_c1_seq1
comp2908_c0_seq1
comp2908_c1_seq1
comp2909_c0_seq1
comp2911_c0_seq1
comp2914_c0_seq1
comp2919_c0_seq1
comp2920_c0_seq1
comp2921_c0_seq1
comp2926_c0_seq1
comp2930_c0_seq1
comp2931_c0_seq1
comp2932_c0_seq1	K17268
comp2932_c1_seq1
comp2933_c0_seq1
comp2933_c0_seq2
comp2934_c0_seq1
comp2934_c1_seq1
comp2935_c0_seq1
comp2936_c0_seq1
comp2938_c0_seq1
comp2940_c0_seq1
comp2942_c0_seq1
comp2943_c0_seq1
comp2946_c0_seq1
comp2947_c0_seq1
comp2947_c0_seq2
comp2948_c0_seq1
comp2951_c0_seq1
comp2952_c0_seq1
comp2952_c0_seq2
comp2954_c0_seq1
comp2957_c0_seq1
comp2958_c0_seq1
comp2959_c0_seq1
comp2962_c0_seq1
comp2963_c0_seq1
comp2964_c0_seq1
comp2965_c0_seq1
comp2966_c0_seq1
comp2968_c0_seq1	K01365
comp2969_c0_seq1
comp2971_c0_seq1
comp2971_c1_seq1
comp2972_c0_seq1
comp2976_c0_seq1
comp2977_c0_seq1
comp2977_c0_seq2
comp2981_c0_seq1
comp2982_c0_seq1
comp2984_c0_seq1
comp2984_c1_seq1
comp2987_c0_seq1
comp2988_c0_seq1
comp2991_c0_seq1
comp2992_c0_seq1
comp2993_c0_seq1
comp2995_c0_seq1
comp2996_c0_seq1
comp2997_c0_seq1
comp2998_c0_seq1
comp2999_c0_seq1
comp3002_c0_seq1	K05004
comp3008_c0_seq1
comp3016_c0_seq1	K01049
comp3017_c0_seq1
comp3020_c0_seq1
comp3023_c0_seq1
comp3023_c1_seq1
comp3025_c0_seq1
comp3028_c0_seq1
comp3030_c0_seq1
comp3031_c0_seq1	K01530
comp3031_c1_seq1	K14802
comp3032_c0_seq1
comp3033_c0_seq1	K00261
comp3034_c0_seq1	K01598
comp3035_c0_seq1
comp3037_c0_seq1
comp3037_c0_seq2
comp3041_c0_seq1
comp3042_c0_seq1	K11251
comp3043_c0_seq1	K06092
comp3044_c0_seq1
comp3048_c0_seq1
comp3048_c1_seq1
comp3050_c0_seq1
comp3054_c0_seq1
comp3056_c0_seq1
comp3057_c0_seq1
comp3060_c0_seq1	K05619
comp3060_c1_seq1
comp3062_c0_seq1
comp3064_c0_seq1
comp3067_c0_seq1
comp3067_c0_seq2
comp3069_c0_seq1
comp3073_c0_seq1
comp3074_c0_seq1
comp3075_c0_seq1
comp3079_c0_seq1
comp3080_c0_seq1
comp3082_c0_seq1
comp3083_c0_seq1
comp3087_c0_seq1
comp3088_c0_seq1
comp3091_c0_seq1
comp3092_c0_seq1
comp3093_c0_seq1
comp3095_c0_seq1
comp3103_c0_seq1
comp3104_c0_seq1
comp3106_c0_seq1
comp3108_c0_seq1
comp3109_c0_seq1
comp3112_c0_seq1
comp3113_c0_seq1
comp3118_c0_seq1
comp3119_c0_seq1
comp3121_c0_seq1	K03257
comp3122_c0_seq1
comp3123_c0_seq1
comp3125_c0_seq1
comp3125_c1_seq1
comp3127_c0_seq1
comp3131_c0_seq1
comp3133_c0_seq1
comp3139_c0_seq1
comp3139_c0_seq2
comp3144_c0_seq1
comp3145_c0_seq1
comp3146_c0_seq1
comp3146_c0_seq2
comp3148_c0_seq1
comp3149_c0_seq1
comp3153_c0_seq1	K07198
comp3154_c0_seq1	K08017
comp3156_c0_seq1
comp3157_c0_seq1
comp3157_c1_seq1
comp3159_c0_seq1
comp3160_c0_seq1
comp3167_c0_seq1
comp3169_c0_seq1
comp3174_c0_seq1
comp3178_c0_seq1
comp3181_c0_seq1
comp3183_c0_seq1
comp3186_c0_seq1
comp3187_c0_seq1
comp3187_c1_seq1	K12492
comp3188_c0_seq1	K08451
comp3190_c0_seq1
comp3192_c0_seq1
comp3196_c0_seq1	K13051
comp3196_c1_seq1	K13051
comp3197_c0_seq1
comp3202_c0_seq1
comp3205_c0_seq1
comp3205_c1_seq1
comp3206_c0_seq1
comp3206_c0_seq2
comp3207_c0_seq1
comp3208_c0_seq1
comp3209_c0_seq1
comp3210_c0_seq1
comp3214_c0_seq1
comp3218_c0_seq1
comp3218_c0_seq2
comp3219_c0_seq1
comp3220_c0_seq1
comp3220_c1_seq1
comp3221_c0_seq1
comp3224_c0_seq1	K00815
comp3224_c1_seq1	K00815
comp3226_c0_seq1
comp3227_c0_seq1
comp3228_c0_seq1
comp3228_c0_seq2
comp3229_c0_seq1
comp3230_c0_seq1
comp3232_c0_seq1
comp3233_c0_seq1
comp3233_c0_seq2
comp3234_c0_seq1
comp3234_c0_seq2
comp3235_c0_seq1
comp3239_c0_seq1
comp3240_c0_seq1
comp3241_c0_seq1
comp3243_c0_seq1
comp3243_c1_seq1
comp3245_c0_seq1
comp3246_c0_seq1
comp3246_c0_seq2
comp3247_c0_seq1
comp3251_c0_seq1
comp3252_c0_seq1	K02908
comp3253_c0_seq1	K03671
comp3254_c0_seq1
comp3255_c0_seq1
comp3256_c0_seq1
comp3257_c0_seq1
comp3258_c0_seq1
comp3259_c0_seq1	K03163
comp3259_c1_seq1	K03163
comp3260_c0_seq1
comp3262_c0_seq1
comp3264_c0_seq1
comp3266_c0_seq1
comp3267_c0_seq1
comp3267_c0_seq2
comp3268_c0_seq1
comp3269_c0_seq1
comp3272_c0_seq1
comp3273_c0_seq1
comp3277_c0_seq1
comp3277_c1_seq1
comp3278_c0_seq1
comp3279_c0_seq1
comp3279_c0_seq2
comp3280_c0_seq1
comp3280_c1_seq1
comp3281_c0_seq1
comp3281_c0_seq2
comp3283_c0_seq1
comp3284_c0_seq1
comp3284_c0_seq2
comp3286_c0_seq1
comp3287_c0_seq1
comp3288_c0_seq1	K12458
comp3289_c0_seq1
comp3291_c0_seq1
comp3292_c0_seq1
comp3293_c0_seq1
comp3295_c0_seq1
comp3296_c0_seq1
comp3296_c1_seq1
comp3297_c0_seq1
comp3297_c1_seq1
comp3298_c0_seq1	K00587
comp3299_c0_seq1
comp3299_c1_seq1
comp3302_c0_seq1
comp3308_c0_seq1
comp3309_c0_seq1
comp3314_c0_seq1
comp3314_c1_seq1	K00286
comp3315_c0_seq1
comp3316_c0_seq1
comp3316_c0_seq2
comp3317_c0_seq1
comp3318_c0_seq1
comp3320_c0_seq1
comp3321_c0_seq1
comp3321_c1_seq1
comp3322_c0_seq1
comp3322_c1_seq1
comp3324_c0_seq1
comp3325_c0_seq1
comp3326_c0_seq1
comp3330_c0_seq1
comp3333_c0_seq1
comp3339_c0_seq1
comp3341_c0_seq1	K16369
comp3344_c0_seq1
comp3345_c0_seq1
comp3346_c0_seq1
comp3348_c0_seq1
comp3350_c0_seq1
comp3350_c0_seq2
comp3352_c0_seq1
comp3354_c0_seq1
comp3355_c0_seq1
comp3358_c0_seq1
comp3359_c0_seq1
comp3360_c0_seq1
comp3361_c0_seq1
comp3362_c0_seq1
comp3364_c0_seq1
comp3366_c0_seq1
comp3368_c0_seq1
comp3368_c1_seq1
comp3370_c0_seq1
comp3372_c0_seq1	K11127
comp3372_c1_seq1
comp3373_c0_seq1
comp3374_c0_seq1
comp3375_c0_seq1
comp3376_c0_seq1
comp3378_c0_seq1
comp3381_c0_seq1
comp3382_c0_seq1
comp3382_c1_seq1
comp3384_c0_seq1
comp3384_c1_seq1
comp3385_c0_seq1
comp3385_c1_seq1
comp3386_c0_seq1
comp3386_c0_seq2
comp3387_c0_seq1
comp3388_c0_seq1
comp3390_c0_seq1
comp3391_c0_seq1	K00665
comp3391_c1_seq1	K00665
comp3392_c0_seq1
comp3392_c1_seq1
comp3393_c0_seq1
comp3394_c0_seq1
comp3395_c0_seq1
comp3396_c0_seq1
comp3397_c0_seq1
comp3397_c1_seq1
comp3398_c0_seq1
comp3399_c0_seq1
comp3399_c1_seq1
comp3400_c0_seq1
comp3402_c0_seq1
comp3402_c1_seq1	K05723
comp3403_c0_seq1
comp3404_c0_seq1
comp3404_c0_seq2
comp3405_c0_seq1
comp3406_c0_seq1
comp3407_c0_seq1
comp3411_c0_seq1
comp3414_c0_seq1
comp3416_c0_seq1
comp3417_c0_seq1
comp3418_c0_seq1
comp3418_c1_seq1
comp3419_c0_seq1	K15859
comp3419_c1_seq1
comp3421_c0_seq1
comp3423_c0_seq1
comp3424_c0_seq1
comp3425_c0_seq1
comp3427_c0_seq1
comp3428_c0_seq1
comp3431_c0_seq1
comp3432_c0_seq1
comp3433_c0_seq1
comp3437_c0_seq1
comp3438_c0_seq1
comp3439_c0_seq1
comp3440_c0_seq1
comp3440_c1_seq1
comp3441_c0_seq1
comp3441_c0_seq2
comp3442_c0_seq1	K17812
comp3442_c0_seq2	K07418
comp3443_c0_seq1
comp3445_c0_seq1	K01204
comp3445_c1_seq1
comp3446_c0_seq1
comp3448_c0_seq1
comp3449_c0_seq1
comp3450_c0_seq1
comp3451_c0_seq1
comp3452_c0_seq1
comp3453_c0_seq1
comp3456_c0_seq1
comp3457_c0_seq1
comp3457_c0_seq2
comp3458_c0_seq1
comp3460_c0_seq1
comp3460_c1_seq1
comp3461_c0_seq1	K08856
comp3461_c1_seq1
comp3463_c0_seq1
comp3464_c0_seq1
comp3465_c0_seq1
comp3468_c0_seq1
comp3469_c0_seq1
comp3472_c0_seq1
comp3473_c0_seq1
comp3475_c0_seq1
comp3475_c1_seq1
comp3476_c0_seq1
comp3477_c0_seq1
comp3480_c0_seq1
comp3480_c1_seq1
comp3482_c0_seq1
comp3483_c0_seq1
comp3484_c0_seq1
comp3486_c0_seq1
comp3486_c1_seq1
comp3487_c0_seq1
comp3487_c1_seq1
comp3488_c0_seq1	K16465
comp3488_c0_seq2	K16465
comp3489_c0_seq1	K02900
comp3490_c0_seq1
comp3490_c1_seq1
comp3491_c0_seq1	K12326
comp3491_c1_seq1	K03099
comp3492_c0_seq1
comp3493_c0_seq1
comp3494_c0_seq1
comp3495_c0_seq1
comp3496_c0_seq1
comp3496_c1_seq1
comp3498_c0_seq1
comp3498_c1_seq1
comp3499_c0_seq1
comp3500_c0_seq1
comp3502_c0_seq1
comp3504_c0_seq1	K11969
comp3504_c1_seq1	K11968
comp3505_c0_seq1
comp3505_c1_seq1
comp3507_c0_seq1	K01539
comp3507_c1_seq1	K01539
comp3508_c0_seq1
comp3510_c0_seq1
comp3510_c1_seq1
comp3511_c0_seq1	K03064
comp3512_c0_seq1
comp3514_c0_seq1
comp3515_c0_seq1
comp3517_c0_seq1
comp3518_c0_seq1
comp3518_c1_seq1
comp3519_c0_seq1
comp3519_c0_seq2
comp3520_c0_seq1
comp3521_c0_seq1
comp3523_c0_seq1
comp3523_c1_seq1
comp3525_c0_seq1
comp3526_c0_seq1
comp3527_c0_seq1
comp3527_c1_seq1
comp3528_c0_seq1
comp3529_c0_seq1
comp3530_c0_seq1
comp3531_c0_seq1
comp3531_c1_seq1
comp3534_c0_seq1
comp3536_c0_seq1	K01953
comp3536_c1_seq1	K01953
comp3538_c0_seq1
comp3541_c0_seq1
comp3542_c0_seq1
comp3542_c1_seq1
comp3543_c0_seq1
comp3543_c1_seq1
comp3544_c0_seq1
comp3544_c1_seq1
comp3545_c0_seq1
comp3545_c1_seq1
comp3546_c0_seq1
comp3546_c1_seq1
comp3547_c0_seq1
comp3548_c0_seq1
comp3549_c0_seq1
comp3549_c0_seq2
comp3551_c0_seq1
comp3551_c0_seq2
comp3551_c0_seq3
comp3554_c0_seq1
comp3557_c0_seq1
comp3557_c1_seq1
comp3559_c0_seq1	K00512
comp3559_c1_seq1
comp3560_c0_seq1
comp3561_c0_seq1
comp3562_c0_seq1
comp3563_c0_seq1
comp3564_c0_seq1
comp3566_c0_seq1
comp3568_c0_seq1
comp3569_c0_seq1
comp3569_c1_seq1
comp3570_c0_seq1
comp3574_c0_seq1
comp3577_c0_seq1
comp3579_c0_seq1	K14999
comp3580_c0_seq1
comp3581_c0_seq1
comp3581_c0_seq2
comp3583_c0_seq1
comp3583_c0_seq2
comp3584_c0_seq1
comp3587_c0_seq1
comp3587_c1_seq1
comp3588_c0_seq1
comp3590_c0_seq1
comp3592_c0_seq1
comp3593_c0_seq1
comp3595_c0_seq1
comp3596_c0_seq1
comp3597_c0_seq1
comp3599_c0_seq1
comp3602_c0_seq1
comp3603_c0_seq1
comp3603_c1_seq1
comp3604_c0_seq1
comp3604_c1_seq1
comp3608_c0_seq1
comp3609_c0_seq1
comp3610_c0_seq1
comp3610_c0_seq2
comp3611_c0_seq1
comp3612_c0_seq1
comp3614_c0_seq1
comp3618_c1_seq1
comp3619_c0_seq1
comp3619_c0_seq2
comp3620_c0_seq1
comp3621_c0_seq1
comp3622_c0_seq1
comp3623_c0_seq1	K03695
comp3623_c1_seq1	K03695
comp3625_c0_seq1
comp3627_c0_seq1
comp3628_c0_seq1
comp3629_c0_seq1
comp3629_c0_seq2
comp3630_c0_seq1
comp3631_c0_seq1
comp3632_c0_seq1
comp3633_c0_seq1
comp3636_c0_seq1
comp3637_c0_seq1
comp3638_c0_seq1
comp3639_c0_seq1
comp3641_c0_seq1
comp3642_c0_seq1	K03869
comp3643_c0_seq1
comp3643_c0_seq2
comp3646_c0_seq1
comp3647_c0_seq1
comp3649_c0_seq1
comp3651_c0_seq1
comp3652_c0_seq1
comp3653_c0_seq1
comp3653_c0_seq2
comp3654_c0_seq1
comp3655_c0_seq1
comp3656_c0_seq1
comp3657_c0_seq1
comp3660_c0_seq1
comp3661_c0_seq1
comp3663_c0_seq1
comp3664_c0_seq1
comp3666_c0_seq1
comp3667_c0_seq1
comp3667_c1_seq1
comp3668_c0_seq1
comp3669_c0_seq1
comp3669_c1_seq1	K06271
comp3673_c0_seq1
comp3676_c0_seq1
comp3676_c1_seq1
comp3678_c0_seq1
comp3679_c0_seq1
comp3680_c0_seq1
comp3682_c0_seq1
comp3685_c0_seq1
comp3687_c0_seq1
comp3689_c0_seq1
comp3690_c0_seq1	K00847
comp3690_c1_seq1
comp3691_c0_seq1
comp3691_c0_seq2
comp3693_c0_seq1
comp3694_c0_seq1
comp3694_c0_seq2
comp3695_c0_seq1
comp3696_c0_seq1
comp3696_c1_seq1
comp3698_c0_seq1
comp3700_c0_seq1
comp3702_c0_seq1
comp3703_c0_seq1
comp3703_c1_seq1
comp3704_c0_seq1
comp3704_c1_seq1
comp3706_c0_seq1	K02726
comp3707_c0_seq1
comp3707_c1_seq1
comp3708_c0_seq1
comp3709_c0_seq1
comp3709_c1_seq1
comp3711_c0_seq1
comp3713_c0_seq1
comp3714_c0_seq1	K08008
comp3714_c1_seq1	K08008
comp3715_c0_seq1
comp3716_c0_seq1
comp3716_c1_seq1
comp3717_c0_seq1
comp3718_c0_seq1
comp3718_c1_seq1
comp3720_c0_seq1	K05692
comp3720_c0_seq2	K05692
comp3721_c0_seq1
comp3721_c1_seq1
comp3722_c0_seq1
comp3722_c1_seq1
comp3724_c0_seq1
comp3726_c0_seq1
comp3727_c0_seq1
comp3729_c0_seq1
comp3731_c0_seq1
comp3731_c1_seq1
comp3732_c0_seq1
comp3735_c0_seq1
comp3735_c0_seq2
comp3737_c0_seq1
comp3738_c0_seq1
comp3739_c0_seq1
comp3742_c0_seq1
comp3744_c0_seq1
comp3745_c0_seq1
comp3746_c0_seq1
comp3747_c0_seq1	K10408
comp3747_c1_seq1	K10408
comp3748_c0_seq1
comp3749_c0_seq1	K10393
comp3750_c0_seq1
comp3751_c0_seq1
comp3752_c0_seq1
comp3760_c0_seq1
comp3762_c0_seq1
comp3763_c0_seq1
comp3763_c1_seq1
comp3766_c0_seq1
comp3767_c0_seq1
comp3768_c0_seq1
comp3768_c0_seq2
comp3769_c0_seq1
comp3770_c0_seq1
comp3770_c0_seq2
comp3773_c0_seq1
comp3774_c0_seq1
comp3776_c0_seq1
comp3778_c0_seq1
comp3779_c0_seq1
comp3780_c0_seq1
comp3781_c0_seq1
comp3782_c0_seq1
comp3783_c0_seq1
comp3786_c0_seq1
comp3787_c0_seq1
comp3788_c0_seq1
comp3788_c0_seq2
comp3790_c0_seq1	K11713
comp3790_c0_seq2	K11713
comp3791_c0_seq1
comp3795_c0_seq1
comp3796_c0_seq1
comp3802_c0_seq1
comp3804_c0_seq1
comp3805_c0_seq1
comp3805_c0_seq2
comp3806_c0_seq1
comp3807_c0_seq1
comp3807_c0_seq2
comp3808_c0_seq1
comp3811_c0_seq1
comp3812_c0_seq1
comp3813_c0_seq1
comp3814_c0_seq1
comp3818_c0_seq1
comp3820_c0_seq1
comp3820_c1_seq1
comp3822_c0_seq1
comp3823_c0_seq1
comp3825_c0_seq1
comp3826_c0_seq1
comp3827_c0_seq1
comp3828_c0_seq1
comp3835_c0_seq1
comp3835_c1_seq1
comp3836_c0_seq1
comp3837_c0_seq1
comp3838_c0_seq1
comp3838_c0_seq2
comp3839_c0_seq1
comp3840_c0_seq1
comp3841_c0_seq1
comp3841_c1_seq1
comp3841_c2_seq1
comp3842_c0_seq1
comp3843_c0_seq1
comp3844_c0_seq1
comp3846_c0_seq1
comp3848_c0_seq1
comp3850_c0_seq1
comp3850_c0_seq2
comp3851_c0_seq1
comp3853_c0_seq1
comp3854_c0_seq1	K18470
comp3855_c0_seq1
comp3857_c0_seq1
comp3861_c0_seq1
comp3866_c0_seq1
comp3867_c0_seq1	K08471
comp3867_c1_seq1	K08471
comp3868_c0_seq1
comp3869_c0_seq1
comp3870_c0_seq1
comp3872_c0_seq1
comp3875_c0_seq1
comp3876_c0_seq1
comp3877_c0_seq1
comp3877_c0_seq2	K00700
comp3878_c0_seq1
comp3879_c0_seq1
comp3880_c0_seq1
comp3880_c1_seq1
comp3881_c0_seq1
comp3883_c0_seq1
comp3884_c0_seq1
comp3884_c0_seq2
comp3887_c0_seq1
comp3887_c0_seq2
comp3888_c0_seq1
comp3891_c0_seq1	K09500
comp3891_c1_seq1	K09500
comp3893_c0_seq1
comp3894_c0_seq1
comp3894_c0_seq2
comp3897_c0_seq1
comp3898_c0_seq1
comp3902_c0_seq1
comp3902_c0_seq2
comp3903_c0_seq1
comp3904_c0_seq1
comp3905_c0_seq1	K12298
comp3906_c0_seq1	K01590
comp3906_c1_seq1	K01590
comp3908_c0_seq1	K07739
comp3908_c1_seq1	K07739
comp3910_c0_seq1
comp3910_c0_seq2
comp3911_c0_seq1
comp3912_c0_seq1
comp3913_c0_seq1
comp3915_c0_seq1
comp3918_c0_seq1
comp3920_c0_seq1
comp3921_c0_seq1
comp3921_c0_seq2
comp3924_c0_seq1	K13249
comp3926_c0_seq1
comp3927_c0_seq1
comp3927_c1_seq1
comp3928_c0_seq1
comp3929_c0_seq1
comp3931_c0_seq1
comp3932_c0_seq1
comp3932_c0_seq2
comp3933_c0_seq1
comp3934_c0_seq1
comp3935_c0_seq1
comp3937_c0_seq1
comp3941_c0_seq1
comp3943_c0_seq1
comp3944_c0_seq1	K14616
comp3945_c0_seq1
comp3947_c0_seq1
comp3947_c0_seq2
comp3948_c0_seq1
comp3950_c0_seq1
comp3951_c0_seq1
comp3952_c0_seq1
comp3953_c0_seq1
comp3953_c1_seq1	K09645
comp3955_c0_seq1
comp3957_c0_seq1
comp3959_c0_seq1
comp3960_c0_seq1
comp3961_c0_seq1	K01681
comp3961_c1_seq1	K01681
comp3962_c0_seq1
comp3963_c0_seq1
comp3966_c0_seq1
comp3967_c0_seq1
comp3968_c0_seq1
comp3969_c0_seq1
comp3973_c0_seq1
comp3975_c0_seq1
comp3976_c0_seq1
comp3980_c0_seq1
comp3982_c0_seq1
comp3985_c0_seq1
comp3987_c0_seq1
comp3988_c0_seq1
comp3990_c0_seq1
comp3991_c0_seq1
comp3992_c0_seq1
comp3992_c1_seq1
comp3993_c0_seq1
comp3993_c1_seq1
comp3995_c0_seq1
comp3997_c0_seq1
comp3998_c0_seq1
comp3998_c1_seq1	K04352
comp4000_c0_seq1
comp4000_c1_seq1
comp4001_c0_seq1
comp4002_c0_seq1
comp4005_c0_seq1
comp4006_c0_seq1
comp4007_c0_seq1
comp4008_c0_seq1
comp4011_c0_seq1
comp4012_c0_seq1
comp4013_c0_seq1
comp4013_c1_seq1	K05665
comp4015_c0_seq1
comp4016_c0_seq1
comp4019_c0_seq1
comp4019_c0_seq2
comp4020_c0_seq1
comp4020_c0_seq2
comp4021_c0_seq1
comp4022_c0_seq1
comp4023_c0_seq1	K08026
comp4023_c0_seq2	K08026
comp4025_c0_seq1
comp4026_c0_seq1
comp4029_c0_seq1
comp4030_c0_seq1
comp4030_c0_seq2
comp4031_c0_seq1
comp4034_c0_seq1
comp4035_c0_seq1
comp4037_c0_seq1
comp4038_c0_seq1
comp4039_c0_seq1
comp4040_c0_seq1
comp4041_c0_seq1
comp4042_c0_seq1
comp4045_c0_seq1
comp4046_c0_seq1	K08958
comp4046_c0_seq2	K08958
comp4047_c0_seq1
comp4047_c1_seq1
comp4048_c0_seq1
comp4049_c0_seq1
comp4050_c0_seq1
comp4051_c0_seq1
comp4052_c0_seq1
comp4054_c0_seq1
comp4054_c1_seq1	K08013
comp4057_c0_seq1
comp4058_c0_seq1
comp4060_c0_seq1
comp4061_c0_seq1
comp4062_c0_seq1
comp4064_c0_seq1	K06943
comp4064_c1_seq1	K06943
comp4065_c0_seq1
comp4065_c0_seq2
comp4067_c0_seq1
comp4068_c0_seq1
comp4069_c0_seq1
comp4069_c0_seq2
comp4075_c0_seq1
comp4077_c0_seq1
comp4078_c0_seq1
comp4079_c0_seq1
comp4084_c0_seq1
comp4085_c0_seq1
comp4092_c0_seq1
comp4093_c0_seq1
comp4094_c0_seq1
comp4095_c0_seq1
comp4097_c0_seq1
comp4098_c0_seq1
comp4098_c0_seq2
comp4099_c0_seq1
comp4101_c0_seq1
comp4102_c0_seq1
comp4106_c0_seq1
comp4106_c1_seq1
comp4107_c0_seq1
comp4111_c0_seq1
comp4111_c1_seq1
comp4112_c0_seq1
comp4114_c0_seq1	K08838
comp4114_c1_seq1
comp4115_c0_seq1
comp4117_c0_seq1
comp4118_c0_seq1
comp4119_c0_seq1
comp4121_c0_seq1
comp4121_c1_seq1	K01920
comp4122_c0_seq1
comp4123_c0_seq1
comp4123_c0_seq2
comp4125_c0_seq1
comp4126_c0_seq1
comp4128_c0_seq1
comp4129_c0_seq1
comp4130_c0_seq1
comp4130_c1_seq1
comp4131_c0_seq1
comp4131_c1_seq1
comp4132_c0_seq1
comp4133_c0_seq1
comp4134_c0_seq1
comp4136_c0_seq1
comp4137_c0_seq1
comp4138_c0_seq1
comp4138_c0_seq2
comp4139_c0_seq1
comp4140_c0_seq1	K13524
comp4141_c0_seq1
comp4141_c1_seq1
comp4144_c0_seq1
comp4145_c0_seq1
comp4145_c1_seq1
comp4146_c0_seq1
comp4146_c0_seq2
comp4147_c0_seq1
comp4148_c0_seq1
comp4151_c0_seq1
comp4152_c0_seq1
comp4152_c1_seq1
comp4154_c0_seq1
comp4155_c0_seq1
comp4157_c0_seq1
comp4159_c0_seq1
comp4160_c0_seq1
comp4160_c0_seq2
comp4161_c0_seq1
comp4162_c0_seq1
comp4163_c0_seq1
comp4163_c1_seq1
comp4164_c0_seq1
comp4165_c0_seq1
comp4166_c0_seq1
comp4171_c0_seq1
comp4172_c0_seq1
comp4176_c0_seq1
comp4177_c0_seq1
comp4183_c0_seq1
comp4183_c1_seq1
comp4184_c0_seq1
comp4185_c0_seq1
comp4186_c0_seq1
comp4188_c0_seq1
comp4188_c1_seq1
comp4190_c0_seq1
comp4191_c0_seq1
comp4194_c0_seq1
comp4195_c0_seq1
comp4197_c0_seq1
comp4200_c0_seq1
comp4201_c0_seq1
comp4202_c0_seq1
comp4204_c0_seq1	K17065
comp4206_c0_seq1
comp4207_c0_seq1	K08730
comp4207_c1_seq1	K08730
comp4208_c0_seq1
comp4209_c0_seq1
comp4210_c0_seq1
comp4210_c1_seq1	K07427
comp4212_c0_seq1
comp4213_c0_seq1
comp4215_c0_seq1
comp4216_c0_seq1
comp4216_c0_seq2
comp4219_c0_seq1	K06850
comp4220_c0_seq1
comp4220_c1_seq1
comp4221_c0_seq1	K00849
comp4222_c0_seq1	K01166
comp4223_c0_seq1
comp4224_c0_seq1
comp4224_c0_seq2
comp4226_c0_seq1
comp4227_c0_seq1
comp4228_c0_seq1
comp4229_c0_seq1
comp4232_c0_seq1	K01195
comp4232_c1_seq1	K01195
comp4233_c0_seq1
comp4234_c0_seq1
comp4235_c0_seq1
comp4236_c0_seq1
comp4237_c0_seq1
comp4238_c0_seq1
comp4240_c0_seq1
comp4241_c0_seq1
comp4245_c0_seq1
comp4247_c0_seq1
comp4250_c0_seq1
comp4253_c0_seq1
comp4254_c0_seq1
comp4257_c0_seq1
comp4257_c0_seq2
comp4258_c0_seq1
comp4261_c0_seq1
comp4263_c0_seq1
comp4265_c0_seq1
comp4266_c0_seq1
comp4267_c0_seq1	K03252
comp4268_c0_seq1
comp4269_c0_seq1
comp4270_c0_seq1
comp4271_c0_seq1
comp4272_c0_seq1
comp4273_c0_seq1
comp4273_c0_seq2
comp4274_c0_seq1
comp4277_c0_seq1
comp4278_c0_seq1
comp4278_c1_seq1
comp4279_c0_seq1
comp4283_c0_seq1
comp4284_c0_seq1
comp4285_c0_seq1
comp4286_c0_seq1
comp4288_c0_seq1
comp4289_c0_seq1
comp4291_c0_seq1
comp4292_c0_seq1
comp4293_c0_seq1
comp4298_c0_seq1
comp4299_c0_seq1
comp4299_c0_seq2
comp4301_c0_seq1
comp4301_c0_seq2
comp4303_c0_seq1
comp4307_c0_seq1
comp4309_c0_seq1
comp4309_c0_seq2
comp4311_c0_seq1
comp4312_c0_seq1
comp4312_c0_seq2
comp4316_c0_seq1
comp4317_c0_seq1
comp4318_c0_seq1
comp4319_c0_seq1
comp4319_c1_seq1
comp4322_c0_seq1
comp4322_c1_seq1
comp4324_c0_seq1
comp4325_c0_seq1
comp4326_c0_seq1
comp4327_c0_seq1
comp4328_c0_seq1
comp4333_c0_seq1
comp4338_c0_seq1
comp4339_c0_seq1
comp4341_c0_seq1
comp4341_c0_seq2
comp4343_c0_seq1
comp4344_c0_seq1
comp4345_c0_seq1
comp4345_c1_seq1
comp4346_c0_seq1
comp4347_c0_seq1
comp4347_c0_seq2
comp4348_c0_seq1
comp4350_c0_seq1
comp4350_c0_seq2
comp4352_c0_seq1
comp4352_c1_seq1	K06277
comp4354_c0_seq1
comp4357_c0_seq1
comp4358_c0_seq1
comp4359_c0_seq1
comp4359_c1_seq1
comp4361_c0_seq1
comp4361_c1_seq1
comp4362_c0_seq1
comp4363_c0_seq1
comp4365_c0_seq1
comp4366_c0_seq1
comp4369_c0_seq1
comp4369_c1_seq1
comp4370_c0_seq1
comp4372_c0_seq1
comp4375_c0_seq1
comp4376_c0_seq1	K13179
comp4382_c0_seq1	K05610
comp4382_c1_seq1
comp4383_c0_seq1
comp4383_c1_seq1
comp4386_c0_seq1
comp4387_c0_seq1
comp4387_c0_seq2
comp4390_c0_seq1
comp4391_c0_seq1
comp4392_c0_seq1
comp4393_c0_seq1
comp4393_c0_seq2
comp4394_c0_seq1
comp4395_c0_seq1
comp4395_c0_seq2
comp4396_c0_seq1
comp4401_c0_seq1
comp4401_c0_seq2
comp4402_c0_seq1
comp4404_c0_seq1
comp4404_c0_seq2
comp4405_c0_seq1
comp4406_c0_seq1
comp4407_c0_seq1
comp4410_c0_seq1	K11142
comp4410_c1_seq1	K01255
comp4411_c0_seq1
comp4413_c0_seq1
comp4414_c0_seq1
comp4415_c0_seq1
comp4416_c0_seq1
comp4417_c0_seq1
comp4419_c0_seq1
comp4423_c0_seq1
comp4424_c0_seq1
comp4426_c0_seq1
comp4428_c0_seq1
comp4431_c0_seq1
comp4433_c0_seq1
comp4434_c0_seq1
comp4437_c0_seq1
comp4437_c1_seq1
comp4438_c0_seq1	K03283
comp4438_c1_seq1
comp4442_c0_seq1
comp4443_c0_seq1
comp4444_c0_seq1
comp4445_c0_seq1
comp4451_c0_seq1
comp4454_c0_seq1
comp4456_c0_seq1
comp4457_c0_seq1
comp4458_c0_seq1
comp4460_c0_seq1
comp4464_c0_seq1
comp4467_c0_seq1
comp4469_c0_seq1
comp4471_c0_seq1	K05285
comp4471_c1_seq1	K05285
comp4475_c0_seq1
comp4476_c0_seq1
comp4478_c0_seq1	K14803
comp4478_c1_seq1
comp4480_c0_seq1
comp4480_c0_seq2
comp4482_c0_seq1
comp4483_c0_seq1
comp4484_c0_seq1
comp4485_c0_seq1
comp4486_c0_seq1
comp4487_c0_seq1
comp4488_c0_seq1
comp4489_c0_seq1
comp4490_c0_seq1
comp4491_c0_seq1
comp4495_c0_seq1
comp4496_c0_seq1
comp4497_c0_seq1
comp4498_c0_seq1	K05769
comp4498_c0_seq2	K10689
comp4500_c0_seq1	K14016
comp4500_c1_seq1	K14016
comp4501_c0_seq1
comp4503_c0_seq1
comp4508_c0_seq1
comp4509_c0_seq1
comp4510_c0_seq1
comp4511_c0_seq1
comp4513_c0_seq1
comp4514_c0_seq1
comp4516_c0_seq1
comp4518_c0_seq1
comp4519_c0_seq1
comp4519_c1_seq1
comp4522_c0_seq1
comp4522_c1_seq1
comp4523_c0_seq1
comp4524_c0_seq1
comp4525_c0_seq1
comp4526_c0_seq1
comp4527_c0_seq1
comp4529_c0_seq1
comp4533_c0_seq1
comp4534_c0_seq1
comp4534_c1_seq1	K17593
comp4535_c0_seq1
comp4536_c0_seq1
comp4536_c1_seq1
comp4537_c0_seq1
comp4538_c0_seq1	K12191
comp4539_c0_seq1
comp4540_c0_seq1
comp4540_c0_seq2
comp4541_c0_seq1
comp4542_c0_seq1
comp4544_c0_seq1
comp4549_c0_seq1
comp4550_c0_seq1
comp4550_c1_seq1
comp4556_c0_seq1
comp4557_c0_seq1
comp4558_c0_seq1
comp4559_c0_seq1
comp4560_c0_seq1
comp4563_c0_seq1	K01886
comp4563_c1_seq1	K01886
comp4564_c0_seq1
comp4565_c0_seq1
comp4566_c0_seq1
comp4567_c0_seq1
comp4570_c0_seq1
comp4571_c0_seq1
comp4572_c0_seq1
comp4573_c0_seq1
comp4573_c0_seq2
comp4574_c0_seq1
comp4575_c0_seq1
comp4576_c0_seq1
comp4578_c0_seq1
comp4580_c0_seq1
comp4581_c0_seq1
comp4583_c0_seq1
comp4586_c0_seq1
comp4586_c0_seq2
comp4587_c0_seq1	K00767
comp4588_c0_seq1
comp4589_c0_seq1
comp4590_c0_seq1
comp4594_c0_seq1
comp4594_c1_seq1
comp4595_c0_seq1
comp4595_c1_seq1	K16914
comp4596_c0_seq1
comp4597_c0_seq1
comp4598_c0_seq1
comp4599_c0_seq1
comp4599_c1_seq1
comp4601_c0_seq1
comp4602_c0_seq1
comp4603_c0_seq1
comp4604_c0_seq1
comp4609_c0_seq1
comp4609_c1_seq1
comp4610_c0_seq1
comp4612_c0_seq1
comp4614_c0_seq1
comp4615_c0_seq1
comp4617_c0_seq1
comp4618_c0_seq1
comp4620_c0_seq1
comp4621_c0_seq1
comp4622_c0_seq1
comp4622_c0_seq2
comp4623_c0_seq1
comp4624_c0_seq1
comp4625_c0_seq1
comp4626_c0_seq1
comp4626_c1_seq1
comp4628_c0_seq1
comp4630_c0_seq1
comp4630_c1_seq1
comp4633_c0_seq1
comp4634_c0_seq1
comp4635_c0_seq1
comp4637_c0_seq1
comp4638_c0_seq1
comp4641_c0_seq1
comp4641_c1_seq1
comp4643_c0_seq1
comp4647_c0_seq1
comp4651_c0_seq1
comp4652_c0_seq1
comp4653_c0_seq1
comp4653_c1_seq1
comp4657_c0_seq1
comp4658_c0_seq1
comp4659_c0_seq1
comp4659_c1_seq1
comp4661_c0_seq1
comp4662_c0_seq1
comp4662_c1_seq1
comp4664_c0_seq1
comp4666_c0_seq1
comp4668_c0_seq1
comp4668_c1_seq1
comp4669_c0_seq1
comp4670_c0_seq1
comp4670_c1_seq1
comp4672_c0_seq1
comp4673_c0_seq1
comp4676_c0_seq1
comp4678_c0_seq1
comp4681_c0_seq1
comp4681_c0_seq2
comp4682_c0_seq1	K07937
comp4683_c0_seq1
comp4684_c0_seq1
comp4686_c0_seq1
comp4689_c0_seq1
comp4691_c0_seq1
comp4691_c1_seq1
comp4694_c0_seq1
comp4695_c0_seq1
comp4696_c0_seq1
comp4697_c0_seq1
comp4698_c0_seq1
comp4700_c0_seq1
comp4701_c0_seq1
comp4704_c0_seq1
comp4705_c0_seq1
comp4705_c1_seq1
comp4708_c0_seq1
comp4710_c0_seq1
comp4711_c0_seq1
comp4714_c0_seq1
comp4715_c0_seq1
comp4718_c0_seq1
comp4719_c0_seq1
comp4720_c0_seq1	K12181
comp4726_c0_seq1
comp4728_c0_seq1
comp4728_c1_seq1
comp4729_c0_seq1
comp4735_c0_seq1
comp4737_c0_seq1
comp4737_c1_seq1	K17506
comp4738_c0_seq1	K11091
comp4739_c0_seq1
comp4742_c0_seq1
comp4743_c0_seq1
comp4745_c0_seq1	K13506
comp4746_c0_seq1
comp4746_c0_seq2
comp4747_c0_seq1
comp4748_c0_seq1
comp4750_c0_seq1	K00354
comp4751_c0_seq1
comp4751_c1_seq1
comp4753_c0_seq1
comp4755_c0_seq1
comp4756_c0_seq1
comp4756_c0_seq2
comp4757_c0_seq1
comp4757_c0_seq2
comp4759_c0_seq1
comp4761_c0_seq1
comp4762_c0_seq1
comp4764_c0_seq1
comp4764_c0_seq2
comp4766_c0_seq1
comp4770_c0_seq1
comp4771_c0_seq1
comp4772_c0_seq1
comp4773_c0_seq1
comp4775_c0_seq1
comp4776_c0_seq1	K09420
comp4776_c0_seq2	K09420
comp4779_c0_seq1
comp4780_c0_seq1
comp4782_c0_seq1
comp4782_c1_seq1
comp4783_c0_seq1
comp4784_c0_seq1
comp4785_c0_seq1
comp4785_c1_seq1	K09487
comp4786_c0_seq1	K01285
comp4786_c1_seq1
comp4787_c0_seq1
comp4788_c0_seq1	K03440
comp4788_c0_seq2
comp4790_c0_seq1
comp4791_c0_seq1
comp4792_c0_seq1
comp4792_c1_seq1
comp4793_c0_seq1
comp4794_c0_seq1
comp4796_c0_seq1
comp4798_c0_seq1
comp4798_c1_seq1
comp4799_c0_seq1
comp4800_c0_seq1
comp4802_c0_seq1
comp4804_c0_seq1
comp4804_c1_seq1
comp4805_c0_seq1
comp4806_c0_seq1
comp4807_c0_seq1
comp4809_c0_seq1
comp4810_c0_seq1
comp4810_c1_seq1
comp4811_c0_seq1
comp4813_c0_seq1	K12831
comp4814_c0_seq1
comp4818_c0_seq1
comp4819_c0_seq1
comp4820_c0_seq1
comp4821_c0_seq1
comp4821_c1_seq1
comp4822_c0_seq1
comp4824_c0_seq1
comp4827_c0_seq1
comp4830_c0_seq1
comp4831_c0_seq1
comp4833_c0_seq1
comp4836_c0_seq1
comp4838_c0_seq1
comp4839_c0_seq1	K01623
comp4841_c0_seq1
comp4842_c0_seq1
comp4847_c0_seq1
comp4853_c0_seq1
comp4858_c0_seq1
comp4860_c0_seq1
comp4862_c0_seq1
comp4864_c0_seq1
comp4866_c0_seq1
comp4867_c0_seq1
comp4868_c0_seq1
comp4868_c1_seq1
comp4869_c0_seq1
comp4870_c0_seq1
comp4870_c1_seq1	K09533
comp4872_c0_seq1
comp4873_c0_seq1
comp4874_c0_seq1
comp4874_c0_seq2
comp4875_c0_seq1
comp4876_c0_seq1
comp4877_c0_seq1
comp4878_c0_seq1
comp4879_c0_seq1
comp4880_c0_seq1
comp4881_c0_seq1
comp4881_c0_seq2
comp4882_c0_seq1
comp4884_c0_seq1
comp4885_c0_seq1
comp4886_c0_seq1
comp4886_c0_seq2
comp4888_c0_seq1
comp4890_c0_seq1
comp4891_c0_seq1
comp4892_c0_seq1
comp4892_c0_seq2
comp4894_c0_seq1
comp4896_c0_seq1
comp4896_c1_seq1
comp4898_c0_seq1
comp4899_c0_seq1	K01074
comp4900_c0_seq1
comp4901_c0_seq1
comp4902_c0_seq1
comp4904_c0_seq1	K14999
comp4905_c0_seq1
comp4906_c0_seq1
comp4909_c0_seq1
comp4910_c0_seq1
comp4910_c1_seq1
comp4911_c0_seq1
comp4912_c0_seq1
comp4912_c1_seq1
comp4914_c0_seq1
comp4915_c0_seq1
comp4917_c0_seq1
comp4917_c0_seq2
comp4919_c0_seq1
comp4921_c0_seq1
comp4921_c1_seq1
comp4922_c0_seq1
comp4923_c0_seq1
comp4925_c0_seq1
comp4926_c0_seq1
comp4926_c1_seq1
comp4927_c0_seq1
comp4928_c0_seq1
comp4929_c0_seq1
comp4930_c0_seq1
comp4931_c0_seq1
comp4932_c0_seq1
comp4932_c1_seq1
comp4933_c0_seq1
comp4933_c1_seq1
comp4934_c0_seq1
comp4935_c0_seq1
comp4937_c0_seq1
comp4942_c0_seq1
comp4945_c0_seq1
comp4945_c0_seq2
comp4946_c0_seq1
comp4951_c0_seq1
comp4952_c0_seq1
comp4953_c0_seq1
comp4954_c0_seq1
comp4955_c0_seq1
comp4957_c0_seq1
comp4958_c0_seq1
comp4959_c0_seq1
comp4961_c0_seq1
comp4963_c0_seq1
comp4963_c0_seq2
comp4964_c0_seq1
comp4967_c0_seq1
comp4971_c0_seq1
comp4973_c0_seq1
comp4974_c0_seq1
comp4980_c0_seq1
comp4982_c0_seq1
comp4983_c0_seq1
comp4988_c0_seq1
comp4989_c0_seq1
comp4993_c0_seq1
comp4996_c0_seq1
comp4997_c0_seq1
comp4999_c0_seq1
comp5001_c0_seq1
comp5006_c0_seq1
comp5007_c0_seq1
comp5009_c0_seq1
comp5011_c0_seq1
comp5012_c0_seq1
comp5014_c0_seq1
comp5015_c0_seq1
comp5020_c0_seq1
comp5021_c0_seq1	K00654
comp5022_c0_seq1
comp5023_c0_seq1
comp5028_c0_seq1
comp5030_c0_seq1	K15042
comp5030_c1_seq1	K15042
comp5031_c0_seq1
comp5033_c0_seq1
comp5036_c0_seq1
comp5037_c0_seq1
comp5039_c0_seq1
comp5039_c0_seq2
comp5040_c0_seq1
comp5040_c0_seq2
comp5041_c0_seq1
comp5042_c0_seq1
comp5043_c0_seq1
comp5043_c1_seq1
comp5044_c0_seq1
comp5047_c0_seq1
comp5048_c0_seq1
comp5048_c1_seq1
comp5049_c0_seq1
comp5049_c0_seq2
comp5050_c0_seq1	K08963
comp5050_c1_seq1	K08963
comp5051_c0_seq1
comp5052_c0_seq1
comp5053_c0_seq1
comp5054_c0_seq1
comp5056_c0_seq1
comp5057_c0_seq1
comp5058_c0_seq1	K07759
comp5059_c0_seq1
comp5061_c0_seq1
comp5063_c0_seq1
comp5065_c0_seq1
comp5066_c0_seq1
comp5067_c0_seq1
comp5068_c0_seq1
comp5071_c0_seq1
comp5072_c0_seq1
comp5073_c0_seq1
comp5075_c0_seq1
comp5077_c0_seq1
comp5079_c0_seq1	K13066
comp5079_c1_seq1
comp5080_c0_seq1
comp5081_c0_seq1
comp5084_c0_seq1
comp5085_c0_seq1
comp5086_c0_seq1
comp5087_c0_seq1
comp5088_c0_seq1
comp5091_c0_seq1
comp5091_c1_seq1
comp5093_c0_seq1
comp5094_c0_seq1
comp5095_c0_seq1
comp5095_c1_seq1
comp5096_c0_seq1
comp5097_c0_seq1
comp5102_c0_seq1
comp5103_c0_seq1
comp5103_c1_seq1
comp5104_c0_seq1
comp5105_c0_seq1
comp5106_c0_seq1
comp5108_c0_seq1
comp5110_c0_seq1
comp5113_c0_seq1	K03030
comp5114_c0_seq1
comp5115_c0_seq1
comp5119_c0_seq1
comp5120_c0_seq1
comp5121_c0_seq1
comp5122_c0_seq1
comp5123_c0_seq1
comp5124_c0_seq1
comp5127_c0_seq1
comp5128_c0_seq1
comp5130_c0_seq1
comp5132_c0_seq1
comp5133_c0_seq1
comp5134_c0_seq1	K00924
comp5135_c0_seq1
comp5136_c0_seq1
comp5137_c0_seq1
comp5138_c0_seq1
comp5139_c0_seq1
comp5141_c0_seq1
comp5142_c0_seq1
comp5142_c1_seq1
comp5144_c0_seq1
comp5145_c0_seq1
comp5146_c0_seq1
comp5148_c0_seq1
comp5149_c0_seq1
comp5150_c0_seq1	K10416
comp5150_c1_seq1	K10416
comp5152_c0_seq1	K01802
comp5153_c0_seq1
comp5154_c0_seq1
comp5156_c0_seq1
comp5156_c1_seq1
comp5157_c0_seq1
comp5158_c0_seq1
comp5158_c1_seq1
comp5159_c0_seq1
comp5161_c0_seq1
comp5162_c0_seq1
comp5167_c0_seq1
comp5168_c0_seq1
comp5169_c0_seq1
comp5171_c0_seq1
comp5171_c1_seq1
comp5174_c0_seq1
comp5176_c0_seq1
comp5177_c0_seq1
comp5179_c0_seq1
comp5181_c0_seq1
comp5184_c0_seq1
comp5185_c0_seq1
comp5186_c0_seq1
comp5187_c0_seq1
comp5188_c0_seq1
comp5190_c0_seq1
comp5191_c0_seq1
comp5193_c0_seq1	K00665
comp5193_c1_seq1	K00665
comp5194_c0_seq1
comp5196_c0_seq1
comp5196_c1_seq1
comp5199_c0_seq1
comp5200_c0_seq1
comp5201_c0_seq1	K05767
comp5201_c0_seq2
comp5203_c0_seq1
comp5204_c0_seq1
comp5206_c0_seq1
comp5206_c0_seq2
comp5207_c0_seq1
comp5215_c0_seq1
comp5217_c0_seq1
comp5218_c0_seq1	K03232
comp5219_c0_seq1
comp5219_c1_seq1
comp5220_c0_seq1
comp5225_c0_seq1
comp5226_c0_seq1
comp5227_c0_seq1
comp5227_c1_seq1
comp5228_c0_seq1
comp5229_c0_seq1
comp5230_c0_seq1
comp5231_c0_seq1
comp5233_c0_seq1
comp5234_c0_seq1
comp5236_c0_seq1
comp5236_c1_seq1
comp5239_c0_seq1
comp5240_c0_seq1
comp5241_c0_seq1
comp5241_c0_seq2
comp5242_c0_seq1	K07375
comp5244_c0_seq1
comp5245_c0_seq1
comp5249_c0_seq1
comp5249_c1_seq1
comp5251_c0_seq1
comp5252_c0_seq1
comp5252_c1_seq1
comp5254_c0_seq1
comp5258_c0_seq1
comp5260_c0_seq1
comp5261_c0_seq1
comp5264_c0_seq1
comp5265_c0_seq1
comp5266_c0_seq1
comp5268_c0_seq1
comp5268_c0_seq2
comp5270_c0_seq1
comp5272_c0_seq1
comp5273_c0_seq1
comp5278_c0_seq1
comp5279_c0_seq1
comp5279_c1_seq1
comp5282_c0_seq1
comp5282_c0_seq2
comp5285_c0_seq1
comp5286_c0_seq1
comp5287_c0_seq1
comp5288_c0_seq1
comp5289_c0_seq1
comp5290_c0_seq1	K10133
comp5290_c1_seq1	K10133
comp5291_c0_seq1
comp5292_c0_seq1
comp5292_c0_seq2
comp5293_c0_seq1
comp5293_c1_seq1
comp5295_c0_seq1
comp5297_c0_seq1
comp5303_c0_seq1
comp5303_c1_seq1
comp5305_c0_seq1
comp5307_c0_seq1
comp5308_c0_seq1
comp5309_c0_seq1	K05759
comp5310_c0_seq1
comp5311_c0_seq1
comp5312_c0_seq1
comp5316_c0_seq1
comp5316_c1_seq1
comp5317_c0_seq1	K12182
comp5318_c0_seq1
comp5321_c0_seq1
comp5322_c0_seq1
comp5323_c0_seq1
comp5324_c0_seq1	K04886
comp5325_c0_seq1
comp5326_c0_seq1	K06072
comp5326_c1_seq1	K06072
comp5328_c0_seq1
comp5329_c0_seq1
comp5330_c0_seq1
comp5331_c0_seq1
comp5333_c0_seq1
comp5334_c0_seq1	K14454
comp5334_c1_seq1	K14455
comp5340_c0_seq1
comp5343_c0_seq1
comp5344_c0_seq1
comp5345_c0_seq1
comp5346_c0_seq1
comp5346_c1_seq1
comp5347_c0_seq1
comp5349_c0_seq1
comp5350_c0_seq1
comp5350_c0_seq2
comp5351_c0_seq1
comp5353_c0_seq1
comp5354_c0_seq1
comp5355_c0_seq1
comp5357_c0_seq1
comp5358_c0_seq1
comp5359_c0_seq1
comp5362_c0_seq1
comp5363_c0_seq1
comp5363_c1_seq1
comp5364_c0_seq1
comp5364_c1_seq1
comp5365_c0_seq1
comp5365_c1_seq1
comp5367_c0_seq1
comp5368_c0_seq1
comp5369_c0_seq1
comp5370_c0_seq1
comp5372_c0_seq1
comp5373_c0_seq1
comp5374_c0_seq1
comp5378_c0_seq1
comp5379_c0_seq1
comp5384_c0_seq1
comp5385_c0_seq1
comp5390_c0_seq1
comp5393_c0_seq1
comp5395_c0_seq1
comp5395_c1_seq1
comp5396_c0_seq1
comp5397_c0_seq1
comp5397_c1_seq1
comp5398_c0_seq1
comp5398_c1_seq1
comp5399_c0_seq1
comp5399_c1_seq1
comp5400_c0_seq1
comp5402_c0_seq1
comp5403_c0_seq1
comp5406_c0_seq1	K11527
comp5406_c0_seq2	K11231
comp5407_c0_seq1
comp5410_c0_seq1
comp5412_c0_seq1
comp5414_c0_seq1
comp5415_c0_seq1
comp5415_c1_seq1	K02901
comp5416_c0_seq1
comp5419_c0_seq1
comp5420_c0_seq1
comp5422_c0_seq1
comp5425_c0_seq1
comp5429_c0_seq1
comp5431_c0_seq1
comp5431_c1_seq1
comp5432_c0_seq1
comp5432_c1_seq1
comp5433_c0_seq1
comp5433_c0_seq2
comp5436_c0_seq1
comp5437_c0_seq1
comp5440_c0_seq1	K03667
comp5440_c0_seq2
comp5441_c0_seq1
comp5442_c0_seq1
comp5443_c0_seq1
comp5445_c0_seq1
comp5445_c1_seq1
comp5446_c0_seq1
comp5449_c0_seq1
comp5452_c0_seq1
comp5456_c0_seq1
comp5457_c0_seq1
comp5458_c0_seq1
comp5458_c1_seq1
comp5459_c0_seq1
comp5464_c0_seq1
comp5466_c0_seq1
comp5467_c0_seq1
comp5468_c0_seq1
comp5469_c0_seq1
comp5470_c0_seq1
comp5471_c0_seq1	K01711
comp5473_c0_seq1
comp5474_c0_seq1
comp5476_c0_seq1
comp5478_c0_seq1
comp5481_c0_seq1	K07874
comp5482_c0_seq1
comp5484_c0_seq1
comp5485_c0_seq1
comp5485_c1_seq1
comp5488_c0_seq1
comp5489_c0_seq1
comp5489_c1_seq1
comp5490_c0_seq1
comp5491_c0_seq1
comp5492_c0_seq1
comp5493_c0_seq1
comp5493_c0_seq2
comp5494_c0_seq1
comp5495_c0_seq1
comp5495_c1_seq1	K14802
comp5496_c0_seq1
comp5497_c0_seq1
comp5498_c0_seq1
comp5499_c0_seq1
comp5500_c0_seq1
comp5500_c0_seq2
comp5501_c0_seq1
comp5503_c0_seq1
comp5505_c0_seq1
comp5505_c0_seq2
comp5507_c0_seq1
comp5508_c0_seq1
comp5510_c0_seq1
comp5510_c1_seq1
comp5513_c0_seq1
comp5513_c0_seq2
comp5515_c0_seq1
comp5515_c1_seq1
comp5517_c0_seq1
comp5518_c0_seq1
comp5518_c1_seq1
comp5519_c0_seq1
comp5521_c0_seq1
comp5522_c0_seq1
comp5525_c0_seq1
comp5526_c0_seq1
comp5527_c0_seq1
comp5529_c0_seq1	K17262
comp5529_c1_seq1
comp5530_c0_seq1	K17972
comp5530_c1_seq1	K17972
comp5531_c0_seq1
comp5532_c0_seq1	K11407
comp5532_c1_seq1
comp5533_c0_seq1
comp5535_c0_seq1
comp5535_c1_seq1
comp5536_c0_seq1
comp5536_c1_seq1
comp5537_c0_seq1
comp5537_c1_seq1
comp5539_c0_seq1
comp5544_c0_seq1
comp5545_c0_seq1
comp5547_c0_seq1
comp5548_c0_seq1	K13979
comp5548_c1_seq1
comp5549_c0_seq1
comp5550_c0_seq1
comp5551_c0_seq1
comp5553_c0_seq1
comp5557_c0_seq1
comp5557_c0_seq2
comp5559_c0_seq1
comp5560_c0_seq1	K08712
comp5562_c0_seq1
comp5564_c0_seq1
comp5565_c0_seq1
comp5567_c0_seq1
comp5572_c0_seq1
comp5573_c0_seq1
comp5574_c0_seq1
comp5576_c0_seq1
comp5577_c0_seq1
comp5578_c0_seq1
comp5580_c0_seq1
comp5580_c1_seq1
comp5586_c0_seq1
comp5588_c0_seq1
comp5598_c0_seq1
comp5599_c0_seq1
comp5600_c0_seq1
comp5601_c0_seq1
comp5603_c0_seq1
comp5604_c0_seq1
comp5604_c0_seq2
comp5606_c0_seq1
comp5607_c0_seq1
comp5607_c1_seq1	K08794
comp5609_c0_seq1
comp5610_c0_seq1
comp5611_c0_seq1
comp5612_c0_seq1
comp5613_c0_seq1
comp5614_c0_seq1
comp5614_c1_seq1
comp5615_c0_seq1
comp5616_c0_seq1
comp5616_c0_seq2
comp5617_c0_seq1
comp5618_c0_seq1
comp5621_c0_seq1
comp5621_c1_seq1	K05605
comp5622_c0_seq1
comp5622_c1_seq1
comp5626_c0_seq1	K01205
comp5626_c1_seq1	K01205
comp5627_c0_seq1
comp5628_c0_seq1
comp5629_c0_seq1
comp5630_c0_seq1
comp5630_c1_seq1
comp5631_c0_seq1
comp5632_c0_seq1
comp5632_c1_seq1
comp5633_c0_seq1
comp5635_c0_seq1
comp5636_c0_seq1
comp5636_c0_seq2
comp5637_c0_seq1
comp5637_c1_seq1
comp5638_c0_seq1
comp5638_c1_seq1
comp5639_c0_seq1
comp5641_c0_seq1
comp5641_c0_seq2
comp5642_c0_seq1
comp5643_c0_seq1	K01491
comp5643_c1_seq1	K01491
comp5644_c0_seq1
comp5645_c0_seq1
comp5647_c0_seq1
comp5652_c0_seq1
comp5652_c1_seq1
comp5654_c0_seq1
comp5655_c0_seq1	K07827
comp5657_c0_seq1
comp5658_c0_seq1
comp5660_c0_seq1
comp5660_c0_seq2
comp5662_c0_seq1
comp5662_c0_seq2
comp5665_c0_seq1
comp5667_c0_seq1
comp5668_c0_seq1
comp5668_c1_seq1
comp5670_c0_seq1
comp5670_c0_seq2
comp5671_c0_seq1
comp5672_c0_seq1
comp5672_c0_seq2
comp5674_c0_seq1
comp5674_c1_seq1
comp5675_c0_seq1
comp5675_c1_seq1
comp5676_c0_seq1
comp5676_c1_seq1
comp5677_c0_seq1
comp5677_c1_seq1
comp5678_c0_seq1
comp5678_c0_seq2
comp5681_c0_seq1
comp5684_c0_seq1
comp5685_c0_seq1
comp5686_c0_seq1
comp5687_c0_seq1
comp5688_c0_seq1	K12856
comp5688_c1_seq1	K12856
comp5692_c0_seq1
comp5693_c0_seq1
comp5694_c0_seq1
comp5695_c0_seq1
comp5697_c0_seq1
comp5698_c0_seq1
comp5699_c0_seq1
comp5700_c0_seq1
comp5701_c0_seq1	K11434
comp5701_c1_seq1	K11434
comp5703_c0_seq1
comp5708_c0_seq1
comp5709_c0_seq1
comp5710_c0_seq1
comp5712_c0_seq1
comp5713_c0_seq1
comp5713_c1_seq1
comp5715_c0_seq1
comp5716_c0_seq1
comp5721_c0_seq1
comp5722_c0_seq1
comp5722_c1_seq1
comp5724_c0_seq1
comp5724_c0_seq2
comp5725_c0_seq1
comp5726_c0_seq1
comp5726_c1_seq1
comp5728_c0_seq1
comp5729_c0_seq1
comp5729_c0_seq2
comp5731_c0_seq1
comp5732_c0_seq1
comp5733_c0_seq1
comp5734_c0_seq1
comp5735_c0_seq1
comp5736_c0_seq1
comp5737_c0_seq1
comp5738_c0_seq1
comp5739_c0_seq1
comp5739_c1_seq1
comp5742_c0_seq1
comp5742_c1_seq1
comp5744_c0_seq1
comp5745_c0_seq1
comp5745_c1_seq1
comp5747_c0_seq1	K03234
comp5747_c1_seq1	K03234
comp5748_c0_seq1
comp5749_c0_seq1	K02735
comp5751_c0_seq1
comp5752_c0_seq1	K11127
comp5753_c0_seq1
comp5754_c0_seq1
comp5755_c0_seq1
comp5756_c0_seq1
comp5757_c0_seq1
comp5758_c0_seq1
comp5758_c1_seq1
comp5759_c0_seq1
comp5760_c0_seq1
comp5760_c1_seq1
comp5762_c0_seq1
comp5763_c0_seq1
comp5764_c0_seq1
comp5765_c0_seq1
comp5766_c0_seq1
comp5767_c0_seq1
comp5768_c0_seq1
comp5768_c1_seq1
comp5770_c0_seq1
comp5771_c0_seq1
comp5772_c1_seq1	K01915
comp5772_c2_seq1	K12837
comp5773_c0_seq1
comp5774_c0_seq1	K05758
comp5775_c0_seq1
comp5776_c0_seq1
comp5777_c0_seq1
comp5780_c0_seq1
comp5781_c0_seq1
comp5782_c0_seq1
comp5782_c0_seq2
comp5783_c0_seq1
comp5785_c0_seq1
comp5785_c0_seq2
comp5789_c0_seq1
comp5791_c0_seq1
comp5791_c1_seq1
comp5797_c0_seq1
comp5797_c0_seq2
comp5798_c0_seq1
comp5800_c0_seq1
comp5802_c0_seq1
comp5805_c0_seq1
comp5806_c0_seq1	K11654
comp5806_c1_seq1	K11654
comp5807_c0_seq1
comp5811_c0_seq1
comp5812_c0_seq1
comp5813_c0_seq1
comp5816_c0_seq1
comp5817_c0_seq1
comp5819_c0_seq1
comp5820_c0_seq1
comp5820_c0_seq2
comp5822_c0_seq1
comp5823_c0_seq1
comp5823_c0_seq2
comp5825_c0_seq1
comp5829_c0_seq1
comp5829_c0_seq2
comp5831_c0_seq1
comp5834_c0_seq1
comp5834_c0_seq2
comp5835_c0_seq1
comp5838_c0_seq1
comp5840_c0_seq1
comp5841_c0_seq1
comp5841_c0_seq2
comp5842_c0_seq1
comp5844_c0_seq1
comp5845_c0_seq1	K09228
comp5847_c0_seq1
comp5848_c0_seq1
comp5848_c1_seq1
comp5849_c0_seq1
comp5849_c1_seq1
comp5851_c0_seq1
comp5855_c0_seq1
comp5855_c0_seq2
comp5856_c0_seq1
comp5856_c0_seq2
comp5857_c0_seq1
comp5858_c0_seq1
comp5860_c0_seq1
comp5862_c0_seq1
comp5862_c0_seq2
comp5863_c0_seq1
comp5863_c1_seq1
comp5864_c0_seq1	K01832
comp5864_c1_seq1	K14999
comp5865_c0_seq1
comp5866_c0_seq1
comp5868_c0_seq1
comp5869_c0_seq1
comp5870_c0_seq1
comp5873_c0_seq1
comp5875_c0_seq1
comp5878_c0_seq1
comp5879_c0_seq1	K06875
comp5879_c0_seq2	K06875
comp5880_c0_seq1
comp5880_c1_seq1
comp5883_c0_seq1
comp5888_c0_seq1
comp5890_c0_seq1
comp5890_c0_seq2
comp5891_c0_seq1
comp5892_c0_seq1
comp5892_c0_seq2
comp5895_c0_seq1
comp5896_c0_seq1
comp5897_c0_seq1
comp5903_c0_seq1	K03869
comp5903_c1_seq1
comp5904_c0_seq1
comp5904_c1_seq1
comp5905_c0_seq1
comp5908_c0_seq1
comp5909_c0_seq1
comp5910_c0_seq1
comp5910_c0_seq2
comp5913_c0_seq1
comp5917_c0_seq1
comp5918_c0_seq1
comp5923_c0_seq1
comp5926_c0_seq1
comp5927_c0_seq1
comp5928_c0_seq1
comp5929_c0_seq1
comp5933_c0_seq1
comp5935_c0_seq1
comp5936_c0_seq1
comp5937_c0_seq1
comp5943_c0_seq1
comp5944_c0_seq1
comp5946_c0_seq1
comp5946_c1_seq1
comp5947_c0_seq1
comp5947_c0_seq2
comp5948_c0_seq1
comp5949_c0_seq1
comp5951_c0_seq1
comp5951_c0_seq2
comp5954_c0_seq1
comp5954_c1_seq1
comp5955_c0_seq1
comp5955_c1_seq1
comp5957_c0_seq1
comp5957_c1_seq1
comp5958_c0_seq1
comp5959_c0_seq1
comp5960_c0_seq1	K02925
comp5962_c0_seq1
comp5963_c0_seq1
comp5966_c0_seq1
comp5967_c0_seq1
comp5968_c0_seq1
comp5969_c0_seq1
comp5970_c0_seq1
comp5972_c0_seq1
comp5973_c0_seq1
comp5976_c0_seq1	K07466
comp5976_c1_seq1
comp5977_c0_seq1
comp5977_c1_seq1
comp5978_c0_seq1
comp5980_c0_seq1
comp5982_c0_seq1
comp5984_c0_seq1
comp5985_c0_seq1
comp5986_c0_seq1
comp5986_c0_seq2
comp5987_c0_seq1
comp5989_c0_seq1
comp5992_c0_seq1
comp5992_c0_seq2
comp5996_c0_seq1
comp5997_c0_seq1
comp5997_c0_seq2
comp5998_c0_seq1
comp5998_c1_seq1
comp5999_c0_seq1
comp5999_c0_seq2
comp6002_c0_seq1
comp6004_c0_seq1
comp6005_c0_seq1
comp6007_c0_seq1
comp6010_c0_seq1	K05038
comp6012_c0_seq1	K00036
comp6012_c1_seq1	K00036
comp6013_c0_seq1
comp6014_c0_seq1
comp6014_c1_seq1
comp6015_c0_seq1
comp6016_c0_seq1
comp6017_c0_seq1
comp6017_c1_seq1
comp6018_c0_seq1
comp6019_c0_seq1
comp6020_c0_seq1
comp6022_c0_seq1
comp6023_c0_seq1
comp6023_c0_seq2
comp6024_c0_seq1	K10408
comp6024_c1_seq1	K10408
comp6025_c0_seq1
comp6026_c0_seq1
comp6028_c0_seq1	K01365
comp6028_c0_seq2	K01365
comp6030_c0_seq1
comp6031_c0_seq1
comp6036_c0_seq1
comp6039_c0_seq1
comp6039_c1_seq1
comp6040_c0_seq1
comp6041_c0_seq1	K03262
comp6042_c0_seq1
comp6046_c0_seq1
comp6048_c0_seq1
comp6052_c0_seq1
comp6054_c0_seq1
comp6054_c1_seq1
comp6058_c0_seq1
comp6059_c0_seq1
comp6061_c0_seq1
comp6062_c0_seq1
comp6063_c0_seq1
comp6068_c0_seq1
comp6069_c0_seq1	K03869
comp6069_c1_seq1	K03869
comp6071_c0_seq1
comp6071_c1_seq1
comp6073_c0_seq1	K00251
comp6076_c0_seq1
comp6076_c0_seq2
comp6077_c0_seq1
comp6081_c0_seq1
comp6081_c0_seq2
comp6084_c0_seq1
comp6085_c0_seq1
comp6086_c0_seq1
comp6088_c0_seq1
comp6090_c0_seq1
comp6092_c0_seq1
comp6093_c0_seq1
comp6093_c1_seq1
comp6094_c0_seq1
comp6095_c0_seq1
comp6098_c0_seq1
comp6102_c0_seq1
comp6105_c0_seq1
comp6106_c0_seq1
comp6107_c0_seq1
comp6108_c0_seq1
comp6108_c0_seq2
comp6109_c0_seq1
comp6110_c0_seq1
comp6110_c0_seq2
comp6111_c0_seq1
comp6113_c0_seq1
comp6113_c0_seq2
comp6115_c0_seq1
comp6116_c0_seq1
comp6117_c0_seq1
comp6117_c0_seq2
comp6119_c0_seq1
comp6121_c0_seq1
comp6124_c0_seq1
comp6125_c0_seq1
comp6128_c0_seq1
comp6130_c0_seq1
comp6132_c0_seq1
comp6132_c0_seq2
comp6135_c0_seq1
comp6136_c0_seq1
comp6137_c0_seq1
comp6139_c0_seq1
comp6140_c0_seq1
comp6140_c0_seq2
comp6141_c0_seq1
comp6143_c0_seq1
comp6145_c0_seq1
comp6146_c0_seq1
comp6148_c0_seq1
comp6151_c0_seq1	K00275
comp6152_c0_seq1
comp6155_c0_seq1
comp6156_c0_seq1
comp6157_c0_seq1
comp6157_c0_seq2
comp6159_c0_seq1
comp6161_c0_seq1
comp6164_c0_seq1
comp6165_c0_seq1	K02926
comp6166_c0_seq1
comp6167_c0_seq1
comp6168_c0_seq1
comp6169_c0_seq1
comp6170_c0_seq1
comp6173_c0_seq1	K02259
comp6173_c1_seq1	K02259
comp6174_c0_seq1
comp6175_c0_seq1
comp6176_c0_seq1
comp6177_c0_seq1	K11974
comp6179_c0_seq1
comp6180_c0_seq1
comp6181_c0_seq1
comp6182_c0_seq1
comp6183_c0_seq1
comp6183_c1_seq1
comp6185_c0_seq1
comp6186_c0_seq1
comp6187_c0_seq1
comp6188_c0_seq1
comp6189_c0_seq1
comp6190_c0_seq1
comp6190_c0_seq2
comp6195_c0_seq1
comp6196_c0_seq1
comp6202_c0_seq1	K03283
comp6203_c0_seq1
comp6204_c0_seq1
comp6204_c1_seq1
comp6205_c0_seq1
comp6205_c1_seq1
comp6206_c0_seq1
comp6207_c0_seq1
comp6208_c0_seq1
comp6209_c0_seq1
comp6210_c0_seq1
comp6213_c0_seq1
comp6213_c1_seq1
comp6214_c0_seq1	K01647
comp6216_c0_seq1
comp6218_c0_seq1
comp6218_c1_seq1
comp6219_c0_seq1
comp6222_c0_seq1	K00432
comp6223_c0_seq1
comp6224_c0_seq1
comp6225_c0_seq1
comp6226_c0_seq1	K10580
comp6226_c0_seq2	K10580
comp6228_c0_seq1
comp6233_c0_seq1
comp6239_c0_seq1
comp6240_c0_seq1	K00102
comp6240_c1_seq1	K00102
comp6246_c0_seq1
comp6247_c0_seq1
comp6247_c1_seq1
comp6248_c0_seq1
comp6249_c0_seq1
comp6250_c0_seq1
comp6251_c0_seq1
comp6252_c0_seq1
comp6252_c1_seq1
comp6253_c0_seq1	K00323
comp6254_c0_seq1
comp6255_c0_seq1
comp6256_c0_seq1
comp6257_c0_seq1
comp6259_c0_seq1
comp6262_c0_seq1
comp6263_c0_seq1	K00632
comp6264_c0_seq1
comp6267_c0_seq1	K07955
comp6267_c1_seq1	K07955
comp6268_c0_seq1
comp6269_c0_seq1	K01322
comp6269_c1_seq1	K01322
comp6270_c0_seq1
comp6271_c0_seq1
comp6272_c0_seq1
comp6273_c0_seq1
comp6274_c0_seq1
comp6275_c0_seq1	K06665
comp6275_c1_seq1
comp6277_c0_seq1
comp6278_c0_seq1
comp6279_c0_seq1
comp6281_c0_seq1
comp6281_c1_seq1
comp6283_c0_seq1
comp6284_c0_seq1
comp6285_c0_seq1	K03695
comp6285_c0_seq2	K03695
comp6286_c0_seq1
comp6287_c0_seq1	K10408
comp6289_c0_seq1
comp6290_c0_seq1
comp6291_c0_seq1
comp6293_c0_seq1
comp6294_c0_seq1
comp6296_c0_seq1
comp6298_c0_seq1
comp6300_c0_seq1
comp6301_c0_seq1
comp6301_c1_seq1
comp6304_c0_seq1
comp6305_c0_seq1
comp6305_c1_seq1
comp6308_c0_seq1
comp6311_c0_seq1
comp6313_c0_seq1
comp6314_c0_seq1
comp6314_c0_seq2
comp6317_c0_seq1
comp6318_c0_seq1
comp6320_c0_seq1
comp6321_c0_seq1
comp6321_c0_seq2
comp6324_c0_seq1
comp6324_c0_seq2
comp6325_c0_seq1
comp6326_c0_seq1
comp6327_c0_seq1
comp6328_c0_seq1
comp6328_c1_seq1
comp6330_c0_seq1
comp6332_c0_seq1
comp6333_c0_seq1
comp6334_c0_seq1
comp6334_c1_seq1
comp6336_c0_seq1
comp6336_c1_seq1
comp6338_c0_seq1
comp6340_c0_seq1	K09645
comp6340_c1_seq1	K09645
comp6341_c0_seq1
comp6342_c0_seq1
comp6345_c0_seq1
comp6346_c0_seq1
comp6348_c0_seq1
comp6348_c1_seq1
comp6350_c0_seq1
comp6351_c0_seq1
comp6351_c0_seq2	K04418
comp6352_c0_seq1
comp6355_c0_seq1
comp6356_c0_seq1	K05038
comp6356_c1_seq1	K05038
comp6357_c0_seq1
comp6358_c0_seq1
comp6359_c0_seq1
comp6361_c0_seq1
comp6362_c0_seq1
comp6363_c0_seq1
comp6366_c0_seq1
comp6367_c0_seq1
comp6370_c0_seq1
comp6371_c0_seq1
comp6373_c0_seq1
comp6375_c0_seq1
comp6376_c0_seq1	K01285
comp6376_c1_seq1	K01285
comp6378_c0_seq1
comp6379_c0_seq1
comp6380_c0_seq1
comp6382_c0_seq1
comp6382_c0_seq2
comp6383_c0_seq1
comp6383_c1_seq1
comp6384_c0_seq1
comp6386_c0_seq1
comp6386_c1_seq1
comp6387_c0_seq1
comp6389_c0_seq1
comp6390_c0_seq1
comp6391_c0_seq1
comp6392_c0_seq1
comp6394_c0_seq1	K08818
comp6394_c0_seq2	K05736
comp6394_c0_seq3	K08841
comp6396_c0_seq1
comp6396_c1_seq1
comp6397_c0_seq1	K08956
comp6398_c0_seq1	K01712
comp6398_c1_seq1	K01712
comp6399_c0_seq1
comp6399_c1_seq1
comp6400_c0_seq1
comp6401_c0_seq1
comp6401_c0_seq2
comp6402_c0_seq1
comp6403_c0_seq1
comp6404_c0_seq1
comp6404_c1_seq1
comp6408_c0_seq1
comp6409_c0_seq1
comp6409_c1_seq1
comp6412_c0_seq1
comp6412_c1_seq1
comp6415_c0_seq1
comp6416_c0_seq1
comp6417_c0_seq1
comp6420_c0_seq1
comp6420_c0_seq2
comp6421_c0_seq1
comp6422_c0_seq1
comp6424_c0_seq1
comp6426_c0_seq1
comp6427_c0_seq1
comp6428_c0_seq1
comp6430_c0_seq1
comp6431_c0_seq1
comp6432_c0_seq1
comp6435_c0_seq1
comp6436_c0_seq1
comp6436_c1_seq1
comp6437_c0_seq1	K18584
comp6438_c0_seq1
comp6439_c0_seq1
comp6441_c0_seq1
comp6443_c0_seq1
comp6444_c0_seq1
comp6445_c0_seq1
comp6445_c0_seq2
comp6446_c0_seq1
comp6448_c0_seq1
comp6449_c0_seq1	K07904
comp6449_c1_seq1	K07904
comp6450_c0_seq1
comp6451_c0_seq1
comp6451_c1_seq1	K05857
comp6453_c0_seq1
comp6454_c0_seq1
comp6455_c0_seq1
comp6457_c0_seq1
comp6457_c1_seq1
comp6458_c0_seq1
comp6459_c0_seq1	K05126
comp6459_c1_seq1	K05126
comp6461_c0_seq1	K11141
comp6461_c1_seq1
comp6462_c0_seq1
comp6462_c0_seq2
comp6467_c0_seq1
comp6469_c0_seq1
comp6472_c0_seq1
comp6472_c0_seq2
comp6473_c0_seq1
comp6474_c0_seq1
comp6476_c0_seq1
comp6476_c1_seq1
comp6478_c0_seq1
comp6478_c0_seq2
comp6479_c0_seq1
comp6480_c0_seq1
comp6481_c0_seq1
comp6483_c0_seq1
comp6485_c0_seq1
comp6486_c0_seq1
comp6487_c0_seq1
comp6487_c1_seq1
comp6488_c0_seq1
comp6488_c1_seq1
comp6488_c1_seq2
comp6489_c0_seq1
comp6490_c0_seq1
comp6492_c0_seq1
comp6495_c0_seq1
comp6497_c0_seq1
comp6499_c0_seq1
comp6504_c0_seq1
comp6505_c0_seq1
comp6507_c0_seq1
comp6507_c1_seq1
comp6511_c0_seq1
comp6512_c0_seq1
comp6513_c0_seq1
comp6514_c0_seq1
comp6516_c0_seq1
comp6516_c0_seq2
comp6517_c0_seq1
comp6518_c0_seq1
comp6519_c0_seq1
comp6520_c0_seq1
comp6521_c0_seq1
comp6521_c0_seq2
comp6522_c0_seq1
comp6522_c1_seq1	K05768
comp6523_c0_seq1
comp6525_c0_seq1
comp6526_c0_seq1
comp6526_c1_seq1
comp6526_c1_seq2
comp6527_c0_seq1
comp6528_c0_seq1
comp6529_c0_seq1
comp6530_c0_seq1
comp6532_c0_seq1
comp6533_c0_seq1
comp6536_c0_seq1	K16186
comp6536_c1_seq1	K16186
comp6537_c0_seq1
comp6538_c0_seq1
comp6539_c0_seq1
comp6540_c0_seq1
comp6541_c0_seq1
comp6541_c1_seq1
comp6542_c0_seq1	K01279
comp6542_c1_seq1	K01279
comp6543_c0_seq1
comp6545_c0_seq1
comp6547_c0_seq1	K10413
comp6550_c0_seq1
comp6551_c0_seq1
comp6554_c0_seq1
comp6555_c0_seq1
comp6556_c0_seq1
comp6557_c0_seq1
comp6558_c0_seq1
comp6559_c0_seq1
comp6567_c0_seq1
comp6567_c1_seq1
comp6568_c0_seq1	K07424
comp6569_c0_seq1
comp6571_c0_seq1
comp6571_c1_seq1
comp6573_c0_seq1
comp6575_c0_seq1
comp6577_c0_seq1
comp6581_c0_seq1
comp6581_c1_seq1
comp6582_c0_seq1	K12195
comp6582_c1_seq1
comp6584_c0_seq1
comp6585_c0_seq1
comp6587_c0_seq1
comp6587_c1_seq1
comp6588_c0_seq1
comp6591_c0_seq1
comp6591_c0_seq2
comp6593_c0_seq1
comp6593_c1_seq1
comp6595_c0_seq1
comp6596_c0_seq1
comp6597_c0_seq1
comp6598_c0_seq1
comp6598_c1_seq1
comp6599_c0_seq1
comp6601_c0_seq1
comp6604_c0_seq1
comp6605_c0_seq1
comp6606_c0_seq1
comp6606_c0_seq2
comp6608_c0_seq1
comp6609_c0_seq1
comp6610_c0_seq1
comp6611_c0_seq1
comp6614_c0_seq1
comp6616_c0_seq1
comp6616_c1_seq1
comp6617_c0_seq1
comp6619_c0_seq1
comp6620_c0_seq1
comp6625_c0_seq1
comp6625_c0_seq2
comp6626_c0_seq1
comp6627_c0_seq1
comp6629_c0_seq1
comp6629_c1_seq1
comp6630_c0_seq1
comp6630_c0_seq2
comp6631_c0_seq1
comp6632_c0_seq1
comp6633_c0_seq1
comp6633_c0_seq2
comp6635_c0_seq1
comp6635_c0_seq2
comp6636_c0_seq1
comp6639_c0_seq1	K17302
comp6639_c1_seq1	K17302
comp6641_c0_seq1
comp6644_c0_seq1
comp6646_c0_seq1
comp6646_c1_seq1
comp6648_c0_seq1
comp6652_c0_seq1
comp6653_c0_seq1
comp6654_c0_seq1
comp6655_c0_seq1
comp6656_c0_seq1
comp6662_c0_seq1
comp6662_c1_seq1
comp6663_c0_seq1
comp6663_c0_seq2
comp6665_c0_seq1
comp6666_c0_seq1
comp6668_c0_seq1
comp6670_c0_seq1
comp6673_c0_seq1
comp6673_c0_seq2
comp6675_c0_seq1
comp6676_c0_seq1	K07904
comp6676_c1_seq1	K07904
comp6678_c0_seq1
comp6682_c0_seq1
comp6685_c0_seq1
comp6686_c0_seq1
comp6688_c0_seq1
comp6692_c0_seq1
comp6694_c0_seq1
comp6698_c0_seq1
comp6701_c0_seq1
comp6704_c0_seq1
comp6704_c0_seq2
comp6705_c0_seq1
comp6708_c0_seq1
comp6710_c0_seq1	K01581
comp6712_c0_seq1
comp6713_c0_seq1
comp6714_c0_seq1
comp6714_c1_seq1
comp6715_c0_seq1
comp6716_c0_seq1
comp6720_c0_seq1
comp6721_c0_seq1
comp6721_c1_seq1
comp6723_c0_seq1
comp6723_c0_seq2
comp6725_c0_seq1
comp6726_c0_seq1
comp6727_c0_seq1
comp6730_c0_seq1
comp6731_c0_seq1
comp6734_c0_seq1
comp6734_c1_seq1
comp6737_c0_seq1
comp6740_c0_seq1
comp6742_c0_seq1
comp6743_c0_seq1
comp6744_c0_seq1
comp6746_c0_seq1
comp6749_c0_seq1
comp6750_c0_seq1
comp6751_c0_seq1
comp6753_c0_seq1
comp6754_c0_seq1
comp6758_c0_seq1
comp6761_c0_seq1
comp6762_c0_seq1
comp6762_c1_seq1
comp6765_c0_seq1
comp6766_c0_seq1
comp6773_c0_seq1
comp6774_c0_seq1
comp6779_c0_seq1
comp6780_c0_seq1
comp6781_c0_seq1
comp6783_c0_seq1
comp6785_c0_seq1
comp6788_c0_seq1
comp6789_c0_seq1
comp6790_c0_seq1
comp6791_c0_seq1
comp6792_c0_seq1
comp6793_c0_seq1
comp6794_c0_seq1
comp6794_c0_seq2
comp6795_c0_seq1
comp6797_c0_seq1
comp6798_c0_seq1
comp6799_c0_seq1
comp6800_c0_seq1
comp6802_c0_seq1
comp6803_c0_seq1
comp6804_c0_seq1
comp6805_c0_seq1	K00699
comp6806_c0_seq1
comp6810_c0_seq1
comp6811_c0_seq1
comp6812_c0_seq1
comp6812_c1_seq1
comp6813_c0_seq1
comp6813_c0_seq2
comp6814_c0_seq1
comp6815_c0_seq1
comp6816_c0_seq1
comp6817_c0_seq1
comp6818_c0_seq1
comp6818_c0_seq2
comp6819_c0_seq1
comp6819_c0_seq2
comp6820_c0_seq1
comp6821_c0_seq1
comp6822_c0_seq1
comp6824_c0_seq1
comp6825_c0_seq1
comp6826_c0_seq1
comp6828_c0_seq1
comp6828_c1_seq1
comp6829_c0_seq1
comp6830_c0_seq1
comp6834_c0_seq1
comp6835_c0_seq1
comp6835_c0_seq2
comp6836_c0_seq1
comp6839_c0_seq1
comp6841_c0_seq1
comp6842_c0_seq1
comp6843_c0_seq1
comp6847_c0_seq1
comp6847_c1_seq1
comp6849_c0_seq1
comp6850_c0_seq1
comp6851_c0_seq1
comp6852_c0_seq1
comp6853_c0_seq1
comp6858_c0_seq1
comp6859_c0_seq1
comp6860_c0_seq1
comp6861_c0_seq1
comp6863_c0_seq1
comp6864_c0_seq1
comp6865_c0_seq1
comp6866_c0_seq1
comp6867_c0_seq1
comp6872_c0_seq1
comp6874_c0_seq1
comp6875_c0_seq1
comp6876_c0_seq1
comp6877_c0_seq1
comp6879_c0_seq1
comp6880_c0_seq1
comp6882_c0_seq1
comp6883_c0_seq1	K18463
comp6884_c0_seq1
comp6886_c0_seq1
comp6886_c0_seq2
comp6887_c0_seq1
comp6888_c0_seq1
comp6889_c0_seq1
comp6892_c0_seq1
comp6893_c0_seq1
comp6894_c0_seq1
comp6895_c0_seq1
comp6897_c0_seq1
comp6898_c0_seq1
comp6899_c0_seq1
comp6899_c0_seq2
comp6900_c0_seq1
comp6903_c0_seq1
comp6904_c0_seq1
comp6905_c0_seq1
comp6906_c0_seq1
comp6906_c1_seq1
comp6907_c0_seq1
comp6908_c0_seq1
comp6909_c0_seq1
comp6910_c0_seq1
comp6910_c0_seq2
comp6911_c0_seq1
comp6912_c0_seq1
comp6913_c0_seq1
comp6914_c0_seq1
comp6915_c0_seq1	K12591
comp6919_c0_seq1
comp6920_c0_seq1
comp6921_c0_seq1
comp6922_c0_seq1
comp6923_c0_seq1	K09579
comp6924_c0_seq1
comp6925_c0_seq1
comp6926_c0_seq1
comp6927_c0_seq1
comp6928_c0_seq1
comp6929_c0_seq1
comp6931_c0_seq1
comp6934_c0_seq1
comp6935_c0_seq1
comp6937_c0_seq1
comp6938_c0_seq1	K11974
comp6939_c0_seq1
comp6940_c0_seq1
comp6942_c0_seq1
comp6943_c0_seq1
comp6943_c0_seq2
comp6946_c0_seq1
comp6947_c0_seq1
comp6948_c0_seq1
comp6949_c0_seq1
comp6949_c0_seq2
comp6950_c0_seq1
comp6952_c0_seq1
comp6953_c0_seq1
comp6955_c0_seq1
comp6956_c0_seq1
comp6957_c0_seq1
comp6958_c0_seq1	K10314
comp6959_c0_seq1
comp6962_c0_seq1
comp6964_c0_seq1
comp6966_c0_seq1
comp6967_c0_seq1
comp6968_c0_seq1
comp6970_c0_seq1
comp6973_c0_seq1
comp6974_c0_seq1
comp6975_c0_seq1
comp6980_c0_seq1
comp6981_c0_seq1
comp6982_c0_seq1
comp6983_c0_seq1
comp6984_c0_seq1
comp6985_c0_seq1	K02734
comp6986_c0_seq1
comp6988_c0_seq1
comp6989_c0_seq1
comp6990_c0_seq1
comp6991_c0_seq1
comp6992_c0_seq1
comp6994_c0_seq1	K13990
comp6995_c0_seq1
comp6998_c0_seq1
comp7000_c0_seq1
comp7001_c0_seq1
comp7002_c0_seq1
comp7003_c0_seq1
comp7004_c0_seq1
comp7005_c0_seq1
comp7006_c0_seq1
comp7007_c0_seq1
comp7007_c0_seq2
comp7009_c0_seq1
comp7011_c0_seq1
comp7014_c0_seq1
comp7014_c0_seq2
comp7016_c0_seq1
comp7016_c0_seq2
comp7017_c0_seq1
comp7018_c0_seq1
comp7019_c0_seq1
comp7020_c0_seq1
comp7021_c0_seq1
comp7025_c0_seq1
comp7027_c0_seq1	K07374
comp7028_c0_seq1
comp7029_c0_seq1
comp7030_c0_seq1
comp7034_c0_seq1	K10393
comp7036_c0_seq1
comp7037_c0_seq1
comp7040_c0_seq1
comp7041_c0_seq1
comp7042_c0_seq1
comp7043_c0_seq1
comp7044_c0_seq1	K03066
comp7045_c1_seq1
comp7046_c0_seq1
comp7047_c0_seq1
comp7048_c0_seq1
comp7049_c0_seq1
comp7050_c0_seq1
comp7051_c0_seq1
comp7055_c0_seq1
comp7056_c0_seq1
comp7057_c0_seq1
comp7059_c0_seq1
comp7060_c0_seq1
comp7061_c0_seq1
comp7061_c1_seq1
comp7062_c0_seq1	K15003
comp7063_c0_seq1
comp7066_c0_seq1
comp7067_c0_seq1	K19525
comp7067_c1_seq1	K19525
comp7068_c0_seq1
comp7069_c0_seq1
comp7071_c0_seq1
comp7072_c0_seq1
comp7074_c0_seq1	K01803
comp7075_c0_seq1
comp7076_c0_seq1
comp7077_c0_seq1
comp7078_c0_seq1
comp7079_c0_seq1
comp7079_c0_seq2
comp7082_c0_seq1
comp7083_c0_seq1
comp7084_c0_seq1
comp7085_c0_seq1
comp7088_c0_seq1
comp7090_c0_seq1
comp7091_c0_seq1
comp7092_c0_seq1
comp7094_c0_seq1
comp7095_c0_seq1
comp7096_c0_seq1
comp7097_c0_seq1
comp7098_c0_seq1
comp7099_c0_seq1
comp7100_c0_seq1
comp7102_c0_seq1
comp7105_c0_seq1
comp7106_c0_seq1
comp7108_c0_seq1
comp7109_c0_seq1	K06277
comp7110_c0_seq1
comp7111_c0_seq1
comp7112_c0_seq1
comp7114_c0_seq1
comp7115_c0_seq1
comp7116_c0_seq1
comp7117_c0_seq1
comp7118_c0_seq1
comp7119_c0_seq1
comp7121_c0_seq1
comp7122_c0_seq1
comp7125_c0_seq1
comp7126_c0_seq1
comp7128_c0_seq1
comp7129_c0_seq1	K12856
comp7130_c0_seq1
comp7132_c0_seq1
comp7133_c0_seq1
comp7134_c0_seq1
comp7136_c0_seq1
comp7137_c0_seq1
comp7138_c0_seq1
comp7139_c0_seq1
comp7140_c0_seq1
comp7143_c0_seq1
comp7144_c0_seq1
comp7145_c0_seq1
comp7147_c0_seq1
comp7148_c0_seq1
comp7149_c0_seq1
comp7150_c0_seq1
comp7151_c0_seq1
comp7153_c0_seq1
comp7155_c0_seq1
comp7156_c0_seq1
comp7157_c0_seq1
comp7158_c0_seq1
comp7159_c0_seq1
comp7161_c0_seq1
comp7162_c0_seq1
comp7164_c0_seq1
comp7166_c0_seq1
comp7167_c0_seq1
comp7169_c0_seq1
comp7170_c0_seq1
comp7171_c0_seq1
comp7172_c0_seq1
comp7173_c0_seq1	K00461
comp7175_c0_seq1
comp7176_c0_seq1	K07918
comp7177_c0_seq1
comp7178_c0_seq1
comp7181_c0_seq1
comp7185_c0_seq1
comp7186_c0_seq1
comp7187_c0_seq1
comp7188_c0_seq1
comp7189_c0_seq1
comp7190_c0_seq1
comp7191_c0_seq1
comp7192_c0_seq1
comp7193_c0_seq1
comp7194_c0_seq1
comp7196_c0_seq1
comp7197_c0_seq1
comp7198_c0_seq1
comp7199_c0_seq1
comp7200_c0_seq1
comp7200_c0_seq2
comp7201_c0_seq1
comp7203_c0_seq1
comp7204_c0_seq1
comp7207_c0_seq1	K04382
comp7208_c0_seq1
comp7209_c0_seq1
comp7210_c0_seq1	K02976
comp7212_c0_seq1
comp7214_c0_seq1	K05756
comp7215_c0_seq1
comp7221_c0_seq1
comp7229_c0_seq1
comp7235_c0_seq1
comp7236_c0_seq1
comp7237_c0_seq1
comp7240_c0_seq1
comp7242_c0_seq1
comp7243_c0_seq1
comp7245_c0_seq1
comp7247_c0_seq1
comp7248_c0_seq1
comp7250_c0_seq1
comp7251_c0_seq1
comp7252_c0_seq1
comp7255_c0_seq1
comp7255_c0_seq2
comp7257_c0_seq1
comp7258_c0_seq1
comp7259_c0_seq1
comp7260_c0_seq1	K11446
comp7262_c0_seq1
comp7264_c0_seq1
comp7265_c0_seq1
comp7266_c0_seq1
comp7268_c0_seq1
comp7271_c0_seq1
comp7273_c0_seq1
comp7274_c0_seq1
comp7275_c0_seq1
comp7276_c0_seq1
comp7278_c0_seq1
comp7279_c0_seq1
comp7280_c0_seq1
comp7280_c0_seq2
comp7282_c0_seq1
comp7282_c1_seq1
comp7283_c0_seq1
comp7284_c0_seq1
comp7284_c0_seq2
comp7285_c0_seq1
comp7286_c0_seq1
comp7287_c0_seq1
comp7288_c0_seq1
comp7288_c1_seq1
comp7289_c0_seq1
comp7290_c0_seq1
comp7293_c0_seq1	K04634
comp7294_c0_seq1
comp7296_c0_seq1
comp7297_c0_seq1
comp7298_c0_seq1
comp7299_c0_seq1
comp7300_c0_seq1
comp7302_c0_seq1
comp7303_c0_seq1
comp7304_c0_seq1
comp7305_c0_seq1
comp7307_c0_seq1
comp7308_c0_seq1
comp7309_c0_seq1
comp7311_c0_seq1
comp7312_c0_seq1
comp7313_c0_seq1
comp7314_c0_seq1	K11253
comp7314_c0_seq2	K11253
comp7315_c0_seq1
comp7316_c0_seq1
comp7316_c0_seq2
comp7317_c0_seq1
comp7318_c0_seq1
comp7320_c0_seq1
comp7320_c1_seq1
comp7321_c0_seq1
comp7326_c0_seq1
comp7326_c1_seq1	K12882
comp7327_c0_seq1
comp7329_c0_seq1	K14550
comp7332_c0_seq1
comp7332_c0_seq2
comp7333_c0_seq1
comp7334_c0_seq1
comp7335_c0_seq1
comp7338_c0_seq1	K05894
comp7339_c0_seq1
comp7342_c0_seq1
comp7344_c0_seq1
comp7345_c0_seq1
comp7348_c0_seq1
comp7349_c0_seq1
comp7351_c0_seq1
comp7352_c0_seq1
comp7353_c0_seq1
comp7358_c0_seq1
comp7362_c0_seq1
comp7363_c0_seq1
comp7364_c0_seq1
comp7368_c0_seq1
comp7369_c0_seq1
comp7371_c0_seq1
comp7373_c0_seq1
comp7374_c0_seq1
comp7375_c0_seq1
comp7378_c0_seq1
comp7379_c0_seq1
comp7380_c0_seq1
comp7381_c0_seq1
comp7382_c0_seq1
comp7383_c0_seq1
comp7386_c0_seq1
comp7387_c0_seq1
comp7388_c0_seq1
comp7389_c0_seq1
comp7390_c0_seq1
comp7391_c0_seq1
comp7392_c0_seq1
comp7393_c0_seq1
comp7394_c0_seq1
comp7395_c0_seq1
comp7397_c0_seq1
comp7398_c0_seq1
comp7399_c0_seq1
comp7400_c0_seq1
comp7401_c0_seq1	K10573
comp7402_c0_seq1
comp7405_c0_seq1
comp7409_c0_seq1
comp7410_c0_seq1
comp7412_c0_seq1
comp7412_c1_seq1
comp7413_c0_seq1
comp7414_c0_seq1
comp7416_c0_seq1
comp7417_c0_seq1
comp7418_c0_seq1
comp7421_c0_seq1
comp7422_c0_seq1
comp7423_c0_seq1
comp7424_c0_seq1
comp7426_c0_seq1	K07427
comp7427_c0_seq1
comp7428_c0_seq1
comp7428_c0_seq2
comp7429_c0_seq1
comp7430_c0_seq1
comp7432_c0_seq1
comp7433_c0_seq1
comp7434_c0_seq1
comp7436_c0_seq1
comp7437_c0_seq1
comp7438_c0_seq1
comp7440_c0_seq1
comp7441_c0_seq1
comp7442_c0_seq1
comp7443_c0_seq1
comp7444_c0_seq1
comp7446_c0_seq1
comp7447_c0_seq1
comp7448_c0_seq1	K13126
comp7451_c0_seq1
comp7451_c1_seq1
comp7452_c0_seq1	K02154
comp7452_c1_seq1	K02154
comp7453_c0_seq1
comp7456_c0_seq1
comp7457_c0_seq1
comp7460_c0_seq1
comp7461_c0_seq1
comp7462_c0_seq1
comp7465_c0_seq1
comp7467_c0_seq1
comp7468_c0_seq1
comp7469_c0_seq1
comp7471_c0_seq1
comp7472_c0_seq1
comp7473_c0_seq1
comp7475_c0_seq1
comp7475_c1_seq1
comp7478_c0_seq1
comp7479_c0_seq1
comp7480_c0_seq1
comp7480_c1_seq1
comp7481_c0_seq1
comp7482_c0_seq1
comp7483_c0_seq1
comp7485_c0_seq1
comp7486_c0_seq1	K10409
comp7487_c0_seq1
comp7490_c0_seq1
comp7490_c0_seq2
comp7491_c0_seq1
comp7492_c0_seq1	K17286
comp7496_c0_seq1
comp7498_c0_seq1
comp7500_c0_seq1
comp7501_c0_seq1
comp7502_c0_seq1
comp7503_c0_seq1
comp7505_c0_seq1
comp7506_c0_seq1
comp7507_c0_seq1
comp7508_c0_seq1
comp7510_c0_seq1
comp7512_c0_seq1
comp7514_c0_seq1
comp7515_c0_seq1
comp7517_c0_seq1
comp7517_c0_seq2
comp7518_c0_seq1
comp7519_c0_seq1	K07419
comp7521_c0_seq1
comp7522_c0_seq1
comp7524_c0_seq1
comp7525_c0_seq1
comp7527_c0_seq1
comp7528_c0_seq1
comp7528_c0_seq2
comp7529_c0_seq1
comp7530_c0_seq1
comp7531_c0_seq1
comp7532_c0_seq1
comp7535_c0_seq1
comp7537_c0_seq1
comp7537_c0_seq2
comp7539_c0_seq1
comp7540_c0_seq1	K07874
comp7542_c0_seq1
comp7543_c0_seq1
comp7544_c0_seq1
comp7549_c0_seq1
comp7552_c0_seq1
comp7553_c0_seq1
comp7556_c0_seq1
comp7557_c0_seq1
comp7558_c0_seq1
comp7559_c0_seq1
comp7560_c0_seq1
comp7561_c0_seq1
comp7563_c0_seq1
comp7563_c0_seq2
comp7564_c0_seq1
comp7564_c0_seq2
comp7565_c0_seq1
comp7566_c0_seq1
comp7568_c0_seq1
comp7569_c0_seq1	K03440
comp7571_c0_seq1
comp7572_c0_seq1
comp7573_c0_seq1	K05768
comp7574_c0_seq1
comp7575_c0_seq1
comp7578_c0_seq1
comp7579_c0_seq1
comp7580_c0_seq1
comp7581_c0_seq1
comp7581_c0_seq2
comp7582_c0_seq1
comp7583_c0_seq1
comp7584_c0_seq1
comp7585_c0_seq1
comp7586_c0_seq1
comp7589_c0_seq1
comp7592_c0_seq1
comp7594_c0_seq1
comp7595_c0_seq1
comp7596_c0_seq1
comp7598_c0_seq1
comp7598_c1_seq1
comp7599_c0_seq1
comp7600_c0_seq1
comp7601_c0_seq1
comp7603_c0_seq1
comp7608_c0_seq1
comp7609_c0_seq1
comp7610_c0_seq1	K13218
comp7611_c0_seq1
comp7612_c0_seq1
comp7614_c0_seq1
comp7616_c0_seq1
comp7621_c0_seq1
comp7622_c0_seq1
comp7622_c0_seq2
comp7623_c0_seq1
comp7624_c0_seq1
comp7627_c0_seq1
comp7630_c0_seq1
comp7633_c0_seq1
comp7634_c0_seq1
comp7635_c0_seq1
comp7636_c0_seq1
comp7637_c0_seq1
comp7639_c0_seq1
comp7641_c0_seq1
comp7643_c0_seq1
comp7644_c0_seq1
comp7646_c0_seq1
comp7646_c0_seq2
comp7647_c0_seq1
comp7647_c1_seq1
comp7648_c0_seq1
comp7649_c0_seq1
comp7650_c0_seq1
comp7651_c0_seq1
comp7652_c0_seq1
comp7655_c0_seq1
comp7657_c0_seq1	K09214
comp7658_c0_seq1
comp7659_c0_seq1
comp7663_c0_seq1
comp7665_c0_seq1
comp7666_c0_seq1
comp7667_c0_seq1
comp7668_c0_seq1
comp7670_c0_seq1
comp7671_c0_seq1
comp7672_c0_seq1
comp7672_c0_seq2
comp7676_c0_seq1
comp7677_c0_seq1
comp7679_c0_seq1
comp7680_c0_seq1
comp7681_c0_seq1	K19284
comp7686_c0_seq1
comp7687_c0_seq1
comp7688_c0_seq1
comp7689_c0_seq1
comp7689_c0_seq2
comp7690_c0_seq1
comp7691_c0_seq1
comp7693_c0_seq1
comp7694_c0_seq1
comp7695_c0_seq1
comp7696_c0_seq1
comp7699_c0_seq1
comp7700_c0_seq1
comp7702_c0_seq1
comp7703_c0_seq1
comp7705_c0_seq1
comp7705_c0_seq2
comp7707_c0_seq1
comp7708_c0_seq1
comp7711_c0_seq1
comp7712_c0_seq1
comp7713_c0_seq1
comp7714_c0_seq1
comp7717_c0_seq1
comp7719_c0_seq1
comp7720_c0_seq1
comp7721_c0_seq1
comp7721_c0_seq2
comp7723_c0_seq1
comp7724_c0_seq1
comp7726_c0_seq1
comp7729_c0_seq1
comp7730_c0_seq1
comp7731_c0_seq1
comp7732_c0_seq1
comp7733_c1_seq1
comp7734_c0_seq1
comp7736_c0_seq1
comp7739_c0_seq1
comp7741_c0_seq1
comp7742_c0_seq1
comp7742_c1_seq1
comp7744_c0_seq1
comp7744_c0_seq2
comp7745_c0_seq1
comp7748_c0_seq1
comp7750_c0_seq1
comp7751_c0_seq1
comp7753_c0_seq1
comp7755_c0_seq1
comp7758_c0_seq1
comp7759_c0_seq1
comp7762_c0_seq1
comp7763_c0_seq1
comp7765_c0_seq1
comp7767_c0_seq1	K03063
comp7768_c0_seq1
comp7769_c0_seq1
comp7770_c0_seq1
comp7772_c0_seq1
comp7773_c0_seq1
comp7774_c0_seq1
comp7776_c0_seq1
comp7776_c1_seq1
comp7780_c0_seq1
comp7781_c0_seq1
comp7788_c0_seq1
comp7789_c0_seq1
comp7790_c0_seq1	K01229
comp7791_c0_seq1
comp7794_c0_seq1
comp7794_c1_seq1
comp7795_c0_seq1
comp7795_c0_seq2
comp7796_c0_seq1
comp7797_c0_seq1
comp7799_c0_seq1
comp7800_c0_seq1
comp7802_c0_seq1
comp7804_c0_seq1
comp7806_c0_seq1
comp7807_c0_seq1	K14454
comp7810_c0_seq1
comp7811_c0_seq1	K02906
comp7813_c0_seq1
comp7814_c0_seq1
comp7815_c0_seq1
comp7816_c0_seq1
comp7818_c0_seq1
comp7820_c0_seq1
comp7821_c0_seq1
comp7822_c0_seq1
comp7823_c0_seq1
comp7824_c0_seq1
comp7825_c0_seq1
comp7826_c0_seq1
comp7827_c0_seq1
comp7828_c0_seq1
comp7829_c0_seq1
comp7832_c0_seq1
comp7833_c0_seq1
comp7834_c0_seq1
comp7836_c0_seq1
comp7837_c0_seq1
comp7841_c0_seq1
comp7842_c0_seq1
comp7844_c0_seq1
comp7845_c0_seq1
comp7846_c0_seq1
comp7847_c0_seq1	K01316
comp7848_c0_seq1
comp7849_c0_seq1	K14824
comp7849_c1_seq1	K14824
comp7850_c0_seq1
comp7850_c0_seq2
comp7853_c0_seq1
comp7854_c0_seq1
comp7855_c0_seq1
comp7857_c0_seq1
comp7859_c0_seq1	K00784
comp7861_c0_seq1
comp7863_c0_seq1
comp7865_c0_seq1
comp7868_c0_seq1
comp7870_c0_seq1
comp7871_c0_seq1
comp7872_c0_seq1
comp7876_c0_seq1	K13356
comp7877_c0_seq1
comp7878_c0_seq1	K15122
comp7879_c0_seq1
comp7880_c0_seq1
comp7884_c0_seq1
comp7886_c0_seq1
comp7887_c0_seq1
comp7888_c0_seq1
comp7889_c0_seq1	K00699
comp7892_c0_seq1	K12021
comp7893_c0_seq1
comp7895_c0_seq1
comp7896_c0_seq1	K02999
comp7897_c0_seq1
comp7897_c0_seq2
comp7898_c0_seq1
comp7899_c0_seq1
comp7901_c0_seq1
comp7901_c0_seq2
comp7902_c0_seq1
comp7904_c0_seq1	K00888
comp7904_c1_seq1
comp7905_c0_seq1
comp7907_c0_seq1
comp7911_c0_seq1
comp7912_c0_seq1	K03667
comp7913_c0_seq1
comp7914_c0_seq1
comp7916_c0_seq1
comp7919_c0_seq1
comp7920_c0_seq1
comp7921_c0_seq1
comp7924_c0_seq1
comp7925_c0_seq1
comp7926_c0_seq1	K13025
comp7927_c0_seq1
comp7927_c0_seq2
comp7932_c0_seq1
comp7933_c0_seq1	K08471
comp7934_c0_seq1	K10704
comp7935_c0_seq1
comp7936_c0_seq1
comp7936_c0_seq2
comp7937_c0_seq1
comp7939_c0_seq1
comp7940_c0_seq1
comp7941_c0_seq1
comp7942_c0_seq1
comp7943_c0_seq1
comp7944_c0_seq1
comp7945_c0_seq1
comp7946_c0_seq1
comp7947_c0_seq1
comp7948_c0_seq1
comp7949_c0_seq1
comp7950_c0_seq1
comp7952_c0_seq1
comp7953_c0_seq1
comp7954_c0_seq1
comp7955_c0_seq1	K12385
comp7956_c0_seq1
comp7957_c0_seq1
comp7958_c0_seq1
comp7959_c0_seq1
comp7960_c0_seq1
comp7961_c0_seq1
comp7962_c0_seq1
comp7964_c0_seq1
comp7969_c0_seq1
comp7970_c0_seq1
comp7974_c0_seq1
comp7975_c0_seq1	K10356
comp7975_c0_seq2	K10356
comp7976_c0_seq1
comp7977_c0_seq1
comp7978_c0_seq1
comp7980_c0_seq1
comp7981_c0_seq1
comp7981_c0_seq2
comp7982_c0_seq1
comp7983_c0_seq1
comp7984_c0_seq1
comp7985_c0_seq1
comp7988_c0_seq1
comp7990_c0_seq1
comp7992_c0_seq1
comp7993_c0_seq1
comp7995_c0_seq1	K11787
comp7997_c0_seq1
comp7998_c0_seq1
comp8000_c0_seq1
comp8002_c0_seq1
comp8003_c0_seq1
comp8005_c0_seq1
comp8006_c0_seq1
comp8007_c0_seq1
comp8008_c0_seq1
comp8009_c0_seq1
comp8011_c0_seq1
comp8012_c0_seq1
comp8013_c0_seq1
comp8014_c0_seq1
comp8016_c0_seq1
comp8017_c0_seq1
comp8019_c0_seq1
comp8022_c0_seq1
comp8024_c0_seq1
comp8025_c0_seq1	K02327
comp8026_c0_seq1
comp8027_c0_seq1
comp8029_c0_seq1
comp8030_c0_seq1	K09583
comp8031_c0_seq1
comp8034_c0_seq1
comp8035_c0_seq1
comp8037_c0_seq1
comp8041_c0_seq1	K08220
comp8043_c0_seq1
comp8045_c0_seq1
comp8046_c0_seq1
comp8047_c0_seq1
comp8048_c0_seq1
comp8049_c0_seq1
comp8054_c0_seq1
comp8055_c0_seq1
comp8058_c0_seq1	K01070
comp8058_c1_seq1	K01070
comp8059_c0_seq1
comp8061_c0_seq1
comp8062_c0_seq1
comp8063_c0_seq1
comp8064_c0_seq1
comp8065_c0_seq1
comp8067_c0_seq1
comp8068_c0_seq1
comp8069_c0_seq1	K00799
comp8070_c0_seq1
comp8070_c0_seq2
comp8071_c0_seq1
comp8074_c0_seq1
comp8075_c0_seq1	K18266
comp8077_c0_seq1
comp8078_c0_seq1
comp8082_c0_seq1
comp8082_c1_seq1
comp8084_c0_seq1
comp8085_c0_seq1
comp8086_c0_seq1
comp8086_c1_seq1
comp8089_c0_seq1
comp8090_c0_seq1
comp8094_c0_seq1
comp8097_c0_seq1
comp8099_c0_seq1
comp8101_c0_seq1
comp8104_c0_seq1
comp8105_c0_seq1
comp8107_c0_seq1
comp8108_c0_seq1
comp8109_c0_seq1
comp8110_c0_seq1
comp8111_c0_seq1
comp8113_c0_seq1
comp8114_c0_seq1
comp8115_c0_seq1
comp8117_c0_seq1
comp8118_c0_seq1
comp8120_c0_seq1
comp8121_c0_seq1
comp8122_c0_seq1
comp8123_c0_seq1
comp8124_c0_seq1	K17478
comp8125_c0_seq1
comp8126_c0_seq1
comp8129_c0_seq1
comp8130_c0_seq1
comp8132_c0_seq1
comp8133_c0_seq1
comp8137_c0_seq1
comp8138_c0_seq1
comp8139_c0_seq1
comp8140_c0_seq1
comp8141_c0_seq1
comp8142_c0_seq1
comp8143_c0_seq1
comp8144_c0_seq1
comp8145_c0_seq1
comp8147_c0_seq1	K00658
comp8148_c0_seq1
comp8149_c0_seq1
comp8152_c0_seq1
comp8155_c0_seq1
comp8156_c0_seq1
comp8158_c0_seq1
comp8159_c0_seq1
comp8163_c0_seq1
comp8165_c0_seq1
comp8167_c0_seq1
comp8168_c0_seq1
comp8169_c0_seq1
comp8170_c0_seq1
comp8171_c0_seq1
comp8172_c0_seq1
comp8173_c0_seq1
comp8175_c0_seq1
comp8177_c0_seq1
comp8178_c0_seq1
comp8179_c0_seq1
comp8181_c0_seq1
comp8182_c0_seq1
comp8183_c0_seq1
comp8184_c0_seq1
comp8188_c0_seq1
comp8189_c0_seq1
comp8190_c0_seq1
comp8190_c0_seq2
comp8191_c0_seq1
comp8192_c0_seq1
comp8193_c0_seq1
comp8194_c0_seq1
comp8194_c0_seq2
comp8195_c0_seq1	K18598
comp8198_c0_seq1
comp8199_c0_seq1
comp8200_c0_seq1
comp8201_c0_seq1
comp8202_c0_seq1
comp8205_c0_seq1
comp8206_c0_seq1
comp8207_c0_seq1
comp8208_c0_seq1
comp8209_c0_seq1
comp8210_c0_seq1
comp8211_c0_seq1
comp8212_c0_seq1
comp8213_c0_seq1
comp8215_c0_seq1
comp8220_c0_seq1
comp8223_c0_seq1
comp8224_c0_seq1
comp8225_c0_seq1
comp8226_c0_seq1
comp8227_c0_seq1
comp8228_c0_seq1
comp8230_c0_seq1
comp8231_c0_seq1
comp8234_c0_seq1	K02357
comp8235_c0_seq1
comp8236_c0_seq1
comp8237_c0_seq1
comp8238_c0_seq1
comp8239_c0_seq1
comp8240_c0_seq1
comp8241_c0_seq1
comp8245_c0_seq1
comp8247_c0_seq1
comp8248_c0_seq1
comp8249_c0_seq1
comp8250_c0_seq1
comp8251_c0_seq1
comp8253_c0_seq1
comp8254_c0_seq1
comp8255_c0_seq1
comp8256_c0_seq1
comp8257_c0_seq1
comp8259_c0_seq1
comp8260_c0_seq1
comp8261_c0_seq1
comp8262_c0_seq1
comp8263_c0_seq1
comp8264_c0_seq1
comp8265_c0_seq1
comp8267_c0_seq1
comp8268_c0_seq1
comp8269_c0_seq1
comp8270_c0_seq1
comp8271_c0_seq1
comp8272_c0_seq1
comp8273_c0_seq1	K15192
comp8275_c0_seq1
comp8276_c0_seq1
comp8277_c0_seq1
comp8279_c0_seq1
comp8280_c0_seq1
comp8280_c0_seq2
comp8281_c0_seq1
comp8282_c0_seq1	K12618
comp8284_c0_seq1
comp8285_c0_seq1
comp8286_c0_seq1
comp8288_c0_seq1
comp8291_c0_seq1
comp8292_c0_seq1
comp8293_c0_seq1
comp8296_c0_seq1
comp8297_c0_seq1
comp8298_c0_seq1
comp8299_c0_seq1
comp8300_c0_seq1	K04640
comp8301_c0_seq1
comp8303_c0_seq1
comp8304_c0_seq1
comp8309_c0_seq1
comp8310_c0_seq1
comp8311_c0_seq1
comp8312_c0_seq1
comp8313_c0_seq1
comp8315_c0_seq1
comp8316_c0_seq1
comp8317_c0_seq1
comp8319_c0_seq1
comp8320_c0_seq1
comp8326_c0_seq1
comp8327_c0_seq1
comp8329_c0_seq1
comp8330_c0_seq1
comp8331_c0_seq1
comp8333_c0_seq1
comp8334_c0_seq1
comp8338_c0_seq1
comp8342_c0_seq1
comp8343_c0_seq1
comp8344_c0_seq1
comp8346_c0_seq1
comp8347_c0_seq1
comp8347_c1_seq1
comp8348_c0_seq1
comp8349_c0_seq1
comp8350_c0_seq1
comp8351_c0_seq1
comp8352_c0_seq1
comp8353_c0_seq1
comp8354_c0_seq1
comp8355_c0_seq1
comp8357_c0_seq1
comp8361_c0_seq1
comp8363_c0_seq1
comp8364_c0_seq1
comp8365_c0_seq1
comp8366_c0_seq1
comp8367_c0_seq1
comp8369_c0_seq1
comp8372_c0_seq1	K10408
comp8375_c0_seq1
comp8377_c0_seq1
comp8378_c0_seq1	K07203
comp8379_c0_seq1
comp8380_c0_seq1
comp8381_c0_seq1
comp8382_c0_seq1
comp8383_c0_seq1
comp8384_c0_seq1
comp8385_c0_seq1
comp8387_c0_seq1
comp8390_c0_seq1
comp8391_c0_seq1
comp8392_c0_seq1
comp8393_c0_seq1
comp8394_c0_seq1
comp8396_c0_seq1
comp8398_c0_seq1
comp8400_c0_seq1
comp8401_c0_seq1
comp8402_c0_seq1
comp8403_c0_seq1
comp8403_c0_seq2
comp8404_c0_seq1
comp8406_c0_seq1
comp8407_c0_seq1
comp8408_c0_seq1
comp8410_c0_seq1	K00915
comp8411_c0_seq1
comp8412_c0_seq1
comp8413_c0_seq1
comp8414_c0_seq1
comp8417_c0_seq1
comp8418_c0_seq1
comp8420_c0_seq1
comp8421_c0_seq1
comp8422_c0_seq1
comp8423_c0_seq1
comp8425_c0_seq1
comp8426_c0_seq1
comp8427_c0_seq1
comp8428_c0_seq1
comp8429_c0_seq1
comp8430_c0_seq1
comp8432_c0_seq1	K08139
comp8433_c0_seq1
comp8434_c0_seq1
comp8440_c0_seq1
comp8442_c0_seq1
comp8444_c0_seq1
comp8446_c0_seq1
comp8448_c0_seq1
comp8449_c0_seq1
comp8450_c0_seq1
comp8451_c0_seq1
comp8452_c0_seq1
comp8454_c0_seq1
comp8455_c0_seq1
comp8456_c0_seq1
comp8460_c0_seq1
comp8462_c0_seq1
comp8463_c0_seq1
comp8463_c0_seq2
comp8464_c0_seq1
comp8466_c0_seq1
comp8467_c0_seq1
comp8468_c0_seq1
comp8473_c0_seq1
comp8475_c0_seq1
comp8476_c0_seq1
comp8478_c0_seq1
comp8479_c0_seq1
comp8481_c0_seq1
comp8487_c0_seq1
comp8488_c0_seq1
comp8489_c0_seq1
comp8491_c0_seq1
comp8491_c1_seq1
comp8492_c0_seq1
comp8492_c0_seq2
comp8494_c0_seq1
comp8496_c0_seq1
comp8497_c0_seq1
comp8498_c0_seq1
comp8499_c0_seq1
comp8500_c0_seq1
comp8501_c0_seq1
comp8502_c0_seq1
comp8503_c0_seq1
comp8509_c0_seq1
comp8511_c0_seq1	K05202
comp8512_c0_seq1
comp8514_c0_seq1
comp8516_c0_seq1
comp8517_c0_seq1
comp8518_c0_seq1
comp8519_c0_seq1
comp8520_c0_seq1
comp8521_c0_seq1
comp8522_c0_seq1
comp8527_c0_seq1
comp8529_c0_seq1
comp8532_c0_seq1	K01322
comp8532_c1_seq1	K01322
comp8533_c0_seq1
comp8534_c0_seq1
comp8537_c0_seq1
comp8539_c0_seq1
comp8540_c0_seq1
comp8543_c0_seq1
comp8544_c0_seq1
comp8546_c0_seq1
comp8548_c0_seq1
comp8550_c0_seq1	K03231
comp8552_c0_seq1
comp8553_c0_seq1
comp8554_c0_seq1
comp8555_c0_seq1
comp8556_c0_seq1
comp8558_c0_seq1
comp8559_c0_seq1
comp8561_c0_seq1
comp8563_c0_seq1
comp8565_c0_seq1	K05546
comp8566_c0_seq1
comp8566_c0_seq2
comp8567_c0_seq1
comp8568_c0_seq1
comp8569_c0_seq1
comp8570_c0_seq1
comp8571_c0_seq1
comp8572_c0_seq1
comp8573_c0_seq1
comp8574_c0_seq1
comp8575_c0_seq1	K15005
comp8578_c0_seq1
comp8582_c0_seq1
comp8584_c0_seq1
comp8585_c0_seq1
comp8586_c0_seq1
comp8587_c0_seq1
comp8589_c0_seq1
comp8590_c0_seq1
comp8591_c0_seq1
comp8594_c0_seq1
comp8595_c0_seq1
comp8597_c0_seq1
comp8598_c0_seq1
comp8598_c1_seq1
comp8599_c0_seq1
comp8600_c0_seq1
comp8601_c0_seq1
comp8602_c0_seq1
comp8603_c0_seq1
comp8605_c0_seq1
comp8606_c0_seq1
comp8607_c0_seq1
comp8608_c0_seq1	K07868
comp8608_c1_seq1
comp8609_c0_seq1
comp8610_c0_seq1
comp8611_c0_seq1
comp8612_c1_seq1
comp8613_c0_seq1
comp8616_c0_seq1
comp8617_c0_seq1
comp8618_c0_seq1	K01908
comp8619_c0_seq1
comp8621_c0_seq1
comp8623_c0_seq1
comp8624_c0_seq1
comp8628_c0_seq1
comp8629_c0_seq1
comp8630_c0_seq1	K02934
comp8634_c0_seq1
comp8635_c0_seq1
comp8636_c0_seq1
comp8637_c0_seq1
comp8640_c0_seq1
comp8641_c0_seq1
comp8641_c0_seq2
comp8642_c0_seq1
comp8642_c0_seq2
comp8643_c0_seq1
comp8644_c0_seq1
comp8645_c0_seq1	K03626
comp8646_c0_seq1
comp8650_c0_seq1
comp8650_c1_seq1
comp8652_c0_seq1
comp8653_c0_seq1
comp8653_c0_seq2
comp8654_c0_seq1
comp8655_c0_seq1
comp8656_c0_seq1
comp8657_c0_seq1
comp8657_c0_seq2
comp8658_c0_seq1
comp8659_c0_seq1
comp8660_c0_seq1
comp8662_c0_seq1
comp8663_c0_seq1
comp8664_c0_seq1	K00665
comp8665_c0_seq1
comp8669_c0_seq1
comp8670_c0_seq1
comp8672_c0_seq1
comp8674_c0_seq1
comp8674_c1_seq1
comp8675_c0_seq1
comp8677_c0_seq1
comp8678_c0_seq1
comp8679_c0_seq1
comp8680_c0_seq1
comp8681_c0_seq1
comp8682_c0_seq1
comp8683_c0_seq1	K19015
comp8684_c0_seq1
comp8686_c0_seq1
comp8687_c0_seq1
comp8690_c0_seq1
comp8691_c0_seq1
comp8692_c0_seq1
comp8693_c0_seq1
comp8693_c0_seq2
comp8695_c0_seq1
comp8696_c0_seq1
comp8697_c0_seq1
comp8698_c0_seq1
comp8703_c0_seq1
comp8705_c0_seq1
comp8707_c0_seq1
comp8708_c0_seq1
comp8710_c0_seq1
comp8711_c0_seq1
comp8712_c0_seq1
comp8713_c0_seq1
comp8715_c0_seq1
comp8717_c0_seq1
comp8719_c0_seq1
comp8720_c0_seq1
comp8721_c0_seq1	K09582
comp8722_c0_seq1
comp8723_c0_seq1
comp8725_c0_seq1
comp8726_c0_seq1
comp8726_c1_seq1
comp8727_c0_seq1
comp8728_c0_seq1
comp8729_c0_seq1	K09489
comp8730_c0_seq1
comp8731_c0_seq1
comp8732_c0_seq1
comp8734_c0_seq1
comp8735_c0_seq1
comp8736_c0_seq1
comp8739_c0_seq1
comp8742_c0_seq1
comp8743_c0_seq1
comp8746_c0_seq1
comp8749_c0_seq1
comp8750_c0_seq1
comp8751_c0_seq1
comp8754_c0_seq1
comp8757_c0_seq1
comp8760_c0_seq1
comp8761_c0_seq1
comp8762_c0_seq1
comp8763_c0_seq1
comp8765_c0_seq1
comp8767_c0_seq1
comp8768_c0_seq1
comp8769_c0_seq1
comp8770_c0_seq1
comp8771_c0_seq1
comp8772_c0_seq1
comp8773_c0_seq1
comp8774_c0_seq1
comp8775_c0_seq1
comp8776_c0_seq1
comp8777_c0_seq1
comp8779_c0_seq1
comp8780_c0_seq1	K03869
comp8782_c0_seq1
comp8784_c0_seq1
comp8784_c1_seq1
comp8785_c0_seq1
comp8786_c0_seq1	K18584
comp8787_c0_seq1
comp8788_c0_seq1
comp8789_c0_seq1
comp8792_c0_seq1
comp8794_c0_seq1
comp8796_c0_seq1
comp8797_c0_seq1
comp8798_c0_seq1
comp8802_c0_seq1
comp8803_c0_seq1
comp8804_c0_seq1
comp8805_c0_seq1
comp8806_c0_seq1
comp8808_c0_seq1
comp8809_c0_seq1
comp8810_c0_seq1
comp8811_c0_seq1
comp8812_c0_seq1
comp8813_c0_seq1
comp8814_c0_seq1
comp8815_c0_seq1
comp8816_c0_seq1
comp8817_c0_seq1
comp8818_c0_seq1
comp8819_c0_seq1
comp8820_c0_seq1
comp8820_c1_seq1
comp8821_c0_seq1	K14558
comp8822_c0_seq1
comp8823_c0_seq1
comp8824_c0_seq1
comp8826_c0_seq1
comp8827_c0_seq1
comp8828_c0_seq1
comp8830_c0_seq1
comp8831_c0_seq1
comp8834_c0_seq1
comp8835_c0_seq1
comp8837_c0_seq1
comp8838_c0_seq1
comp8839_c0_seq1
comp8842_c0_seq1
comp8844_c0_seq1
comp8845_c0_seq1
comp8846_c0_seq1
comp8848_c0_seq1	K04460
comp8849_c0_seq1
comp8850_c0_seq1
comp8851_c0_seq1	K10380
comp8853_c0_seq1	K11886
comp8856_c0_seq1
comp8858_c0_seq1
comp8859_c0_seq1
comp8861_c0_seq1
comp8862_c0_seq1
comp8863_c0_seq1
comp8865_c0_seq1
comp8866_c0_seq1
comp8867_c0_seq1
comp8868_c0_seq1
comp8869_c0_seq1
comp8872_c0_seq1
comp8872_c1_seq1
comp8873_c0_seq1
comp8874_c0_seq1
comp8876_c0_seq1
comp8878_c0_seq1
comp8879_c0_seq1
comp8882_c0_seq1
comp8883_c0_seq1
comp8886_c0_seq1
comp8887_c0_seq1
comp8888_c0_seq1
comp8888_c0_seq2
comp8889_c0_seq1
comp8890_c0_seq1
comp8891_c0_seq1
comp8896_c0_seq1
comp8901_c0_seq1	K02923
comp8903_c0_seq1
comp8903_c0_seq2
comp8904_c0_seq1
comp8905_c0_seq1
comp8905_c1_seq1
comp8906_c0_seq1
comp8907_c0_seq1
comp8908_c0_seq1
comp8909_c0_seq1
comp8910_c0_seq1
comp8911_c0_seq1
comp8911_c0_seq2
comp8914_c0_seq1
comp8916_c0_seq1
comp8917_c0_seq1
comp8918_c0_seq1
comp8919_c0_seq1
comp8920_c0_seq1
comp8921_c0_seq1
comp8922_c0_seq1
comp8923_c0_seq1
comp8924_c0_seq1
comp8925_c0_seq1
comp8927_c0_seq1
comp8930_c0_seq1
comp8933_c0_seq1
comp8934_c0_seq1
comp8935_c0_seq1
comp8936_c0_seq1
comp8938_c0_seq1
comp8939_c0_seq1
comp8940_c0_seq1
comp8942_c0_seq1
comp8943_c0_seq1
comp8946_c0_seq1	K09584
comp8948_c0_seq1
comp8949_c0_seq1
comp8950_c0_seq1
comp8951_c0_seq1
comp8952_c0_seq1
comp8954_c0_seq1
comp8956_c0_seq1
comp8958_c0_seq1
comp8959_c0_seq1
comp8960_c0_seq1
comp8962_c0_seq1
comp8963_c0_seq1
comp8964_c0_seq1
comp8964_c1_seq1
comp8965_c0_seq1
comp8967_c0_seq1
comp8970_c0_seq1
comp8972_c0_seq1
comp8974_c0_seq1
comp8975_c0_seq1
comp8976_c0_seq1
comp8977_c0_seq1
comp8978_c0_seq1
comp8980_c0_seq1
comp8981_c0_seq1
comp8982_c0_seq1
comp8982_c0_seq2
comp8984_c0_seq1
comp8985_c0_seq1
comp8987_c0_seq1	K04248
comp8987_c0_seq2	K04247
comp8988_c0_seq1
comp8989_c0_seq1
comp8990_c0_seq1
comp8991_c0_seq1
comp8992_c0_seq1	K02979
comp8993_c0_seq1
comp8996_c0_seq1
comp8997_c0_seq1	K05863
comp8998_c0_seq1
comp9000_c0_seq1
comp9000_c0_seq2
comp9002_c0_seq1
comp9005_c0_seq1
comp9007_c0_seq1
comp9008_c0_seq1	K05673
comp9009_c0_seq1
comp9010_c0_seq1
comp9012_c0_seq1
comp9014_c0_seq1
comp9015_c0_seq1
comp9016_c0_seq1
comp9017_c0_seq1
comp9017_c0_seq2
comp9018_c0_seq1
comp9019_c0_seq1
comp9020_c0_seq1
comp9022_c0_seq1
comp9024_c0_seq1
comp9025_c0_seq1
comp9026_c0_seq1
comp9029_c0_seq1	K09489
comp9031_c0_seq1	K01867
comp9032_c0_seq1
comp9033_c0_seq1
comp9033_c0_seq2
comp9034_c0_seq1
comp9035_c0_seq1
comp9036_c0_seq1
comp9036_c0_seq2
comp9037_c0_seq1
comp9038_c0_seq1
comp9039_c0_seq1
comp9040_c0_seq1
comp9041_c0_seq1
comp9043_c0_seq1
comp9046_c0_seq1
comp9048_c0_seq1
comp9049_c0_seq1
comp9050_c0_seq1
comp9053_c0_seq1
comp9054_c0_seq1
comp9056_c0_seq1
comp9057_c0_seq1
comp9058_c0_seq1
comp9060_c0_seq1	K18081
comp9061_c0_seq1
comp9062_c0_seq1
comp9064_c0_seq1	K01869
comp9067_c0_seq1
comp9068_c0_seq1
comp9069_c0_seq1
comp9070_c0_seq1
comp9072_c0_seq1
comp9073_c0_seq1
comp9074_c0_seq1
comp9077_c0_seq1
comp9080_c0_seq1
comp9081_c0_seq1
comp9083_c0_seq1
comp9084_c0_seq1
comp9085_c0_seq1
comp9086_c0_seq1
comp9089_c0_seq1
comp9089_c0_seq2
comp9091_c0_seq1
comp9091_c0_seq2
comp9094_c0_seq1
comp9095_c0_seq1	K10669
comp9096_c0_seq1
comp9099_c0_seq1	K10408
comp9100_c0_seq1
comp9101_c0_seq1
comp9102_c0_seq1
comp9103_c0_seq1
comp9105_c0_seq1
comp9107_c0_seq1
comp9108_c0_seq1
comp9109_c0_seq1
comp9112_c0_seq1
comp9114_c0_seq1
comp9117_c0_seq1
comp9119_c0_seq1	K14816
comp9121_c0_seq1
comp9122_c0_seq1
comp9122_c1_seq1
comp9123_c0_seq1
comp9125_c0_seq1
comp9126_c0_seq1
comp9127_c0_seq1
comp9131_c0_seq1
comp9132_c0_seq1
comp9134_c0_seq1
comp9135_c0_seq1
comp9136_c0_seq1
comp9137_c0_seq1
comp9138_c0_seq1
comp9139_c0_seq1
comp9140_c0_seq1	K00873
comp9142_c0_seq1	K01195
comp9143_c0_seq1
comp9144_c0_seq1
comp9145_c0_seq1
comp9146_c0_seq1
comp9151_c0_seq1	K00688
comp9152_c0_seq1
comp9154_c0_seq1	K05658
comp9155_c0_seq1
comp9156_c0_seq1
comp9159_c0_seq1
comp9161_c0_seq1
comp9162_c0_seq1
comp9163_c0_seq1
comp9164_c0_seq1
comp9167_c0_seq1
comp9168_c0_seq1
comp9169_c0_seq1
comp9173_c0_seq1
comp9174_c0_seq1
comp9174_c0_seq2
comp9177_c0_seq1	K08267
comp9179_c0_seq1
comp9181_c0_seq1
comp9182_c0_seq1
comp9185_c0_seq1
comp9189_c0_seq1
comp9191_c0_seq1
comp9195_c0_seq1
comp9196_c0_seq1	K03240
comp9197_c0_seq1
comp9199_c0_seq1
comp9200_c0_seq1	K01900
comp9201_c0_seq1
comp9202_c0_seq1
comp9203_c0_seq1
comp9206_c0_seq1
comp9207_c0_seq1
comp9208_c0_seq1
comp9209_c0_seq1
comp9213_c0_seq1
comp9215_c0_seq1	K09228
comp9216_c0_seq1
comp9221_c0_seq1
comp9222_c0_seq1
comp9225_c0_seq1
comp9227_c0_seq1
comp9230_c0_seq1
comp9232_c0_seq1
comp9233_c0_seq1
comp9234_c0_seq1
comp9237_c0_seq1
comp9238_c0_seq1
comp9243_c0_seq1
comp9243_c0_seq2
comp9245_c0_seq1
comp9248_c0_seq1
comp9250_c0_seq1
comp9251_c0_seq1
comp9252_c0_seq1
comp9253_c0_seq1
comp9254_c0_seq1
comp9257_c0_seq1
comp9258_c0_seq1
comp9259_c0_seq1
comp9260_c0_seq1
comp9261_c0_seq1
comp9262_c0_seq1
comp9263_c0_seq1
comp9264_c0_seq1	K00327
comp9265_c0_seq1
comp9267_c0_seq1
comp9271_c0_seq1
comp9274_c0_seq1
comp9275_c0_seq1
comp9276_c0_seq1
comp9279_c0_seq1
comp9280_c0_seq1
comp9282_c0_seq1
comp9283_c0_seq1
comp9285_c0_seq1
comp9286_c0_seq1
comp9287_c0_seq1
comp9288_c0_seq1
comp9290_c0_seq1
comp9291_c0_seq1
comp9294_c0_seq1
comp9295_c0_seq1
comp9296_c0_seq1
comp9297_c0_seq1
comp9298_c0_seq1
comp9299_c0_seq1
comp9301_c0_seq1	K04378
comp9302_c0_seq1
comp9303_c0_seq1
comp9305_c0_seq1
comp9306_c0_seq1
comp9307_c0_seq1
comp9308_c0_seq1
comp9309_c0_seq1
comp9310_c0_seq1
comp9315_c0_seq1
comp9317_c0_seq1
comp9319_c0_seq1
comp9320_c0_seq1
comp9321_c0_seq1
comp9322_c0_seq1
comp9323_c0_seq1
comp9325_c0_seq1
comp9327_c0_seq1
comp9328_c0_seq1
comp9329_c0_seq1
comp9331_c0_seq1
comp9333_c0_seq1
comp9336_c0_seq1
comp9337_c0_seq1
comp9339_c0_seq1
comp9342_c0_seq1
comp9344_c0_seq1
comp9348_c0_seq1
comp9349_c0_seq1
comp9350_c0_seq1
comp9351_c0_seq1
comp9352_c0_seq1
comp9353_c0_seq1
comp9354_c0_seq1
comp9355_c0_seq1
comp9356_c0_seq1
comp9357_c0_seq1	K00665
comp9359_c0_seq1
comp9360_c0_seq1
comp9362_c0_seq1
comp9363_c0_seq1
comp9367_c0_seq1
comp9368_c0_seq1
comp9370_c0_seq1
comp9371_c0_seq1
comp9372_c0_seq1
comp9372_c0_seq2
comp9373_c0_seq1
comp9375_c0_seq1
comp9376_c0_seq1
comp9377_c0_seq1
comp9381_c0_seq1
comp9382_c0_seq1
comp9384_c0_seq1
comp9385_c0_seq1
comp9386_c0_seq1
comp9390_c0_seq1	K14012
comp9392_c0_seq1
comp9394_c0_seq1
comp9395_c0_seq1
comp9399_c0_seq1
comp9400_c0_seq1
comp9401_c0_seq1
comp9402_c0_seq1
comp9403_c0_seq1	K03934
comp9404_c0_seq1
comp9407_c0_seq1
comp9409_c0_seq1	K00616
comp9410_c0_seq1
comp9411_c0_seq1
comp9412_c0_seq1
comp9416_c0_seq1
comp9417_c0_seq1
comp9417_c0_seq2
comp9418_c0_seq1
comp9419_c0_seq1
comp9423_c0_seq1
comp9424_c0_seq1
comp9425_c0_seq1	K15042
comp9426_c0_seq1
comp9427_c0_seq1
comp9428_c0_seq1
comp9429_c0_seq1
comp9429_c0_seq2
comp9430_c0_seq1
comp9430_c1_seq1	K11251
comp9431_c0_seq1
comp9434_c0_seq1
comp9437_c0_seq1
comp9438_c0_seq1
comp9439_c0_seq1
comp9440_c0_seq1
comp9441_c0_seq1
comp9442_c0_seq1
comp9443_c0_seq1
comp9445_c0_seq1
comp9445_c0_seq2
comp9448_c0_seq1
comp9451_c0_seq1
comp9452_c0_seq1
comp9453_c0_seq1
comp9455_c0_seq1
comp9457_c0_seq1
comp9458_c0_seq1
comp9461_c0_seq1
comp9462_c0_seq1
comp9464_c0_seq1
comp9465_c0_seq1
comp9469_c0_seq1
comp9470_c0_seq1
comp9471_c0_seq1
comp9472_c0_seq1	K03241
comp9474_c0_seq1
comp9476_c0_seq1
comp9477_c0_seq1
comp9478_c0_seq1
comp9480_c0_seq1
comp9482_c0_seq1
comp9483_c0_seq1
comp9484_c0_seq1
comp9489_c0_seq1
comp9490_c0_seq1
comp9492_c0_seq1
comp9493_c0_seq1
comp9495_c0_seq1
comp9496_c0_seq1
comp9498_c0_seq1
comp9499_c0_seq1
comp9500_c0_seq1
comp9502_c0_seq1
comp9503_c0_seq1
comp9504_c0_seq1
comp9505_c0_seq1
comp9507_c0_seq1
comp9508_c0_seq1
comp9509_c0_seq1
comp9513_c0_seq1
comp9514_c0_seq1
comp9517_c0_seq1
comp9518_c0_seq1
comp9519_c0_seq1
comp9520_c0_seq1
comp9522_c0_seq1
comp9524_c0_seq1
comp9526_c0_seq1
comp9528_c0_seq1
comp9531_c0_seq1
comp9532_c0_seq1
comp9536_c0_seq1
comp9538_c0_seq1
comp9540_c0_seq1
comp9541_c0_seq1
comp9542_c0_seq1
comp9543_c0_seq1
comp9545_c0_seq1
comp9548_c0_seq1
comp9548_c0_seq2
comp9549_c0_seq1
comp9550_c0_seq1
comp9551_c0_seq1
comp9552_c0_seq1
comp9553_c0_seq1
comp9555_c0_seq1
comp9556_c0_seq1	K03781
comp9557_c0_seq1
comp9558_c0_seq1
comp9559_c0_seq1
comp9560_c0_seq1
comp9561_c0_seq1
comp9562_c0_seq1
comp9563_c0_seq1
comp9564_c0_seq1
comp9565_c0_seq1
comp9567_c0_seq1	K06252
comp9568_c0_seq1
comp9570_c0_seq1	K01866
comp9571_c0_seq1
comp9572_c0_seq1
comp9573_c0_seq1
comp9577_c0_seq1
comp9579_c0_seq1	K19219
comp9580_c0_seq1
comp9581_c0_seq1
comp9582_c0_seq1
comp9583_c0_seq1	K08292
comp9584_c0_seq1
comp9585_c0_seq1
comp9586_c0_seq1
comp9588_c0_seq1
comp9589_c0_seq1
comp9590_c0_seq1
comp9594_c0_seq1
comp9594_c0_seq2
comp9597_c0_seq1
comp9601_c0_seq1
comp9602_c0_seq1
comp9605_c0_seq1
comp9607_c0_seq1
comp9608_c0_seq1
comp9610_c0_seq1
comp9610_c1_seq1
comp9612_c0_seq1	K07937
comp9613_c0_seq1
comp9615_c0_seq1
comp9616_c0_seq1
comp9617_c0_seq1
comp9618_c0_seq1
comp9619_c0_seq1
comp9620_c0_seq1
comp9621_c0_seq1
comp9623_c0_seq1
comp9625_c0_seq1	K05673
comp9626_c0_seq1
comp9629_c0_seq1
comp9630_c0_seq1
comp9632_c0_seq1
comp9634_c0_seq1
comp9638_c0_seq1
comp9639_c0_seq1
comp9639_c1_seq1
comp9640_c0_seq1
comp9641_c0_seq1
comp9642_c0_seq1	K10688
comp9643_c0_seq1
comp9644_c0_seq1
comp9644_c0_seq2
comp9645_c0_seq1	K04563
comp9652_c0_seq1
comp9653_c0_seq1
comp9655_c0_seq1
comp9655_c1_seq1
comp9657_c0_seq1
comp9659_c0_seq1
comp9661_c0_seq1
comp9663_c0_seq1
comp9665_c0_seq1
comp9666_c0_seq1
comp9666_c0_seq2
comp9667_c0_seq1
comp9668_c0_seq1
comp9669_c0_seq1	K14829
comp9671_c0_seq1
comp9672_c0_seq1
comp9675_c0_seq1
comp9676_c0_seq1
comp9677_c0_seq1
comp9679_c0_seq1	K10875
comp9679_c1_seq1	K10875
comp9680_c0_seq1
comp9681_c0_seq1
comp9683_c0_seq1
comp9685_c0_seq1
comp9686_c0_seq1
comp9690_c0_seq1
comp9691_c0_seq1
comp9693_c0_seq1
comp9700_c0_seq1
comp9701_c0_seq1
comp9703_c0_seq1
comp9705_c0_seq1
comp9707_c0_seq1
comp9708_c0_seq1
comp9710_c0_seq1
comp9711_c0_seq1
comp9713_c0_seq1
comp9714_c0_seq1
comp9715_c0_seq1
comp9718_c0_seq1
comp9719_c0_seq1
comp9720_c0_seq1
comp9721_c0_seq1
comp9722_c0_seq1
comp9722_c2_seq1
comp9723_c0_seq1
comp9724_c0_seq1
comp9725_c0_seq1
comp9726_c0_seq1
comp9728_c0_seq1
comp9733_c0_seq1
comp9734_c0_seq1
comp9737_c0_seq1
comp9739_c0_seq1
comp9741_c0_seq1
comp9742_c0_seq1
comp9743_c0_seq1
comp9745_c0_seq1
comp9746_c0_seq1
comp9747_c0_seq1
comp9748_c0_seq1	K05673
comp9750_c0_seq1
comp9752_c0_seq1
comp9753_c0_seq1
comp9755_c0_seq1
comp9756_c0_seq1
comp9762_c0_seq1
comp9765_c0_seq1
comp9766_c0_seq1
comp9768_c0_seq1
comp9769_c0_seq1
comp9771_c0_seq1
comp9772_c0_seq1
comp9773_c0_seq1
comp9777_c0_seq1
comp9780_c0_seq1
comp9782_c0_seq1
comp9784_c0_seq1
comp9785_c0_seq1
comp9786_c0_seq1
comp9788_c0_seq1
comp9792_c0_seq1
comp9793_c0_seq1
comp9799_c0_seq1
comp9801_c0_seq1
comp9802_c0_seq1
comp9806_c0_seq1
comp9806_c0_seq2
comp9807_c0_seq1
comp9808_c0_seq1
comp9809_c0_seq1	K00789
comp9812_c0_seq1	K01303
comp9813_c0_seq1
comp9815_c0_seq1
comp9816_c1_seq1
comp9818_c0_seq1
comp9819_c0_seq1
comp9820_c0_seq1
comp9821_c0_seq1
comp9822_c0_seq1
comp9823_c0_seq1
comp9823_c0_seq2
comp9826_c0_seq1
comp9826_c0_seq2
comp9829_c0_seq1	K02149
comp9830_c0_seq1
comp9833_c0_seq1
comp9834_c0_seq1
comp9836_c0_seq1
comp9837_c0_seq1
comp9839_c0_seq1
comp9839_c1_seq1
comp9842_c0_seq1
comp9843_c0_seq1	K00615
comp9844_c0_seq1
comp9845_c0_seq1
comp9848_c0_seq1
comp9849_c0_seq1
comp9851_c0_seq1
comp9852_c0_seq1
comp9854_c0_seq1
comp9855_c0_seq1
comp9857_c0_seq1
comp9859_c0_seq1
comp9860_c0_seq1
comp9861_c0_seq1
comp9863_c0_seq1	K12298
comp9864_c0_seq1
comp9867_c0_seq1
comp9870_c0_seq1
comp9871_c0_seq1
comp9874_c0_seq1	K12373
comp9876_c0_seq1
comp9877_c0_seq1
comp9878_c0_seq1
comp9878_c0_seq2
comp9879_c0_seq1
comp9884_c0_seq1
comp9885_c0_seq1
comp9886_c0_seq1
comp9886_c0_seq2
comp9889_c0_seq1
comp9892_c0_seq1
comp9892_c0_seq2
comp9893_c0_seq1
comp9894_c0_seq1
comp9895_c0_seq1
comp9896_c0_seq1
comp9897_c0_seq1
comp9899_c0_seq1	K12311
comp9901_c0_seq1
comp9902_c0_seq1
comp9903_c0_seq1	K01373
comp9904_c0_seq1
comp9905_c0_seq1
comp9907_c0_seq1
comp9908_c0_seq1
comp9910_c0_seq1
comp9911_c0_seq1
comp9912_c0_seq1
comp9913_c0_seq1	K01411
comp9915_c0_seq1
comp9916_c0_seq1
comp9917_c0_seq1	K06271
comp9917_c1_seq1
comp9918_c0_seq1
comp9919_c0_seq1
comp9921_c0_seq1	K05765
comp9922_c0_seq1
comp9926_c0_seq1
comp9929_c0_seq1
comp9930_c0_seq1
comp9931_c0_seq1
comp9933_c0_seq1
comp9934_c0_seq1
comp9935_c0_seq1
comp9937_c0_seq1	K00382
comp9940_c0_seq1
comp9942_c0_seq1
comp9944_c0_seq1
comp9945_c0_seq1
comp9946_c0_seq1
comp9949_c0_seq1	K03386
comp9950_c0_seq1
comp9952_c0_seq1
comp9954_c0_seq1
comp9960_c0_seq1
comp9961_c0_seq1
comp9963_c0_seq1
comp9965_c0_seq1
comp9969_c0_seq1
comp9970_c0_seq1
comp9972_c0_seq1
comp9973_c0_seq1
comp9974_c0_seq1
comp9976_c0_seq1
comp9977_c0_seq1
comp9980_c0_seq1
comp9981_c0_seq1
comp9983_c0_seq1
comp9985_c0_seq1
comp9986_c0_seq1
comp9989_c0_seq1
comp9990_c0_seq1
comp9990_c1_seq1
comp9991_c0_seq1
comp9993_c0_seq1
comp9995_c0_seq1
comp9998_c0_seq1
comp10000_c0_seq1
comp10001_c0_seq1
comp10004_c0_seq1
comp10006_c0_seq1
comp10007_c0_seq1
comp10011_c0_seq1
comp10012_c0_seq1
comp10014_c0_seq1
comp10015_c0_seq1	K04353
comp10015_c1_seq1	K07836
comp10017_c0_seq1
comp10018_c0_seq1
comp10019_c0_seq1
comp10022_c0_seq1
comp10024_c0_seq1
comp10025_c0_seq1
comp10026_c0_seq1
comp10028_c0_seq1
comp10029_c0_seq1
comp10031_c0_seq1
comp10033_c0_seq1
comp10034_c0_seq1
comp10035_c0_seq1
comp10040_c0_seq1
comp10042_c0_seq1
comp10045_c0_seq1
comp10048_c0_seq1
comp10050_c0_seq1
comp10051_c0_seq1
comp10052_c0_seq1
comp10052_c1_seq1
comp10053_c0_seq1
comp10054_c0_seq1
comp10056_c0_seq1
comp10059_c0_seq1
comp10060_c0_seq1	K14312
comp10062_c0_seq1
comp10063_c0_seq1
comp10064_c0_seq1
comp10065_c0_seq1
comp10067_c0_seq1	K05699
comp10070_c0_seq1
comp10071_c0_seq1
comp10072_c0_seq1
comp10074_c0_seq1
comp10074_c0_seq2
comp10075_c0_seq1
comp10076_c0_seq1	K05312
comp10077_c0_seq1
comp10078_c0_seq1
comp10080_c0_seq1
comp10081_c0_seq1
comp10082_c0_seq1
comp10083_c0_seq1
comp10083_c0_seq2
comp10085_c0_seq1
comp10086_c0_seq1
comp10087_c0_seq1
comp10090_c0_seq1
comp10093_c0_seq1
comp10095_c0_seq1
comp10099_c0_seq1	K11968
comp10102_c0_seq1
comp10103_c0_seq1
comp10104_c0_seq1
comp10104_c0_seq2
comp10105_c0_seq1
comp10106_c0_seq1
comp10108_c0_seq1
comp10108_c0_seq2
comp10110_c0_seq1
comp10112_c0_seq1
comp10113_c0_seq1	K13517
comp10116_c0_seq1
comp10117_c0_seq1
comp10121_c0_seq1
comp10122_c0_seq1
comp10123_c0_seq1
comp10124_c0_seq1
comp10125_c0_seq1
comp10126_c0_seq1	K17800
comp10131_c0_seq1
comp10132_c0_seq1
comp10133_c0_seq1
comp10136_c0_seq1
comp10137_c0_seq1
comp10138_c0_seq1
comp10139_c0_seq1
comp10140_c0_seq1
comp10141_c0_seq1
comp10145_c0_seq1
comp10146_c0_seq1
comp10147_c0_seq1
comp10148_c0_seq1
comp10149_c0_seq1
comp10150_c0_seq1
comp10151_c0_seq1
comp10153_c0_seq1
comp10157_c0_seq1
comp10159_c0_seq1
comp10160_c0_seq1
comp10162_c0_seq1
comp10166_c0_seq1
comp10168_c0_seq1
comp10169_c0_seq1
comp10171_c0_seq1
comp10174_c0_seq1
comp10175_c0_seq1
comp10175_c1_seq1
comp10179_c0_seq1
comp10180_c0_seq1	K02633
comp10181_c0_seq1
comp10183_c0_seq1
comp10184_c0_seq1
comp10185_c0_seq1
comp10187_c0_seq1
comp10188_c0_seq1
comp10189_c0_seq1
comp10190_c0_seq1
comp10197_c0_seq1
comp10198_c0_seq1
comp10200_c0_seq1
comp10201_c0_seq1
comp10202_c0_seq1
comp10203_c0_seq1
comp10204_c0_seq1
comp10206_c0_seq1
comp10208_c0_seq1
comp10210_c0_seq1
comp10212_c0_seq1
comp10213_c0_seq1
comp10217_c0_seq1
comp10218_c0_seq1
comp10223_c0_seq1
comp10224_c0_seq1
comp10225_c0_seq1
comp10226_c0_seq1
comp10229_c0_seq1
comp10230_c0_seq1
comp10232_c0_seq1
comp10234_c0_seq1
comp10236_c0_seq1
comp10237_c0_seq1
comp10244_c0_seq1
comp10245_c0_seq1
comp10246_c0_seq1
comp10247_c0_seq1
comp10248_c0_seq1
comp10248_c1_seq1
comp10249_c0_seq1
comp10250_c0_seq1
comp10252_c0_seq1
comp10253_c0_seq1
comp10254_c0_seq1
comp10254_c1_seq1
comp10255_c0_seq1
comp10256_c0_seq1
comp10257_c0_seq1
comp10259_c0_seq1
comp10263_c0_seq1
comp10266_c0_seq1	K07893
comp10268_c0_seq1
comp10272_c0_seq1
comp10274_c0_seq1
comp10275_c0_seq1
comp10276_c0_seq1
comp10277_c0_seq1
comp10280_c0_seq1
comp10282_c0_seq1
comp10283_c0_seq1
comp10284_c0_seq1
comp10285_c0_seq1
comp10286_c0_seq1
comp10287_c0_seq1
comp10288_c0_seq1
comp10288_c1_seq1
comp10289_c0_seq1
comp10291_c0_seq1
comp10294_c0_seq1
comp10295_c0_seq1
comp10297_c0_seq1
comp10301_c0_seq1
comp10302_c0_seq1
comp10303_c0_seq1
comp10306_c0_seq1
comp10307_c0_seq1
comp10310_c0_seq1	K13356
comp10311_c0_seq1
comp10313_c0_seq1
comp10316_c0_seq1
comp10322_c0_seq1
comp10325_c0_seq1
comp10326_c0_seq1
comp10327_c0_seq1
comp10328_c0_seq1
comp10329_c0_seq1
comp10330_c0_seq1
comp10331_c0_seq1
comp10332_c0_seq1
comp10334_c0_seq1
comp10339_c0_seq1
comp10339_c0_seq2
comp10340_c0_seq1
comp10340_c0_seq2
comp10341_c0_seq1
comp10342_c0_seq1
comp10342_c0_seq2
comp10345_c0_seq1
comp10345_c1_seq1
comp10346_c0_seq1
comp10346_c0_seq2
comp10348_c0_seq1
comp10350_c0_seq1
comp10351_c0_seq1
comp10352_c0_seq1
comp10353_c0_seq1	K00670
comp10357_c0_seq1
comp10357_c0_seq2
comp10358_c0_seq1
comp10359_c0_seq1
comp10363_c0_seq1
comp10364_c0_seq1
comp10365_c0_seq1
comp10367_c0_seq1
comp10370_c0_seq1
comp10371_c0_seq1
comp10375_c0_seq1
comp10376_c0_seq1
comp10377_c0_seq1
comp10379_c0_seq1
comp10380_c0_seq1
comp10384_c0_seq1
comp10385_c0_seq1
comp10385_c0_seq2
comp10389_c0_seq1
comp10389_c0_seq2
comp10390_c0_seq1
comp10390_c0_seq2
comp10391_c0_seq1
comp10392_c0_seq1
comp10394_c0_seq1
comp10395_c0_seq1
comp10398_c0_seq1
comp10401_c0_seq1
comp10402_c0_seq1
comp10404_c0_seq1
comp10406_c0_seq1
comp10408_c0_seq1
comp10409_c0_seq1
comp10410_c0_seq1
comp10411_c0_seq1
comp10412_c0_seq1
comp10414_c0_seq1
comp10418_c0_seq1	K06843
comp10422_c0_seq1
comp10423_c0_seq1
comp10424_c0_seq1
comp10425_c0_seq1
comp10427_c0_seq1
comp10428_c0_seq1
comp10429_c0_seq1
comp10429_c0_seq2
comp10430_c0_seq1
comp10434_c0_seq1
comp10435_c0_seq1
comp10437_c0_seq1
comp10438_c0_seq1
comp10440_c0_seq1
comp10441_c0_seq1
comp10441_c0_seq2
comp10445_c0_seq1
comp10449_c0_seq1
comp10450_c0_seq1
comp10451_c0_seq1
comp10453_c0_seq1
comp10454_c0_seq1
comp10455_c0_seq1
comp10456_c0_seq1
comp10458_c0_seq1
comp10459_c0_seq1
comp10460_c0_seq1
comp10462_c0_seq1
comp10463_c0_seq1
comp10464_c0_seq1	K00232
comp10465_c0_seq1
comp10466_c0_seq1
comp10467_c0_seq1
comp10468_c0_seq1
comp10472_c0_seq1
comp10473_c0_seq1
comp10474_c0_seq1
comp10476_c0_seq1
comp10478_c0_seq1
comp10480_c0_seq1
comp10481_c0_seq1
comp10482_c0_seq1
comp10483_c0_seq1
comp10484_c0_seq1
comp10485_c0_seq1
comp10486_c0_seq1
comp10489_c0_seq1
comp10490_c0_seq1
comp10494_c0_seq1
comp10497_c0_seq1
comp10498_c0_seq1
comp10499_c0_seq1
comp10501_c0_seq1
comp10502_c0_seq1
comp10503_c0_seq1
comp10505_c0_seq1
comp10506_c0_seq1
comp10507_c0_seq1
comp10508_c0_seq1
comp10510_c0_seq1
comp10511_c0_seq1	K11373
comp10511_c1_seq1	K11373
comp10512_c0_seq1
comp10514_c0_seq1
comp10515_c0_seq1
comp10516_c0_seq1
comp10518_c0_seq1
comp10519_c0_seq1
comp10520_c0_seq1
comp10521_c0_seq1
comp10522_c0_seq1
comp10524_c0_seq1
comp10525_c0_seq1
comp10527_c0_seq1
comp10528_c0_seq1
comp10529_c0_seq1
comp10531_c0_seq1
comp10533_c0_seq1
comp10534_c0_seq1
comp10535_c0_seq1
comp10535_c0_seq2
comp10536_c0_seq1
comp10537_c0_seq1
comp10538_c0_seq1
comp10538_c0_seq2
comp10540_c0_seq1
comp10542_c0_seq1
comp10543_c0_seq1
comp10543_c0_seq2
comp10544_c0_seq1
comp10545_c0_seq1
comp10546_c0_seq1
comp10548_c0_seq1
comp10549_c0_seq1
comp10550_c0_seq1
comp10551_c0_seq1
comp10554_c0_seq1
comp10555_c0_seq1
comp10557_c0_seq1
comp10564_c0_seq1
comp10565_c0_seq1
comp10566_c0_seq1
comp10569_c0_seq1
comp10570_c0_seq1
comp10571_c0_seq1
comp10573_c0_seq1
comp10574_c0_seq1
comp10577_c0_seq1
comp10579_c0_seq1
comp10581_c0_seq1
comp10582_c0_seq1
comp10585_c0_seq1
comp10585_c0_seq2
comp10589_c0_seq1
comp10590_c0_seq1
comp10592_c0_seq1
comp10593_c0_seq1
comp10594_c0_seq1
comp10595_c0_seq1	K13356
comp10597_c0_seq1
comp10599_c0_seq1
comp10600_c0_seq1
comp10601_c0_seq1
comp10602_c0_seq1
comp10604_c0_seq1
comp10605_c0_seq1
comp10606_c0_seq1
comp10607_c0_seq1
comp10609_c0_seq1
comp10610_c0_seq1
comp10611_c0_seq1
comp10612_c0_seq1
comp10613_c0_seq1
comp10614_c0_seq1
comp10616_c0_seq1
comp10618_c0_seq1
comp10619_c0_seq1
comp10622_c0_seq1
comp10623_c0_seq1	K08606
comp10624_c0_seq1
comp10625_c0_seq1
comp10627_c0_seq1
comp10629_c0_seq1
comp10631_c0_seq1
comp10632_c0_seq1
comp10633_c0_seq1
comp10635_c0_seq1
comp10637_c0_seq1
comp10639_c0_seq1
comp10642_c0_seq1
comp10644_c0_seq1
comp10646_c0_seq1
comp10647_c0_seq1
comp10648_c0_seq1
comp10650_c0_seq1
comp10651_c0_seq1
comp10653_c0_seq1
comp10654_c0_seq1
comp10656_c0_seq1
comp10659_c0_seq1
comp10660_c0_seq1
comp10661_c0_seq1
comp10663_c0_seq1
comp10664_c0_seq1
comp10665_c0_seq1
comp10666_c0_seq1
comp10667_c0_seq1	K01870
comp10668_c0_seq1
comp10668_c0_seq2
comp10669_c0_seq1
comp10670_c0_seq1
comp10672_c0_seq1
comp10672_c0_seq2
comp10674_c0_seq1
comp10675_c0_seq1
comp10676_c0_seq1
comp10677_c0_seq1
comp10681_c0_seq1
comp10682_c0_seq1
comp10686_c0_seq1
comp10688_c0_seq1	K08471
comp10690_c0_seq1	K01206
comp10691_c0_seq1
comp10692_c0_seq1
comp10692_c0_seq2
comp10693_c0_seq1
comp10696_c0_seq1
comp10697_c0_seq1
comp10699_c0_seq1
comp10700_c0_seq1
comp10703_c0_seq1
comp10706_c0_seq1
comp10707_c0_seq1	K01099
comp10708_c0_seq1
comp10713_c0_seq1	K01836
comp10714_c0_seq1
comp10715_c0_seq1
comp10717_c0_seq1
comp10718_c0_seq1
comp10719_c0_seq1
comp10720_c0_seq1
comp10721_c0_seq1
comp10722_c0_seq1
comp10728_c0_seq1	K05048
comp10729_c0_seq1
comp10731_c0_seq1
comp10733_c0_seq1
comp10734_c0_seq1
comp10735_c0_seq1
comp10737_c0_seq1
comp10739_c0_seq1	K14410
comp10742_c0_seq1
comp10744_c0_seq1
comp10744_c0_seq2
comp10745_c0_seq1
comp10749_c0_seq1
comp10752_c0_seq1
comp10753_c0_seq1
comp10758_c0_seq1
comp10759_c0_seq1
comp10763_c0_seq1
comp10765_c0_seq1
comp10767_c0_seq1
comp10768_c0_seq1	K08057
comp10769_c0_seq1
comp10770_c0_seq1
comp10771_c0_seq1
comp10772_c0_seq1
comp10772_c0_seq2
comp10773_c0_seq1
comp10775_c0_seq1
comp10778_c0_seq1
comp10779_c0_seq1
comp10780_c0_seq1
comp10781_c0_seq1
comp10782_c0_seq1
comp10783_c0_seq1
comp10784_c0_seq1
comp10785_c0_seq1
comp10786_c0_seq1
comp10787_c0_seq1
comp10789_c0_seq1
comp10789_c0_seq2
comp10790_c0_seq1
comp10791_c0_seq1
comp10793_c0_seq1
comp10794_c0_seq1
comp10795_c0_seq1	K12301
comp10796_c0_seq1
comp10797_c0_seq1
comp10799_c0_seq1
comp10800_c0_seq1
comp10801_c0_seq1
comp10804_c0_seq1
comp10805_c0_seq1
comp10806_c0_seq1
comp10809_c0_seq1
comp10810_c0_seq1
comp10811_c0_seq1
comp10814_c0_seq1
comp10816_c0_seq1	K00857
comp10821_c0_seq1
comp10825_c0_seq1	K18932
comp10826_c0_seq1	K17822
comp10826_c1_seq1
comp10827_c0_seq1	K04536
comp10828_c0_seq1
comp10829_c0_seq1	K01869
comp10831_c0_seq1
comp10833_c0_seq1
comp10834_c0_seq1
comp10839_c0_seq1
comp10840_c0_seq1
comp10841_c0_seq1	K13126
comp10842_c0_seq1
comp10847_c0_seq1
comp10848_c0_seq1
comp10849_c0_seq1
comp10850_c0_seq1
comp10851_c0_seq1
comp10853_c0_seq1
comp10854_c0_seq1
comp10855_c0_seq1
comp10858_c0_seq1
comp10861_c0_seq1
comp10862_c0_seq1
comp10865_c0_seq1	K03264
comp10866_c0_seq1
comp10867_c0_seq1
comp10869_c0_seq1
comp10870_c0_seq1
comp10872_c0_seq1	K05665
comp10874_c0_seq1
comp10875_c0_seq1
comp10877_c0_seq1
comp10878_c0_seq1
comp10879_c0_seq1
comp10881_c0_seq1
comp10882_c0_seq1
comp10883_c0_seq1
comp10884_c0_seq1
comp10886_c0_seq1
comp10887_c0_seq1
comp10888_c0_seq1
comp10889_c0_seq1
comp10893_c0_seq1
comp10894_c0_seq1
comp10895_c0_seq1	K05916
comp10896_c0_seq1
comp10897_c0_seq1
comp10898_c0_seq1
comp10899_c0_seq1
comp10900_c0_seq1
comp10901_c0_seq1
comp10902_c0_seq1
comp10904_c0_seq1
comp10907_c0_seq1
comp10908_c0_seq1
comp10913_c0_seq1
comp10914_c0_seq1
comp10916_c0_seq1
comp10917_c0_seq1
comp10920_c0_seq1
comp10921_c0_seq1
comp10922_c0_seq1
comp10924_c0_seq1
comp10925_c0_seq1
comp10927_c0_seq1
comp10928_c0_seq1
comp10929_c0_seq1
comp10930_c0_seq1
comp10931_c0_seq1
comp10932_c0_seq1
comp10933_c0_seq1
comp10936_c0_seq1
comp10937_c0_seq1
comp10938_c0_seq1
comp10939_c0_seq1
comp10940_c0_seq1
comp10942_c0_seq1
comp10943_c0_seq1
comp10944_c0_seq1
comp10945_c0_seq1
comp10946_c0_seq1
comp10947_c0_seq1
comp10951_c0_seq1
comp10952_c0_seq1
comp10954_c0_seq1
comp10956_c0_seq1
comp10958_c0_seq1
comp10958_c0_seq2
comp10960_c0_seq1
comp10961_c0_seq1
comp10962_c0_seq1
comp10963_c0_seq1
comp10964_c0_seq1
comp10966_c0_seq1
comp10968_c0_seq1
comp10969_c0_seq1
comp10972_c0_seq1
comp10973_c0_seq1
comp10974_c0_seq1
comp10975_c0_seq1
comp10976_c0_seq1
comp10978_c0_seq1
comp10979_c0_seq1
comp10980_c0_seq1
comp10980_c0_seq2
comp10981_c0_seq1
comp10982_c0_seq1
comp10985_c0_seq1
comp10986_c0_seq1
comp10987_c0_seq1
comp10987_c1_seq1
comp10989_c0_seq1
comp10990_c0_seq1
comp10991_c0_seq1
comp10991_c0_seq2
comp10993_c0_seq1
comp10995_c0_seq1
comp10995_c0_seq2
comp11000_c0_seq1
comp11003_c0_seq1
comp11003_c0_seq2
comp11005_c0_seq1
comp11006_c0_seq1	K13800
comp11007_c0_seq1
comp11009_c0_seq1
comp11010_c0_seq1
comp11012_c0_seq1
comp11013_c0_seq1
comp11017_c0_seq1	K12827
comp11019_c0_seq1
comp11023_c0_seq1
comp11024_c0_seq1
comp11025_c0_seq1
comp11027_c0_seq1
comp11033_c0_seq1
comp11036_c0_seq1
comp11039_c0_seq1
comp11039_c0_seq2
comp11040_c0_seq1
comp11043_c0_seq1
comp11044_c0_seq1
comp11045_c0_seq1
comp11047_c0_seq1
comp11048_c0_seq1
comp11049_c0_seq1
comp11052_c0_seq1
comp11053_c0_seq1
comp11053_c0_seq2	K00323
comp11054_c0_seq1
comp11055_c0_seq1
comp11056_c0_seq1
comp11057_c0_seq1
comp11059_c0_seq1
comp11060_c0_seq1
comp11062_c0_seq1
comp11067_c0_seq1
comp11068_c0_seq1	K12854
comp11069_c0_seq1
comp11069_c0_seq2
comp11069_c0_seq3
comp11070_c0_seq1
comp11071_c0_seq1
comp11072_c0_seq1
comp11075_c0_seq1
comp11077_c0_seq1
comp11078_c0_seq1
comp11081_c0_seq1
comp11084_c0_seq1
comp11085_c0_seq1
comp11086_c0_seq1	K14753
comp11086_c1_seq1	K14753
comp11088_c0_seq1
comp11093_c0_seq1
comp11094_c0_seq1
comp11095_c0_seq1
comp11100_c0_seq1
comp11104_c0_seq1
comp11105_c0_seq1
comp11106_c0_seq1
comp11107_c0_seq1
comp11108_c0_seq1
comp11111_c0_seq1
comp11115_c0_seq1
comp11116_c0_seq1
comp11119_c0_seq1
comp11121_c0_seq1
comp11123_c0_seq1	K19362
comp11124_c0_seq1
comp11128_c0_seq1
comp11130_c0_seq1
comp11131_c0_seq1
comp11132_c0_seq1
comp11133_c0_seq1
comp11134_c0_seq1	K01368
comp11135_c0_seq1
comp11137_c0_seq1
comp11138_c0_seq1
comp11139_c0_seq1
comp11139_c0_seq2
comp11142_c0_seq1
comp11143_c0_seq1	K11826
comp11146_c0_seq1
comp11147_c0_seq1
comp11150_c0_seq1
comp11152_c0_seq1
comp11153_c0_seq1
comp11156_c0_seq1
comp11157_c0_seq1
comp11158_c0_seq1
comp11160_c0_seq1
comp11161_c0_seq1
comp11162_c0_seq1
comp11165_c0_seq1
comp11166_c0_seq1
comp11168_c0_seq1
comp11170_c0_seq1
comp11171_c0_seq1
comp11176_c0_seq1
comp11177_c0_seq1
comp11178_c0_seq1
comp11179_c0_seq1
comp11180_c0_seq1
comp11180_c0_seq2
comp11184_c0_seq1
comp11185_c0_seq1
comp11186_c0_seq1
comp11186_c0_seq2
comp11188_c0_seq1
comp11189_c0_seq1
comp11190_c0_seq1
comp11192_c0_seq1
comp11193_c0_seq1
comp11194_c0_seq1
comp11200_c0_seq1
comp11201_c0_seq1
comp11201_c0_seq2
comp11204_c0_seq1
comp11205_c0_seq1
comp11207_c0_seq1
comp11209_c0_seq1	K00002
comp11211_c0_seq1
comp11212_c0_seq1
comp11213_c0_seq1
comp11214_c0_seq1
comp11215_c0_seq1
comp11216_c0_seq1
comp11217_c0_seq1
comp11220_c0_seq1
comp11221_c0_seq1	K12398
comp11222_c0_seq1
comp11223_c0_seq1
comp11225_c0_seq1
comp11227_c0_seq1	K12197
comp11228_c0_seq1
comp11230_c0_seq1
comp11231_c0_seq1
comp11233_c0_seq1
comp11233_c0_seq2
comp11237_c0_seq1
comp11242_c0_seq1
comp11242_c0_seq2
comp11243_c0_seq1
comp11244_c0_seq1
comp11247_c0_seq1
comp11249_c0_seq1
comp11251_c0_seq1
comp11253_c0_seq1
comp11260_c0_seq1	K01126
comp11260_c0_seq2
comp11261_c0_seq1
comp11263_c0_seq1
comp11263_c0_seq2
comp11265_c0_seq1
comp11266_c0_seq1
comp11267_c0_seq1
comp11268_c0_seq1
comp11269_c0_seq1
comp11272_c0_seq1
comp11274_c0_seq1
comp11277_c0_seq1
comp11278_c0_seq1
comp11278_c0_seq2
comp11279_c0_seq1
comp11279_c1_seq1
comp11280_c0_seq1
comp11281_c0_seq1	K07874
comp11283_c0_seq1	K06636
comp11285_c0_seq1
comp11287_c0_seq1
comp11288_c0_seq1
comp11289_c0_seq1	K06174
comp11289_c1_seq1
comp11290_c0_seq1
comp11294_c0_seq1
comp11296_c0_seq1
comp11298_c0_seq1
comp11299_c0_seq1
comp11302_c0_seq1
comp11304_c0_seq1
comp11305_c0_seq1
comp11305_c0_seq2
comp11306_c0_seq1
comp11308_c0_seq1
comp11310_c0_seq1
comp11314_c0_seq1
comp11318_c0_seq1
comp11319_c0_seq1
comp11321_c0_seq1
comp11322_c0_seq1
comp11323_c0_seq1
comp11326_c0_seq1	K02894
comp11327_c0_seq1
comp11328_c0_seq1
comp11329_c0_seq1
comp11331_c0_seq1
comp11333_c0_seq1
comp11337_c0_seq1
comp11337_c0_seq2
comp11338_c0_seq1
comp11342_c0_seq1
comp11343_c0_seq1
comp11344_c0_seq1
comp11345_c0_seq1
comp11348_c0_seq1
comp11349_c0_seq1
comp11349_c0_seq2
comp11350_c0_seq1
comp11351_c0_seq1
comp11352_c0_seq1
comp11354_c0_seq1
comp11355_c0_seq1
comp11356_c0_seq1
comp11357_c0_seq1
comp11358_c0_seq1
comp11360_c0_seq1
comp11361_c0_seq1
comp11361_c0_seq2
comp11363_c0_seq1
comp11365_c0_seq1
comp11366_c0_seq1
comp11369_c0_seq1
comp11373_c0_seq1
comp11374_c0_seq1
comp11374_c0_seq2
comp11375_c0_seq1
comp11376_c0_seq1
comp11377_c0_seq1
comp11378_c0_seq1
comp11379_c0_seq1
comp11382_c0_seq1
comp11383_c0_seq1
comp11385_c0_seq1	K19525
comp11393_c0_seq1
comp11394_c0_seq1
comp11395_c0_seq1
comp11395_c1_seq1
comp11396_c0_seq1
comp11397_c0_seq1
comp11403_c0_seq1
comp11404_c0_seq1
comp11408_c0_seq1
comp11410_c0_seq1
comp11411_c0_seq1
comp11413_c0_seq1
comp11415_c0_seq1
comp11417_c0_seq1
comp11417_c1_seq1
comp11419_c0_seq1
comp11422_c0_seq1
comp11424_c0_seq1
comp11426_c1_seq1	K00559
comp11427_c0_seq1
comp11428_c0_seq1
comp11431_c0_seq1
comp11432_c0_seq1
comp11436_c0_seq1
comp11437_c0_seq1
comp11438_c0_seq1
comp11439_c0_seq1
comp11442_c0_seq1
comp11443_c0_seq1
comp11445_c0_seq1
comp11446_c0_seq1
comp11448_c0_seq1
comp11449_c0_seq1
comp11450_c0_seq1
comp11452_c0_seq1
comp11452_c1_seq1
comp11454_c0_seq1
comp11455_c0_seq1
comp11456_c0_seq1	K01253
comp11457_c0_seq1
comp11459_c0_seq1
comp11459_c0_seq2
comp11460_c0_seq1
comp11464_c0_seq1
comp11465_c0_seq1
comp11466_c0_seq1
comp11468_c0_seq1
comp11468_c0_seq2
comp11469_c0_seq1
comp11472_c0_seq1
comp11473_c0_seq1
comp11474_c0_seq1
comp11475_c0_seq1	K02183
comp11475_c1_seq1	K02183
comp11478_c0_seq1
comp11482_c0_seq1
comp11484_c0_seq1
comp11487_c0_seq1
comp11488_c0_seq1
comp11489_c0_seq1
comp11490_c0_seq1
comp11491_c0_seq1
comp11495_c0_seq1
comp11497_c0_seq1
comp11503_c0_seq1
comp11504_c0_seq1
comp11505_c0_seq1
comp11506_c0_seq1
comp11507_c0_seq1
comp11509_c0_seq1
comp11512_c0_seq1
comp11514_c0_seq1
comp11516_c0_seq1
comp11516_c0_seq2
comp11517_c0_seq1
comp11518_c0_seq1
comp11522_c0_seq1
comp11522_c1_seq1
comp11524_c0_seq1
comp11528_c0_seq1
comp11529_c0_seq1
comp11531_c0_seq1
comp11533_c0_seq1
comp11535_c0_seq1
comp11537_c0_seq1
comp11538_c0_seq1
comp11540_c0_seq1
comp11541_c0_seq1
comp11541_c1_seq1
comp11543_c0_seq1
comp11544_c0_seq1
comp11546_c0_seq1
comp11548_c0_seq1
comp11553_c0_seq1
comp11555_c0_seq1
comp11556_c0_seq1
comp11557_c0_seq1
comp11558_c0_seq1
comp11560_c0_seq1
comp11561_c0_seq1
comp11563_c0_seq1
comp11566_c0_seq1
comp11568_c0_seq1
comp11571_c0_seq1
comp11576_c0_seq1
comp11577_c0_seq1
comp11578_c0_seq1
comp11579_c0_seq1
comp11580_c0_seq1
comp11584_c0_seq1
comp11589_c0_seq1
comp11591_c0_seq1
comp11592_c0_seq1	K05312
comp11594_c0_seq1
comp11596_c0_seq1
comp11597_c0_seq1
comp11599_c0_seq1
comp11600_c0_seq1
comp11601_c0_seq1
comp11605_c0_seq1
comp11607_c0_seq1
comp11609_c0_seq1
comp11609_c0_seq2
comp11610_c0_seq1	K01366
comp11611_c0_seq1
comp11612_c0_seq1
comp11614_c0_seq1
comp11618_c0_seq1	K01184
comp11618_c0_seq2	K01184
comp11620_c0_seq1
comp11620_c0_seq2
comp11623_c0_seq1
comp11624_c0_seq1
comp11625_c0_seq1
comp11626_c0_seq1
comp11628_c0_seq1
comp11631_c0_seq1
comp11633_c0_seq1
comp11634_c0_seq1
comp11636_c0_seq1
comp11639_c0_seq1
comp11640_c0_seq1
comp11641_c0_seq1
comp11643_c0_seq1
comp11645_c0_seq1
comp11645_c0_seq2
comp11646_c0_seq1
comp11649_c0_seq1
comp11650_c0_seq1
comp11651_c0_seq1
comp11654_c0_seq1
comp11655_c0_seq1
comp11656_c0_seq1
comp11656_c0_seq2
comp11658_c0_seq1
comp11659_c0_seq1
comp11665_c0_seq1
comp11666_c0_seq1
comp11667_c0_seq1
comp11668_c0_seq1
comp11669_c0_seq1
comp11672_c0_seq1
comp11674_c0_seq1
comp11675_c0_seq1
comp11677_c0_seq1	K00665
comp11678_c0_seq1
comp11679_c0_seq1
comp11681_c0_seq1
comp11682_c0_seq1
comp11683_c0_seq1
comp11684_c0_seq1
comp11685_c0_seq1
comp11686_c0_seq1
comp11691_c0_seq1
comp11692_c0_seq1
comp11695_c0_seq1
comp11698_c0_seq1	K01369
comp11699_c0_seq1
comp11700_c0_seq1
comp11701_c0_seq1
comp11702_c0_seq1
comp11703_c0_seq1
comp11705_c0_seq1
comp11706_c0_seq1
comp11709_c0_seq1
comp11710_c0_seq1
comp11711_c0_seq1
comp11713_c0_seq1
comp11714_c0_seq1
comp11716_c0_seq1
comp11719_c0_seq1
comp11723_c0_seq1
comp11724_c0_seq1
comp11725_c0_seq1
comp11727_c0_seq1
comp11727_c1_seq1
comp11728_c0_seq1
comp11730_c0_seq1	K06171
comp11732_c0_seq1
comp11733_c0_seq1
comp11734_c0_seq1
comp11735_c0_seq1
comp11737_c0_seq1	K12177
comp11741_c0_seq1
comp11742_c0_seq1
comp11746_c0_seq1
comp11747_c0_seq1
comp11748_c0_seq1
comp11749_c0_seq1
comp11750_c0_seq1
comp11755_c0_seq1
comp11756_c0_seq1
comp11758_c0_seq1
comp11759_c0_seq1
comp11760_c0_seq1
comp11762_c0_seq1
comp11763_c0_seq1
comp11768_c0_seq1
comp11771_c0_seq1
comp11771_c0_seq2
comp11772_c0_seq1	K01802
comp11774_c0_seq1
comp11775_c0_seq1
comp11776_c0_seq1
comp11777_c0_seq1	K09497
comp11779_c0_seq1
comp11779_c0_seq2
comp11780_c0_seq1
comp11782_c0_seq1
comp11783_c0_seq1
comp11784_c0_seq1	K02183
comp11785_c0_seq1
comp11788_c0_seq1
comp11789_c0_seq1
comp11791_c0_seq1	K05864
comp11793_c0_seq1
comp11794_c0_seq1
comp11795_c0_seq1
comp11796_c0_seq1
comp11797_c0_seq1
comp11798_c0_seq1
comp11799_c0_seq1
comp11801_c0_seq1
comp11802_c0_seq1
comp11804_c0_seq1
comp11805_c0_seq1
comp11810_c0_seq1
comp11812_c0_seq1
comp11813_c0_seq1
comp11814_c0_seq1
comp11816_c0_seq1
comp11818_c0_seq1
comp11819_c0_seq1
comp11820_c0_seq1
comp11821_c0_seq1
comp11822_c0_seq1
comp11823_c0_seq1
comp11826_c0_seq1	K02940
comp11829_c0_seq1
comp11833_c0_seq1
comp11834_c0_seq1
comp11836_c0_seq1
comp11837_c0_seq1
comp11838_c0_seq1	K08052
comp11840_c0_seq1
comp11841_c0_seq1
comp11842_c0_seq1
comp11844_c0_seq1
comp11845_c0_seq1
comp11848_c0_seq1
comp11849_c0_seq1
comp11850_c0_seq1
comp11851_c0_seq1
comp11852_c0_seq1
comp11854_c0_seq1
comp11855_c0_seq1
comp11856_c0_seq1
comp11857_c0_seq1
comp11858_c0_seq1
comp11860_c0_seq1
comp11861_c0_seq1
comp11863_c0_seq1
comp11865_c0_seq1
comp11868_c0_seq1
comp11873_c0_seq1
comp11875_c0_seq1
comp11876_c0_seq1
comp11877_c0_seq1
comp11879_c0_seq1
comp11883_c0_seq1
comp11887_c0_seq1
comp11888_c0_seq1
comp11890_c0_seq1
comp11891_c0_seq1
comp11892_c0_seq1
comp11894_c0_seq1
comp11894_c0_seq2
comp11895_c0_seq1
comp11897_c0_seq1
comp11899_c0_seq1
comp11900_c0_seq1
comp11903_c0_seq1
comp11904_c0_seq1
comp11907_c0_seq1
comp11907_c0_seq2
comp11908_c0_seq1
comp11909_c0_seq1
comp11913_c0_seq1
comp11914_c0_seq1
comp11917_c0_seq1
comp11918_c0_seq1
comp11920_c0_seq1
comp11923_c0_seq1
comp11931_c0_seq1
comp11932_c0_seq1
comp11933_c0_seq1
comp11934_c0_seq1
comp11934_c0_seq2
comp11935_c0_seq1
comp11937_c0_seq1	K00508
comp11938_c0_seq1
comp11943_c0_seq1
comp11944_c0_seq1
comp11946_c0_seq1
comp11947_c0_seq1
comp11948_c0_seq1
comp11950_c0_seq1
comp11951_c0_seq1
comp11956_c0_seq1
comp11957_c0_seq1
comp11964_c0_seq1
comp11968_c0_seq1
comp11970_c0_seq1
comp11971_c0_seq1
comp11973_c0_seq1
comp11974_c0_seq1
comp11976_c0_seq1	K00207
comp11979_c0_seq1
comp11980_c0_seq1
comp11981_c0_seq1
comp11982_c0_seq1
comp11983_c0_seq1
comp11983_c1_seq1
comp11984_c0_seq1	K04371
comp11985_c0_seq1
comp11987_c0_seq1	K09228
comp11989_c0_seq1
comp11994_c0_seq1
comp11996_c0_seq1
comp11997_c0_seq1
comp11998_c0_seq1
comp11999_c0_seq1
comp12000_c0_seq1
comp12001_c0_seq1
comp12002_c0_seq1	K11374
comp12004_c0_seq1	K14397
comp12005_c0_seq1
comp12007_c0_seq1
comp12008_c0_seq1
comp12010_c0_seq1
comp12012_c0_seq1	K11835
comp12013_c0_seq1
comp12016_c0_seq1
comp12018_c0_seq1
comp12019_c0_seq1
comp12021_c0_seq1
comp12022_c0_seq1	K05643
comp12023_c0_seq1
comp12025_c0_seq1
comp12026_c0_seq1	K15306
comp12028_c0_seq1
comp12029_c0_seq1
comp12030_c0_seq1
comp12034_c0_seq1
comp12037_c0_seq1	K02941
comp12042_c0_seq1
comp12046_c0_seq1
comp12047_c0_seq1
comp12048_c0_seq1
comp12049_c0_seq1
comp12050_c0_seq1
comp12052_c0_seq1
comp12054_c0_seq1
comp12055_c0_seq1
comp12056_c0_seq1
comp12057_c0_seq1
comp12060_c0_seq1
comp12068_c0_seq1
comp12069_c0_seq1
comp12073_c0_seq1
comp12074_c0_seq1
comp12075_c0_seq1
comp12077_c0_seq1
comp12079_c0_seq1
comp12080_c0_seq1
comp12081_c0_seq1
comp12084_c0_seq1
comp12084_c0_seq2
comp12085_c0_seq1
comp12087_c0_seq1
comp12090_c0_seq1
comp12095_c0_seq1
comp12096_c0_seq1
comp12099_c0_seq1
comp12101_c0_seq1	K01229
comp12103_c0_seq1
comp12104_c0_seq1
comp12107_c0_seq1
comp12108_c0_seq1
comp12109_c0_seq1	K11158
comp12110_c0_seq1
comp12113_c0_seq1
comp12114_c0_seq1
comp12116_c0_seq1
comp12117_c0_seq1
comp12118_c0_seq1
comp12119_c0_seq1
comp12120_c0_seq1
comp12124_c0_seq1
comp12124_c1_seq1
comp12125_c0_seq1	K16747
comp12125_c0_seq2	K16747
comp12126_c0_seq1
comp12127_c0_seq1	K01408
comp12132_c0_seq1
comp12135_c0_seq1
comp12136_c0_seq1
comp12140_c0_seq1
comp12141_c0_seq1
comp12144_c0_seq1
comp12145_c0_seq1
comp12147_c0_seq1
comp12149_c0_seq1
comp12150_c0_seq1
comp12152_c0_seq1
comp12153_c0_seq1
comp12155_c0_seq1
comp12157_c0_seq1
comp12159_c0_seq1
comp12160_c0_seq1
comp12162_c0_seq1
comp12168_c0_seq1
comp12169_c0_seq1
comp12171_c0_seq1
comp12173_c0_seq1
comp12174_c0_seq1
comp12175_c0_seq1
comp12176_c0_seq1
comp12177_c0_seq1
comp12178_c0_seq1
comp12181_c0_seq1
comp12186_c0_seq1
comp12189_c0_seq1	K01580
comp12190_c0_seq1
comp12192_c0_seq1
comp12193_c0_seq1
comp12194_c0_seq1
comp12196_c0_seq1
comp12199_c0_seq1
comp12201_c0_seq1
comp12203_c0_seq1
comp12207_c0_seq1
comp12208_c0_seq1
comp12209_c0_seq1
comp12213_c0_seq1
comp12214_c0_seq1
comp12215_c0_seq1
comp12216_c0_seq1
comp12217_c0_seq1
comp12219_c0_seq1
comp12220_c0_seq1
comp12222_c0_seq1
comp12223_c0_seq1
comp12224_c0_seq1	K00327
comp12225_c0_seq1
comp12226_c0_seq1
comp12231_c0_seq1
comp12233_c0_seq1
comp12233_c0_seq2
comp12236_c0_seq1
comp12237_c0_seq1
comp12238_c0_seq1
comp12239_c0_seq1
comp12241_c0_seq1	K01306
comp12243_c0_seq1
comp12248_c0_seq1
comp12251_c0_seq1
comp12252_c0_seq1
comp12254_c0_seq1
comp12254_c0_seq2
comp12255_c0_seq1
comp12259_c0_seq1
comp12260_c0_seq1
comp12264_c0_seq1
comp12265_c0_seq1
comp12266_c0_seq1
comp12267_c0_seq1
comp12268_c0_seq1
comp12271_c0_seq1	K02995
comp12274_c0_seq1
comp12276_c0_seq1
comp12277_c0_seq1
comp12281_c0_seq1
comp12282_c0_seq1
comp12283_c0_seq1	K12307
comp12284_c0_seq1
comp12285_c0_seq1
comp12287_c0_seq1	K12298
comp12292_c0_seq1
comp12294_c0_seq1
comp12295_c0_seq1
comp12296_c0_seq1
comp12297_c0_seq1
comp12298_c0_seq1
comp12299_c0_seq1
comp12300_c0_seq1
comp12308_c0_seq1
comp12310_c0_seq1
comp12311_c0_seq1	K06027
comp12313_c0_seq1
comp12321_c0_seq1
comp12323_c0_seq1
comp12324_c0_seq1
comp12325_c0_seq1	K13076
comp12327_c0_seq1
comp12328_c0_seq1
comp12331_c0_seq1
comp12332_c0_seq1
comp12334_c0_seq1
comp12336_c0_seq1
comp12338_c0_seq1
comp12339_c0_seq1
comp12342_c0_seq1
comp12343_c0_seq1
comp12345_c0_seq1
comp12347_c0_seq1
comp12348_c0_seq1	K03097
comp12349_c0_seq1
comp12351_c0_seq1
comp12354_c0_seq1
comp12356_c0_seq1
comp12357_c0_seq1
comp12359_c0_seq1
comp12360_c0_seq1
comp12361_c0_seq1
comp12363_c0_seq1
comp12365_c0_seq1
comp12366_c0_seq1
comp12367_c0_seq1
comp12369_c0_seq1
comp12371_c0_seq1
comp12374_c0_seq1	K08803
comp12375_c0_seq1
comp12377_c0_seq1
comp12378_c0_seq1	K00939
comp12379_c0_seq1
comp12380_c0_seq1	K02978
comp12380_c1_seq1
comp12381_c0_seq1
comp12382_c0_seq1
comp12389_c0_seq1
comp12390_c0_seq1
comp12391_c0_seq1
comp12392_c0_seq1
comp12396_c0_seq1
comp12398_c0_seq1
comp12399_c0_seq1
comp12400_c0_seq1
comp12401_c0_seq1
comp12402_c0_seq1
comp12403_c0_seq1
comp12405_c0_seq1
comp12407_c0_seq1
comp12409_c0_seq1
comp12414_c0_seq1
comp12415_c0_seq1
comp12416_c0_seq1
comp12417_c0_seq1
comp12419_c0_seq1
comp12421_c0_seq1
comp12422_c0_seq1
comp12424_c0_seq1
comp12425_c0_seq1
comp12426_c0_seq1
comp12427_c0_seq1
comp12429_c0_seq1
comp12430_c0_seq1	K14815
comp12432_c0_seq1
comp12433_c0_seq1
comp12439_c0_seq1
comp12440_c0_seq1
comp12442_c0_seq1
comp12443_c0_seq1
comp12444_c0_seq1	K09490
comp12450_c0_seq1
comp12452_c0_seq1
comp12456_c0_seq1
comp12458_c0_seq1	K00939
comp12463_c0_seq1	K19476
comp12465_c0_seq1
comp12468_c0_seq1
comp12470_c0_seq1
comp12471_c0_seq1
comp12471_c0_seq2
comp12472_c0_seq1
comp12475_c0_seq1	K00030
comp12480_c0_seq1	K12618
comp12481_c0_seq1
comp12482_c0_seq1
comp12484_c0_seq1
comp12485_c0_seq1
comp12486_c0_seq1
comp12488_c0_seq1	K07748
comp12492_c0_seq1
comp12493_c0_seq1
comp12494_c0_seq1
comp12496_c0_seq1
comp12497_c1_seq1
comp12498_c0_seq1
comp12499_c0_seq1
comp12503_c0_seq1
comp12504_c0_seq1
comp12507_c0_seq1
comp12508_c0_seq1
comp12510_c0_seq1
comp12512_c0_seq1
comp12513_c0_seq1
comp12514_c0_seq1
comp12515_c0_seq1
comp12516_c0_seq1
comp12517_c0_seq1
comp12519_c0_seq1
comp12521_c0_seq1
comp12530_c0_seq1
comp12534_c0_seq1
comp12534_c0_seq2
comp12538_c0_seq1
comp12539_c0_seq1
comp12541_c0_seq1
comp12542_c0_seq1
comp12546_c0_seq1
comp12547_c0_seq1
comp12550_c0_seq1
comp12551_c0_seq1
comp12553_c0_seq1
comp12557_c0_seq1
comp12559_c0_seq1
comp12560_c0_seq1
comp12563_c0_seq1
comp12565_c0_seq1	K00922
comp12566_c0_seq1
comp12570_c0_seq1
comp12571_c0_seq1
comp12572_c0_seq1
comp12573_c0_seq1
comp12575_c0_seq1	K12877
comp12577_c0_seq1
comp12579_c0_seq1
comp12580_c0_seq1
comp12582_c0_seq1
comp12583_c0_seq1
comp12584_c0_seq1
comp12586_c0_seq1	K12316
comp12589_c0_seq1
comp12591_c0_seq1
comp12594_c0_seq1
comp12596_c0_seq1
comp12599_c0_seq1
comp12604_c0_seq1
comp12605_c0_seq1
comp12606_c0_seq1
comp12607_c0_seq1
comp12611_c0_seq1
comp12612_c0_seq1
comp12613_c0_seq1
comp12616_c0_seq1
comp12620_c0_seq1
comp12621_c0_seq1
comp12622_c0_seq1
comp12627_c0_seq1
comp12629_c0_seq1
comp12630_c0_seq1
comp12631_c0_seq1
comp12633_c0_seq1
comp12635_c0_seq1
comp12636_c0_seq1
comp12637_c0_seq1
comp12637_c0_seq2
comp12639_c0_seq1
comp12642_c0_seq1
comp12644_c0_seq1
comp12644_c0_seq2
comp12647_c0_seq1
comp12648_c0_seq1
comp12649_c0_seq1
comp12650_c0_seq1
comp12651_c0_seq1
comp12654_c0_seq1
comp12656_c0_seq1
comp12658_c0_seq1
comp12663_c0_seq1
comp12664_c0_seq1	K00820
comp12668_c0_seq1
comp12676_c0_seq1
comp12677_c0_seq1
comp12682_c0_seq1
comp12684_c0_seq1
comp12688_c0_seq1
comp12691_c0_seq1
comp12692_c0_seq1
comp12693_c0_seq1
comp12694_c0_seq1	K10575
comp12695_c0_seq1	K19404
comp12698_c0_seq1
comp12699_c0_seq1
comp12701_c0_seq1
comp12705_c0_seq1
comp12706_c0_seq1
comp12706_c0_seq2
comp12708_c0_seq1
comp12709_c0_seq1
comp12710_c0_seq1
comp12711_c0_seq1
comp12714_c0_seq1
comp12715_c0_seq1
comp12718_c0_seq1	K01046
comp12719_c0_seq1
comp12720_c0_seq1
comp12722_c0_seq1
comp12723_c0_seq1
comp12726_c0_seq1
comp12731_c0_seq1
comp12732_c0_seq1
comp12734_c0_seq1
comp12736_c0_seq1
comp12739_c0_seq1
comp12740_c0_seq1
comp12742_c0_seq1
comp12744_c0_seq1
comp12746_c0_seq1
comp12747_c0_seq1
comp12748_c0_seq1
comp12750_c0_seq1
comp12751_c0_seq1
comp12754_c0_seq1
comp12757_c0_seq1
comp12758_c0_seq1
comp12759_c0_seq1
comp12760_c0_seq1	K02960
comp12764_c0_seq1
comp12767_c0_seq1
comp12772_c0_seq1
comp12773_c0_seq1
comp12774_c0_seq1
comp12775_c0_seq1
comp12781_c0_seq1
comp12782_c0_seq1
comp12783_c0_seq1
comp12794_c0_seq1
comp12795_c0_seq1
comp12796_c0_seq1
comp12799_c0_seq1
comp12800_c0_seq1
comp12802_c0_seq1
comp12810_c0_seq1
comp12810_c0_seq2
comp12811_c0_seq1
comp12813_c0_seq1
comp12815_c0_seq1
comp12819_c0_seq1
comp12823_c0_seq1
comp12833_c0_seq1
comp12835_c0_seq1
comp12836_c0_seq1
comp12837_c0_seq1
comp12838_c0_seq1
comp12839_c0_seq1
comp12842_c0_seq1
comp12843_c0_seq1
comp12850_c0_seq1
comp12850_c0_seq2
comp12851_c0_seq1
comp12854_c0_seq1
comp12855_c0_seq1
comp12856_c0_seq1
comp12858_c0_seq1
comp12859_c0_seq1
comp12860_c0_seq1
comp12861_c0_seq1
comp12866_c0_seq1	K04739
comp12872_c0_seq1
comp12874_c0_seq1
comp12877_c0_seq1	K15890
comp12879_c0_seq1
comp12880_c0_seq1
comp12881_c0_seq1
comp12882_c0_seq1	K14951
comp12883_c0_seq1
comp12884_c0_seq1
comp12885_c0_seq1
comp12886_c0_seq1	K00232
comp12889_c0_seq1
comp12892_c0_seq1
comp12893_c0_seq1
comp12893_c0_seq2
comp12897_c0_seq1
comp12901_c0_seq1
comp12905_c0_seq1
comp12906_c0_seq1
comp12909_c0_seq1
comp12910_c0_seq1
comp12912_c0_seq1
comp12913_c0_seq1
comp12915_c0_seq1
comp12916_c0_seq1
comp12917_c0_seq1
comp12918_c0_seq1
comp12921_c0_seq1
comp12925_c0_seq1
comp12926_c0_seq1
comp12928_c0_seq1
comp12929_c0_seq1
comp12931_c0_seq1
comp12935_c0_seq1
comp12937_c0_seq1
comp12938_c0_seq1
comp12938_c0_seq2
comp12940_c0_seq1
comp12943_c0_seq1
comp12950_c0_seq1
comp12952_c0_seq1	K13091
comp12955_c0_seq1
comp12959_c0_seq1
comp12960_c0_seq1
comp12961_c0_seq1
comp12962_c0_seq1
comp12968_c0_seq1
comp12971_c0_seq1
comp12975_c0_seq1
comp12977_c0_seq1
comp12979_c0_seq1
comp12980_c0_seq1
comp12982_c0_seq1
comp12984_c0_seq1
comp12987_c0_seq1	K08471
comp12989_c0_seq1
comp12990_c0_seq1
comp12991_c0_seq1
comp12992_c0_seq1
comp12993_c0_seq1
comp12998_c0_seq1	K13524
comp13000_c0_seq1
comp13002_c0_seq1
comp13005_c0_seq1
comp13009_c0_seq1
comp13010_c0_seq1
comp13010_c0_seq2
comp13015_c0_seq1
comp13017_c0_seq1
comp13019_c0_seq1
comp13028_c0_seq1
comp13029_c0_seq1
comp13030_c0_seq1
comp13031_c0_seq1
comp13033_c0_seq1
comp13035_c0_seq1
comp13038_c0_seq1
comp13043_c0_seq1
comp13044_c0_seq1
comp13047_c0_seq1
comp13050_c0_seq1
comp13052_c0_seq1
comp13055_c0_seq1	K02958
comp13062_c0_seq1
comp13065_c0_seq1
comp13073_c0_seq1	K13100
comp13075_c0_seq1
comp13077_c0_seq1
comp13078_c0_seq1
comp13082_c0_seq1
comp13085_c0_seq1
comp13087_c0_seq1
comp13088_c0_seq1
comp13089_c0_seq1
comp13090_c0_seq1
comp13091_c0_seq1
comp13092_c0_seq1
comp13093_c0_seq1
comp13095_c0_seq1
comp13100_c0_seq1
comp13101_c0_seq1
comp13102_c0_seq1
comp13104_c0_seq1
comp13105_c0_seq1
comp13108_c0_seq1
comp13109_c0_seq1
comp13111_c0_seq1
comp13116_c0_seq1
comp13118_c0_seq1
comp13119_c0_seq1
comp13121_c0_seq1
comp13122_c0_seq1
comp13124_c0_seq1
comp13125_c0_seq1
comp13128_c0_seq1
comp13129_c0_seq1
comp13131_c0_seq1
comp13132_c0_seq1
comp13135_c0_seq1
comp13136_c0_seq1
comp13138_c0_seq1
comp13141_c0_seq1
comp13142_c0_seq1
comp13144_c0_seq1
comp13145_c0_seq1	K14410
comp13147_c0_seq1
comp13151_c0_seq1
comp13152_c0_seq1
comp13153_c0_seq1	K13348
comp13155_c0_seq1
comp13158_c0_seq1
comp13161_c0_seq1
comp13162_c0_seq1
comp13168_c0_seq1
comp13169_c0_seq1
comp13171_c0_seq1
comp13173_c0_seq1
comp13175_c0_seq1
comp13184_c0_seq1
comp13188_c0_seq1
comp13189_c0_seq1
comp13196_c0_seq1
comp13198_c0_seq1
comp13199_c0_seq1
comp13201_c0_seq1
comp13202_c0_seq1
comp13202_c0_seq2
comp13203_c0_seq1
comp13205_c0_seq1
comp13210_c0_seq1
comp13211_c0_seq1
comp13213_c0_seq1
comp13216_c0_seq1
comp13219_c0_seq1
comp13220_c0_seq1	K01027
comp13222_c0_seq1
comp13226_c0_seq1
comp13227_c0_seq1
comp13229_c0_seq1
comp13232_c0_seq1
comp13234_c0_seq1
comp13240_c0_seq1
comp13242_c0_seq1
comp13243_c0_seq1
comp13245_c0_seq1
comp13246_c0_seq1
comp13246_c0_seq2
comp13247_c0_seq1
comp13250_c0_seq1
comp13260_c0_seq1
comp13261_c0_seq1
comp13267_c0_seq1
comp13271_c0_seq1
comp13273_c0_seq1
comp13274_c0_seq1
comp13275_c0_seq1
comp13277_c0_seq1
comp13286_c0_seq1
comp13287_c0_seq1
comp13290_c0_seq1
comp13291_c0_seq1
comp13295_c0_seq1
comp13297_c0_seq1
comp13298_c0_seq1
comp13299_c0_seq1
comp13305_c0_seq1
comp13306_c0_seq1
comp13312_c0_seq1
comp13322_c0_seq1
comp13323_c0_seq1	K00757
comp13325_c0_seq1
comp13329_c0_seq1
comp13330_c0_seq1
comp13334_c0_seq1
comp13335_c0_seq1
comp13340_c0_seq1
comp13347_c0_seq1
comp13350_c0_seq1
comp13350_c0_seq2
comp13353_c0_seq1
comp13360_c0_seq1
comp13365_c0_seq1
comp13370_c0_seq1	K10408
comp13371_c0_seq1
comp13372_c0_seq1
comp13374_c0_seq1
comp13374_c0_seq2
comp13376_c0_seq1
comp13379_c0_seq1
comp13384_c0_seq1
comp13388_c0_seq1
comp13390_c0_seq1
comp13391_c0_seq1
comp13392_c0_seq1
comp13394_c0_seq1	K02925
comp13396_c0_seq1
comp13401_c0_seq1
comp13406_c0_seq1
comp13407_c0_seq1
comp13411_c0_seq1
comp13411_c0_seq2
comp13413_c0_seq1
comp13414_c0_seq1
comp13416_c0_seq1
comp13418_c0_seq1
comp13424_c0_seq1
comp13429_c0_seq1
comp13432_c0_seq1
comp13435_c0_seq1
comp13438_c0_seq1
comp13451_c0_seq1	K05330
comp13461_c0_seq1
comp13463_c0_seq1
comp13466_c0_seq1
comp13468_c0_seq1
comp13472_c0_seq1
comp13476_c0_seq1
comp13477_c0_seq1
comp13481_c0_seq1
comp13481_c0_seq2
comp13485_c0_seq1
comp13486_c0_seq1
comp13487_c0_seq1
comp13491_c0_seq1
comp13494_c0_seq1
comp13498_c0_seq1	K01196
comp13499_c0_seq1
comp13500_c0_seq1	K18665
comp13501_c0_seq1
comp13503_c0_seq1
comp13504_c0_seq1
comp13508_c0_seq1
comp13510_c0_seq1
comp13511_c0_seq1
comp13512_c0_seq1
comp13513_c0_seq1
comp13515_c0_seq1
comp13515_c0_seq2
comp13519_c0_seq1
comp13522_c0_seq1
comp13523_c0_seq1
comp13525_c0_seq1
comp13534_c0_seq1
comp13538_c0_seq1	K01875
comp13540_c0_seq1
comp13544_c0_seq1	K18624
comp13545_c0_seq1
comp13547_c0_seq1	K08293
comp13548_c0_seq1
comp13550_c0_seq1
comp13551_c0_seq1	K01874
comp13555_c0_seq1	K02953
comp13556_c0_seq1
comp13558_c0_seq1
comp13559_c0_seq1	K14621
comp13561_c0_seq1
comp13561_c0_seq2
comp13562_c0_seq1
comp13568_c0_seq1
comp13569_c0_seq1
comp13573_c0_seq1
comp13578_c0_seq1	K08794
comp13585_c0_seq1
comp13587_c0_seq1
comp13592_c0_seq1
comp13594_c0_seq1
comp13598_c0_seq1
comp13603_c0_seq1
comp13604_c0_seq1
comp13605_c0_seq1
comp13608_c0_seq1
comp13610_c0_seq1
comp13612_c0_seq1	K08486
comp13615_c0_seq1
comp13616_c0_seq1
comp13617_c0_seq1	K05202
comp13623_c0_seq1	K01900
comp13625_c0_seq1
comp13626_c0_seq1
comp13631_c0_seq1
comp13634_c0_seq1
comp13636_c0_seq1
comp13637_c0_seq1
comp13640_c0_seq1
comp13641_c0_seq1
comp13646_c0_seq1	K00665
comp13647_c0_seq1
comp13649_c0_seq1	K17263
comp13651_c0_seq1
comp13653_c0_seq1
comp13654_c0_seq1
comp13655_c0_seq1
comp13656_c0_seq1
comp13660_c0_seq1
comp13661_c0_seq1
comp13664_c0_seq1
comp13670_c0_seq1
comp13670_c0_seq2
comp13677_c0_seq1
comp13679_c0_seq1
comp13682_c0_seq1
comp13683_c0_seq1
comp13686_c0_seq1
comp13687_c0_seq1
comp13689_c0_seq1
comp13697_c0_seq1
comp13698_c0_seq1
comp13699_c0_seq1
comp13703_c0_seq1
comp13707_c0_seq1
comp13711_c0_seq1
comp13714_c0_seq1
comp13716_c0_seq1
comp13717_c0_seq1
comp13723_c0_seq1
comp13725_c0_seq1
comp13726_c0_seq1
comp13731_c0_seq1
comp13733_c0_seq1
comp13737_c0_seq1
comp13739_c0_seq1
comp13742_c0_seq1
comp13745_c0_seq1
comp13746_c0_seq1
comp13749_c0_seq1
comp13752_c0_seq1
comp13752_c0_seq2
comp13755_c0_seq1
comp13756_c0_seq1
comp13757_c0_seq1
comp13758_c0_seq1
comp13759_c0_seq1
comp13763_c0_seq1
comp13767_c0_seq1
comp13770_c0_seq1
comp13776_c0_seq1
comp13777_c0_seq1
comp13779_c0_seq1
comp13787_c0_seq1
comp13794_c0_seq1	K13907
comp13796_c0_seq1	K09488
comp13803_c0_seq1
comp13804_c0_seq1
comp13805_c0_seq1
comp13807_c0_seq1
comp13807_c0_seq2
comp13818_c0_seq1	K05724
comp13819_c0_seq1
comp13825_c0_seq1
comp13828_c0_seq1	K06027
comp13834_c0_seq1
comp13838_c0_seq1
comp13839_c0_seq1
comp13840_c0_seq1
comp13841_c0_seq1
comp13844_c0_seq1
comp13847_c0_seq1
comp13853_c0_seq1
comp13859_c0_seq1
comp13867_c0_seq1
comp13869_c0_seq1
comp13871_c0_seq1
comp13875_c0_seq1
comp13877_c0_seq1
comp13886_c0_seq1
comp13889_c0_seq1
comp13892_c0_seq1
comp13893_c0_seq1
comp13895_c0_seq1
comp13896_c0_seq1
comp13900_c0_seq1
comp13901_c0_seq1
comp13905_c0_seq1
comp13908_c0_seq1
comp13911_c0_seq1
comp13913_c0_seq1
comp13918_c0_seq1
comp13919_c0_seq1
comp13930_c0_seq1
comp13932_c0_seq1
comp13937_c0_seq1
comp13939_c0_seq1
comp13940_c0_seq1
comp13948_c0_seq1
comp13953_c0_seq1
comp13954_c0_seq1
comp13959_c0_seq1
comp13962_c0_seq1
comp13963_c0_seq1	K00787
comp13967_c0_seq1
comp13968_c0_seq1
comp13974_c0_seq1
comp13977_c0_seq1
comp13979_c0_seq1
comp13988_c0_seq1
comp13990_c0_seq1
comp13991_c0_seq1	K02736
comp13992_c0_seq1
comp13994_c0_seq1
comp14003_c0_seq1
comp14004_c0_seq1
comp14008_c0_seq1
comp14009_c0_seq1
comp14011_c0_seq1
comp14016_c0_seq1
comp14017_c0_seq1
comp14019_c0_seq1
comp14020_c0_seq1
comp14021_c0_seq1
comp14022_c0_seq1
comp14023_c0_seq1
comp14024_c0_seq1
comp14027_c0_seq1
comp14028_c0_seq1
comp14029_c0_seq1
comp14030_c0_seq1
comp14032_c0_seq1
comp14033_c0_seq1
comp14035_c0_seq1
comp14039_c0_seq1
comp14042_c0_seq1
comp14044_c0_seq1	K01229
comp14049_c0_seq1
comp14055_c0_seq1
comp14056_c0_seq1
comp14062_c0_seq1
comp14067_c0_seq1
comp14069_c0_seq1
comp14075_c0_seq1
comp14078_c0_seq1
comp14084_c0_seq1	K01874
comp14087_c0_seq1
comp14091_c0_seq1
comp14093_c0_seq1	K02936
comp14095_c0_seq1
comp14097_c0_seq1
comp14098_c0_seq1
comp14101_c0_seq1
comp14102_c0_seq1
comp14109_c0_seq1	K01672
comp14110_c0_seq1
comp14111_c0_seq1
comp14112_c0_seq1
comp14114_c0_seq1
comp14114_c0_seq2
comp14119_c0_seq1
comp14123_c0_seq1
comp14125_c0_seq1
comp14126_c0_seq1
comp14133_c0_seq1
comp14134_c0_seq1
comp14138_c0_seq1
comp14139_c0_seq1
comp14143_c0_seq1	K11527
comp14147_c0_seq1
comp14148_c0_seq1	K05941
comp14151_c0_seq1
comp14154_c0_seq1	K15050
comp14155_c0_seq1
comp14160_c0_seq1
comp14162_c0_seq1
comp14163_c0_seq1
comp14165_c0_seq1
comp14169_c0_seq1
comp14175_c0_seq1	K15122
comp14176_c0_seq1
comp14177_c0_seq1
comp14178_c0_seq1
comp14180_c0_seq1
comp14181_c0_seq1
comp14186_c0_seq1
comp14190_c0_seq1
comp14192_c0_seq1
comp14193_c0_seq1
comp14195_c0_seq1
comp14198_c0_seq1
comp14201_c0_seq1
comp14207_c0_seq1
comp14214_c0_seq1
comp14215_c0_seq1
comp14216_c0_seq1
comp14218_c0_seq1
comp14221_c0_seq1
comp14223_c0_seq1
comp14225_c0_seq1
comp14226_c0_seq1	K03032
comp14233_c0_seq1
comp14236_c0_seq1
comp14237_c0_seq1
comp14241_c0_seq1
comp14247_c0_seq1
comp14248_c0_seq1
comp14249_c0_seq1
comp14254_c0_seq1
comp14254_c0_seq2
comp14267_c0_seq1
comp14269_c0_seq1
comp14270_c0_seq1
comp14272_c0_seq1
comp14276_c0_seq1
comp14282_c0_seq1	K07203
comp14282_c0_seq2	K07203
comp14285_c0_seq1	K01229
comp14293_c0_seq1
comp14295_c0_seq1	K00135
comp14297_c0_seq1
comp14298_c0_seq1
comp14300_c0_seq1
comp14303_c0_seq1
comp14304_c0_seq1
comp14308_c0_seq1	K10365
comp14310_c0_seq1
comp14315_c0_seq1
comp14316_c0_seq1
comp14323_c0_seq1
comp14324_c0_seq1
comp14326_c0_seq1
comp14328_c0_seq1
comp14331_c0_seq1
comp14332_c0_seq1
comp14337_c0_seq1
comp14340_c0_seq1
comp14341_c0_seq1
comp14343_c0_seq1
comp14345_c0_seq1
comp14349_c0_seq1
comp14351_c0_seq1
comp14352_c0_seq1
comp14354_c0_seq1
comp14358_c0_seq1
comp14361_c0_seq1
comp14369_c0_seq1	K12823
comp14370_c0_seq1
comp14373_c0_seq1
comp14383_c0_seq1
comp14384_c0_seq1
comp14387_c0_seq1
comp14392_c0_seq1
comp14396_c0_seq1
comp14397_c0_seq1
comp14398_c0_seq1
comp14399_c0_seq1
comp14402_c0_seq1
comp14406_c0_seq1
comp14407_c0_seq1
comp14408_c0_seq1
comp14410_c0_seq1
comp14413_c0_seq1
comp14414_c0_seq1
comp14415_c0_seq1
comp14417_c0_seq1	K06942
comp14418_c0_seq1
comp14423_c0_seq1
comp14425_c0_seq1
comp14429_c0_seq1
comp14433_c0_seq1
comp14434_c0_seq1
comp14434_c0_seq2
comp14435_c0_seq1
comp14436_c0_seq1
comp14437_c0_seq1
comp14439_c0_seq1
comp14440_c0_seq1
comp14443_c0_seq1
comp14451_c0_seq1
comp14452_c0_seq1
comp14453_c0_seq1
comp14454_c0_seq1
comp14456_c0_seq1	K01431
comp14459_c0_seq1
comp14460_c0_seq1
comp14461_c0_seq1
comp14462_c0_seq1
comp14464_c0_seq1
comp14465_c0_seq1
comp14469_c0_seq1	K15503
comp14470_c0_seq1
comp14472_c0_seq1	K15297
comp14476_c0_seq1
comp14477_c0_seq1
comp14478_c0_seq1
comp14480_c0_seq1
comp14482_c0_seq1	K05293
comp14485_c0_seq1
comp14491_c0_seq1	K01869
comp14495_c0_seq1
comp14497_c0_seq1
comp14501_c0_seq1
comp14506_c0_seq1
comp14507_c0_seq1
comp14515_c0_seq1
comp14520_c0_seq1
comp14524_c0_seq1
comp14526_c0_seq1
comp14529_c0_seq1
comp14531_c0_seq1
comp14534_c0_seq1
comp14535_c0_seq1	K04382
comp14538_c0_seq1
comp14540_c0_seq1
comp14541_c0_seq1
comp14543_c0_seq1
comp14546_c0_seq1
comp14549_c0_seq1
comp14552_c0_seq1
comp14555_c0_seq1
comp14556_c0_seq1
comp14562_c0_seq1
comp14564_c0_seq1
comp14566_c0_seq1	K08900
comp14570_c0_seq1
comp14574_c0_seq1
comp14575_c0_seq1
comp14575_c0_seq2
comp14579_c0_seq1
comp14581_c0_seq1
comp14582_c0_seq1
comp14585_c0_seq1
comp14586_c0_seq1
comp14590_c0_seq1
comp14592_c0_seq1	K06271
comp14594_c0_seq1
comp14596_c0_seq1
comp14597_c0_seq1
comp14599_c0_seq1
comp14600_c0_seq1	K08790
comp14601_c0_seq1
comp14607_c0_seq1	K08494
comp14608_c0_seq1
comp14613_c0_seq1
comp14614_c0_seq1
comp14615_c0_seq1
comp14615_c0_seq2
comp14619_c0_seq1
comp14623_c0_seq1
comp14625_c0_seq1
comp14634_c0_seq1
comp14635_c0_seq1
comp14638_c0_seq1
comp14643_c0_seq1
comp14648_c0_seq1
comp14652_c0_seq1
comp14657_c0_seq1
comp14659_c0_seq1
comp14663_c0_seq1
comp14664_c0_seq1
comp14666_c0_seq1
comp14667_c0_seq1	K03900
comp14667_c1_seq1	K03900
comp14671_c0_seq1
comp14675_c0_seq1
comp14685_c0_seq1
comp14686_c0_seq1
comp14687_c0_seq1
comp14689_c0_seq1	K06972
comp14696_c0_seq1
comp14700_c0_seq1
comp14701_c0_seq1
comp14704_c0_seq1
comp14705_c0_seq1
comp14712_c0_seq1
comp14713_c0_seq1
comp14714_c0_seq1
comp14716_c0_seq1
comp14717_c0_seq1
comp14723_c0_seq1
comp14724_c0_seq1
comp14731_c0_seq1
comp14733_c0_seq1
comp14735_c0_seq1
comp14736_c0_seq1
comp14737_c0_seq1
comp14737_c0_seq2
comp14738_c0_seq1
comp14740_c0_seq1
comp14741_c0_seq1
comp14742_c0_seq1
comp14743_c0_seq1
comp14744_c0_seq1
comp14745_c0_seq1
comp14746_c0_seq1
comp14748_c0_seq1
comp14749_c0_seq1
comp14750_c0_seq1
comp14753_c0_seq1
comp14754_c0_seq1
comp14755_c0_seq1
comp14756_c0_seq1
comp14758_c0_seq1
comp14759_c0_seq1
comp14760_c0_seq1
comp14761_c0_seq1
comp14763_c0_seq1
comp14765_c0_seq1
comp14766_c0_seq1
comp14768_c0_seq1
comp14770_c0_seq1
comp14771_c0_seq1
comp14772_c0_seq1
comp14773_c0_seq1
comp14775_c0_seq1
comp14777_c0_seq1
comp14778_c0_seq1
comp14781_c0_seq1
comp14782_c0_seq1
comp14783_c0_seq1
comp14784_c0_seq1
comp14785_c0_seq1	K00787
comp14786_c0_seq1
comp14787_c0_seq1
comp14788_c0_seq1
comp14789_c0_seq1
comp14790_c0_seq1
comp14792_c0_seq1
comp14794_c0_seq1
comp14795_c0_seq1
comp14800_c0_seq1
comp14802_c0_seq1
comp14802_c0_seq2
comp14803_c0_seq1
comp14804_c0_seq1
comp14806_c0_seq1
comp14808_c0_seq1
comp14809_c0_seq1
comp14810_c0_seq1
comp14811_c0_seq1
comp14812_c0_seq1
comp14813_c0_seq1
comp14816_c0_seq1
comp14817_c0_seq1	K18162
comp14818_c0_seq1
comp14821_c0_seq1
comp14822_c0_seq1
comp14823_c0_seq1
comp14824_c0_seq1
comp14826_c0_seq1
comp14827_c0_seq1
comp14829_c0_seq1
comp14831_c0_seq1
comp14835_c0_seq1	K18422
comp14839_c0_seq1
comp14841_c0_seq1
comp14843_c0_seq1
comp14845_c0_seq1
comp14846_c0_seq1
comp14847_c0_seq1
comp14848_c0_seq1
comp14849_c0_seq1
comp14851_c0_seq1
comp14854_c0_seq1
comp14855_c0_seq1
comp14856_c0_seq1
comp14858_c0_seq1
comp14859_c0_seq1
comp14860_c0_seq1
comp14860_c0_seq2
comp14861_c0_seq1
comp14862_c0_seq1
comp14866_c0_seq1
comp14867_c0_seq1
comp14869_c0_seq1
comp14871_c0_seq1	K00736
comp14872_c0_seq1
comp14873_c0_seq1
comp14874_c0_seq1	K08660
comp14878_c0_seq1
comp14879_c0_seq1
comp14880_c0_seq1
comp14882_c0_seq1
comp14883_c0_seq1
comp14885_c0_seq1
comp14887_c0_seq1
comp14888_c0_seq1	K05894
comp14889_c0_seq1
comp14890_c0_seq1	K12614
comp14891_c0_seq1
comp14893_c0_seq1
comp14894_c0_seq1
comp14895_c0_seq1
comp14896_c0_seq1
comp14897_c0_seq1
comp14898_c0_seq1
comp14899_c0_seq1
comp14901_c0_seq1	K05289
comp14902_c0_seq1
comp14903_c0_seq1
comp14906_c0_seq1
comp14907_c0_seq1
comp14908_c0_seq1
comp14909_c0_seq1
comp14911_c0_seq1	K18172
comp14913_c0_seq1
comp14914_c0_seq1
comp14916_c0_seq1
comp14919_c0_seq1
comp14920_c0_seq1
comp14922_c0_seq1
comp14923_c0_seq1
comp14924_c0_seq1	K04255
comp14925_c0_seq1
comp14926_c0_seq1	K03263
comp14927_c0_seq1
comp14930_c0_seq1
comp14932_c0_seq1
comp14932_c0_seq2
comp14934_c0_seq1
comp14935_c0_seq1
comp14938_c0_seq1
comp14940_c1_seq1
comp14943_c0_seq1
comp14943_c0_seq2
comp14944_c0_seq1
comp14946_c0_seq1
comp14947_c0_seq1
comp14948_c0_seq1
comp14950_c0_seq1
comp14951_c0_seq1
comp14952_c0_seq1
comp14953_c0_seq1
comp14955_c0_seq1	K01262
comp14956_c0_seq1
comp14958_c0_seq1
comp14960_c0_seq1	K14649
comp14961_c0_seq1
comp14961_c0_seq2
comp14962_c0_seq1
comp14964_c0_seq1
comp14965_c0_seq1
comp14967_c0_seq1
comp14968_c0_seq1
comp14969_c0_seq1
comp14970_c0_seq1
comp14971_c0_seq1
comp14972_c0_seq1	K12586
comp14973_c0_seq1
comp14974_c0_seq1
comp14976_c0_seq1
comp14978_c0_seq1	K16185
comp14979_c0_seq1
comp14981_c0_seq1
comp14984_c0_seq1
comp14986_c0_seq1
comp14987_c0_seq1
comp14988_c0_seq1
comp14990_c0_seq1
comp14991_c0_seq1
comp14992_c0_seq1	K01052
comp14993_c0_seq1
comp14993_c0_seq2
comp14995_c0_seq1	K06027
comp14996_c0_seq1	K12397
comp14997_c0_seq1
comp14998_c0_seq1
comp14999_c0_seq1
comp15003_c0_seq1
comp15004_c0_seq1
comp15005_c0_seq1
comp15006_c0_seq1
comp15007_c0_seq1
comp15008_c0_seq1
comp15010_c0_seq1	K00803
comp15011_c0_seq1
comp15012_c0_seq1
comp15013_c0_seq1
comp15014_c0_seq1	K13763
comp15016_c0_seq1
comp15017_c0_seq1
comp15018_c0_seq1
comp15019_c0_seq1
comp15024_c0_seq1	K06174
comp15025_c0_seq1
comp15026_c0_seq1
comp15027_c0_seq1
comp15027_c0_seq2
comp15028_c0_seq1
comp15030_c0_seq1
comp15031_c0_seq1
comp15032_c0_seq1
comp15034_c0_seq1
comp15035_c0_seq1
comp15039_c0_seq1
comp15041_c0_seq1
comp15042_c0_seq1
comp15043_c0_seq1
comp15044_c0_seq1
comp15045_c0_seq1
comp15046_c0_seq1
comp15049_c0_seq1
comp15050_c0_seq1
comp15051_c0_seq1
comp15052_c0_seq1
comp15054_c0_seq1	K11438
comp15055_c0_seq1
comp15056_c0_seq1
comp15057_c0_seq1
comp15059_c0_seq1
comp15060_c0_seq1
comp15061_c0_seq1
comp15063_c0_seq1
comp15064_c0_seq1	K18156
comp15066_c0_seq1
comp15070_c0_seq1
comp15074_c0_seq1
comp15075_c0_seq1
comp15076_c0_seq1
comp15078_c0_seq1
comp15081_c0_seq1
comp15082_c0_seq1
comp15085_c0_seq1
comp15086_c0_seq1
comp15088_c0_seq1
comp15089_c0_seq1
comp15090_c0_seq1
comp15093_c0_seq1
comp15094_c0_seq1	K01537
comp15095_c0_seq1
comp15096_c0_seq1
comp15097_c0_seq1
comp15098_c0_seq1
comp15099_c0_seq1
comp15100_c0_seq1
comp15101_c0_seq1	K03004
comp15102_c0_seq1
comp15104_c0_seq1
comp15105_c0_seq1
comp15106_c0_seq1
comp15107_c0_seq1
comp15108_c0_seq1
comp15111_c0_seq1
comp15112_c0_seq1
comp15113_c0_seq1
comp15114_c0_seq1
comp15115_c0_seq1
comp15118_c0_seq1
comp15119_c0_seq1
comp15121_c0_seq1
comp15122_c0_seq1
comp15124_c0_seq1
comp15125_c0_seq1	K11161
comp15126_c0_seq1
comp15129_c0_seq1
comp15131_c0_seq1
comp15133_c0_seq1
comp15134_c0_seq1
comp15135_c0_seq1
comp15136_c0_seq1	K08051
comp15137_c0_seq1
comp15139_c0_seq1
comp15140_c0_seq1
comp15141_c0_seq1	K15102
comp15144_c0_seq1
comp15145_c0_seq1
comp15148_c0_seq1
comp15149_c0_seq1
comp15151_c0_seq1
comp15153_c0_seq1
comp15154_c0_seq1
comp15156_c0_seq1
comp15159_c0_seq1
comp15160_c0_seq1
comp15161_c0_seq1
comp15164_c0_seq1
comp15165_c0_seq1
comp15166_c0_seq1
comp15168_c0_seq1
comp15170_c0_seq1
comp15171_c0_seq1	K08712
comp15174_c0_seq1
comp15175_c0_seq1
comp15176_c0_seq1
comp15177_c0_seq1	K14525
comp15181_c0_seq1
comp15182_c0_seq1
comp15185_c0_seq1
comp15186_c0_seq1
comp15187_c0_seq1	K01490
comp15189_c0_seq1
comp15190_c0_seq1
comp15191_c0_seq1
comp15192_c0_seq1
comp15193_c0_seq1
comp15195_c0_seq1
comp15197_c0_seq1
comp15197_c0_seq2
comp15201_c0_seq1
comp15202_c0_seq1
comp15205_c0_seq1
comp15206_c0_seq1
comp15208_c0_seq1
comp15209_c0_seq1
comp15210_c0_seq1
comp15215_c0_seq1
comp15217_c0_seq1
comp15219_c0_seq1
comp15220_c0_seq1
comp15221_c0_seq1
comp15223_c0_seq1
comp15228_c0_seq1
comp15231_c0_seq1
comp15232_c0_seq1
comp15233_c0_seq1
comp15234_c0_seq1
comp15237_c0_seq1
comp15238_c0_seq1
comp15240_c0_seq1
comp15241_c0_seq1
comp15242_c0_seq1
comp15243_c0_seq1
comp15244_c0_seq1
comp15245_c0_seq1
comp15247_c0_seq1
comp15249_c0_seq1
comp15250_c0_seq1
comp15251_c0_seq1
comp15252_c0_seq1	K04345
comp15254_c0_seq1
comp15256_c0_seq1
comp15257_c0_seq1
comp15260_c0_seq1	K15192
comp15261_c0_seq1
comp15262_c0_seq1
comp15263_c0_seq1	K15275
comp15264_c0_seq1
comp15266_c0_seq1
comp15267_c0_seq1
comp15269_c0_seq1
comp15270_c0_seq1
comp15272_c0_seq1
comp15273_c0_seq1
comp15274_c0_seq1
comp15275_c0_seq1	K13628
comp15276_c0_seq1
comp15278_c0_seq1
comp15279_c0_seq1
comp15279_c0_seq2
comp15284_c0_seq1
comp15286_c0_seq1	K17790
comp15288_c0_seq1
comp15289_c0_seq1
comp15289_c0_seq2
comp15290_c0_seq1	K08271
comp15291_c0_seq1	K09567
comp15292_c0_seq1
comp15294_c0_seq1
comp15295_c0_seq1
comp15296_c0_seq1
comp15297_c0_seq1
comp15298_c0_seq1
comp15301_c0_seq1
comp15303_c0_seq1
comp15305_c0_seq1
comp15306_c0_seq1
comp15307_c0_seq1
comp15308_c0_seq1
comp15310_c0_seq1
comp15312_c0_seq1
comp15313_c0_seq1
comp15315_c0_seq1
comp15316_c0_seq1
comp15317_c0_seq1
comp15320_c0_seq1
comp15321_c0_seq1
comp15322_c0_seq1
comp15323_c0_seq1
comp15325_c0_seq1
comp15326_c0_seq1
comp15327_c0_seq1
comp15329_c0_seq1
comp15330_c0_seq1
comp15331_c0_seq1
comp15332_c0_seq1
comp15333_c0_seq1
comp15335_c0_seq1
comp15336_c0_seq1
comp15337_c0_seq1	K12195
comp15339_c0_seq1
comp15340_c0_seq1
comp15341_c0_seq1
comp15343_c0_seq1
comp15344_c0_seq1
comp15345_c0_seq1
comp15346_c0_seq1
comp15348_c0_seq1
comp15349_c0_seq1
comp15350_c0_seq1
comp15352_c0_seq1
comp15356_c0_seq1
comp15357_c0_seq1
comp15359_c0_seq1
comp15360_c0_seq1
comp15362_c0_seq1
comp15363_c0_seq1
comp15364_c0_seq1
comp15365_c0_seq1
comp15367_c0_seq1
comp15368_c0_seq1	K12179
comp15374_c0_seq1
comp15375_c0_seq1
comp15376_c0_seq1
comp15377_c0_seq1
comp15378_c0_seq1
comp15378_c0_seq2
comp15379_c0_seq1
comp15381_c0_seq1
comp15382_c0_seq1
comp15383_c0_seq1
comp15384_c0_seq1
comp15386_c0_seq1	K00135
comp15387_c0_seq1
comp15388_c0_seq1
comp15389_c0_seq1
comp15390_c0_seq1
comp15391_c0_seq1
comp15392_c1_seq1	K11585
comp15392_c1_seq2	K11585
comp15396_c0_seq1
comp15397_c0_seq1
comp15398_c0_seq1
comp15399_c0_seq1
comp15400_c0_seq1
comp15401_c0_seq1
comp15402_c0_seq1	K08776
comp15403_c1_seq1	K11130
comp15403_c1_seq2
comp15405_c0_seq1
comp15406_c0_seq1
comp15407_c0_seq1	K10580
comp15409_c0_seq1
comp15410_c0_seq1
comp15412_c0_seq1
comp15413_c0_seq1
comp15414_c0_seq1
comp15415_c0_seq1
comp15418_c0_seq1
comp15419_c0_seq1
comp15420_c0_seq1
comp15421_c0_seq1	K03065
comp15423_c0_seq1
comp15423_c0_seq2
comp15424_c0_seq1
comp15425_c0_seq1
comp15430_c0_seq1
comp15431_c0_seq1
comp15432_c0_seq1
comp15433_c0_seq1
comp15435_c0_seq1
comp15436_c0_seq1
comp15437_c0_seq1
comp15438_c0_seq1
comp15440_c0_seq1
comp15441_c0_seq1
comp15442_c0_seq1
comp15443_c0_seq1
comp15445_c0_seq1
comp15446_c0_seq1
comp15447_c0_seq1
comp15448_c0_seq1	K11826
comp15449_c0_seq1
comp15450_c0_seq1
comp15452_c0_seq1
comp15453_c0_seq1
comp15455_c0_seq1
comp15456_c0_seq1
comp15457_c0_seq1
comp15458_c0_seq1
comp15458_c0_seq2
comp15459_c0_seq1
comp15460_c0_seq1	K05756
comp15461_c0_seq1
comp15463_c0_seq1	K07497
comp15464_c0_seq1
comp15465_c0_seq1
comp15466_c0_seq1
comp15467_c0_seq1
comp15468_c0_seq1
comp15469_c0_seq1
comp15470_c0_seq1
comp15471_c0_seq1
comp15474_c0_seq1
comp15475_c0_seq1
comp15476_c0_seq1
comp15478_c0_seq1
comp15479_c0_seq1
comp15480_c0_seq1
comp15481_c0_seq1
comp15482_c0_seq1	K14525
comp15483_c0_seq1
comp15484_c0_seq1
comp15485_c0_seq1
comp15486_c0_seq1
comp15487_c0_seq1
comp15488_c0_seq1
comp15488_c0_seq2
comp15490_c0_seq1
comp15491_c0_seq1
comp15495_c0_seq1
comp15497_c0_seq1
comp15498_c0_seq1
comp15500_c0_seq1
comp15501_c0_seq1
comp15503_c0_seq1
comp15504_c0_seq1
comp15505_c0_seq1
comp15506_c0_seq1
comp15507_c0_seq1
comp15508_c0_seq1
comp15509_c0_seq1	K03113
comp15510_c0_seq1
comp15511_c0_seq1
comp15512_c0_seq1
comp15513_c0_seq1
comp15513_c0_seq2
comp15514_c1_seq1	K02973
comp15516_c0_seq1
comp15517_c0_seq1
comp15518_c0_seq1
comp15519_c0_seq1
comp15520_c0_seq1
comp15521_c0_seq1
comp15522_c0_seq1
comp15523_c0_seq1
comp15525_c0_seq1
comp15526_c0_seq1	K02978
comp15528_c0_seq1
comp15531_c0_seq1
comp15533_c0_seq1	K02896
comp15534_c0_seq1
comp15535_c0_seq1	K02927
comp15536_c0_seq1
comp15537_c0_seq1
comp15540_c0_seq1
comp15542_c0_seq1
comp15543_c0_seq1	K08870
comp15544_c0_seq1
comp15546_c0_seq1
comp15547_c0_seq1
comp15548_c0_seq1	K02908
comp15549_c0_seq1
comp15550_c0_seq1
comp15552_c0_seq1
comp15553_c0_seq1
comp15554_c0_seq1
comp15555_c0_seq1
comp15556_c0_seq1
comp15559_c0_seq1
comp15559_c0_seq2
comp15560_c0_seq1
comp15562_c0_seq1
comp15563_c1_seq1	K02883
comp15563_c2_seq1
comp15564_c0_seq1
comp15565_c0_seq1
comp15566_c0_seq1
comp15567_c0_seq1
comp15568_c0_seq1
comp15570_c0_seq1
comp15571_c0_seq1
comp15572_c0_seq1
comp15573_c0_seq1
comp15574_c0_seq1
comp15575_c0_seq1
comp15576_c0_seq1
comp15577_c0_seq1
comp15578_c0_seq1
comp15579_c0_seq1
comp15580_c0_seq1
comp15581_c0_seq1	K08341
comp15582_c0_seq1
comp15583_c0_seq1
comp15588_c0_seq1
comp15589_c0_seq1
comp15590_c0_seq1
comp15591_c2_seq1
comp15592_c0_seq1
comp15593_c0_seq1	K02880
comp15595_c0_seq1
comp15597_c0_seq1
comp15598_c0_seq1
comp15599_c0_seq1
comp15600_c0_seq1
comp15601_c0_seq1
comp15603_c0_seq1	K10956
comp15604_c0_seq1
comp15606_c0_seq1
comp15607_c0_seq1
comp15608_c0_seq1
comp15609_c0_seq1
comp15610_c0_seq1
comp15611_c0_seq1
comp15612_c0_seq1
comp15614_c0_seq1
comp15615_c0_seq1
comp15616_c0_seq1	K17432
comp15617_c0_seq1
comp15618_c0_seq1
comp15620_c0_seq1
comp15622_c0_seq1
comp15623_c0_seq1
comp15624_c0_seq1
comp15625_c0_seq1
comp15626_c0_seq1
comp15628_c0_seq1
comp15628_c0_seq2
comp15629_c0_seq1
comp15630_c0_seq1
comp15631_c0_seq1
comp15632_c0_seq1
comp15633_c0_seq1
comp15634_c0_seq1
comp15635_c0_seq1
comp15638_c0_seq1
comp15639_c0_seq1
comp15640_c0_seq1
comp15641_c0_seq1
comp15643_c0_seq1
comp15644_c0_seq1
comp15648_c0_seq1	K07573
comp15650_c0_seq1
comp15652_c0_seq1
comp15655_c0_seq1
comp15656_c0_seq1
comp15658_c0_seq1
comp15661_c0_seq1
comp15662_c0_seq1	K11254
comp15663_c0_seq1
comp15668_c0_seq1	K08869
comp15669_c0_seq1
comp15671_c0_seq1
comp15673_c0_seq1
comp15675_c0_seq1
comp15677_c0_seq1	K04424
comp15679_c0_seq1
comp15681_c0_seq1
comp15682_c0_seq1
comp15683_c0_seq1
comp15684_c0_seq1
comp15685_c0_seq1	K03681
comp15686_c0_seq1
comp15687_c0_seq1
comp15688_c0_seq1
comp15689_c0_seq1
comp15690_c0_seq1
comp15693_c0_seq1	K03596
comp15695_c0_seq1
comp15696_c0_seq1
comp15696_c0_seq2
comp15697_c0_seq1	K01053
comp15698_c0_seq1
comp15699_c0_seq1	K09533
comp15699_c0_seq2	K09533
comp15700_c0_seq1
comp15702_c0_seq1
comp15703_c0_seq1
comp15704_c0_seq1
comp15705_c0_seq1
comp15706_c0_seq1
comp15707_c0_seq1	K01875
comp15708_c0_seq1
comp15709_c0_seq1
comp15714_c0_seq1
comp15715_c0_seq1
comp15716_c0_seq1
comp15717_c0_seq1	K02921
comp15719_c0_seq1
comp15720_c0_seq1
comp15721_c0_seq1
comp15722_c0_seq1
comp15723_c0_seq1
comp15725_c0_seq1
comp15725_c0_seq2
comp15726_c0_seq1
comp15727_c0_seq1
comp15730_c0_seq1
comp15731_c0_seq1
comp15732_c0_seq1
comp15733_c0_seq1
comp15734_c0_seq1
comp15736_c0_seq1
comp15739_c0_seq1
comp15740_c0_seq1
comp15741_c0_seq1
comp15743_c0_seq1
comp15744_c0_seq1
comp15745_c0_seq1
comp15746_c0_seq1
comp15749_c0_seq1
comp15750_c0_seq1
comp15751_c0_seq1
comp15752_c0_seq1
comp15753_c0_seq1
comp15754_c0_seq1
comp15754_c0_seq2
comp15755_c0_seq1
comp15756_c0_seq1
comp15758_c0_seq1
comp15759_c0_seq1
comp15760_c0_seq1
comp15762_c0_seq1
comp15763_c0_seq1
comp15764_c0_seq1	K05673
comp15765_c0_seq1
comp15766_c0_seq1	K12823
comp15767_c0_seq1
comp15769_c0_seq1
comp15770_c0_seq1
comp15773_c0_seq1
comp15774_c0_seq1
comp15776_c0_seq1
comp15778_c0_seq1
comp15779_c0_seq1
comp15780_c0_seq1
comp15782_c0_seq1
comp15783_c0_seq1
comp15785_c0_seq1
comp15786_c0_seq1
comp15787_c0_seq1
comp15788_c0_seq1
comp15789_c0_seq1
comp15790_c0_seq1
comp15791_c0_seq1	K07855
comp15792_c0_seq1	K00012
comp15796_c0_seq1
comp15798_c0_seq1
comp15799_c0_seq1
comp15800_c0_seq1
comp15801_c0_seq1
comp15802_c0_seq1	K11247
comp15803_c0_seq1
comp15804_c0_seq1
comp15806_c0_seq1	K01537
comp15807_c0_seq1
comp15808_c0_seq1
comp15809_c0_seq1
comp15810_c0_seq1
comp15811_c0_seq1
comp15812_c0_seq1
comp15813_c0_seq1
comp15814_c0_seq1
comp15817_c0_seq1
comp15818_c0_seq1
comp15819_c0_seq1
comp15820_c0_seq1
comp15821_c0_seq1	K17781
comp15822_c0_seq1
comp15823_c0_seq1
comp15824_c0_seq1
comp15826_c0_seq1
comp15827_c0_seq1	K12581
comp15828_c0_seq1
comp15829_c0_seq1
comp15830_c0_seq1
comp15831_c0_seq1
comp15832_c0_seq1
comp15833_c0_seq1
comp15835_c0_seq1
comp15836_c0_seq1
comp15837_c0_seq1
comp15838_c0_seq1
comp15840_c0_seq1
comp15841_c0_seq1
comp15842_c0_seq1
comp15843_c0_seq1
comp15844_c0_seq1
comp15846_c0_seq1
comp15848_c0_seq1
comp15849_c0_seq1
comp15850_c0_seq1
comp15851_c0_seq1
comp15852_c0_seq1
comp15852_c0_seq2
comp15854_c0_seq1	K00413
comp15854_c1_seq1
comp15855_c0_seq1
comp15858_c0_seq1
comp15864_c0_seq1
comp15866_c0_seq1
comp15868_c0_seq1
comp15869_c0_seq1
comp15870_c0_seq1
comp15871_c0_seq1
comp15872_c0_seq1
comp15873_c0_seq1	K09542
comp15874_c0_seq1	K11150
comp15875_c0_seq1
comp15876_c0_seq1
comp15878_c0_seq1
comp15879_c0_seq1
comp15880_c0_seq1
comp15881_c0_seq1
comp15882_c0_seq1
comp15884_c0_seq1
comp15885_c0_seq1
comp15889_c0_seq1
comp15890_c0_seq1
comp15891_c0_seq1
comp15892_c0_seq1
comp15893_c0_seq1
comp15895_c0_seq1
comp15897_c0_seq1
comp15899_c0_seq1
comp15902_c0_seq1
comp15903_c0_seq1
comp15904_c0_seq1
comp15905_c0_seq1
comp15908_c0_seq1
comp15909_c0_seq1
comp15912_c0_seq1
comp15914_c0_seq1
comp15917_c0_seq1
comp15918_c0_seq1
comp15920_c0_seq1	K00275
comp15922_c0_seq1
comp15923_c0_seq1
comp15924_c0_seq1
comp15925_c0_seq1
comp15927_c0_seq1
comp15928_c0_seq1
comp15929_c0_seq1
comp15930_c0_seq1
comp15934_c0_seq1
comp15935_c0_seq1
comp15936_c0_seq1
comp15940_c0_seq1
comp15945_c0_seq1
comp15947_c0_seq1
comp15949_c0_seq1
comp15950_c0_seq1
comp15954_c0_seq1
comp15955_c0_seq1
comp15958_c0_seq1
comp15959_c0_seq1
comp15961_c0_seq1
comp15962_c0_seq1
comp15965_c0_seq1
comp15966_c0_seq1
comp15968_c0_seq1
comp15970_c0_seq1
comp15971_c0_seq1
comp15973_c0_seq1
comp15974_c0_seq1
comp15975_c0_seq1	K08057
comp15978_c0_seq1
comp15980_c0_seq1
comp15984_c0_seq1
comp15985_c0_seq1
comp15987_c0_seq1
comp15990_c0_seq1
comp15992_c0_seq1	K06095
comp15994_c0_seq1
comp15995_c0_seq1
comp15998_c0_seq1
comp15999_c0_seq1
comp16001_c0_seq1
comp16002_c0_seq1	K04773
comp16004_c0_seq1
comp16006_c0_seq1
comp16008_c0_seq1
comp16011_c0_seq1
comp16012_c0_seq1	K10408
comp16014_c0_seq1
comp16015_c0_seq1
comp16016_c0_seq1
comp16017_c0_seq1
comp16018_c0_seq1
comp16018_c0_seq2
comp16024_c0_seq1
comp16026_c0_seq1
comp16027_c0_seq1
comp16028_c0_seq1
comp16030_c0_seq1
comp16033_c0_seq1
comp16034_c0_seq1
comp16035_c0_seq1
comp16036_c0_seq1	K12176
comp16037_c0_seq1
comp16038_c0_seq1
comp16040_c0_seq1
comp16041_c0_seq1
comp16042_c0_seq1
comp16043_c0_seq1
comp16046_c0_seq1
comp16052_c0_seq1
comp16053_c0_seq1
comp16055_c0_seq1
comp16056_c0_seq1
comp16057_c0_seq1
comp16058_c0_seq1
comp16062_c0_seq1
comp16063_c0_seq1
comp16064_c0_seq1
comp16070_c0_seq1
comp16071_c0_seq1
comp16073_c0_seq1
comp16075_c0_seq1
comp16077_c0_seq1
comp16078_c0_seq1
comp16081_c0_seq1
comp16082_c0_seq1
comp16084_c0_seq1
comp16089_c0_seq1
comp16091_c0_seq1
comp16097_c0_seq1
comp16104_c0_seq1
comp16106_c0_seq1	K14006
comp16106_c0_seq2	K14006
comp16109_c0_seq1
comp16110_c0_seq1
comp16111_c0_seq1
comp16112_c0_seq1
comp16113_c0_seq1
comp16114_c0_seq1
comp16114_c1_seq1
comp16115_c0_seq1	K01834
comp16119_c0_seq1	K07393
comp16120_c0_seq1
comp16125_c0_seq1
comp16129_c0_seq1
comp16130_c0_seq1
comp16132_c0_seq1
comp16134_c0_seq1	K13356
comp16135_c0_seq1
comp16136_c0_seq1
comp16137_c0_seq1
comp16141_c0_seq1
comp16143_c0_seq1
comp16144_c0_seq1
comp16146_c0_seq1
comp16147_c0_seq1
comp16149_c0_seq1
comp16151_c0_seq1
comp16152_c0_seq1
comp16153_c0_seq1
comp16155_c0_seq1
comp16156_c0_seq1	K02910
comp16162_c0_seq1
comp16163_c0_seq1
comp16164_c0_seq1
comp16169_c0_seq1
comp16170_c0_seq1
comp16174_c0_seq1
comp16176_c0_seq1
comp16178_c0_seq1
comp16181_c0_seq1
comp16182_c0_seq1
comp16186_c0_seq1
comp16188_c0_seq1
comp16189_c0_seq1
comp16192_c0_seq1
comp16193_c0_seq1
comp16195_c0_seq1
comp16196_c0_seq1
comp16197_c0_seq1
comp16200_c0_seq1
comp16202_c0_seq1	K00088
comp16202_c0_seq2
comp16204_c0_seq1
comp16205_c0_seq1
comp16206_c0_seq1
comp16207_c0_seq1
comp16211_c0_seq1
comp16212_c0_seq1
comp16215_c0_seq1
comp16217_c0_seq1
comp16219_c0_seq1
comp16222_c0_seq1
comp16223_c0_seq1	K14015
comp16225_c0_seq1
comp16226_c0_seq1
comp16229_c0_seq1
comp16230_c0_seq1
comp16230_c0_seq2
comp16231_c0_seq1
comp16233_c0_seq1
comp16235_c0_seq1	K01294
comp16235_c1_seq1	K07752
comp16236_c0_seq1
comp16237_c0_seq1
comp16241_c0_seq1
comp16245_c0_seq1
comp16246_c0_seq1
comp16247_c0_seq1
comp16248_c0_seq1
comp16250_c0_seq1
comp16251_c0_seq1
comp16255_c0_seq1
comp16256_c0_seq1
comp16257_c0_seq1
comp16258_c0_seq1
comp16261_c0_seq1
comp16262_c0_seq1
comp16264_c0_seq1
comp16264_c0_seq2
comp16265_c0_seq1
comp16266_c0_seq1
comp16270_c0_seq1
comp16271_c0_seq1
comp16272_c0_seq1
comp16273_c0_seq1
comp16277_c0_seq1
comp16283_c0_seq1
comp16284_c0_seq1
comp16291_c0_seq1
comp16294_c0_seq1
comp16300_c0_seq1
comp16301_c0_seq1
comp16302_c0_seq1
comp16303_c0_seq1
comp16307_c0_seq1
comp16309_c0_seq1
comp16311_c0_seq1
comp16314_c0_seq1
comp16314_c0_seq2
comp16315_c0_seq1
comp16317_c0_seq1
comp16319_c0_seq1
comp16321_c0_seq1
comp16323_c0_seq1
comp16325_c0_seq1
comp16327_c0_seq1
comp16329_c0_seq1
comp16332_c0_seq1
comp16333_c0_seq1
comp16338_c0_seq1
comp16339_c0_seq1
comp16344_c0_seq1
comp16346_c0_seq1
comp16349_c0_seq1
comp16356_c0_seq1
comp16358_c0_seq1
comp16360_c0_seq1
comp16361_c0_seq1
comp16362_c0_seq1
comp16365_c0_seq1
comp16368_c0_seq1
comp16369_c0_seq1
comp16370_c0_seq1
comp16375_c0_seq1
comp16378_c0_seq1
comp16382_c0_seq1
comp16383_c0_seq1	K14163
comp16384_c0_seq1
comp16389_c0_seq1
comp16391_c0_seq1	K12606
comp16392_c0_seq1
comp16393_c0_seq1
comp16394_c0_seq1
comp16397_c0_seq1
comp16400_c0_seq1
comp16400_c1_seq1
comp16401_c0_seq1
comp16403_c0_seq1
comp16404_c0_seq1
comp16408_c0_seq1
comp16416_c0_seq1
comp16417_c0_seq1
comp16423_c0_seq1	K00357
comp16424_c0_seq1
comp16426_c0_seq1
comp16427_c0_seq1
comp16428_c0_seq1
comp16429_c0_seq1
comp16432_c0_seq1
comp16436_c0_seq1
comp16443_c0_seq1
comp16448_c0_seq1
comp16454_c0_seq1
comp16456_c0_seq1
comp16461_c0_seq1
comp16464_c0_seq1
comp16465_c0_seq1
comp16466_c0_seq1
comp16468_c0_seq1
comp16469_c0_seq1
comp16471_c0_seq1
comp16475_c0_seq1
comp16477_c0_seq1
comp16478_c0_seq1
comp16479_c0_seq1
comp16481_c0_seq1
comp16482_c0_seq1
comp16486_c0_seq1
comp16492_c0_seq1
comp16493_c0_seq1
comp16493_c0_seq2
comp16498_c0_seq1	K01279
comp16499_c0_seq1
comp16501_c0_seq1
comp16506_c0_seq1
comp16507_c0_seq1
comp16508_c0_seq1
comp16509_c0_seq1
comp16513_c0_seq1
comp16514_c0_seq1
comp16515_c0_seq1
comp16516_c0_seq1
comp16521_c0_seq1	K12201
comp16522_c0_seq1
comp16530_c0_seq1
comp16531_c0_seq1
comp16531_c0_seq2
comp16532_c0_seq1
comp16533_c0_seq1
comp16538_c0_seq1	K03968
comp16539_c0_seq1
comp16541_c0_seq1
comp16543_c0_seq1
comp16544_c0_seq1
comp16545_c0_seq1
comp16547_c0_seq1
comp16548_c0_seq1
comp16549_c0_seq1
comp16551_c0_seq1
comp16552_c0_seq1
comp16553_c0_seq1
comp16558_c0_seq1
comp16559_c0_seq1
comp16561_c0_seq1
comp16562_c0_seq1
comp16563_c0_seq1
comp16565_c0_seq1
comp16567_c0_seq1
comp16568_c0_seq1
comp16569_c0_seq1
comp16571_c0_seq1
comp16572_c0_seq1
comp16573_c0_seq1
comp16574_c0_seq1
comp16575_c0_seq1
comp16583_c0_seq1
comp16584_c0_seq1
comp16586_c0_seq1
comp16589_c0_seq1
comp16590_c0_seq1
comp16593_c0_seq1
comp16593_c0_seq2
comp16594_c0_seq1
comp16595_c0_seq1
comp16595_c0_seq2
comp16598_c0_seq1
comp16601_c0_seq1
comp16602_c0_seq1
comp16605_c0_seq1	K08104
comp16608_c0_seq1
comp16612_c1_seq1
comp16613_c0_seq1
comp16614_c0_seq1
comp16616_c0_seq1
comp16617_c0_seq1
comp16620_c0_seq1
comp16621_c0_seq1
comp16622_c0_seq1
comp16624_c0_seq1
comp16625_c0_seq1
comp16626_c0_seq1
comp16631_c0_seq1
comp16632_c0_seq1
comp16635_c0_seq1
comp16639_c0_seq1
comp16640_c0_seq1
comp16642_c0_seq1
comp16645_c0_seq1
comp16646_c0_seq1	K03364
comp16647_c0_seq1
comp16649_c0_seq1
comp16651_c0_seq1	K00627
comp16655_c0_seq1
comp16657_c0_seq1
comp16658_c0_seq1
comp16660_c0_seq1
comp16661_c0_seq1
comp16662_c0_seq1
comp16664_c0_seq1	K12618
comp16666_c0_seq1
comp16667_c0_seq1
comp16668_c0_seq1
comp16669_c0_seq1
comp16670_c0_seq1
comp16672_c0_seq1	K01875
comp16673_c0_seq1
comp16674_c0_seq1
comp16675_c0_seq1
comp16676_c0_seq1
comp16680_c0_seq1
comp16682_c0_seq1
comp16684_c0_seq1
comp16685_c0_seq1
comp16686_c0_seq1
comp16691_c0_seq1
comp16692_c0_seq1
comp16704_c0_seq1
comp16705_c0_seq1
comp16707_c0_seq1	K05312
comp16709_c0_seq1
comp16709_c0_seq2
comp16710_c0_seq1	K09350
comp16711_c0_seq1
comp16713_c0_seq1
comp16715_c0_seq1
comp16717_c0_seq1
comp16723_c0_seq1
comp16724_c0_seq1
comp16724_c0_seq2
comp16725_c0_seq1
comp16726_c0_seq1
comp16727_c0_seq1	K07375
comp16730_c0_seq1
comp16731_c0_seq1
comp16732_c0_seq1
comp16733_c0_seq1
comp16734_c0_seq1
comp16735_c0_seq1
comp16736_c0_seq1	K12309
comp16737_c0_seq1
comp16740_c0_seq1
comp16741_c0_seq1
comp16743_c0_seq1
comp16744_c0_seq1
comp16747_c0_seq1
comp16749_c0_seq1
comp16750_c0_seq1
comp16752_c0_seq1
comp16753_c0_seq1
comp16754_c0_seq1
comp16755_c0_seq1
comp16756_c0_seq1
comp16756_c0_seq2
comp16758_c0_seq1
comp16760_c0_seq1	K13356
comp16763_c0_seq1
comp16764_c0_seq1
comp16765_c0_seq1
comp16767_c0_seq1
comp16768_c0_seq1
comp16769_c0_seq1
comp16771_c0_seq1
comp16772_c0_seq1
comp16773_c0_seq1
comp16774_c0_seq1
comp16775_c0_seq1
comp16776_c0_seq1
comp16780_c0_seq1
comp16781_c0_seq1
comp16785_c0_seq1
comp16788_c0_seq1
comp16790_c0_seq1
comp16794_c0_seq1
comp16797_c0_seq1
comp16797_c0_seq2
comp16799_c0_seq1
comp16802_c0_seq1
comp16804_c0_seq1
comp16809_c0_seq1
comp16810_c0_seq1
comp16811_c0_seq1
comp16812_c0_seq1
comp16814_c0_seq1
comp16816_c0_seq1
comp16817_c0_seq1
comp16818_c0_seq1
comp16820_c0_seq1
comp16821_c0_seq1
comp16822_c0_seq1
comp16823_c0_seq1
comp16824_c0_seq1
comp16825_c0_seq1
comp16826_c0_seq1
comp16827_c0_seq1
comp16828_c0_seq1
comp16830_c0_seq1
comp16831_c0_seq1
comp16832_c0_seq1
comp16834_c0_seq1
comp16837_c0_seq1
comp16838_c0_seq1
comp16839_c0_seq1
comp16840_c0_seq1	K03259
comp16841_c0_seq1
comp16843_c0_seq1
comp16845_c0_seq1
comp16846_c0_seq1
comp16847_c0_seq1	K02882
comp16848_c0_seq1
comp16850_c0_seq1
comp16851_c0_seq1
comp16852_c0_seq1	K14557
comp16854_c0_seq1
comp16858_c0_seq1
comp16860_c0_seq1
comp16861_c0_seq1
comp16862_c0_seq1
comp16863_c0_seq1
comp16864_c0_seq1
comp16865_c0_seq1
comp16867_c0_seq1
comp16868_c0_seq1
comp16871_c0_seq1
comp16872_c0_seq1
comp16874_c0_seq1
comp16875_c0_seq1
comp16876_c0_seq1
comp16876_c0_seq2
comp16877_c0_seq1
comp16878_c0_seq1
comp16879_c0_seq1
comp16881_c0_seq1
comp16883_c0_seq1
comp16886_c0_seq1
comp16887_c0_seq1
comp16888_c0_seq1
comp16889_c0_seq1
comp16890_c0_seq1
comp16891_c0_seq1
comp16892_c0_seq1
comp16893_c0_seq1
comp16895_c0_seq1
comp16896_c0_seq1
comp16897_c0_seq1
comp16898_c0_seq1
comp16899_c0_seq1
comp16900_c0_seq1
comp16902_c0_seq1
comp16903_c0_seq1
comp16904_c0_seq1
comp16906_c0_seq1
comp16908_c0_seq1
comp16912_c0_seq1	K19488
comp16914_c0_seq1
comp16915_c0_seq1
comp16916_c0_seq1
comp16917_c0_seq1
comp16918_c0_seq1
comp16919_c0_seq1
comp16920_c0_seq1
comp16921_c0_seq1
comp16923_c0_seq1
comp16924_c0_seq1
comp16927_c0_seq1	K15698
comp16929_c0_seq1	K17535
comp16930_c0_seq1
comp16934_c0_seq1
comp16935_c0_seq1
comp16937_c0_seq1
comp16938_c0_seq1
comp16939_c0_seq1
comp16939_c0_seq2
comp16941_c0_seq1
comp16942_c0_seq1
comp16943_c0_seq1
comp16944_c0_seq1	K09602
comp16945_c0_seq1
comp16946_c0_seq1
comp16948_c0_seq1
comp16950_c0_seq1
comp16951_c0_seq1
comp16952_c0_seq1
comp16954_c0_seq1
comp16955_c0_seq1
comp16956_c0_seq1
comp16957_c0_seq1	K11098
comp16960_c0_seq1
comp16962_c0_seq1	K09228
comp16963_c0_seq1
comp16964_c0_seq1
comp16965_c0_seq1
comp16966_c0_seq1
comp16967_c0_seq1
comp16968_c0_seq1
comp16969_c0_seq1
comp16972_c0_seq1
comp16974_c0_seq1
comp16975_c0_seq1
comp16978_c0_seq1
comp16979_c0_seq1
comp16981_c0_seq1
comp16982_c0_seq1
comp16984_c0_seq1
comp16985_c0_seq1
comp16986_c0_seq1
comp16988_c0_seq1
comp16993_c0_seq1
comp16994_c0_seq1
comp16995_c0_seq1
comp16996_c0_seq1
comp16997_c0_seq1
comp16998_c0_seq1
comp16999_c0_seq1
comp17001_c0_seq1
comp17003_c0_seq1
comp17007_c0_seq1
comp17008_c0_seq1
comp17010_c0_seq1
comp17011_c0_seq1
comp17012_c0_seq1
comp17015_c0_seq1
comp17017_c0_seq1
comp17018_c0_seq1
comp17021_c0_seq1
comp17026_c0_seq1
comp17027_c0_seq1
comp17032_c0_seq1
comp17034_c0_seq1
comp17035_c0_seq1
comp17036_c0_seq1
comp17037_c0_seq1
comp17038_c0_seq1
comp17039_c0_seq1
comp17041_c0_seq1
comp17044_c0_seq1
comp17045_c0_seq1
comp17046_c0_seq1	K04043
comp17048_c0_seq1
comp17049_c0_seq1
comp17051_c0_seq1
comp17052_c0_seq1
comp17053_c0_seq1
comp17055_c0_seq1
comp17059_c0_seq1	K01379
comp17060_c0_seq1
comp17062_c0_seq1
comp17063_c0_seq1
comp17064_c0_seq1
comp17068_c0_seq1
comp17070_c0_seq1
comp17071_c0_seq1
comp17076_c0_seq1
comp17077_c0_seq1
comp17078_c0_seq1
comp17079_c0_seq1
comp17080_c0_seq1
comp17081_c0_seq1
comp17082_c0_seq1
comp17088_c0_seq1
comp17090_c0_seq1
comp17094_c0_seq1
comp17097_c0_seq1
comp17099_c0_seq1
comp17102_c0_seq1
comp17103_c0_seq1
comp17104_c0_seq1
comp17109_c0_seq1
comp17110_c0_seq1	K18598
comp17113_c0_seq1
comp17117_c0_seq1
comp17125_c0_seq1
comp17127_c0_seq1
comp17128_c0_seq1
comp17129_c0_seq1
comp17130_c0_seq1
comp17131_c0_seq1
comp17134_c0_seq1
comp17135_c0_seq1
comp17136_c0_seq1
comp17140_c0_seq1
comp17141_c0_seq1
comp17142_c0_seq1
comp17143_c0_seq1
comp17144_c0_seq1
comp17146_c0_seq1
comp17150_c0_seq1
comp17153_c0_seq1
comp17155_c0_seq1
comp17157_c0_seq1
comp17163_c0_seq1
comp17164_c0_seq1
comp17165_c0_seq1
comp17166_c0_seq1
comp17167_c0_seq1
comp17168_c0_seq1	K01988
comp17169_c0_seq1
comp17170_c0_seq1
comp17172_c0_seq1	K03900
comp17175_c0_seq1
comp17178_c0_seq1
comp17180_c0_seq1	K02895
comp17181_c0_seq1
comp17183_c0_seq1
comp17184_c0_seq1
comp17185_c0_seq1
comp17186_c0_seq1
comp17187_c0_seq1
comp17188_c0_seq1
comp17189_c0_seq1
comp17190_c0_seq1
comp17192_c0_seq1
comp17194_c0_seq1	K00323
comp17195_c0_seq1
comp17196_c0_seq1
comp17197_c0_seq1
comp17198_c0_seq1
comp17199_c0_seq1
comp17200_c0_seq1
comp17201_c0_seq1
comp17204_c0_seq1
comp17205_c0_seq1
comp17208_c0_seq1
comp17210_c0_seq1
comp17212_c0_seq1
comp17214_c0_seq1
comp17215_c0_seq1	K15901
comp17216_c0_seq1
comp17218_c0_seq1
comp17219_c0_seq1
comp17220_c0_seq1
comp17221_c0_seq1	K12616
comp17223_c0_seq1
comp17226_c0_seq1
comp17228_c0_seq1	K12261
comp17230_c0_seq1
comp17232_c0_seq1
comp17233_c0_seq1
comp17235_c0_seq1
comp17238_c0_seq1
comp17238_c0_seq2
comp17240_c0_seq1
comp17241_c0_seq1
comp17246_c0_seq1
comp17247_c0_seq1
comp17248_c0_seq1
comp17249_c0_seq1
comp17251_c0_seq1
comp17252_c0_seq1
comp17253_c0_seq1
comp17256_c0_seq1
comp17258_c0_seq1
comp17261_c0_seq1
comp17263_c0_seq1
comp17264_c0_seq1
comp17265_c0_seq1
comp17267_c0_seq1
comp17269_c0_seq1
comp17270_c0_seq1
comp17274_c0_seq1
comp17275_c0_seq1
comp17280_c0_seq1
comp17281_c0_seq1
comp17282_c0_seq1
comp17285_c0_seq1	K09228
comp17286_c0_seq1	K02925
comp17287_c0_seq1
comp17288_c0_seq1	K07562
comp17289_c0_seq1
comp17295_c0_seq1
comp17295_c0_seq2
comp17299_c0_seq1
comp17301_c0_seq1
comp17302_c0_seq1
comp17303_c0_seq1
comp17307_c0_seq1
comp17309_c0_seq1
comp17310_c0_seq1
comp17311_c0_seq1
comp17312_c0_seq1
comp17314_c0_seq1
comp17317_c0_seq1
comp17318_c0_seq1
comp17319_c0_seq1	K11974
comp17321_c0_seq1
comp17324_c0_seq1
comp17325_c0_seq1
comp17327_c0_seq1
comp17329_c0_seq1
comp17332_c0_seq1
comp17333_c0_seq1
comp17335_c0_seq1
comp17337_c0_seq1
comp17338_c0_seq1
comp17338_c0_seq2
comp17340_c0_seq1
comp17341_c0_seq1
comp17342_c0_seq1
comp17342_c0_seq2
comp17343_c0_seq1	K02987
comp17349_c0_seq1
comp17350_c0_seq1
comp17352_c0_seq1
comp17353_c0_seq1
comp17358_c0_seq1
comp17362_c0_seq1
comp17364_c0_seq1
comp17367_c0_seq1
comp17369_c0_seq1
comp17371_c0_seq1
comp17372_c0_seq1
comp17375_c0_seq1
comp17375_c0_seq2
comp17376_c0_seq1	K10615
comp17376_c1_seq1
comp17378_c0_seq1
comp17379_c0_seq1
comp17380_c0_seq1
comp17381_c0_seq1
comp17382_c0_seq1
comp17383_c0_seq1
comp17384_c0_seq1
comp17386_c0_seq1
comp17390_c0_seq1
comp17391_c0_seq1
comp17392_c0_seq1	K13806
comp17393_c0_seq1
comp17393_c0_seq2
comp17398_c0_seq1
comp17399_c0_seq1
comp17401_c0_seq1
comp17402_c0_seq1
comp17403_c0_seq1
comp17404_c0_seq1
comp17405_c0_seq1
comp17407_c0_seq1
comp17409_c0_seq1
comp17410_c0_seq1	K00025
comp17411_c0_seq1
comp17413_c0_seq1
comp17414_c0_seq1
comp17418_c0_seq1
comp17419_c0_seq1
comp17419_c0_seq2
comp17420_c0_seq1
comp17422_c0_seq1
comp17423_c0_seq1
comp17425_c0_seq1
comp17426_c0_seq1
comp17427_c0_seq1
comp17428_c0_seq1
comp17429_c0_seq1
comp17430_c0_seq1
comp17431_c0_seq1
comp17433_c0_seq1
comp17433_c0_seq2
comp17434_c0_seq1
comp17435_c0_seq1	K17543
comp17436_c0_seq1
comp17437_c0_seq1
comp17441_c0_seq1
comp17442_c0_seq1
comp17443_c0_seq1
comp17444_c0_seq1
comp17445_c0_seq1
comp17447_c0_seq1
comp17448_c0_seq1
comp17449_c0_seq1
comp17451_c0_seq1
comp17452_c0_seq1
comp17453_c0_seq1
comp17455_c0_seq1
comp17456_c0_seq1
comp17460_c0_seq1
comp17465_c0_seq1
comp17466_c0_seq1	K17275
comp17467_c0_seq1
comp17468_c0_seq1
comp17468_c0_seq2
comp17469_c0_seq1
comp17471_c0_seq1
comp17473_c0_seq1
comp17474_c0_seq1
comp17475_c0_seq1	K04371
comp17476_c0_seq1
comp17477_c0_seq1
comp17479_c0_seq1
comp17479_c0_seq2
comp17480_c0_seq1
comp17482_c0_seq1
comp17483_c0_seq1
comp17484_c0_seq1
comp17487_c0_seq1
comp17488_c0_seq1	K10419
comp17489_c0_seq1
comp17490_c0_seq1
comp17491_c0_seq1
comp17494_c0_seq1
comp17496_c0_seq1
comp17497_c0_seq1
comp17501_c0_seq1
comp17502_c0_seq1
comp17504_c0_seq1
comp17506_c0_seq1
comp17508_c0_seq1
comp17513_c0_seq1
comp17514_c0_seq1
comp17515_c0_seq1	K11968
comp17517_c0_seq1
comp17517_c0_seq2
comp17518_c0_seq1
comp17520_c0_seq1
comp17520_c0_seq2
comp17520_c0_seq3
comp17521_c0_seq1
comp17522_c0_seq1
comp17523_c0_seq1
comp17526_c0_seq1
comp17527_c0_seq1
comp17529_c0_seq1
comp17531_c0_seq1
comp17533_c0_seq1
comp17534_c0_seq1
comp17534_c0_seq2
comp17535_c0_seq1
comp17536_c0_seq1
comp17539_c0_seq1
comp17541_c0_seq1
comp17542_c0_seq1
comp17543_c0_seq1
comp17545_c0_seq1
comp17547_c0_seq1
comp17548_c0_seq1	K13675
comp17551_c0_seq1
comp17553_c0_seq1
comp17554_c0_seq1
comp17555_c0_seq1
comp17557_c0_seq1
comp17557_c0_seq2
comp17560_c0_seq1
comp17561_c0_seq1
comp17563_c0_seq1
comp17565_c0_seq1
comp17566_c0_seq1
comp17567_c0_seq1
comp17569_c0_seq1
comp17571_c0_seq1
comp17572_c0_seq1
comp17573_c0_seq1
comp17574_c0_seq1	K04043
comp17575_c0_seq1
comp17576_c0_seq1
comp17578_c0_seq1
comp17581_c0_seq1
comp17582_c0_seq1
comp17585_c0_seq1
comp17586_c0_seq1
comp17586_c0_seq2
comp17587_c0_seq1
comp17588_c0_seq1	K12812
comp17589_c0_seq1
comp17592_c0_seq1
comp17593_c0_seq1
comp17594_c0_seq1
comp17596_c0_seq1
comp17600_c0_seq1
comp17601_c0_seq1
comp17604_c0_seq1
comp17606_c0_seq1
comp17607_c0_seq1
comp17609_c0_seq1
comp17611_c0_seq1
comp17615_c0_seq1
comp17616_c0_seq1	K08802
comp17619_c0_seq1
comp17620_c0_seq1
comp17622_c0_seq1
comp17623_c0_seq1	K03178
comp17623_c1_seq1
comp17624_c0_seq1
comp17625_c0_seq1
comp17627_c0_seq1
comp17628_c0_seq1
comp17629_c0_seq1
comp17630_c0_seq1	K17499
comp17631_c0_seq1
comp17632_c0_seq1
comp17633_c0_seq1
comp17634_c0_seq1
comp17635_c0_seq1
comp17636_c0_seq1
comp17638_c0_seq1
comp17639_c0_seq1
comp17640_c0_seq1
comp17641_c0_seq1
comp17642_c0_seq1
comp17642_c1_seq1
comp17643_c0_seq1
comp17644_c0_seq1
comp17647_c0_seq1
comp17650_c0_seq1	K03936
comp17651_c0_seq1
comp17653_c0_seq1
comp17654_c0_seq1
comp17655_c0_seq1
comp17656_c0_seq1
comp17658_c0_seq1
comp17659_c0_seq1
comp17661_c0_seq1
comp17662_c0_seq1
comp17666_c0_seq1
comp17667_c0_seq1
comp17669_c0_seq1
comp17674_c0_seq1	K14999
comp17677_c0_seq1
comp17678_c0_seq1
comp17679_c0_seq1
comp17682_c0_seq1
comp17683_c0_seq1
comp17686_c0_seq1	K04861
comp17689_c0_seq1
comp17692_c0_seq1
comp17696_c0_seq1
comp17698_c0_seq1
comp17700_c0_seq1
comp17702_c0_seq1
comp17705_c0_seq1	K10364
comp17706_c0_seq1
comp17708_c0_seq1
comp17709_c0_seq1	K07827
comp17710_c0_seq1
comp17714_c0_seq1
comp17718_c0_seq1
comp17719_c0_seq1
comp17719_c0_seq2
comp17720_c0_seq1	K11644
comp17721_c0_seq1	K03899
comp17722_c0_seq1	K16755
comp17723_c0_seq1
comp17724_c0_seq1	K01195
comp17726_c0_seq1
comp17727_c0_seq1
comp17729_c0_seq1
comp17731_c0_seq1
comp17732_c0_seq1
comp17733_c0_seq1
comp17736_c0_seq1
comp17737_c0_seq1
comp17738_c0_seq1
comp17740_c0_seq1
comp17740_c0_seq2
comp17742_c0_seq1
comp17747_c0_seq1
comp17748_c0_seq1	K00413
comp17749_c0_seq1
comp17750_c0_seq1
comp17752_c0_seq1
comp17753_c0_seq1
comp17754_c0_seq1
comp17755_c0_seq1
comp17756_c0_seq1
comp17757_c0_seq1
comp17758_c0_seq1
comp17759_c0_seq1
comp17759_c0_seq2
comp17761_c0_seq1
comp17765_c0_seq1
comp17766_c0_seq1
comp17767_c0_seq1
comp17768_c0_seq1
comp17769_c0_seq1
comp17771_c0_seq1
comp17772_c0_seq1
comp17774_c0_seq1
comp17775_c0_seq1
comp17781_c0_seq1
comp17782_c0_seq1
comp17783_c0_seq1
comp17785_c0_seq1
comp17786_c0_seq1
comp17787_c0_seq1
comp17788_c0_seq1
comp17789_c0_seq1
comp17791_c0_seq1
comp17792_c0_seq1
comp17794_c0_seq1
comp17797_c0_seq1
comp17798_c0_seq1	K07877
comp17800_c0_seq1
comp17803_c0_seq1
comp17805_c0_seq1
comp17806_c0_seq1
comp17807_c0_seq1
comp17807_c0_seq2
comp17808_c0_seq1
comp17809_c0_seq1
comp17810_c0_seq1
comp17814_c0_seq1
comp17815_c0_seq1
comp17816_c0_seq1
comp17817_c0_seq1
comp17817_c0_seq2
comp17818_c0_seq1
comp17819_c0_seq1
comp17821_c0_seq1
comp17822_c0_seq1
comp17823_c0_seq1
comp17825_c0_seq1
comp17826_c0_seq1
comp17828_c0_seq1
comp17829_c0_seq1	K09478
comp17830_c0_seq1
comp17833_c0_seq1	K05673
comp17836_c0_seq1	K19283
comp17838_c0_seq1	K14455
comp17839_c0_seq1
comp17840_c0_seq1
comp17842_c0_seq1	K00856
comp17847_c0_seq1
comp17848_c0_seq1
comp17852_c0_seq1
comp17853_c0_seq1
comp17855_c0_seq1
comp17857_c0_seq1
comp17859_c0_seq1
comp17860_c0_seq1
comp17861_c0_seq1
comp17862_c0_seq1
comp17863_c0_seq1
comp17864_c0_seq1
comp17865_c0_seq1
comp17867_c0_seq1
comp17868_c0_seq1
comp17868_c0_seq2
comp17871_c0_seq1
comp17872_c0_seq1
comp17872_c0_seq2
comp17876_c0_seq1
comp17877_c0_seq1
comp17878_c0_seq1
comp17879_c0_seq1
comp17881_c0_seq1
comp17882_c0_seq1
comp17883_c0_seq1
comp17887_c0_seq1
comp17892_c0_seq1
comp17894_c0_seq1
comp17895_c0_seq1
comp17896_c0_seq1
comp17897_c0_seq1
comp17898_c0_seq1	K03440
comp17899_c0_seq1
comp17900_c0_seq1
comp17901_c0_seq1
comp17902_c0_seq1
comp17903_c0_seq1
comp17904_c0_seq1
comp17907_c0_seq1
comp17908_c0_seq1
comp17909_c0_seq1
comp17910_c0_seq1
comp17911_c0_seq1
comp17914_c0_seq1
comp17915_c0_seq1
comp17916_c0_seq1
comp17918_c0_seq1
comp17919_c0_seq1
comp17922_c0_seq1
comp17926_c0_seq1
comp17928_c0_seq1
comp17929_c0_seq1
comp17931_c0_seq1
comp17937_c0_seq1
comp17938_c0_seq1
comp17939_c0_seq1
comp17943_c0_seq1
comp17944_c0_seq1
comp17946_c0_seq1
comp17947_c0_seq1
comp17948_c0_seq1
comp17949_c0_seq1
comp17955_c0_seq1
comp17956_c0_seq1
comp17957_c0_seq1
comp17959_c0_seq1
comp17960_c0_seq1
comp17963_c0_seq1
comp17964_c0_seq1
comp17967_c0_seq1
comp17968_c0_seq1
comp17969_c0_seq1
comp17971_c0_seq1	K07937
comp17973_c0_seq1	K17266
comp17975_c0_seq1
comp17977_c0_seq1	K00344
comp17978_c0_seq1
comp17980_c0_seq1
comp17981_c0_seq1
comp17982_c0_seq1
comp17984_c0_seq1
comp17985_c0_seq1	K05610
comp17988_c0_seq1
comp17990_c0_seq1
comp17992_c0_seq1
comp17996_c0_seq1
comp17998_c0_seq1
comp17999_c0_seq1
comp18002_c0_seq1
comp18003_c0_seq1
comp18004_c0_seq1
comp18005_c0_seq1
comp18006_c0_seq1
comp18007_c0_seq1
comp18009_c0_seq1
comp18010_c0_seq1	K01535
comp18011_c0_seq1
comp18013_c0_seq1
comp18017_c0_seq1
comp18018_c0_seq1
comp18022_c0_seq1
comp18023_c0_seq1
comp18023_c0_seq2
comp18025_c0_seq1
comp18026_c0_seq1
comp18027_c0_seq1
comp18029_c0_seq1
comp18031_c0_seq1
comp18033_c0_seq1
comp18034_c0_seq1
comp18034_c0_seq2
comp18035_c0_seq1
comp18036_c0_seq1
comp18041_c0_seq1
comp18042_c0_seq1
comp18043_c0_seq1	K14299
comp18045_c0_seq1
comp18046_c0_seq1	K04345
comp18047_c0_seq1
comp18048_c0_seq1
comp18049_c0_seq1	K04393
comp18050_c0_seq1
comp18051_c0_seq1
comp18052_c0_seq1
comp18053_c0_seq1
comp18054_c0_seq1
comp18055_c0_seq1
comp18059_c0_seq1
comp18060_c0_seq1
comp18061_c0_seq1
comp18062_c0_seq1
comp18063_c0_seq1
comp18065_c0_seq1
comp18067_c0_seq1
comp18068_c0_seq1
comp18069_c0_seq1
comp18070_c0_seq1
comp18072_c0_seq1
comp18073_c0_seq1
comp18074_c0_seq1
comp18076_c0_seq1
comp18077_c0_seq1
comp18078_c0_seq1	K02324
comp18079_c0_seq1
comp18081_c0_seq1
comp18082_c0_seq1
comp18088_c0_seq1
comp18089_c1_seq1
comp18091_c0_seq1
comp18095_c0_seq1
comp18096_c0_seq1
comp18097_c0_seq1
comp18098_c0_seq1
comp18099_c0_seq1
comp18100_c0_seq1	K01312
comp18101_c0_seq1
comp18104_c0_seq1
comp18107_c0_seq1
comp18108_c0_seq1
comp18110_c0_seq1	K01253
comp18111_c0_seq1
comp18114_c0_seq1
comp18116_c0_seq1
comp18118_c0_seq1
comp18119_c0_seq1
comp18120_c0_seq1
comp18120_c1_seq1
comp18121_c0_seq1
comp18123_c0_seq1
comp18124_c0_seq1
comp18125_c0_seq1
comp18126_c0_seq1
comp18128_c0_seq1
comp18131_c0_seq1
comp18132_c0_seq1
comp18133_c0_seq1
comp18136_c0_seq1
comp18138_c0_seq1
comp18144_c0_seq1
comp18148_c0_seq1
comp18149_c0_seq1	K07565
comp18150_c0_seq1
comp18152_c0_seq1
comp18153_c0_seq1
comp18155_c0_seq1
comp18156_c0_seq1
comp18157_c0_seq1
comp18159_c0_seq1
comp18160_c0_seq1
comp18161_c0_seq1
comp18163_c0_seq1
comp18164_c0_seq1
comp18165_c0_seq1
comp18166_c0_seq1
comp18169_c0_seq1
comp18172_c0_seq1
comp18173_c0_seq1
comp18176_c0_seq1
comp18178_c0_seq1	K00670
comp18179_c0_seq1
comp18180_c0_seq1
comp18181_c0_seq1
comp18183_c0_seq1
comp18184_c0_seq1
comp18187_c0_seq1
comp18189_c0_seq1	K09382
comp18190_c0_seq1
comp18191_c0_seq1
comp18196_c0_seq1
comp18197_c0_seq1
comp18198_c0_seq1
comp18199_c0_seq1
comp18200_c0_seq1
comp18201_c0_seq1
comp18209_c0_seq1
comp18211_c0_seq1
comp18211_c0_seq2
comp18213_c0_seq1
comp18214_c0_seq1
comp18215_c0_seq1
comp18216_c0_seq1
comp18217_c0_seq1	K03661
comp18218_c0_seq1
comp18222_c0_seq1
comp18223_c0_seq1
comp18224_c0_seq1
comp18225_c0_seq1
comp18226_c0_seq1	K03899
comp18228_c0_seq1
comp18229_c0_seq1
comp18230_c0_seq1
comp18231_c0_seq1
comp18234_c0_seq1
comp18237_c0_seq1
comp18239_c0_seq1
comp18241_c0_seq1
comp18242_c0_seq1
comp18243_c0_seq1
comp18244_c0_seq1
comp18245_c0_seq1
comp18246_c0_seq1
comp18247_c0_seq1
comp18248_c0_seq1
comp18254_c0_seq1
comp18255_c0_seq1
comp18256_c0_seq1
comp18257_c0_seq1
comp18259_c0_seq1
comp18260_c0_seq1
comp18261_c0_seq1
comp18263_c0_seq1
comp18264_c0_seq1
comp18265_c0_seq1
comp18266_c0_seq1
comp18268_c0_seq1
comp18269_c0_seq1
comp18270_c0_seq1
comp18273_c0_seq1
comp18274_c0_seq1
comp18277_c0_seq1
comp18280_c0_seq1
comp18281_c0_seq1
comp18285_c0_seq1
comp18287_c0_seq1
comp18290_c0_seq1
comp18291_c0_seq1
comp18292_c0_seq1
comp18293_c0_seq1
comp18294_c0_seq1
comp18295_c0_seq1
comp18303_c0_seq1
comp18304_c0_seq1
comp18305_c0_seq1
comp18307_c0_seq1
comp18308_c0_seq1
comp18310_c0_seq1
comp18311_c0_seq1
comp18312_c0_seq1
comp18314_c0_seq1
comp18315_c0_seq1
comp18316_c0_seq1
comp18318_c0_seq1
comp18320_c0_seq1
comp18323_c0_seq1
comp18326_c0_seq1	K04382
comp18328_c0_seq1
comp18328_c0_seq2
comp18330_c0_seq1
comp18331_c0_seq1
comp18332_c0_seq1
comp18333_c0_seq1
comp18333_c0_seq2
comp18335_c0_seq1
comp18337_c0_seq1	K08798
comp18338_c0_seq1
comp18338_c0_seq2
comp18339_c0_seq1
comp18340_c0_seq1
comp18341_c0_seq1
comp18342_c0_seq1
comp18343_c0_seq1	K03869
comp18344_c0_seq1
comp18345_c0_seq1	K00698
comp18347_c0_seq1
comp18348_c0_seq1	K10397
comp18349_c0_seq1
comp18350_c0_seq1
comp18351_c0_seq1
comp18353_c0_seq1
comp18354_c0_seq1
comp18355_c0_seq1
comp18359_c0_seq1
comp18361_c0_seq1
comp18363_c0_seq1
comp18364_c0_seq1
comp18367_c0_seq1
comp18368_c0_seq1
comp18372_c0_seq1
comp18373_c0_seq1
comp18374_c0_seq1
comp18376_c0_seq1
comp18377_c0_seq1
comp18381_c0_seq1
comp18384_c0_seq1
comp18385_c0_seq1
comp18386_c0_seq1	K12614
comp18387_c0_seq1
comp18388_c0_seq1
comp18389_c0_seq1
comp18390_c0_seq1
comp18391_c0_seq1
comp18392_c0_seq1
comp18393_c0_seq1
comp18394_c0_seq1
comp18395_c0_seq1
comp18396_c0_seq1
comp18398_c0_seq1
comp18399_c0_seq1
comp18400_c0_seq1
comp18401_c0_seq1
comp18402_c0_seq1
comp18404_c0_seq1
comp18405_c0_seq1
comp18406_c0_seq1
comp18407_c0_seq1
comp18410_c0_seq1
comp18411_c0_seq1
comp18412_c0_seq1
comp18413_c0_seq1
comp18416_c0_seq1
comp18419_c0_seq1
comp18422_c0_seq1
comp18422_c1_seq1
comp18425_c0_seq1
comp18428_c0_seq1
comp18429_c0_seq1
comp18431_c0_seq1
comp18433_c0_seq1
comp18434_c0_seq1
comp18437_c0_seq1
comp18438_c0_seq1
comp18439_c0_seq1
comp18440_c0_seq1
comp18441_c0_seq1
comp18441_c0_seq2
comp18443_c0_seq1
comp18445_c0_seq1
comp18446_c0_seq1
comp18447_c0_seq1
comp18449_c0_seq1	K04809
comp18451_c0_seq1
comp18455_c0_seq1
comp18456_c0_seq1
comp18457_c0_seq1
comp18459_c0_seq1
comp18460_c0_seq1
comp18462_c0_seq1
comp18462_c0_seq2
comp18463_c0_seq1
comp18463_c0_seq2
comp18464_c0_seq1	K04615
comp18466_c0_seq1
comp18468_c0_seq1
comp18471_c0_seq1
comp18473_c0_seq1
comp18474_c0_seq1
comp18476_c0_seq1
comp18478_c0_seq1
comp18479_c0_seq1
comp18480_c0_seq1
comp18481_c0_seq1
comp18483_c0_seq1
comp18484_c0_seq1
comp18486_c0_seq1
comp18488_c0_seq1
comp18490_c0_seq1
comp18492_c0_seq1
comp18493_c0_seq1
comp18494_c0_seq1
comp18497_c0_seq1
comp18500_c0_seq1
comp18504_c0_seq1
comp18505_c0_seq1
comp18508_c0_seq1
comp18510_c0_seq1
comp18511_c0_seq1
comp18514_c0_seq1
comp18516_c0_seq1
comp18519_c0_seq1
comp18520_c0_seq1
comp18522_c0_seq1
comp18523_c0_seq1
comp18524_c0_seq1
comp18526_c0_seq1
comp18527_c0_seq1
comp18529_c0_seq1
comp18529_c0_seq2
comp18531_c0_seq1
comp18532_c0_seq1
comp18532_c0_seq2
comp18533_c0_seq1
comp18534_c0_seq1	K06254
comp18536_c0_seq1
comp18538_c0_seq1
comp18540_c0_seq1
comp18541_c0_seq1
comp18543_c0_seq1
comp18544_c0_seq1
comp18545_c0_seq1
comp18546_c0_seq1
comp18547_c0_seq1
comp18548_c0_seq1
comp18549_c0_seq1
comp18550_c0_seq1	K00108
comp18551_c0_seq1
comp18553_c0_seq1
comp18554_c0_seq1
comp18555_c0_seq1
comp18558_c0_seq1
comp18562_c0_seq1
comp18563_c0_seq1
comp18564_c0_seq1
comp18565_c0_seq1
comp18567_c0_seq1	K03094
comp18570_c0_seq1
comp18571_c0_seq1
comp18574_c0_seq1
comp18575_c0_seq1
comp18576_c0_seq1
comp18577_c0_seq1
comp18578_c0_seq1
comp18579_c0_seq1
comp18581_c0_seq1
comp18582_c0_seq1
comp18583_c0_seq1
comp18584_c0_seq1
comp18586_c0_seq1
comp18587_c0_seq1
comp18587_c0_seq2
comp18590_c0_seq1
comp18591_c0_seq1
comp18595_c0_seq1
comp18596_c0_seq1
comp18597_c0_seq1
comp18599_c0_seq1
comp18601_c0_seq1
comp18603_c0_seq1
comp18604_c0_seq1
comp18606_c0_seq1
comp18607_c0_seq1
comp18608_c0_seq1
comp18609_c0_seq1
comp18610_c0_seq1
comp18610_c1_seq1
comp18613_c0_seq1
comp18615_c0_seq1
comp18615_c1_seq1
comp18617_c0_seq1
comp18619_c0_seq1
comp18620_c0_seq1
comp18623_c0_seq1	K18629
comp18624_c0_seq1
comp18626_c0_seq1
comp18628_c0_seq1
comp18629_c0_seq1
comp18631_c0_seq1
comp18632_c0_seq1
comp18638_c0_seq1
comp18640_c0_seq1
comp18641_c0_seq1
comp18642_c0_seq1
comp18643_c0_seq1
comp18644_c0_seq1
comp18646_c0_seq1
comp18648_c0_seq1
comp18649_c0_seq1
comp18650_c0_seq1
comp18651_c0_seq1
comp18652_c0_seq1
comp18653_c0_seq1
comp18660_c0_seq1
comp18661_c0_seq1
comp18662_c0_seq1
comp18665_c0_seq1
comp18666_c0_seq1
comp18667_c0_seq1
comp18670_c0_seq1
comp18671_c0_seq1
comp18672_c0_seq1
comp18674_c0_seq1
comp18676_c0_seq1
comp18677_c0_seq1
comp18678_c0_seq1
comp18679_c0_seq1
comp18680_c0_seq1
comp18681_c0_seq1
comp18683_c0_seq1
comp18685_c0_seq1
comp18688_c0_seq1
comp18689_c0_seq1	K02133
comp18692_c0_seq1
comp18693_c0_seq1
comp18693_c1_seq1
comp18695_c0_seq1
comp18697_c0_seq1
comp18699_c0_seq1
comp18700_c0_seq1
comp18701_c0_seq1
comp18704_c0_seq1
comp18709_c0_seq1	K11158
comp18714_c0_seq1
comp18720_c0_seq1
comp18721_c0_seq1
comp18723_c0_seq1
comp18724_c0_seq1
comp18725_c0_seq1
comp18725_c0_seq2
comp18726_c0_seq1
comp18727_c0_seq1
comp18728_c0_seq1
comp18729_c0_seq1
comp18731_c0_seq1
comp18733_c0_seq1
comp18734_c0_seq1
comp18737_c0_seq1
comp18739_c0_seq1
comp18740_c0_seq1
comp18741_c0_seq1	K04646
comp18747_c0_seq1
comp18748_c0_seq1
comp18751_c0_seq1
comp18758_c0_seq1
comp18759_c0_seq1
comp18760_c0_seq1
comp18761_c0_seq1
comp18763_c0_seq1
comp18764_c0_seq1
comp18765_c0_seq1
comp18765_c0_seq2
comp18769_c0_seq1
comp18770_c0_seq1
comp18771_c0_seq1
comp18772_c0_seq1
comp18776_c0_seq1
comp18777_c0_seq1
comp18778_c0_seq1
comp18779_c0_seq1
comp18780_c0_seq1
comp18782_c0_seq1
comp18783_c0_seq1
comp18786_c0_seq1
comp18789_c0_seq1
comp18790_c0_seq1
comp18790_c0_seq2
comp18791_c0_seq1
comp18792_c0_seq1
comp18793_c0_seq1
comp18795_c0_seq1
comp18796_c0_seq1
comp18797_c0_seq1
comp18798_c0_seq1
comp18799_c0_seq1
comp18800_c0_seq1
comp18801_c0_seq1
comp18802_c0_seq1
comp18802_c0_seq2
comp18803_c0_seq1
comp18805_c0_seq1
comp18806_c0_seq1	K05326
comp18807_c0_seq1
comp18807_c0_seq2
comp18808_c0_seq1
comp18809_c0_seq1
comp18810_c0_seq1
comp18813_c0_seq1
comp18816_c0_seq1
comp18818_c0_seq1
comp18819_c0_seq1
comp18820_c0_seq1
comp18822_c0_seq1
comp18824_c0_seq1
comp18824_c1_seq1
comp18827_c0_seq1
comp18828_c0_seq1	K01128
comp18829_c0_seq1	K08762
comp18830_c0_seq1
comp18832_c0_seq1
comp18833_c0_seq1
comp18834_c0_seq1
comp18835_c0_seq1
comp18836_c0_seq1
comp18838_c0_seq1
comp18842_c0_seq1	K17496
comp18844_c0_seq1
comp18846_c0_seq1
comp18847_c0_seq1
comp18848_c0_seq1
comp18849_c0_seq1	K05656
comp18850_c0_seq1
comp18851_c0_seq1
comp18853_c0_seq1
comp18855_c0_seq1
comp18858_c0_seq1
comp18861_c0_seq1
comp18862_c0_seq1
comp18863_c0_seq1
comp18865_c0_seq1
comp18867_c0_seq1
comp18868_c0_seq1
comp18869_c0_seq1
comp18869_c0_seq2
comp18870_c0_seq1
comp18871_c0_seq1	K01090
comp18872_c0_seq1
comp18874_c0_seq1
comp18874_c0_seq2
comp18875_c0_seq1
comp18876_c0_seq1
comp18877_c0_seq1
comp18878_c0_seq1
comp18880_c0_seq1	K01183
comp18880_c0_seq2	K01183
comp18881_c0_seq1
comp18881_c1_seq1
comp18882_c0_seq1
comp18883_c0_seq1
comp18884_c0_seq1
comp18885_c0_seq1
comp18886_c0_seq1
comp18887_c0_seq1
comp18889_c0_seq1
comp18890_c0_seq1
comp18891_c0_seq1
comp18892_c0_seq1
comp18893_c0_seq1
comp18895_c0_seq1
comp18895_c1_seq1
comp18897_c0_seq1
comp18898_c0_seq1
comp18899_c0_seq1
comp18900_c0_seq1
comp18901_c0_seq1
comp18903_c0_seq1
comp18905_c0_seq1
comp18906_c0_seq1
comp18907_c0_seq1
comp18908_c0_seq1	K01229
comp18910_c0_seq1
comp18911_c0_seq1
comp18912_c0_seq1
comp18914_c0_seq1
comp18915_c0_seq1
comp18916_c0_seq1
comp18917_c0_seq1
comp18919_c0_seq1
comp18920_c0_seq1
comp18921_c0_seq1
comp18922_c0_seq1
comp18923_c0_seq1
comp18926_c0_seq1
comp18926_c0_seq2
comp18927_c0_seq1
comp18929_c0_seq1
comp18930_c0_seq1
comp18931_c0_seq1
comp18932_c0_seq1
comp18933_c0_seq1
comp18935_c0_seq1
comp18938_c0_seq1
comp18939_c0_seq1
comp18940_c0_seq1
comp18941_c0_seq1
comp18944_c0_seq1
comp18945_c0_seq1
comp18947_c0_seq1
comp18948_c0_seq1
comp18950_c0_seq1
comp18952_c1_seq1
comp18953_c0_seq1
comp18956_c0_seq1
comp18957_c0_seq1
comp18959_c0_seq1
comp18960_c0_seq1
comp18963_c0_seq1
comp18964_c0_seq1
comp18965_c0_seq1
comp18966_c0_seq1
comp18967_c0_seq1
comp18969_c0_seq1
comp18970_c0_seq1
comp18971_c0_seq1	K04811
comp18975_c0_seq1
comp18975_c1_seq1
comp18976_c0_seq1
comp18976_c0_seq2
comp18977_c0_seq1
comp18983_c0_seq1
comp18984_c0_seq1
comp18986_c0_seq1
comp18987_c0_seq1
comp18987_c0_seq2
comp18988_c0_seq1
comp18989_c0_seq1
comp18991_c0_seq1
comp18997_c0_seq1
comp18998_c0_seq1
comp18998_c0_seq2
comp18999_c0_seq1
comp19003_c0_seq1
comp19005_c0_seq1
comp19006_c0_seq1
comp19008_c0_seq1
comp19009_c0_seq1
comp19011_c0_seq1
comp19013_c0_seq1
comp19016_c0_seq1
comp19017_c0_seq1
comp19018_c0_seq1
comp19019_c0_seq1
comp19020_c0_seq1	K00665
comp19024_c0_seq1
comp19026_c0_seq1
comp19028_c0_seq1	K04948
comp19029_c0_seq1
comp19030_c0_seq1
comp19031_c0_seq1
comp19033_c0_seq1
comp19035_c0_seq1
comp19036_c0_seq1	K02727
comp19040_c0_seq1
comp19041_c0_seq1
comp19044_c0_seq1
comp19045_c0_seq1
comp19046_c0_seq1
comp19047_c0_seq1
comp19048_c0_seq1
comp19049_c0_seq1
comp19050_c0_seq1
comp19051_c0_seq1
comp19053_c0_seq1
comp19054_c0_seq1
comp19059_c0_seq1
comp19061_c0_seq1
comp19063_c0_seq1
comp19064_c0_seq1	K07497
comp19065_c0_seq1
comp19066_c0_seq1
comp19067_c0_seq1
comp19068_c0_seq1
comp19071_c0_seq1
comp19072_c0_seq1
comp19075_c0_seq1
comp19077_c0_seq1	K12606
comp19077_c0_seq2	K12606
comp19079_c0_seq1
comp19080_c0_seq1
comp19084_c0_seq1
comp19086_c0_seq1
comp19087_c0_seq1
comp19088_c0_seq1
comp19089_c0_seq1
comp19093_c0_seq1
comp19093_c0_seq2
comp19094_c0_seq1
comp19096_c0_seq1
comp19098_c0_seq1
comp19099_c0_seq1
comp19100_c0_seq1
comp19102_c0_seq1
comp19104_c0_seq1
comp19105_c0_seq1
comp19108_c0_seq1
comp19109_c0_seq1
comp19110_c0_seq1
comp19112_c0_seq1
comp19114_c0_seq1
comp19115_c0_seq1
comp19116_c0_seq1
comp19118_c0_seq1	K04255
comp19119_c0_seq1
comp19120_c0_seq1
comp19122_c0_seq1
comp19123_c0_seq1
comp19124_c0_seq1
comp19125_c0_seq1
comp19126_c0_seq1
comp19127_c0_seq1
comp19130_c0_seq1
comp19131_c0_seq1
comp19132_c0_seq1
comp19133_c0_seq1
comp19134_c0_seq1
comp19136_c0_seq1
comp19137_c0_seq1
comp19139_c0_seq1
comp19140_c0_seq1
comp19141_c0_seq1
comp19142_c0_seq1
comp19145_c0_seq1
comp19147_c0_seq1
comp19151_c0_seq1
comp19152_c0_seq1
comp19154_c0_seq1
comp19155_c0_seq1
comp19157_c0_seq1
comp19158_c0_seq1
comp19161_c0_seq1
comp19163_c0_seq1	K01371
comp19164_c0_seq1	K14301
comp19165_c0_seq1
comp19167_c0_seq1
comp19169_c0_seq1
comp19170_c0_seq1
comp19171_c0_seq1
comp19174_c0_seq1
comp19175_c0_seq1
comp19176_c0_seq1
comp19177_c0_seq1
comp19178_c0_seq1
comp19179_c0_seq1
comp19180_c0_seq1
comp19181_c0_seq1
comp19182_c0_seq1
comp19183_c0_seq1
comp19184_c0_seq1
comp19185_c0_seq1
comp19186_c0_seq1
comp19187_c0_seq1
comp19189_c0_seq1	K06185
comp19190_c0_seq1
comp19191_c0_seq1
comp19192_c0_seq1
comp19193_c0_seq1
comp19194_c0_seq1	K07520
comp19194_c1_seq1
comp19195_c0_seq1
comp19197_c0_seq1
comp19198_c0_seq1
comp19199_c0_seq1
comp19200_c0_seq1
comp19202_c0_seq1
comp19204_c0_seq1
comp19205_c0_seq1
comp19206_c0_seq1
comp19207_c0_seq1
comp19208_c0_seq1	K01634
comp19210_c0_seq1	K06632
comp19212_c0_seq1
comp19213_c0_seq1
comp19215_c0_seq1
comp19216_c0_seq1
comp19217_c0_seq1
comp19218_c0_seq1
comp19220_c0_seq1
comp19221_c0_seq1
comp19222_c0_seq1
comp19223_c0_seq1
comp19226_c0_seq1
comp19227_c0_seq1
comp19229_c0_seq1
comp19231_c0_seq1
comp19232_c0_seq1
comp19233_c0_seq1
comp19238_c0_seq1
comp19240_c0_seq1
comp19240_c0_seq2
comp19242_c0_seq1
comp19242_c0_seq2
comp19243_c0_seq1
comp19246_c0_seq1
comp19249_c0_seq1
comp19251_c0_seq1
comp19252_c0_seq1
comp19253_c0_seq1
comp19255_c0_seq1
comp19256_c0_seq1
comp19259_c0_seq1
comp19262_c0_seq1
comp19263_c0_seq1
comp19263_c0_seq2
comp19264_c0_seq1
comp19265_c0_seq1
comp19266_c0_seq1	K12947
comp19267_c0_seq1
comp19268_c0_seq1
comp19269_c0_seq1
comp19272_c0_seq1
comp19273_c0_seq1
comp19274_c0_seq1
comp19276_c0_seq1
comp19277_c0_seq1
comp19278_c0_seq1
comp19280_c0_seq1
comp19280_c0_seq2
comp19281_c0_seq1
comp19282_c0_seq1
comp19283_c0_seq1
comp19284_c0_seq1
comp19285_c0_seq1
comp19286_c0_seq1
comp19288_c0_seq1
comp19289_c0_seq1	K05681
comp19290_c0_seq1
comp19292_c0_seq1
comp19293_c0_seq1
comp19295_c0_seq1	K13977
comp19295_c0_seq2
comp19298_c0_seq1
comp19299_c0_seq1
comp19300_c0_seq1
comp19304_c0_seq1
comp19305_c0_seq1
comp19306_c0_seq1
comp19310_c0_seq1
comp19310_c0_seq2
comp19311_c0_seq1
comp19314_c0_seq1
comp19315_c0_seq1
comp19317_c0_seq1
comp19319_c0_seq1
comp19320_c0_seq1
comp19322_c0_seq1
comp19323_c0_seq1
comp19324_c0_seq1
comp19326_c0_seq1
comp19327_c0_seq1
comp19328_c0_seq1
comp19330_c0_seq1
comp19332_c0_seq1
comp19333_c0_seq1
comp19335_c0_seq1
comp19338_c0_seq1	K10408
comp19340_c0_seq1
comp19341_c0_seq1
comp19345_c0_seq1
comp19345_c0_seq2
comp19346_c0_seq1
comp19347_c0_seq1
comp19348_c0_seq1
comp19349_c0_seq1
comp19350_c0_seq1
comp19353_c0_seq1
comp19354_c0_seq1
comp19356_c0_seq1
comp19357_c0_seq1
comp19363_c0_seq1
comp19364_c0_seq1
comp19366_c0_seq1	K00234
comp19367_c0_seq1
comp19368_c0_seq1
comp19370_c0_seq1
comp19372_c0_seq1
comp19373_c0_seq1
comp19375_c0_seq1
comp19376_c0_seq1
comp19377_c0_seq1
comp19378_c0_seq1
comp19379_c0_seq1
comp19382_c0_seq1
comp19383_c0_seq1
comp19386_c0_seq1
comp19387_c0_seq1
comp19388_c0_seq1
comp19395_c0_seq1
comp19396_c0_seq1
comp19400_c0_seq1
comp19403_c0_seq1
comp19405_c0_seq1
comp19406_c0_seq1
comp19408_c0_seq1
comp19409_c0_seq1
comp19410_c0_seq1
comp19412_c0_seq1
comp19413_c0_seq1
comp19418_c0_seq1
comp19422_c0_seq1
comp19423_c0_seq1
comp19424_c0_seq1
comp19425_c0_seq1
comp19429_c0_seq1
comp19430_c0_seq1
comp19431_c0_seq1
comp19432_c0_seq1
comp19435_c0_seq1
comp19436_c0_seq1
comp19437_c0_seq1
comp19438_c0_seq1
comp19440_c0_seq1
comp19441_c0_seq1
comp19442_c0_seq1
comp19443_c0_seq1
comp19444_c0_seq1
comp19446_c0_seq1
comp19452_c0_seq1
comp19453_c0_seq1
comp19456_c0_seq1
comp19458_c0_seq1
comp19464_c0_seq1
comp19465_c0_seq1
comp19467_c0_seq1
comp19468_c0_seq1
comp19469_c0_seq1
comp19470_c0_seq1
comp19475_c0_seq1
comp19476_c0_seq1
comp19478_c0_seq1
comp19479_c0_seq1
comp19483_c0_seq1
comp19487_c0_seq1
comp19488_c0_seq1
comp19490_c0_seq1
comp19491_c0_seq1
comp19492_c0_seq1
comp19493_c0_seq1
comp19494_c0_seq1
comp19495_c0_seq1
comp19496_c0_seq1	K02895
comp19498_c0_seq1
comp19499_c0_seq1
comp19500_c0_seq1
comp19501_c0_seq1
comp19502_c0_seq1
comp19506_c0_seq1
comp19508_c0_seq1
comp19509_c0_seq1
comp19510_c0_seq1
comp19514_c0_seq1
comp19520_c0_seq1
comp19524_c0_seq1
comp19525_c0_seq1
comp19527_c0_seq1
comp19533_c0_seq1
comp19536_c0_seq1	K17822
comp19538_c0_seq1	K05126
comp19540_c0_seq1
comp19540_c0_seq2
comp19548_c0_seq1
comp19557_c0_seq1
comp19568_c0_seq1
comp19569_c0_seq1
comp19571_c0_seq1
comp19571_c0_seq2
comp19575_c0_seq1
comp19577_c0_seq1	K08052
comp19585_c0_seq1
comp19592_c0_seq1
comp19594_c0_seq1
comp19596_c0_seq1
comp19597_c0_seq1
comp19598_c0_seq1
comp19601_c0_seq1
comp19605_c0_seq1	K03951
comp19606_c0_seq1
comp19609_c0_seq1
comp19612_c0_seq1
comp19613_c0_seq1
comp19614_c0_seq1
comp19615_c0_seq1
comp19615_c0_seq2
comp19618_c0_seq1
comp19618_c0_seq2
comp19619_c0_seq1
comp19619_c1_seq1
comp19620_c0_seq1
comp19621_c0_seq1
comp19622_c0_seq1
comp19623_c0_seq1
comp19627_c0_seq1
comp19631_c0_seq1
comp19632_c0_seq1
comp19634_c0_seq1
comp19635_c0_seq1
comp19639_c0_seq1
comp19641_c0_seq1
comp19642_c0_seq1
comp19643_c0_seq1
comp19645_c0_seq1
comp19647_c0_seq1
comp19651_c0_seq1
comp19652_c0_seq1
comp19657_c0_seq1
comp19658_c0_seq1
comp19659_c0_seq1	K01823
comp19661_c0_seq1
comp19662_c0_seq1
comp19663_c0_seq1
comp19664_c0_seq1
comp19664_c0_seq2
comp19665_c0_seq1
comp19666_c0_seq1
comp19670_c0_seq1
comp19672_c0_seq1
comp19673_c0_seq1
comp19674_c0_seq1
comp19676_c0_seq1
comp19678_c0_seq1
comp19681_c0_seq1
comp19684_c0_seq1	K07513
comp19684_c1_seq1	K07508
comp19685_c0_seq1
comp19687_c0_seq1
comp19687_c0_seq2
comp19688_c0_seq1
comp19689_c0_seq1
comp19691_c0_seq1
comp19692_c0_seq1
comp19693_c0_seq1
comp19694_c0_seq1
comp19701_c0_seq1
comp19706_c0_seq1
comp19708_c0_seq1
comp19712_c0_seq1	K13513
comp19714_c0_seq1
comp19716_c0_seq1
comp19718_c0_seq1
comp19720_c0_seq1
comp19723_c0_seq1
comp19724_c0_seq1
comp19725_c0_seq1	K07497
comp19726_c0_seq1
comp19728_c0_seq1
comp19731_c0_seq1
comp19732_c0_seq1
comp19733_c0_seq1
comp19733_c0_seq2
comp19736_c0_seq1	K03347
comp19737_c0_seq1
comp19738_c0_seq1
comp19741_c0_seq1
comp19743_c0_seq1	K12309
comp19744_c0_seq1
comp19747_c0_seq1
comp19748_c0_seq1	K03234
comp19748_c1_seq1	K03234
comp19750_c0_seq1	K17969
comp19754_c0_seq1
comp19755_c0_seq1
comp19758_c0_seq1
comp19761_c0_seq1	K03233
comp19761_c1_seq1	K03233
comp19762_c0_seq1
comp19763_c0_seq1
comp19766_c0_seq1
comp19769_c0_seq1
comp19771_c0_seq1
comp19772_c0_seq1
comp19773_c0_seq1
comp19774_c0_seq1
comp19776_c0_seq1
comp19778_c0_seq1
comp19780_c0_seq1
comp19781_c0_seq1
comp19782_c0_seq1
comp19784_c0_seq1
comp19786_c0_seq1
comp19788_c0_seq1	K07739
comp19789_c0_seq1
comp19791_c0_seq1
comp19795_c0_seq1
comp19800_c0_seq1	K17336
comp19806_c0_seq1
comp19809_c0_seq1
comp19811_c0_seq1
comp19813_c0_seq1
comp19815_c0_seq1
comp19817_c0_seq1
comp19818_c0_seq1
comp19819_c0_seq1
comp19820_c0_seq1
comp19825_c0_seq1
comp19827_c0_seq1
comp19829_c0_seq1
comp19830_c0_seq1
comp19833_c0_seq1
comp19834_c0_seq1
comp19835_c0_seq1
comp19836_c0_seq1	K04043
comp19837_c0_seq1
comp19838_c0_seq1
comp19839_c0_seq1
comp19840_c0_seq1
comp19842_c0_seq1
comp19847_c0_seq1
comp19848_c0_seq1
comp19850_c0_seq1
comp19851_c0_seq1
comp19852_c0_seq1
comp19852_c0_seq2
comp19854_c0_seq1
comp19855_c0_seq1
comp19856_c0_seq1
comp19860_c0_seq1
comp19860_c1_seq1
comp19864_c0_seq1
comp19866_c0_seq1
comp19868_c0_seq1
comp19869_c0_seq1
comp19871_c0_seq1
comp19874_c0_seq1
comp19877_c0_seq1
comp19879_c0_seq1
comp19880_c0_seq1
comp19881_c0_seq1
comp19882_c0_seq1
comp19883_c0_seq1
comp19884_c0_seq1
comp19887_c0_seq1
comp19888_c0_seq1
comp19890_c0_seq1
comp19891_c0_seq1
comp19892_c0_seq1
comp19893_c0_seq1
comp19894_c0_seq1
comp19903_c0_seq1
comp19905_c0_seq1
comp19906_c0_seq1
comp19907_c0_seq1
comp19908_c0_seq1
comp19910_c0_seq1
comp19914_c0_seq1
comp19916_c0_seq1
comp19917_c0_seq1
comp19921_c0_seq1
comp19922_c0_seq1
comp19923_c0_seq1
comp19924_c0_seq1
comp19926_c0_seq1
comp19927_c0_seq1
comp19928_c0_seq1	K02879
comp19930_c0_seq1
comp19931_c0_seq1
comp19936_c0_seq1
comp19936_c0_seq2
comp19940_c0_seq1
comp19941_c0_seq1
comp19942_c0_seq1
comp19943_c0_seq1
comp19947_c0_seq1
comp19948_c0_seq1
comp19950_c0_seq1	K00901
comp19951_c0_seq1
comp19954_c0_seq1
comp19956_c0_seq1
comp19957_c0_seq1
comp19958_c0_seq1
comp19961_c0_seq1
comp19962_c0_seq1
comp19963_c0_seq1
comp19963_c0_seq2
comp19964_c0_seq1
comp19965_c0_seq1
comp19966_c0_seq1
comp19969_c0_seq1
comp19970_c0_seq1
comp19972_c0_seq1
comp19976_c0_seq1
comp19977_c0_seq1
comp19978_c0_seq1
comp19983_c0_seq1
comp19983_c0_seq2
comp19984_c0_seq1
comp19986_c0_seq1
comp19987_c0_seq1
comp19989_c0_seq1
comp19992_c0_seq1
comp19993_c0_seq1
comp19995_c0_seq1
comp19996_c0_seq1
comp19996_c1_seq1	K05850
comp19997_c0_seq1
comp19998_c0_seq1	K09935
comp20000_c0_seq1
comp20001_c0_seq1
comp20003_c0_seq1
comp20005_c0_seq1
comp20006_c0_seq1
comp20008_c0_seq1
comp20009_c0_seq1
comp20010_c0_seq1
comp20011_c0_seq1
comp20012_c0_seq1
comp20015_c0_seq1
comp20021_c0_seq1
comp20022_c0_seq1	K05673
comp20024_c0_seq1
comp20025_c0_seq1
comp20026_c0_seq1
comp20027_c0_seq1
comp20028_c0_seq1
comp20029_c0_seq1
comp20030_c0_seq1
comp20030_c0_seq2
comp20034_c0_seq1
comp20035_c0_seq1
comp20036_c0_seq1
comp20038_c0_seq1
comp20041_c0_seq1
comp20043_c0_seq1
comp20044_c0_seq1
comp20045_c0_seq1
comp20046_c0_seq1	K09228
comp20047_c0_seq1
comp20051_c0_seq1
comp20054_c0_seq1
comp20056_c0_seq1
comp20057_c0_seq1
comp20058_c0_seq1
comp20064_c0_seq1
comp20065_c0_seq1
comp20066_c0_seq1
comp20067_c0_seq1
comp20068_c0_seq1	K04571
comp20069_c0_seq1
comp20070_c0_seq1
comp20070_c0_seq2
comp20072_c0_seq1
comp20077_c0_seq1
comp20078_c0_seq1
comp20079_c0_seq1
comp20081_c0_seq1
comp20086_c0_seq1
comp20090_c0_seq1
comp20091_c0_seq1
comp20092_c0_seq1
comp20093_c0_seq1
comp20094_c0_seq1
comp20095_c0_seq1
comp20096_c0_seq1
comp20102_c0_seq1
comp20103_c0_seq1
comp20104_c0_seq1
comp20105_c0_seq1
comp20106_c0_seq1
comp20108_c0_seq1
comp20109_c0_seq1	K01681
comp20112_c0_seq1
comp20113_c0_seq1
comp20115_c0_seq1
comp20116_c0_seq1
comp20119_c0_seq1
comp20123_c0_seq1
comp20125_c0_seq1
comp20126_c0_seq1
comp20127_c0_seq1
comp20128_c0_seq1
comp20129_c0_seq1
comp20130_c0_seq1
comp20132_c0_seq1
comp20135_c0_seq1
comp20136_c0_seq1
comp20137_c0_seq1
comp20138_c0_seq1
comp20141_c0_seq1
comp20142_c0_seq1
comp20143_c0_seq1	K00108
comp20145_c0_seq1
comp20147_c0_seq1
comp20148_c0_seq1
comp20149_c0_seq1
comp20150_c0_seq1
comp20151_c0_seq1
comp20155_c0_seq1
comp20156_c0_seq1
comp20157_c0_seq1
comp20158_c0_seq1
comp20159_c0_seq1
comp20161_c0_seq1
comp20162_c0_seq1
comp20163_c0_seq1
comp20164_c0_seq1	K01373
comp20164_c0_seq2	K01365
comp20166_c0_seq1
comp20167_c0_seq1
comp20168_c0_seq1
comp20169_c0_seq1
comp20170_c0_seq1
comp20171_c0_seq1
comp20173_c0_seq1
comp20178_c0_seq1	K08857
comp20179_c0_seq1
comp20185_c0_seq1
comp20186_c0_seq1
comp20188_c0_seq1	K02735
comp20190_c0_seq1
comp20191_c0_seq1
comp20194_c0_seq1
comp20196_c0_seq1
comp20197_c0_seq1
comp20199_c0_seq1
comp20200_c0_seq1	K02132
comp20201_c0_seq1
comp20203_c0_seq1
comp20203_c0_seq2
comp20204_c0_seq1
comp20205_c0_seq1
comp20206_c0_seq1
comp20208_c0_seq1
comp20209_c0_seq1
comp20210_c0_seq1
comp20214_c0_seq1
comp20215_c0_seq1
comp20216_c0_seq1
comp20217_c0_seq1
comp20217_c0_seq2
comp20219_c0_seq1
comp20221_c0_seq1
comp20222_c0_seq1
comp20222_c0_seq2
comp20223_c0_seq1	K14012
comp20224_c0_seq1
comp20225_c0_seq1
comp20226_c0_seq1
comp20227_c0_seq1
comp20230_c0_seq1
comp20231_c0_seq1
comp20232_c0_seq1
comp20234_c0_seq1
comp20236_c0_seq1
comp20237_c0_seq1
comp20238_c0_seq1
comp20239_c0_seq1
comp20240_c0_seq1
comp20241_c0_seq1
comp20241_c1_seq1	K13719
comp20243_c0_seq1	K03424
comp20245_c0_seq1
comp20245_c0_seq2
comp20246_c0_seq1
comp20248_c0_seq1
comp20248_c1_seq1
comp20249_c0_seq1
comp20252_c0_seq1
comp20257_c0_seq1
comp20259_c0_seq1
comp20261_c0_seq1
comp20262_c0_seq1
comp20263_c0_seq1
comp20264_c0_seq1
comp20265_c0_seq1
comp20267_c0_seq1	K13219
comp20267_c0_seq2	K13219
comp20268_c0_seq1
comp20269_c0_seq1
comp20270_c0_seq1
comp20271_c0_seq1
comp20274_c0_seq1
comp20276_c0_seq1
comp20279_c0_seq1
comp20280_c0_seq1
comp20281_c0_seq1
comp20282_c0_seq1
comp20289_c0_seq1
comp20293_c0_seq1
comp20293_c0_seq2
comp20293_c0_seq3	K01950
comp20294_c0_seq1
comp20297_c0_seq1
comp20299_c0_seq1
comp20299_c0_seq2
comp20301_c0_seq1
comp20303_c0_seq1
comp20305_c0_seq1
comp20308_c0_seq1
comp20310_c0_seq1	K04412
comp20310_c1_seq1	K04412
comp20311_c0_seq1	K16462
comp20312_c0_seq1
comp20317_c0_seq1
comp20318_c0_seq1
comp20319_c0_seq1
comp20320_c0_seq1
comp20323_c0_seq1
comp20324_c0_seq1
comp20327_c0_seq1
comp20328_c0_seq1
comp20329_c0_seq1
comp20330_c0_seq1
comp20331_c0_seq1
comp20333_c0_seq1
comp20335_c0_seq1
comp20336_c0_seq1
comp20337_c0_seq1
comp20339_c0_seq1
comp20340_c0_seq1
comp20342_c0_seq1
comp20343_c0_seq1
comp20344_c0_seq1	K02953
comp20346_c0_seq1
comp20348_c0_seq1
comp20350_c0_seq1
comp20351_c0_seq1
comp20352_c0_seq1
comp20355_c0_seq1
comp20356_c0_seq1
comp20360_c0_seq1
comp20361_c0_seq1
comp20362_c0_seq1
comp20363_c0_seq1
comp20363_c1_seq1
comp20364_c0_seq1
comp20365_c0_seq1
comp20367_c0_seq1
comp20367_c0_seq2
comp20368_c0_seq1
comp20369_c0_seq1
comp20371_c0_seq1
comp20372_c0_seq1
comp20374_c0_seq1
comp20375_c0_seq1
comp20378_c0_seq1
comp20379_c0_seq1
comp20380_c0_seq1
comp20381_c0_seq1
comp20382_c0_seq1
comp20384_c0_seq1
comp20386_c0_seq1
comp20387_c0_seq1	K08283
comp20389_c0_seq1
comp20393_c0_seq1
comp20396_c0_seq1
comp20397_c0_seq1
comp20397_c0_seq2
comp20398_c0_seq1
comp20398_c1_seq1
comp20403_c0_seq1
comp20404_c0_seq1
comp20406_c0_seq1
comp20406_c0_seq2
comp20407_c0_seq1
comp20410_c0_seq1
comp20413_c0_seq1
comp20413_c1_seq1
comp20414_c0_seq1
comp20416_c0_seq1
comp20417_c0_seq1
comp20418_c0_seq1
comp20422_c0_seq1
comp20424_c0_seq1
comp20425_c0_seq1
comp20426_c0_seq1
comp20427_c0_seq1
comp20428_c0_seq1
comp20430_c0_seq1
comp20431_c0_seq1
comp20432_c0_seq1
comp20435_c0_seq1
comp20435_c0_seq2
comp20436_c0_seq1	K11824
comp20437_c0_seq1
comp20438_c0_seq1
comp20440_c0_seq1
comp20441_c0_seq1	K05673
comp20443_c0_seq1
comp20446_c0_seq1
comp20447_c0_seq1
comp20448_c0_seq1
comp20450_c0_seq1
comp20454_c0_seq1
comp20459_c0_seq1
comp20461_c0_seq1	K02257
comp20462_c0_seq1
comp20466_c0_seq1
comp20467_c0_seq1
comp20472_c0_seq1
comp20473_c0_seq1
comp20474_c0_seq1	K03035
comp20475_c0_seq1
comp20476_c0_seq1
comp20477_c0_seq1
comp20478_c0_seq1	K03966
comp20479_c0_seq1
comp20480_c0_seq1
comp20481_c0_seq1
comp20482_c0_seq1
comp20483_c0_seq1
comp20483_c0_seq2
comp20485_c0_seq1
comp20486_c0_seq1	K17630
comp20488_c0_seq1
comp20491_c0_seq1
comp20498_c0_seq1
comp20500_c0_seq1
comp20503_c0_seq1
comp20505_c0_seq1	K11224
comp20506_c0_seq1
comp20508_c0_seq1
comp20510_c0_seq1
comp20512_c0_seq1	K17917
comp20512_c0_seq2	K17917
comp20514_c0_seq1
comp20515_c0_seq1
comp20517_c0_seq1
comp20520_c0_seq1
comp20522_c0_seq1
comp20523_c0_seq1
comp20523_c0_seq2
comp20524_c0_seq1
comp20525_c0_seq1
comp20527_c0_seq1	K14677
comp20527_c0_seq2	K14677
comp20529_c0_seq1	K00261
comp20530_c0_seq1
comp20532_c0_seq1	K10718
comp20535_c0_seq1
comp20536_c0_seq1
comp20537_c0_seq1
comp20538_c0_seq1
comp20539_c0_seq1
comp20541_c0_seq1
comp20542_c0_seq1
comp20545_c0_seq1
comp20546_c0_seq1
comp20548_c0_seq1
comp20550_c0_seq1
comp20551_c0_seq1
comp20552_c0_seq1
comp20552_c0_seq2
comp20557_c0_seq1
comp20558_c0_seq1
comp20561_c0_seq1
comp20563_c0_seq1
comp20565_c0_seq1
comp20566_c0_seq1
comp20568_c0_seq1	K14457
comp20569_c0_seq1
comp20570_c0_seq1
comp20571_c0_seq1
comp20572_c0_seq1
comp20574_c0_seq1
comp20575_c0_seq1
comp20577_c0_seq1
comp20579_c0_seq1
comp20581_c0_seq1	K05036
comp20582_c0_seq1
comp20585_c0_seq1
comp20586_c0_seq1
comp20587_c0_seq1
comp20596_c0_seq1
comp20597_c0_seq1
comp20598_c0_seq1
comp20599_c0_seq1
comp20599_c1_seq1
comp20600_c0_seq1
comp20601_c0_seq1
comp20602_c0_seq1
comp20603_c0_seq1
comp20604_c0_seq1
comp20605_c0_seq1
comp20606_c0_seq1
comp20607_c0_seq1
comp20608_c0_seq1
comp20608_c1_seq1
comp20609_c0_seq1	K00108
comp20610_c0_seq1
comp20611_c0_seq1
comp20613_c0_seq1
comp20616_c0_seq1
comp20617_c0_seq1
comp20618_c0_seq1
comp20619_c0_seq1
comp20620_c0_seq1
comp20620_c0_seq2
comp20621_c0_seq1
comp20624_c0_seq1
comp20625_c0_seq1
comp20626_c0_seq1
comp20627_c0_seq1	K00699
comp20628_c0_seq1
comp20630_c0_seq1
comp20631_c0_seq1
comp20635_c0_seq1
comp20635_c0_seq2
comp20638_c0_seq1
comp20641_c0_seq1
comp20644_c0_seq1
comp20645_c0_seq1
comp20646_c0_seq1
comp20648_c0_seq1
comp20649_c0_seq1
comp20650_c0_seq1
comp20650_c0_seq2
comp20653_c0_seq1
comp20654_c0_seq1
comp20656_c0_seq1
comp20657_c0_seq1	K01322
comp20659_c0_seq1
comp20661_c0_seq1
comp20663_c0_seq1
comp20665_c0_seq1
comp20667_c0_seq1
comp20667_c0_seq2
comp20670_c0_seq1
comp20670_c0_seq2
comp20677_c0_seq1
comp20681_c0_seq1
comp20690_c0_seq1
comp20691_c0_seq1
comp20692_c0_seq1
comp20693_c0_seq1
comp20694_c0_seq1
comp20699_c0_seq1
comp20699_c0_seq2
comp20700_c0_seq1
comp20701_c0_seq1
comp20704_c0_seq1
comp20705_c0_seq1
comp20706_c0_seq1
comp20707_c0_seq1
comp20710_c0_seq1
comp20710_c0_seq2
comp20711_c0_seq1
comp20715_c0_seq1
comp20718_c0_seq1
comp20720_c0_seq1
comp20721_c0_seq1
comp20722_c0_seq1
comp20723_c0_seq1
comp20726_c0_seq1
comp20727_c0_seq1
comp20732_c0_seq1
comp20733_c0_seq1
comp20734_c0_seq1
comp20736_c0_seq1
comp20739_c0_seq1	K01834
comp20741_c0_seq1
comp20745_c0_seq1
comp20746_c0_seq1
comp20749_c0_seq1
comp20750_c0_seq1
comp20751_c0_seq1
comp20751_c0_seq2
comp20755_c0_seq1
comp20756_c0_seq1
comp20758_c0_seq1
comp20758_c1_seq1
comp20759_c0_seq1
comp20760_c0_seq1
comp20766_c0_seq1	K01229
comp20766_c1_seq1	K01229
comp20768_c0_seq1
comp20772_c0_seq1
comp20773_c0_seq1
comp20774_c0_seq1
comp20776_c0_seq1
comp20779_c0_seq1
comp20780_c0_seq1
comp20781_c0_seq1
comp20784_c0_seq1	K05202
comp20787_c0_seq1
comp20791_c0_seq1
comp20793_c0_seq1
comp20798_c0_seq1
comp20807_c0_seq1	K01778
comp20809_c0_seq1
comp20810_c0_seq1
comp20811_c0_seq1	K10872
comp20812_c0_seq1
comp20813_c0_seq1
comp20815_c0_seq1
comp20817_c0_seq1
comp20818_c0_seq1
comp20818_c1_seq1
comp20819_c0_seq1	K05328
comp20819_c0_seq2	K05328
comp20821_c0_seq1
comp20824_c0_seq1
comp20824_c1_seq1
comp20826_c0_seq1
comp20827_c0_seq1
comp20828_c0_seq1
comp20831_c0_seq1
comp20833_c0_seq1
comp20836_c0_seq1
comp20837_c0_seq1
comp20839_c0_seq1
comp20841_c0_seq1	K00164
comp20842_c0_seq1
comp20844_c0_seq1
comp20848_c0_seq1
comp20856_c0_seq1
comp20856_c1_seq1
comp20859_c0_seq1
comp20861_c0_seq1
comp20862_c0_seq1
comp20863_c0_seq1
comp20864_c0_seq1
comp20865_c0_seq1
comp20866_c0_seq1
comp20867_c0_seq1	K07874
comp20868_c0_seq1
comp20869_c0_seq1
comp20870_c0_seq1
comp20871_c0_seq1
comp20879_c0_seq1
comp20881_c0_seq1
comp20882_c0_seq1
comp20883_c0_seq1
comp20890_c0_seq1
comp20892_c0_seq1	K03781
comp20892_c1_seq1	K03781
comp20895_c0_seq1
comp20896_c0_seq1
comp20897_c0_seq1
comp20899_c0_seq1
comp20900_c0_seq1
comp20901_c0_seq1
comp20905_c0_seq1
comp20908_c0_seq1
comp20910_c0_seq1
comp20911_c0_seq1
comp20914_c0_seq1
comp20915_c0_seq1
comp20916_c0_seq1	K01077
comp20918_c0_seq1
comp20920_c0_seq1
comp20923_c0_seq1
comp20925_c0_seq1
comp20927_c0_seq1	K01265
comp20929_c0_seq1
comp20929_c1_seq1
comp20930_c0_seq1
comp20931_c0_seq1	K02993
comp20934_c0_seq1
comp20935_c0_seq1	K12830
comp20939_c0_seq1
comp20941_c0_seq1
comp20944_c0_seq1
comp20947_c0_seq1	K01681
comp20948_c0_seq1
comp20949_c0_seq1
comp20950_c0_seq1
comp20951_c0_seq1
comp20952_c0_seq1
comp20952_c0_seq2
comp20953_c0_seq1
comp20954_c0_seq1
comp20955_c0_seq1
comp20956_c0_seq1
comp20959_c0_seq1
comp20961_c0_seq1
comp20963_c0_seq1
comp20965_c0_seq1
comp20968_c0_seq1
comp20969_c0_seq1
comp20971_c0_seq1
comp20972_c0_seq1	K02564
comp20972_c1_seq1	K02564
comp20973_c0_seq1
comp20974_c0_seq1
comp20976_c0_seq1
comp20979_c0_seq1
comp20982_c0_seq1
comp20983_c0_seq1
comp20984_c0_seq1
comp20984_c1_seq1
comp20985_c0_seq1
comp20986_c0_seq1
comp20988_c0_seq1
comp20994_c0_seq1
comp20995_c0_seq1
comp20995_c1_seq1
comp21001_c0_seq1
comp21002_c0_seq1
comp21004_c0_seq1
comp21004_c0_seq2
comp21008_c0_seq1
comp21010_c0_seq1
comp21014_c0_seq1
comp21017_c0_seq1
comp21020_c0_seq1
comp21021_c0_seq1
comp21023_c0_seq1
comp21025_c0_seq1
comp21026_c0_seq1
comp21028_c0_seq1
comp21030_c0_seq1
comp21031_c0_seq1
comp21033_c0_seq1	K00108
comp21034_c0_seq1
comp21035_c0_seq1
comp21035_c0_seq2
comp21039_c0_seq1
comp21041_c0_seq1	K02981
comp21042_c0_seq1
comp21043_c0_seq1
comp21045_c0_seq1
comp21046_c0_seq1
comp21047_c0_seq1
comp21050_c0_seq1
comp21052_c0_seq1
comp21054_c0_seq1
comp21055_c0_seq1
comp21056_c0_seq1
comp21057_c0_seq1
comp21059_c0_seq1
comp21063_c0_seq1
comp21065_c0_seq1
comp21065_c0_seq2
comp21068_c0_seq1
comp21070_c0_seq1
comp21072_c0_seq1
comp21073_c0_seq1
comp21074_c0_seq1
comp21075_c0_seq1
comp21076_c0_seq1
comp21078_c0_seq1	K09228
comp21082_c0_seq1
comp21084_c0_seq1
comp21084_c1_seq1
comp21085_c0_seq1
comp21087_c0_seq1
comp21089_c0_seq1
comp21090_c0_seq1
comp21091_c0_seq1
comp21093_c0_seq1
comp21098_c0_seq1
comp21098_c0_seq2
comp21099_c0_seq1
comp21100_c0_seq1
comp21101_c0_seq1
comp21102_c0_seq1
comp21104_c0_seq1
comp21106_c0_seq1
comp21108_c0_seq1
comp21110_c0_seq1
comp21111_c0_seq1
comp21112_c0_seq1
comp21113_c0_seq1
comp21114_c0_seq1
comp21119_c0_seq1
comp21120_c0_seq1
comp21121_c0_seq1
comp21122_c0_seq1
comp21123_c0_seq1
comp21124_c0_seq1
comp21124_c1_seq1
comp21125_c0_seq1
comp21126_c0_seq1
comp21128_c0_seq1
comp21129_c0_seq1
comp21130_c0_seq1
comp21132_c0_seq1
comp21133_c0_seq1
comp21136_c0_seq1
comp21138_c0_seq1
comp21138_c0_seq2
comp21139_c0_seq1
comp21139_c1_seq1
comp21142_c0_seq1
comp21143_c0_seq1
comp21145_c0_seq1
comp21147_c0_seq1
comp21148_c0_seq1
comp21150_c0_seq1
comp21151_c0_seq1
comp21156_c0_seq1
comp21158_c0_seq1
comp21159_c0_seq1
comp21160_c0_seq1	K03236
comp21161_c0_seq1
comp21164_c0_seq1
comp21165_c0_seq1
comp21166_c0_seq1
comp21167_c0_seq1
comp21172_c0_seq1
comp21173_c0_seq1
comp21174_c0_seq1	K09540
comp21175_c0_seq1
comp21177_c0_seq1
comp21178_c0_seq1
comp21181_c0_seq1
comp21182_c0_seq1
comp21184_c0_seq1	K02358
comp21184_c1_seq1	K02358
comp21187_c0_seq1
comp21189_c0_seq1
comp21191_c0_seq1
comp21192_c0_seq1
comp21194_c0_seq1
comp21195_c0_seq1
comp21198_c0_seq1
comp21198_c0_seq2
comp21199_c0_seq1
comp21200_c0_seq1
comp21201_c0_seq1
comp21202_c0_seq1
comp21209_c0_seq1
comp21209_c1_seq1
comp21210_c0_seq1
comp21211_c0_seq1
comp21212_c0_seq1
comp21218_c0_seq1
comp21220_c0_seq1
comp21223_c0_seq1
comp21224_c0_seq1
comp21229_c0_seq1
comp21235_c0_seq1
comp21238_c0_seq1
comp21239_c0_seq1
comp21240_c0_seq1
comp21242_c0_seq1
comp21243_c0_seq1
comp21247_c0_seq1
comp21248_c0_seq1
comp21249_c0_seq1
comp21249_c1_seq1
comp21250_c0_seq1
comp21252_c0_seq1
comp21254_c0_seq1
comp21256_c0_seq1
comp21257_c0_seq1
comp21258_c0_seq1
comp21259_c0_seq1
comp21259_c0_seq2
comp21261_c0_seq1	K09527
comp21262_c0_seq1
comp21263_c0_seq1
comp21264_c0_seq1
comp21264_c0_seq2
comp21265_c0_seq1
comp21266_c0_seq1
comp21273_c0_seq1
comp21273_c0_seq2
comp21278_c0_seq1
comp21278_c1_seq1
comp21280_c0_seq1
comp21283_c0_seq1
comp21286_c0_seq1
comp21289_c0_seq1
comp21292_c0_seq1
comp21292_c1_seq1
comp21293_c0_seq1
comp21294_c0_seq1
comp21295_c0_seq1
comp21295_c0_seq2
comp21296_c0_seq1
comp21299_c0_seq1	K19404
comp21305_c0_seq1
comp21307_c0_seq1
comp21310_c0_seq1
comp21312_c0_seq1
comp21314_c0_seq1
comp21316_c0_seq1
comp21318_c0_seq1
comp21319_c0_seq1
comp21320_c0_seq1
comp21322_c0_seq1
comp21322_c0_seq2
comp21323_c0_seq1
comp21324_c0_seq1
comp21326_c0_seq1
comp21328_c0_seq1
comp21330_c0_seq1	K15029
comp21333_c0_seq1	K08568
comp21336_c0_seq1
comp21336_c0_seq2
comp21338_c0_seq1	K05039
comp21339_c0_seq1
comp21341_c0_seq1
comp21342_c0_seq1
comp21346_c0_seq1
comp21347_c0_seq1
comp21348_c0_seq1
comp21348_c1_seq1
comp21351_c0_seq1
comp21351_c0_seq2
comp21352_c0_seq1
comp21357_c0_seq1
comp21358_c0_seq1
comp21360_c0_seq1
comp21368_c0_seq1
comp21370_c0_seq1
comp21371_c0_seq1
comp21373_c0_seq1	K15288
comp21375_c0_seq1
comp21376_c0_seq1
comp21382_c0_seq1
comp21384_c0_seq1
comp21385_c0_seq1
comp21390_c0_seq1
comp21391_c0_seq1
comp21392_c0_seq1
comp21393_c0_seq1
comp21395_c0_seq1
comp21396_c0_seq1
comp21398_c0_seq1
comp21398_c0_seq2
comp21401_c0_seq1
comp21403_c0_seq1
comp21404_c0_seq1
comp21405_c0_seq1
comp21406_c0_seq1
comp21407_c0_seq1
comp21408_c0_seq1
comp21409_c0_seq1
comp21410_c0_seq1
comp21415_c0_seq1
comp21416_c0_seq1
comp21422_c0_seq1
comp21423_c0_seq1
comp21424_c0_seq1
comp21425_c0_seq1
comp21426_c0_seq1
comp21430_c0_seq1
comp21432_c0_seq1
comp21434_c0_seq1
comp21435_c0_seq1
comp21436_c0_seq1
comp21437_c0_seq1
comp21439_c0_seq1
comp21440_c0_seq1
comp21441_c0_seq1
comp21443_c0_seq1
comp21447_c0_seq1
comp21449_c0_seq1
comp21449_c0_seq2
comp21451_c0_seq1
comp21452_c0_seq1	K01027
comp21455_c0_seq1
comp21456_c0_seq1
comp21457_c0_seq1
comp21459_c0_seq1
comp21461_c0_seq1
comp21466_c0_seq1
comp21468_c0_seq1
comp21469_c0_seq1
comp21469_c1_seq1
comp21473_c0_seq1
comp21474_c0_seq1
comp21475_c0_seq1
comp21479_c0_seq1
comp21480_c0_seq1
comp21482_c0_seq1
comp21482_c0_seq2
comp21483_c0_seq1
comp21483_c0_seq2
comp21485_c0_seq1
comp21488_c0_seq1
comp21490_c0_seq1
comp21492_c0_seq1
comp21493_c0_seq1
comp21499_c0_seq1
comp21500_c0_seq1
comp21502_c0_seq1
comp21503_c0_seq1
comp21507_c0_seq1	K02726
comp21509_c0_seq1
comp21512_c0_seq1
comp21515_c0_seq1
comp21516_c0_seq1
comp21519_c0_seq1
comp21522_c0_seq1
comp21525_c0_seq1
comp21527_c0_seq1
comp21528_c0_seq1
comp21528_c0_seq2
comp21529_c0_seq1
comp21530_c0_seq1
comp21531_c0_seq1
comp21532_c0_seq1
comp21532_c1_seq1
comp21534_c0_seq1
comp21536_c0_seq1
comp21538_c0_seq1
comp21539_c0_seq1
comp21540_c0_seq1
comp21541_c0_seq1
comp21544_c0_seq1
comp21548_c0_seq1
comp21549_c0_seq1
comp21550_c0_seq1	K02955
comp21555_c0_seq1
comp21557_c0_seq1
comp21560_c0_seq1
comp21562_c0_seq1
comp21564_c0_seq1
comp21564_c0_seq2
comp21565_c0_seq1	K02915
comp21566_c0_seq1
comp21567_c0_seq1
comp21568_c0_seq1
comp21569_c0_seq1	K02908
comp21570_c0_seq1
comp21571_c0_seq1
comp21572_c0_seq1
comp21573_c0_seq1
comp21574_c0_seq1
comp21575_c0_seq1
comp21576_c0_seq1
comp21577_c0_seq1
comp21580_c0_seq1
comp21581_c0_seq1
comp21582_c0_seq1	K02940
comp21585_c0_seq1
comp21586_c0_seq1
comp21586_c0_seq2
comp21587_c0_seq1	K18163
comp21587_c0_seq2	K18163
comp21588_c0_seq1
comp21590_c0_seq1
comp21591_c0_seq1	K03783
comp21593_c0_seq1
comp21595_c0_seq1
comp21600_c0_seq1
comp21602_c0_seq1
comp21606_c0_seq1
comp21606_c1_seq1
comp21607_c0_seq1
comp21609_c0_seq1
comp21611_c0_seq1
comp21612_c0_seq1
comp21614_c0_seq1
comp21615_c0_seq1
comp21616_c0_seq1
comp21619_c0_seq1
comp21623_c0_seq1
comp21626_c0_seq1	K00382
comp21627_c0_seq1
comp21628_c0_seq1
comp21629_c0_seq1
comp21631_c0_seq1
comp21635_c0_seq1
comp21637_c0_seq1
comp21639_c0_seq1
comp21647_c0_seq1
comp21649_c0_seq1
comp21649_c1_seq1
comp21650_c0_seq1
comp21651_c0_seq1
comp21652_c0_seq1
comp21653_c0_seq1
comp21654_c0_seq1
comp21656_c0_seq1
comp21657_c0_seq1
comp21659_c0_seq1
comp21661_c0_seq1
comp21664_c0_seq1
comp21664_c0_seq2
comp21665_c0_seq1	K02997
comp21666_c0_seq1
comp21668_c0_seq1
comp21669_c0_seq1
comp21670_c0_seq1
comp21672_c0_seq1
comp21675_c0_seq1
comp21676_c0_seq1
comp21680_c0_seq1
comp21687_c0_seq1
comp21691_c0_seq1
comp21692_c0_seq1
comp21695_c0_seq1
comp21696_c0_seq1
comp21697_c0_seq1
comp21699_c0_seq1	K13524
comp21704_c0_seq1
comp21705_c0_seq1
comp21706_c0_seq1
comp21711_c0_seq1
comp21716_c0_seq1
comp21718_c0_seq1
comp21718_c0_seq2
comp21721_c0_seq1
comp21724_c0_seq1	K02978
comp21727_c0_seq1
comp21728_c0_seq1
comp21733_c0_seq1
comp21734_c0_seq1
comp21734_c0_seq2
comp21735_c0_seq1
comp21739_c0_seq1
comp21740_c0_seq1	K01869
comp21740_c1_seq1	K01869
comp21742_c0_seq1
comp21743_c0_seq1
comp21744_c0_seq1	K13977
comp21745_c0_seq1
comp21746_c0_seq1
comp21747_c0_seq1
comp21748_c0_seq1
comp21749_c0_seq1
comp21750_c0_seq1
comp21755_c0_seq1
comp21757_c0_seq1
comp21762_c0_seq1
comp21763_c0_seq1
comp21765_c0_seq1	K02958
comp21766_c0_seq1
comp21770_c0_seq1
comp21771_c0_seq1
comp21772_c0_seq1
comp21773_c0_seq1
comp21779_c0_seq1
comp21782_c0_seq1
comp21782_c1_seq1
comp21786_c0_seq1
comp21788_c0_seq1
comp21789_c0_seq1
comp21790_c0_seq1	K10408
comp21791_c0_seq1	K07299
comp21792_c0_seq1
comp21792_c0_seq2
comp21794_c0_seq1
comp21795_c0_seq1
comp21797_c0_seq1
comp21798_c0_seq1
comp21799_c0_seq1
comp21802_c0_seq1
comp21803_c0_seq1
comp21804_c0_seq1
comp21808_c0_seq1
comp21809_c0_seq1	K01265
comp21809_c1_seq1	K01265
comp21811_c0_seq1
comp21812_c0_seq1
comp21815_c0_seq1
comp21816_c0_seq1
comp21817_c0_seq1
comp21819_c0_seq1
comp21821_c0_seq1
comp21821_c1_seq1
comp21822_c0_seq1
comp21826_c0_seq1
comp21827_c0_seq1
comp21832_c0_seq1
comp21833_c0_seq1	K09485
comp21837_c0_seq1
comp21839_c0_seq1
comp21840_c0_seq1
comp21840_c1_seq1
comp21841_c0_seq1
comp21842_c0_seq1
comp21843_c0_seq1
comp21844_c0_seq1
comp21845_c0_seq1
comp21848_c0_seq1
comp21851_c0_seq1
comp21854_c0_seq1
comp21857_c0_seq1
comp21858_c0_seq1
comp21860_c0_seq1
comp21861_c0_seq1	K09228
comp21862_c0_seq1
comp21863_c0_seq1
comp21865_c0_seq1
comp21866_c0_seq1
comp21867_c0_seq1
comp21868_c0_seq1
comp21868_c1_seq1
comp21869_c0_seq1
comp21871_c0_seq1
comp21872_c0_seq1
comp21875_c0_seq1
comp21876_c0_seq1
comp21876_c0_seq2
comp21878_c0_seq1
comp21879_c0_seq1
comp21882_c0_seq1
comp21885_c0_seq1
comp21886_c0_seq1
comp21889_c0_seq1
comp21890_c0_seq1
comp21890_c1_seq1
comp21891_c0_seq1
comp21892_c0_seq1
comp21894_c0_seq1
comp21899_c0_seq1
comp21901_c0_seq1
comp21903_c0_seq1
comp21904_c0_seq1
comp21906_c0_seq1
comp21907_c0_seq1	K10573
comp21908_c0_seq1
comp21908_c0_seq2
comp21909_c0_seq1
comp21912_c0_seq1
comp21912_c1_seq1
comp21913_c0_seq1
comp21913_c0_seq2
comp21914_c0_seq1
comp21916_c0_seq1
comp21920_c0_seq1
comp21921_c0_seq1
comp21922_c0_seq1
comp21925_c0_seq1
comp21927_c0_seq1
comp21928_c0_seq1
comp21931_c0_seq1	K10526
comp21932_c0_seq1
comp21933_c0_seq1
comp21933_c0_seq2
comp21933_c0_seq3
comp21936_c0_seq1
comp21938_c0_seq1
comp21939_c0_seq1
comp21939_c0_seq2
comp21940_c0_seq1
comp21941_c0_seq1
comp21941_c1_seq1
comp21942_c0_seq1	K06890
comp21944_c0_seq1
comp21947_c0_seq1
comp21949_c0_seq1
comp21950_c0_seq1
comp21957_c0_seq1
comp21958_c0_seq1
comp21960_c0_seq1
comp21963_c0_seq1
comp21963_c1_seq1
comp21964_c0_seq1
comp21965_c0_seq1
comp21968_c0_seq1
comp21970_c0_seq1
comp21971_c0_seq1
comp21976_c0_seq1
comp21978_c0_seq1
comp21981_c0_seq1
comp21982_c0_seq1
comp21984_c0_seq1
comp21986_c0_seq1
comp21987_c0_seq1
comp21988_c0_seq1	K12366
comp21991_c0_seq1
comp21993_c0_seq1
comp21995_c0_seq1
comp21996_c0_seq1
comp21997_c0_seq1
comp21999_c0_seq1
comp22000_c0_seq1
comp22001_c0_seq1
comp22005_c0_seq1
comp22006_c0_seq1
comp22007_c0_seq1
comp22008_c0_seq1
comp22013_c0_seq1
comp22018_c0_seq1
comp22019_c0_seq1
comp22020_c0_seq1	K02989
comp22021_c0_seq1
comp22022_c0_seq1
comp22023_c0_seq1
comp22027_c0_seq1
comp22028_c0_seq1
comp22030_c0_seq1
comp22031_c0_seq1
comp22033_c0_seq1
comp22034_c0_seq1
comp22035_c0_seq1
comp22038_c0_seq1
comp22040_c0_seq1
comp22041_c0_seq1	K02924
comp22044_c0_seq1
comp22047_c0_seq1
comp22048_c0_seq1
comp22049_c0_seq1
comp22050_c0_seq1
comp22052_c0_seq1
comp22052_c0_seq2
comp22054_c0_seq1
comp22055_c0_seq1
comp22061_c0_seq1
comp22066_c0_seq1
comp22068_c0_seq1
comp22069_c0_seq1
comp22069_c0_seq2
comp22072_c0_seq1
comp22073_c0_seq1
comp22073_c0_seq2
comp22074_c0_seq1
comp22075_c0_seq1
comp22076_c0_seq1
comp22077_c0_seq1
comp22078_c0_seq1
comp22079_c0_seq1
comp22080_c0_seq1
comp22085_c0_seq1
comp22088_c0_seq1
comp22089_c0_seq1
comp22090_c0_seq1
comp22090_c0_seq2
comp22093_c0_seq1
comp22096_c0_seq1
comp22099_c0_seq1
comp22102_c0_seq1
comp22104_c0_seq1
comp22112_c0_seq1
comp22113_c0_seq1
comp22114_c0_seq1
comp22116_c0_seq1
comp22117_c0_seq1
comp22118_c0_seq1
comp22119_c0_seq1
comp22121_c0_seq1
comp22122_c0_seq1
comp22128_c0_seq1
comp22130_c0_seq1
comp22131_c0_seq1
comp22133_c0_seq1
comp22134_c0_seq1
comp22135_c0_seq1
comp22135_c0_seq2
comp22144_c0_seq1
comp22145_c0_seq1
comp22145_c0_seq2
comp22148_c0_seq1
comp22149_c0_seq1
comp22151_c0_seq1
comp22153_c0_seq1
comp22154_c0_seq1
comp22156_c0_seq1
comp22157_c0_seq1
comp22159_c0_seq1
comp22160_c0_seq1
comp22161_c0_seq1
comp22165_c0_seq1
comp22166_c0_seq1
comp22166_c0_seq2
comp22169_c0_seq1
comp22170_c0_seq1
comp22172_c0_seq1
comp22172_c1_seq1
comp22176_c0_seq1	K08548
comp22176_c1_seq1	K08547
comp22179_c0_seq1
comp22184_c1_seq1
comp22187_c0_seq1
comp22189_c0_seq1
comp22193_c0_seq1
comp22193_c0_seq2
comp22196_c0_seq1
comp22197_c0_seq1
comp22198_c0_seq1
comp22201_c0_seq1
comp22202_c0_seq1
comp22204_c0_seq1
comp22205_c0_seq1
comp22206_c0_seq1
comp22208_c0_seq1
comp22209_c0_seq1
comp22210_c0_seq1
comp22213_c0_seq1
comp22214_c0_seq1
comp22215_c0_seq1
comp22219_c0_seq1
comp22219_c0_seq2
comp22222_c0_seq1
comp22223_c0_seq1
comp22228_c0_seq1
comp22232_c0_seq1
comp22235_c0_seq1
comp22238_c0_seq1
comp22239_c0_seq1
comp22240_c0_seq1
comp22241_c0_seq1
comp22242_c0_seq1
comp22244_c0_seq1
comp22247_c0_seq1
comp22249_c0_seq1
comp22250_c0_seq1
comp22252_c0_seq1
comp22253_c0_seq1
comp22254_c0_seq1
comp22255_c0_seq1
comp22258_c0_seq1
comp22262_c0_seq1
comp22263_c0_seq1
comp22264_c0_seq1
comp22265_c0_seq1
comp22266_c0_seq1
comp22267_c0_seq1	K04043
comp22269_c0_seq1
comp22271_c0_seq1
comp22271_c1_seq1
comp22272_c0_seq1
comp22273_c0_seq1
comp22274_c0_seq1
comp22276_c0_seq1
comp22278_c0_seq1	K10268
comp22281_c0_seq1
comp22281_c0_seq2
comp22282_c0_seq1
comp22283_c0_seq1
comp22285_c0_seq1
comp22286_c0_seq1
comp22288_c0_seq1
comp22289_c0_seq1
comp22291_c0_seq1
comp22292_c0_seq1
comp22294_c0_seq1
comp22296_c0_seq1
comp22298_c0_seq1
comp22299_c0_seq1
comp22300_c0_seq1
comp22303_c0_seq1
comp22304_c0_seq1
comp22306_c0_seq1
comp22310_c0_seq1
comp22313_c0_seq1
comp22317_c0_seq1
comp22319_c0_seq1
comp22320_c0_seq1
comp22321_c0_seq1
comp22324_c0_seq1
comp22325_c0_seq1
comp22326_c0_seq1
comp22328_c0_seq1
comp22329_c0_seq1
comp22331_c0_seq1
comp22332_c0_seq1
comp22333_c0_seq1
comp22334_c0_seq1
comp22335_c0_seq1	K02912
comp22337_c0_seq1
comp22339_c0_seq1
comp22340_c0_seq1	K02934
comp22343_c0_seq1
comp22348_c0_seq1
comp22350_c0_seq1
comp22351_c0_seq1
comp22354_c0_seq1
comp22356_c0_seq1
comp22358_c0_seq1	K03234
comp22359_c0_seq1
comp22361_c0_seq1
comp22362_c0_seq1
comp22366_c0_seq1
comp22367_c0_seq1
comp22369_c0_seq1
comp22370_c0_seq1	K09402
comp22374_c0_seq1
comp22376_c0_seq1
comp22377_c0_seq1
comp22381_c0_seq1	K02896
comp22382_c0_seq1
comp22385_c0_seq1
comp22386_c0_seq1
comp22389_c0_seq1
comp22390_c0_seq1
comp22392_c0_seq1
comp22393_c0_seq1
comp22398_c0_seq1
comp22399_c1_seq1
comp22401_c0_seq1
comp22404_c0_seq1	K06630
comp22405_c0_seq1	K02947
comp22406_c0_seq1
comp22408_c0_seq1
comp22408_c0_seq2
comp22409_c0_seq1
comp22412_c0_seq1
comp22412_c1_seq1
comp22413_c0_seq1
comp22415_c0_seq1
comp22419_c0_seq1
comp22420_c0_seq1
comp22421_c0_seq1
comp22426_c0_seq1
comp22428_c0_seq1
comp22429_c0_seq1
comp22429_c1_seq1
comp22431_c0_seq1
comp22435_c0_seq1
comp22437_c0_seq1
comp22440_c0_seq1
comp22444_c0_seq1
comp22444_c1_seq1
comp22446_c0_seq1
comp22449_c0_seq1
comp22450_c0_seq1	K02938
comp22451_c0_seq1
comp22458_c0_seq1
comp22459_c0_seq1
comp22460_c0_seq1
comp22461_c0_seq1
comp22462_c0_seq1
comp22464_c0_seq1
comp22466_c0_seq1
comp22468_c0_seq1
comp22469_c0_seq1
comp22470_c0_seq1
comp22472_c0_seq1
comp22472_c1_seq1
comp22474_c0_seq1
comp22475_c0_seq1
comp22476_c0_seq1
comp22476_c0_seq2
comp22477_c0_seq1
comp22478_c0_seq1
comp22481_c0_seq1
comp22483_c0_seq1
comp22485_c0_seq1
comp22486_c0_seq1
comp22487_c0_seq1
comp22488_c0_seq1
comp22490_c0_seq1
comp22491_c0_seq1
comp22495_c0_seq1
comp22496_c0_seq1
comp22498_c0_seq1
comp22499_c0_seq1
comp22500_c0_seq1
comp22504_c0_seq1
comp22505_c0_seq1
comp22507_c0_seq1
comp22509_c0_seq1
comp22510_c0_seq1
comp22512_c0_seq1
comp22516_c0_seq1
comp22519_c0_seq1
comp22520_c0_seq1
comp22520_c0_seq2
comp22523_c0_seq1	K10361
comp22524_c0_seq1
comp22529_c0_seq1
comp22532_c0_seq1
comp22533_c0_seq1
comp22533_c1_seq1
comp22534_c0_seq1
comp22536_c0_seq1
comp22537_c0_seq1
comp22540_c0_seq1
comp22543_c0_seq1
comp22546_c0_seq1
comp22547_c0_seq1
comp22550_c0_seq1
comp22553_c0_seq1
comp22555_c0_seq1	K14753
comp22557_c0_seq1
comp22558_c0_seq1
comp22559_c0_seq1
comp22562_c0_seq1
comp22563_c0_seq1
comp22565_c0_seq1
comp22567_c0_seq1
comp22569_c0_seq1
comp22570_c0_seq1
comp22572_c0_seq1
comp22572_c0_seq2
comp22573_c0_seq1
comp22574_c0_seq1	K00002
comp22575_c0_seq1
comp22579_c0_seq1
comp22582_c0_seq1
comp22584_c0_seq1
comp22586_c0_seq1
comp22587_c0_seq1
comp22588_c0_seq1
comp22591_c0_seq1
comp22594_c0_seq1
comp22596_c0_seq1
comp22597_c0_seq1
comp22601_c0_seq1
comp22603_c0_seq1
comp22604_c0_seq1
comp22605_c0_seq1
comp22607_c0_seq1
comp22609_c0_seq1
comp22610_c0_seq1	K01647
comp22610_c0_seq2	K01647
comp22611_c0_seq1
comp22616_c0_seq1
comp22617_c0_seq1
comp22618_c0_seq1
comp22620_c0_seq1
comp22622_c0_seq1
comp22624_c0_seq1
comp22625_c0_seq1
comp22628_c0_seq1
comp22629_c0_seq1
comp22630_c0_seq1
comp22631_c0_seq1
comp22635_c0_seq1
comp22637_c0_seq1
comp22639_c0_seq1
comp22640_c0_seq1
comp22641_c0_seq1
comp22643_c0_seq1
comp22644_c0_seq1
comp22645_c0_seq1
comp22646_c0_seq1
comp22647_c0_seq1
comp22648_c0_seq1
comp22650_c0_seq1
comp22651_c0_seq1
comp22652_c0_seq1
comp22653_c0_seq1
comp22653_c0_seq2
comp22655_c0_seq1
comp22656_c0_seq1	K03265
comp22660_c0_seq1
comp22661_c0_seq1
comp22662_c0_seq1
comp22664_c0_seq1
comp22665_c0_seq1
comp22666_c0_seq1
comp22666_c0_seq2
comp22668_c0_seq1
comp22669_c0_seq1	K08790
comp22670_c0_seq1
comp22676_c0_seq1
comp22676_c1_seq1
comp22677_c0_seq1
comp22678_c0_seq1	K02991
comp22678_c1_seq1	K02991
comp22680_c0_seq1
comp22683_c0_seq1
comp22684_c0_seq1
comp22687_c0_seq1
comp22688_c0_seq1
comp22689_c0_seq1
comp22691_c0_seq1	K00626
comp22693_c0_seq1
comp22695_c0_seq1
comp22696_c0_seq1
comp22696_c0_seq2
comp22699_c0_seq1
comp22700_c0_seq1
comp22701_c0_seq1
comp22704_c0_seq1
comp22705_c0_seq1
comp22706_c0_seq1
comp22710_c0_seq1
comp22713_c0_seq1
comp22716_c0_seq1
comp22719_c0_seq1
comp22719_c1_seq1
comp22719_c1_seq2
comp22727_c0_seq1
comp22732_c0_seq1
comp22732_c0_seq2
comp22734_c0_seq1
comp22736_c0_seq1
comp22737_c0_seq1
comp22739_c0_seq1
comp22740_c0_seq1
comp22741_c0_seq1	K07151
comp22742_c0_seq1
comp22744_c0_seq1
comp22746_c0_seq1	K11089
comp22748_c0_seq1
comp22748_c1_seq1
comp22749_c0_seq1
comp22751_c0_seq1
comp22752_c0_seq1
comp22754_c0_seq1
comp22760_c0_seq1
comp22762_c0_seq1
comp22764_c0_seq1
comp22764_c1_seq1
comp22765_c0_seq1
comp22767_c0_seq1
comp22769_c0_seq1
comp22770_c0_seq1
comp22776_c0_seq1
comp22777_c0_seq1
comp22778_c0_seq1
comp22779_c0_seq1
comp22781_c0_seq1
comp22782_c0_seq1
comp22784_c0_seq1
comp22786_c0_seq1
comp22787_c0_seq1
comp22789_c0_seq1
comp22790_c0_seq1
comp22791_c0_seq1
comp22793_c0_seq1
comp22794_c0_seq1	K03440
comp22795_c0_seq1
comp22796_c0_seq1
comp22797_c0_seq1
comp22798_c0_seq1	K14258
comp22799_c0_seq1
comp22799_c0_seq2
comp22800_c0_seq1
comp22801_c0_seq1
comp22802_c0_seq1
comp22803_c0_seq1
comp22805_c0_seq1	K00616
comp22806_c0_seq1
comp22809_c0_seq1
comp22811_c0_seq1
comp22814_c0_seq1
comp22815_c0_seq1
comp22816_c0_seq1
comp22817_c0_seq1
comp22821_c0_seq1
comp22823_c0_seq1
comp22824_c0_seq1
comp22824_c0_seq2
comp22825_c0_seq1
comp22827_c0_seq1
comp22828_c0_seq1
comp22829_c0_seq1
comp22831_c0_seq1
comp22832_c0_seq1
comp22834_c0_seq1
comp22843_c0_seq1
comp22844_c0_seq1
comp22844_c0_seq2
comp22845_c0_seq1
comp22846_c0_seq1
comp22847_c0_seq1
comp22849_c0_seq1
comp22850_c0_seq1
comp22851_c0_seq1
comp22852_c0_seq1
comp22855_c0_seq1
comp22857_c0_seq1
comp22858_c0_seq1	K00326
comp22859_c0_seq1
comp22861_c0_seq1
comp22861_c1_seq1
comp22864_c0_seq1
comp22865_c0_seq1
comp22867_c0_seq1
comp22868_c0_seq1
comp22869_c0_seq1
comp22870_c0_seq1	K02969
comp22873_c0_seq1
comp22875_c0_seq1
comp22877_c0_seq1
comp22877_c0_seq2
comp22878_c0_seq1
comp22880_c0_seq1
comp22881_c0_seq1
comp22881_c0_seq2
comp22882_c0_seq1
comp22882_c0_seq2
comp22884_c0_seq1
comp22886_c0_seq1
comp22888_c0_seq1
comp22890_c0_seq1	K02889
comp22891_c0_seq1
comp22892_c0_seq1
comp22894_c0_seq1
comp22897_c0_seq1
comp22898_c0_seq1	K06268
comp22902_c0_seq1
comp22903_c0_seq1
comp22904_c0_seq1
comp22906_c0_seq1
comp22907_c0_seq1
comp22908_c0_seq1
comp22909_c0_seq1
comp22910_c0_seq1
comp22912_c0_seq1
comp22913_c0_seq1
comp22915_c0_seq1
comp22915_c1_seq1
comp22917_c0_seq1
comp22917_c1_seq1
comp22919_c0_seq1
comp22921_c0_seq1
comp22923_c0_seq1
comp22924_c0_seq1
comp22925_c0_seq1
comp22926_c0_seq1
comp22927_c0_seq1
comp22929_c0_seq1
comp22931_c0_seq1
comp22937_c0_seq1
comp22938_c0_seq1
comp22939_c0_seq1
comp22943_c0_seq1
comp22944_c0_seq1
comp22945_c0_seq1
comp22946_c0_seq1
comp22947_c0_seq1
comp22950_c0_seq1
comp22951_c0_seq1
comp22953_c0_seq1
comp22955_c0_seq1
comp22956_c0_seq1
comp22957_c0_seq1
comp22959_c0_seq1
comp22960_c0_seq1
comp22961_c0_seq1
comp22962_c0_seq1
comp22965_c0_seq1
comp22966_c0_seq1
comp22968_c0_seq1
comp22969_c0_seq1
comp22970_c0_seq1
comp22971_c0_seq1
comp22972_c0_seq1
comp22973_c0_seq1
comp22974_c0_seq1
comp22976_c0_seq1
comp22977_c0_seq1
comp22977_c0_seq2
comp22979_c0_seq1
comp22981_c0_seq1	K02983
comp22984_c0_seq1
comp22987_c0_seq1
comp22989_c0_seq1
comp22990_c0_seq1
comp22991_c0_seq1
comp22992_c0_seq1
comp22993_c0_seq1
comp22995_c0_seq1
comp22997_c0_seq1
comp23001_c0_seq1
comp23004_c0_seq1
comp23004_c0_seq2
comp23005_c0_seq1
comp23008_c0_seq1
comp23009_c0_seq1
comp23010_c0_seq1
comp23011_c0_seq1
comp23012_c0_seq1
comp23014_c0_seq1
comp23017_c0_seq1
comp23017_c1_seq1
comp23024_c0_seq1
comp23025_c0_seq1
comp23027_c0_seq1
comp23030_c0_seq1
comp23034_c0_seq1
comp23036_c0_seq1
comp23038_c0_seq1
comp23039_c0_seq1
comp23040_c0_seq1
comp23044_c0_seq1
comp23044_c1_seq1
comp23045_c0_seq1
comp23048_c0_seq1
comp23055_c0_seq1
comp23057_c0_seq1
comp23059_c0_seq1
comp23061_c0_seq1
comp23063_c0_seq1
comp23064_c0_seq1
comp23065_c0_seq1	K03320
comp23066_c0_seq1
comp23066_c1_seq1	K10691
comp23069_c0_seq1
comp23069_c0_seq2
comp23070_c0_seq1
comp23070_c0_seq2
comp23073_c0_seq1
comp23074_c0_seq1
comp23076_c0_seq1
comp23077_c0_seq1
comp23082_c0_seq1
comp23083_c0_seq1
comp23088_c0_seq1
comp23089_c0_seq1	K01049
comp23090_c0_seq1
comp23092_c0_seq1
comp23093_c0_seq1
comp23094_c0_seq1
comp23098_c0_seq1
comp23099_c0_seq1
comp23100_c0_seq1
comp23102_c0_seq1
comp23104_c0_seq1
comp23105_c0_seq1	K15102
comp23106_c0_seq1
comp23108_c0_seq1
comp23108_c0_seq2
comp23110_c0_seq1
comp23113_c0_seq1
comp23114_c0_seq1
comp23115_c0_seq1
comp23115_c1_seq1
comp23116_c0_seq1
comp23118_c0_seq1
comp23119_c0_seq1
comp23120_c0_seq1
comp23121_c0_seq1
comp23122_c0_seq1
comp23122_c0_seq2
comp23123_c0_seq1
comp23124_c0_seq1
comp23125_c0_seq1
comp23126_c0_seq1
comp23128_c0_seq1
comp23129_c0_seq1
comp23130_c0_seq1	K03263
comp23131_c0_seq1
comp23134_c0_seq1
comp23136_c0_seq1
comp23137_c0_seq1
comp23138_c0_seq1
comp23140_c0_seq1
comp23141_c0_seq1
comp23142_c0_seq1
comp23143_c0_seq1
comp23144_c0_seq1
comp23145_c0_seq1
comp23145_c1_seq1
comp23147_c0_seq1
comp23147_c1_seq1
comp23150_c0_seq1
comp23151_c0_seq1
comp23151_c1_seq1
comp23152_c0_seq1
comp23153_c0_seq1
comp23153_c0_seq2
comp23154_c0_seq1	K08054
comp23154_c1_seq1	K08054
comp23155_c0_seq1
comp23155_c0_seq2
comp23156_c0_seq1
comp23157_c0_seq1
comp23160_c0_seq1
comp23163_c0_seq1
comp23164_c0_seq1
comp23165_c0_seq1
comp23167_c0_seq1
comp23169_c0_seq1
comp23170_c0_seq1
comp23172_c0_seq1
comp23172_c1_seq1
comp23174_c0_seq1
comp23175_c0_seq1
comp23177_c0_seq1
comp23178_c0_seq1
comp23179_c0_seq1
comp23180_c0_seq1
comp23182_c0_seq1
comp23183_c0_seq1
comp23184_c0_seq1
comp23186_c0_seq1
comp23189_c0_seq1
comp23191_c0_seq1
comp23193_c0_seq1
comp23194_c0_seq1
comp23194_c1_seq1
comp23195_c0_seq1
comp23196_c0_seq1	K00626
comp23197_c0_seq1
comp23197_c0_seq2
comp23198_c0_seq1
comp23199_c0_seq1
comp23203_c0_seq1
comp23205_c0_seq1
comp23206_c0_seq1
comp23208_c0_seq1
comp23209_c0_seq1
comp23210_c0_seq1
comp23211_c0_seq1
comp23213_c0_seq1
comp23214_c0_seq1
comp23215_c0_seq1
comp23218_c0_seq1
comp23222_c0_seq1
comp23224_c0_seq1
comp23227_c0_seq1
comp23230_c0_seq1
comp23231_c0_seq1
comp23232_c0_seq1
comp23233_c0_seq1
comp23234_c0_seq1
comp23235_c0_seq1
comp23237_c0_seq1
comp23238_c0_seq1
comp23239_c0_seq1
comp23242_c0_seq1
comp23251_c0_seq1
comp23253_c0_seq1
comp23254_c0_seq1
comp23256_c0_seq1
comp23256_c1_seq1
comp23257_c0_seq1
comp23258_c0_seq1
comp23262_c0_seq1
comp23264_c0_seq1
comp23265_c0_seq1
comp23268_c0_seq1
comp23272_c0_seq1
comp23273_c0_seq1
comp23273_c1_seq1
comp23276_c0_seq1
comp23277_c0_seq1
comp23278_c0_seq1
comp23278_c0_seq2
comp23279_c0_seq1
comp23280_c0_seq1
comp23281_c0_seq1
comp23284_c0_seq1
comp23285_c0_seq1
comp23286_c0_seq1
comp23289_c0_seq1
comp23290_c0_seq1
comp23292_c0_seq1
comp23299_c0_seq1
comp23299_c0_seq2
comp23301_c0_seq1
comp23302_c0_seq1	K08471
comp23304_c0_seq1
comp23305_c0_seq1
comp23307_c0_seq1
comp23308_c0_seq1
comp23309_c0_seq1
comp23310_c0_seq1
comp23313_c0_seq1
comp23314_c0_seq1
comp23315_c0_seq1
comp23316_c0_seq1
comp23319_c0_seq1
comp23320_c0_seq1
comp23321_c0_seq1
comp23323_c0_seq1
comp23323_c1_seq1
comp23324_c0_seq1
comp23326_c0_seq1
comp23329_c0_seq1
comp23331_c0_seq1
comp23333_c0_seq1
comp23334_c0_seq1
comp23337_c0_seq1
comp23337_c0_seq2
comp23338_c0_seq1
comp23346_c0_seq1	K07827
comp23347_c0_seq1
comp23348_c0_seq1
comp23354_c0_seq1
comp23356_c0_seq1
comp23358_c0_seq1
comp23360_c0_seq1
comp23366_c0_seq1
comp23367_c0_seq1	K05673
comp23368_c0_seq1
comp23373_c0_seq1
comp23374_c0_seq1
comp23380_c0_seq1
comp23381_c0_seq1
comp23383_c0_seq1
comp23386_c0_seq1
comp23389_c0_seq1
comp23391_c0_seq1
comp23393_c0_seq1
comp23394_c0_seq1
comp23395_c0_seq1
comp23398_c0_seq1
comp23400_c0_seq1
comp23402_c0_seq1	K01697
comp23405_c0_seq1
comp23406_c0_seq1
comp23408_c0_seq1
comp23411_c0_seq1
comp23414_c0_seq1
comp23418_c0_seq1
comp23420_c0_seq1
comp23421_c0_seq1
comp23422_c0_seq1
comp23423_c0_seq1
comp23424_c0_seq1
comp23427_c0_seq1
comp23428_c0_seq1
comp23428_c1_seq1
comp23431_c0_seq1
comp23435_c0_seq1
comp23436_c0_seq1
comp23438_c0_seq1
comp23440_c0_seq1
comp23441_c0_seq1
comp23442_c0_seq1
comp23446_c0_seq1
comp23447_c0_seq1	K01908
comp23447_c1_seq1	K01895
comp23449_c0_seq1
comp23453_c0_seq1
comp23454_c0_seq1
comp23454_c0_seq2
comp23455_c0_seq1
comp23456_c0_seq1
comp23459_c0_seq1
comp23460_c0_seq1
comp23461_c0_seq1
comp23463_c0_seq1
comp23464_c0_seq1
comp23467_c0_seq1
comp23468_c0_seq1
comp23469_c0_seq1
comp23471_c0_seq1
comp23472_c0_seq1
comp23472_c0_seq2
comp23473_c0_seq1
comp23476_c0_seq1
comp23476_c1_seq1
comp23478_c0_seq1
comp23479_c0_seq1	K00128
comp23480_c0_seq1
comp23481_c0_seq1
comp23481_c0_seq2
comp23482_c0_seq1
comp23483_c0_seq1
comp23484_c0_seq1
comp23485_c0_seq1
comp23486_c0_seq1
comp23488_c0_seq1
comp23491_c0_seq1
comp23493_c0_seq1
comp23493_c1_seq1
comp23496_c0_seq1
comp23497_c0_seq1
comp23498_c0_seq1
comp23500_c0_seq1
comp23500_c0_seq2
comp23501_c0_seq1
comp23502_c0_seq1
comp23506_c0_seq1	K03028
comp23507_c0_seq1
comp23508_c0_seq1
comp23510_c0_seq1
comp23510_c1_seq1
comp23511_c0_seq1
comp23514_c0_seq1
comp23514_c0_seq2
comp23515_c0_seq1
comp23518_c0_seq1
comp23519_c0_seq1
comp23520_c0_seq1
comp23522_c0_seq1	K11599
comp23523_c0_seq1
comp23526_c0_seq1
comp23527_c0_seq1
comp23529_c0_seq1
comp23530_c0_seq1
comp23532_c0_seq1
comp23534_c0_seq1
comp23537_c0_seq1
comp23540_c0_seq1
comp23542_c0_seq1	K01803
comp23543_c0_seq1
comp23544_c0_seq1
comp23545_c0_seq1	K11142
comp23547_c0_seq1
comp23548_c0_seq1
comp23549_c0_seq1	K09228
comp23551_c0_seq1
comp23553_c0_seq1
comp23555_c0_seq1
comp23556_c0_seq1
comp23557_c0_seq1
comp23558_c0_seq1
comp23560_c0_seq1
comp23561_c0_seq1
comp23561_c1_seq1
comp23562_c0_seq1
comp23563_c0_seq1
comp23564_c0_seq1	K19499
comp23565_c0_seq1
comp23566_c0_seq1
comp23567_c0_seq1
comp23568_c0_seq1
comp23569_c0_seq1
comp23571_c0_seq1
comp23575_c0_seq1
comp23576_c0_seq1
comp23577_c0_seq1
comp23577_c1_seq1
comp23582_c0_seq1
comp23583_c0_seq1
comp23586_c0_seq1
comp23587_c0_seq1
comp23588_c0_seq1
comp23588_c1_seq1
comp23589_c0_seq1
comp23592_c0_seq1
comp23593_c0_seq1
comp23594_c0_seq1
comp23596_c0_seq1
comp23597_c0_seq1
comp23599_c0_seq1	K17690
comp23602_c0_seq1
comp23603_c0_seq1
comp23604_c0_seq1
comp23605_c0_seq1
comp23606_c0_seq1
comp23607_c0_seq1
comp23609_c0_seq1
comp23614_c0_seq1
comp23615_c0_seq1
comp23615_c0_seq2
comp23617_c0_seq1
comp23619_c0_seq1
comp23622_c0_seq1
comp23623_c0_seq1
comp23624_c0_seq1
comp23626_c0_seq1	K05759
comp23628_c0_seq1
comp23630_c0_seq1
comp23633_c0_seq1
comp23633_c0_seq2
comp23636_c0_seq1
comp23639_c0_seq1
comp23639_c0_seq2
comp23640_c0_seq1
comp23641_c0_seq1
comp23642_c0_seq1
comp23643_c0_seq1
comp23644_c0_seq1	K04409
comp23644_c1_seq1	K08838
comp23645_c0_seq1
comp23646_c0_seq1
comp23647_c0_seq1
comp23649_c0_seq1
comp23649_c1_seq1
comp23650_c0_seq1
comp23652_c0_seq1
comp23653_c0_seq1
comp23655_c0_seq1
comp23656_c0_seq1
comp23657_c0_seq1
comp23660_c0_seq1
comp23663_c0_seq1
comp23665_c0_seq1
comp23668_c0_seq1
comp23669_c0_seq1
comp23670_c0_seq1
comp23672_c0_seq1
comp23674_c0_seq1
comp23675_c0_seq1
comp23678_c0_seq1
comp23684_c0_seq1
comp23685_c0_seq1
comp23687_c0_seq1
comp23688_c0_seq1
comp23692_c0_seq1
comp23692_c0_seq2
comp23694_c0_seq1
comp23694_c0_seq2
comp23695_c0_seq1
comp23696_c0_seq1	K02731
comp23699_c0_seq1
comp23699_c1_seq1
comp23700_c0_seq1
comp23701_c0_seq1
comp23701_c0_seq2
comp23708_c0_seq1
comp23709_c0_seq1
comp23712_c0_seq1	K15105
comp23713_c0_seq1
comp23714_c0_seq1
comp23715_c0_seq1
comp23716_c0_seq1
comp23717_c0_seq1
comp23718_c0_seq1
comp23720_c0_seq1
comp23721_c0_seq1
comp23721_c0_seq2
comp23723_c0_seq1
comp23725_c0_seq1
comp23730_c0_seq1
comp23733_c0_seq1
comp23734_c0_seq1
comp23735_c0_seq1
comp23736_c0_seq1
comp23736_c0_seq2
comp23739_c0_seq1
comp23740_c0_seq1
comp23744_c0_seq1
comp23745_c0_seq1
comp23746_c0_seq1
comp23747_c0_seq1	K13811
comp23753_c0_seq1
comp23753_c1_seq1
comp23754_c0_seq1
comp23755_c0_seq1
comp23757_c0_seq1	K08712
comp23757_c1_seq1	K08712
comp23759_c0_seq1
comp23760_c0_seq1
comp23762_c0_seq1
comp23764_c0_seq1
comp23765_c0_seq1
comp23767_c0_seq1
comp23768_c0_seq1
comp23770_c0_seq1	K11517
comp23773_c0_seq1
comp23774_c0_seq1
comp23775_c0_seq1
comp23775_c0_seq2
comp23777_c0_seq1
comp23778_c0_seq1
comp23780_c0_seq1
comp23781_c0_seq1
comp23784_c0_seq1	K00108
comp23784_c1_seq1
comp23785_c0_seq1	K01259
comp23786_c0_seq1
comp23787_c0_seq1
comp23788_c0_seq1
comp23789_c0_seq1
comp23790_c0_seq1
comp23791_c0_seq1
comp23792_c0_seq1
comp23792_c0_seq2
comp23798_c0_seq1
comp23800_c0_seq1
comp23804_c0_seq1
comp23805_c0_seq1
comp23806_c0_seq1
comp23807_c0_seq1
comp23808_c0_seq1
comp23809_c0_seq1
comp23811_c0_seq1
comp23812_c0_seq1
comp23813_c0_seq1
comp23813_c1_seq1
comp23818_c0_seq1
comp23821_c0_seq1
comp23823_c0_seq1
comp23824_c0_seq1
comp23825_c0_seq1
comp23826_c0_seq1
comp23827_c0_seq1
comp23828_c0_seq1
comp23829_c0_seq1
comp23830_c0_seq1
comp23831_c0_seq1
comp23832_c0_seq1
comp23837_c0_seq1
comp23838_c0_seq1
comp23843_c0_seq1
comp23844_c0_seq1
comp23845_c0_seq1
comp23846_c0_seq1
comp23846_c0_seq2
comp23848_c0_seq1
comp23850_c0_seq1
comp23851_c0_seq1
comp23851_c0_seq2
comp23852_c0_seq1
comp23854_c0_seq1
comp23855_c0_seq1
comp23858_c0_seq1	K11449
comp23859_c0_seq1
comp23861_c0_seq1
comp23865_c0_seq1
comp23865_c0_seq2
comp23866_c0_seq1	K12180
comp23867_c0_seq1
comp23868_c0_seq1
comp23874_c0_seq1
comp23877_c0_seq1
comp23878_c0_seq1
comp23879_c0_seq1
comp23880_c0_seq1
comp23882_c0_seq1
comp23883_c0_seq1
comp23886_c0_seq1
comp23890_c0_seq1
comp23892_c0_seq1
comp23896_c0_seq1
comp23896_c0_seq2
comp23898_c0_seq1
comp23900_c0_seq1
comp23902_c0_seq1
comp23905_c0_seq1
comp23908_c0_seq1
comp23910_c0_seq1
comp23911_c0_seq1
comp23911_c0_seq2
comp23917_c0_seq1
comp23920_c0_seq1
comp23921_c0_seq1
comp23923_c0_seq1
comp23927_c0_seq1
comp23929_c0_seq1
comp23931_c0_seq1
comp23932_c0_seq1
comp23932_c1_seq1
comp23933_c0_seq1
comp23938_c0_seq1
comp23940_c0_seq1
comp23942_c0_seq1
comp23944_c0_seq1
comp23945_c0_seq1
comp23946_c0_seq1
comp23947_c0_seq1
comp23949_c0_seq1
comp23950_c0_seq1
comp23953_c0_seq1
comp23955_c0_seq1
comp23956_c0_seq1
comp23956_c1_seq1
comp23957_c0_seq1
comp23961_c0_seq1
comp23961_c1_seq1
comp23962_c0_seq1
comp23964_c0_seq1
comp23965_c0_seq1
comp23966_c0_seq1
comp23968_c0_seq1
comp23970_c0_seq1
comp23977_c0_seq1
comp23979_c0_seq1
comp23980_c0_seq1
comp23982_c0_seq1
comp23983_c0_seq1
comp23985_c0_seq1
comp23987_c0_seq1
comp23988_c0_seq1
comp23989_c0_seq1
comp23990_c0_seq1
comp23991_c0_seq1
comp23992_c0_seq1
comp23993_c0_seq1	K04392
comp23995_c0_seq1	K02739
comp23997_c0_seq1
comp23997_c1_seq1
comp23998_c0_seq1
comp23999_c0_seq1
comp24001_c0_seq1
comp24003_c0_seq1
comp24006_c0_seq1
comp24007_c0_seq1	K12816
comp24010_c0_seq1
comp24011_c0_seq1
comp24012_c0_seq1
comp24013_c0_seq1
comp24016_c0_seq1
comp24018_c0_seq1	K13525
comp24018_c1_seq1	K13525
comp24021_c0_seq1
comp24023_c0_seq1
comp24024_c0_seq1
comp24025_c0_seq1
comp24026_c0_seq1
comp24026_c0_seq2
comp24027_c0_seq1
comp24027_c0_seq2
comp24029_c0_seq1
comp24032_c0_seq1
comp24035_c0_seq1
comp24038_c0_seq1
comp24039_c0_seq1
comp24040_c0_seq1
comp24042_c0_seq1
comp24044_c0_seq1	K12832
comp24046_c0_seq1
comp24048_c0_seq1
comp24054_c0_seq1
comp24055_c0_seq1
comp24056_c0_seq1
comp24057_c0_seq1
comp24059_c0_seq1
comp24061_c0_seq1
comp24061_c0_seq2
comp24063_c0_seq1
comp24064_c0_seq1
comp24065_c0_seq1
comp24066_c0_seq1
comp24067_c0_seq1
comp24068_c0_seq1
comp24069_c0_seq1
comp24071_c0_seq1
comp24071_c1_seq1
comp24074_c0_seq1
comp24075_c0_seq1
comp24080_c0_seq1
comp24081_c0_seq1
comp24083_c0_seq1
comp24084_c0_seq1
comp24085_c0_seq1
comp24086_c0_seq1
comp24087_c0_seq1
comp24088_c0_seq1
comp24090_c0_seq1
comp24091_c0_seq1
comp24093_c0_seq1
comp24095_c0_seq1
comp24096_c0_seq1	K15621
comp24097_c0_seq1
comp24098_c0_seq1
comp24100_c0_seq1
comp24101_c0_seq1
comp24101_c1_seq1
comp24105_c0_seq1	K02880
comp24109_c0_seq1
comp24109_c0_seq2
comp24110_c0_seq1
comp24111_c0_seq1
comp24113_c0_seq1
comp24115_c0_seq1
comp24116_c0_seq1
comp24119_c0_seq1
comp24120_c0_seq1
comp24121_c0_seq1
comp24123_c0_seq1
comp24124_c0_seq1
comp24130_c0_seq1
comp24132_c0_seq1
comp24133_c0_seq1
comp24138_c1_seq1
comp24141_c0_seq1
comp24142_c0_seq1
comp24143_c0_seq1	K09646
comp24144_c0_seq1
comp24146_c0_seq1
comp24147_c0_seq1
comp24148_c0_seq1
comp24148_c0_seq2
comp24149_c0_seq1
comp24149_c0_seq2
comp24153_c0_seq1
comp24155_c0_seq1
comp24160_c0_seq1	K02995
comp24160_c1_seq1	K02995
comp24164_c0_seq1
comp24165_c0_seq1
comp24173_c0_seq1
comp24174_c0_seq1
comp24177_c0_seq1
comp24180_c0_seq1
comp24181_c0_seq1
comp24182_c0_seq1
comp24183_c0_seq1
comp24183_c0_seq2
comp24185_c0_seq1
comp24186_c0_seq1
comp24190_c0_seq1
comp24191_c0_seq1
comp24193_c0_seq1
comp24194_c0_seq1
comp24194_c0_seq2
comp24197_c0_seq1
comp24198_c0_seq1	K04392
comp24199_c0_seq1
comp24202_c0_seq1
comp24203_c0_seq1
comp24205_c0_seq1
comp24206_c0_seq1
comp24208_c0_seq1
comp24209_c0_seq1
comp24212_c0_seq1
comp24213_c0_seq1	K02183
comp24215_c0_seq1
comp24219_c0_seq1
comp24221_c0_seq1
comp24222_c0_seq1
comp24226_c0_seq1
comp24228_c0_seq1
comp24229_c0_seq1
comp24231_c0_seq1
comp24232_c0_seq1
comp24233_c0_seq1
comp24236_c0_seq1
comp24237_c0_seq1
comp24238_c0_seq1
comp24247_c0_seq1
comp24248_c0_seq1
comp24249_c0_seq1
comp24250_c0_seq1
comp24251_c0_seq1
comp24253_c0_seq1
comp24253_c1_seq1
comp24254_c0_seq1
comp24255_c0_seq1
comp24258_c0_seq1
comp24259_c0_seq1
comp24264_c0_seq1
comp24267_c0_seq1
comp24268_c0_seq1
comp24268_c0_seq2
comp24270_c0_seq1
comp24273_c0_seq1
comp24274_c0_seq1
comp24274_c0_seq2
comp24275_c0_seq1
comp24279_c0_seq1	K00500
comp24280_c0_seq1
comp24282_c0_seq1
comp24285_c0_seq1
comp24286_c0_seq1
comp24289_c0_seq1
comp24291_c0_seq1
comp24292_c0_seq1
comp24298_c0_seq1
comp24300_c0_seq1
comp24302_c0_seq1
comp24304_c0_seq1
comp24304_c0_seq2
comp24305_c0_seq1
comp24306_c0_seq1
comp24307_c0_seq1
comp24308_c0_seq1
comp24309_c0_seq1
comp24310_c0_seq1
comp24310_c1_seq1
comp24314_c0_seq1
comp24315_c0_seq1
comp24316_c0_seq1
comp24318_c0_seq1
comp24320_c0_seq1
comp24322_c0_seq1
comp24323_c0_seq1
comp24324_c0_seq1
comp24328_c0_seq1
comp24329_c0_seq1
comp24330_c0_seq1
comp24330_c1_seq1	K01279
comp24332_c0_seq1	K12483
comp24334_c0_seq1
comp24335_c0_seq1
comp24336_c0_seq1
comp24338_c0_seq1
comp24338_c0_seq2
comp24339_c0_seq1
comp24343_c0_seq1
comp24344_c0_seq1
comp24344_c1_seq1
comp24346_c0_seq1
comp24348_c0_seq1
comp24350_c0_seq1
comp24351_c0_seq1
comp24354_c0_seq1
comp24355_c0_seq1
comp24356_c0_seq1
comp24359_c0_seq1
comp24360_c0_seq1
comp24361_c0_seq1
comp24366_c0_seq1
comp24369_c0_seq1
comp24371_c0_seq1
comp24372_c0_seq1
comp24373_c0_seq1
comp24378_c0_seq1
comp24380_c0_seq1
comp24381_c0_seq1
comp24385_c0_seq1	K00031
comp24386_c0_seq1
comp24388_c0_seq1
comp24395_c0_seq1
comp24396_c0_seq1
comp24397_c0_seq1
comp24399_c0_seq1
comp24400_c0_seq1
comp24404_c0_seq1
comp24406_c0_seq1
comp24410_c0_seq1
comp24413_c0_seq1
comp24415_c0_seq1
comp24416_c0_seq1	K00030
comp24417_c0_seq1
comp24421_c0_seq1
comp24422_c0_seq1
comp24425_c0_seq1
comp24426_c0_seq1
comp24427_c0_seq1	K10141
comp24427_c1_seq1
comp24428_c0_seq1
comp24428_c0_seq2
comp24434_c0_seq1
comp24435_c0_seq1	K14570
comp24437_c0_seq1
comp24438_c0_seq1
comp24439_c0_seq1
comp24440_c0_seq1
comp24441_c0_seq1
comp24443_c0_seq1
comp24443_c1_seq1
comp24445_c0_seq1
comp24446_c0_seq1
comp24447_c0_seq1
comp24450_c0_seq1
comp24452_c0_seq1
comp24452_c1_seq1
comp24453_c0_seq1
comp24455_c0_seq1
comp24456_c0_seq1
comp24457_c0_seq1
comp24459_c0_seq1
comp24461_c0_seq1
comp24462_c0_seq1
comp24463_c0_seq1
comp24464_c0_seq1
comp24468_c0_seq1
comp24469_c0_seq1
comp24471_c0_seq1
comp24472_c1_seq1
comp24473_c0_seq1
comp24474_c0_seq1
comp24474_c0_seq2
comp24475_c0_seq1
comp24478_c0_seq1
comp24481_c0_seq1
comp24482_c0_seq1
comp24483_c0_seq1
comp24484_c0_seq1
comp24485_c0_seq1
comp24488_c0_seq1
comp24491_c0_seq1
comp24493_c0_seq1
comp24495_c0_seq1
comp24496_c0_seq1
comp24499_c0_seq1
comp24500_c0_seq1
comp24503_c0_seq1
comp24504_c0_seq1
comp24505_c0_seq1
comp24506_c0_seq1
comp24507_c0_seq1
comp24510_c0_seq1
comp24514_c0_seq1
comp24519_c0_seq1
comp24520_c0_seq1
comp24521_c0_seq1
comp24523_c0_seq1
comp24527_c0_seq1
comp24531_c0_seq1
comp24532_c0_seq1
comp24534_c0_seq1
comp24535_c0_seq1	K02978
comp24539_c0_seq1
comp24540_c0_seq1	K00451
comp24540_c0_seq2	K00451
comp24541_c0_seq1
comp24542_c0_seq1
comp24544_c0_seq1
comp24545_c0_seq1
comp24546_c0_seq1
comp24547_c0_seq1
comp24549_c0_seq1
comp24558_c0_seq1	K09499
comp24560_c0_seq1
comp24562_c0_seq1
comp24563_c0_seq1
comp24569_c0_seq1
comp24570_c0_seq1	K14753
comp24571_c0_seq1
comp24572_c0_seq1
comp24572_c0_seq2
comp24574_c0_seq1
comp24576_c0_seq1
comp24579_c0_seq1
comp24580_c0_seq1
comp24583_c0_seq1
comp24587_c0_seq1
comp24588_c0_seq1
comp24588_c0_seq2
comp24588_c0_seq3
comp24591_c0_seq1	K06269
comp24592_c0_seq1	K03648
comp24593_c0_seq1
comp24595_c0_seq1
comp24596_c0_seq1
comp24603_c0_seq1
comp24603_c1_seq1
comp24604_c0_seq1
comp24605_c0_seq1
comp24607_c0_seq1
comp24608_c0_seq1
comp24609_c0_seq1	K02865
comp24611_c0_seq1
comp24612_c0_seq1
comp24615_c0_seq1
comp24618_c0_seq1	K02955
comp24620_c0_seq1
comp24621_c0_seq1
comp24624_c0_seq1
comp24627_c0_seq1	K02875
comp24631_c0_seq1	K08288
comp24631_c0_seq2	K08288
comp24636_c0_seq1
comp24640_c0_seq1
comp24641_c0_seq1
comp24642_c0_seq1
comp24643_c0_seq1
comp24644_c0_seq1
comp24645_c0_seq1
comp24646_c0_seq1
comp24648_c0_seq1
comp24649_c0_seq1	K09336
comp24652_c0_seq1
comp24659_c0_seq1
comp24663_c0_seq1
comp24664_c0_seq1
comp24664_c0_seq2
comp24665_c0_seq1
comp24665_c1_seq1
comp24669_c0_seq1
comp24671_c0_seq1
comp24675_c0_seq1
comp24676_c0_seq1
comp24677_c0_seq1
comp24677_c1_seq1
comp24682_c0_seq1
comp24682_c0_seq2
comp24683_c0_seq1
comp24685_c0_seq1
comp24687_c0_seq1
comp24690_c0_seq1
comp24692_c0_seq1	K00799
comp24693_c0_seq1
comp24695_c0_seq1	K11594
comp24698_c0_seq1
comp24699_c0_seq1
comp24700_c0_seq1
comp24700_c0_seq2
comp24702_c0_seq1
comp24705_c0_seq1
comp24707_c0_seq1
comp24708_c0_seq1
comp24709_c0_seq1
comp24710_c0_seq1
comp24711_c0_seq1
comp24714_c0_seq1
comp24715_c0_seq1
comp24717_c0_seq1
comp24718_c0_seq1
comp24721_c0_seq1
comp24722_c0_seq1
comp24723_c0_seq1
comp24724_c0_seq1
comp24725_c0_seq1
comp24726_c0_seq1
comp24728_c0_seq1
comp24734_c0_seq1
comp24735_c0_seq1
comp24737_c0_seq1
comp24739_c0_seq1
comp24740_c0_seq1
comp24741_c0_seq1
comp24743_c0_seq1
comp24744_c0_seq1	K09610
comp24747_c0_seq1
comp24748_c0_seq1
comp24749_c0_seq1
comp24749_c1_seq1
comp24750_c0_seq1
comp24751_c0_seq1
comp24751_c0_seq2
comp24752_c0_seq1
comp24753_c0_seq1
comp24753_c0_seq2
comp24754_c0_seq1
comp24756_c0_seq1
comp24757_c0_seq1
comp24758_c0_seq1
comp24760_c0_seq1
comp24763_c0_seq1
comp24763_c1_seq1
comp24768_c0_seq1
comp24773_c0_seq1
comp24774_c0_seq1
comp24777_c0_seq1
comp24781_c0_seq1
comp24785_c0_seq1
comp24786_c0_seq1
comp24788_c0_seq1
comp24789_c0_seq1
comp24791_c0_seq1
comp24792_c0_seq1
comp24792_c1_seq1
comp24794_c0_seq1
comp24795_c0_seq1
comp24796_c0_seq1
comp24798_c0_seq1
comp24799_c0_seq1
comp24802_c0_seq1	K00803
comp24804_c0_seq1
comp24805_c0_seq1
comp24807_c0_seq1
comp24809_c0_seq1
comp24810_c0_seq1
comp24810_c0_seq2	K11343
comp24811_c0_seq1
comp24812_c0_seq1
comp24813_c0_seq1
comp24814_c0_seq1
comp24818_c0_seq1
comp24819_c0_seq1
comp24820_c0_seq1
comp24822_c0_seq1
comp24823_c0_seq1
comp24824_c0_seq1
comp24824_c1_seq1
comp24826_c0_seq1
comp24829_c0_seq1
comp24830_c0_seq1	K02894
comp24831_c0_seq1
comp24833_c0_seq1	K05681
comp24835_c0_seq1
comp24837_c0_seq1
comp24839_c0_seq1
comp24843_c0_seq1
comp24845_c0_seq1
comp24847_c0_seq1
comp24848_c0_seq1
comp24849_c0_seq1
comp24850_c0_seq1
comp24852_c0_seq1
comp24854_c0_seq1
comp24857_c0_seq1
comp24860_c0_seq1
comp24861_c0_seq1
comp24862_c0_seq1
comp24863_c0_seq1
comp24864_c0_seq1
comp24867_c0_seq1
comp24870_c0_seq1
comp24871_c0_seq1
comp24872_c0_seq1
comp24873_c0_seq1
comp24874_c0_seq1
comp24878_c0_seq1
comp24880_c0_seq1
comp24881_c0_seq1
comp24887_c0_seq1
comp24888_c0_seq1
comp24889_c0_seq1
comp24891_c0_seq1
comp24892_c0_seq1
comp24892_c0_seq2
comp24894_c0_seq1
comp24896_c0_seq1	K17286
comp24897_c0_seq1
comp24898_c0_seq1
comp24899_c0_seq1	K01803
comp24900_c0_seq1
comp24901_c0_seq1
comp24904_c0_seq1
comp24905_c0_seq1
comp24907_c0_seq1	K01689
comp24908_c0_seq1
comp24909_c0_seq1
comp24909_c1_seq1
comp24911_c0_seq1
comp24912_c0_seq1	K00827
comp24913_c0_seq1
comp24914_c0_seq1
comp24915_c0_seq1
comp24916_c0_seq1
comp24917_c0_seq1
comp24918_c0_seq1
comp24919_c0_seq1
comp24919_c0_seq2
comp24924_c0_seq1
comp24926_c0_seq1
comp24927_c0_seq1
comp24929_c0_seq1
comp24931_c0_seq1
comp24932_c0_seq1
comp24936_c0_seq1
comp24937_c0_seq1
comp24938_c0_seq1
comp24938_c0_seq2
comp24939_c0_seq1
comp24940_c0_seq1
comp24944_c0_seq1
comp24948_c0_seq1	K05546
comp24950_c0_seq1
comp24952_c0_seq1
comp24955_c0_seq1
comp24956_c0_seq1
comp24957_c0_seq1
comp24958_c0_seq1
comp24960_c0_seq1
comp24966_c0_seq1
comp24969_c0_seq1
comp24970_c0_seq1
comp24972_c0_seq1
comp24973_c0_seq1
comp24975_c0_seq1
comp24977_c0_seq1
comp24978_c0_seq1
comp24980_c0_seq1
comp24980_c0_seq2
comp24981_c0_seq1
comp24981_c0_seq2
comp24983_c0_seq1
comp24984_c0_seq1
comp24985_c0_seq1	K06220
comp24985_c0_seq2
comp24986_c0_seq1
comp24987_c0_seq1
comp24989_c0_seq1
comp24990_c0_seq1
comp24991_c0_seq1
comp24992_c0_seq1
comp24994_c0_seq1
comp24994_c1_seq1
comp24995_c0_seq1
comp24995_c0_seq2
comp24996_c0_seq1
comp25002_c0_seq1
comp25002_c0_seq2
comp25003_c0_seq1
comp25006_c0_seq1
comp25008_c0_seq1
comp25010_c0_seq1
comp25013_c0_seq1
comp25015_c0_seq1
comp25016_c0_seq1
comp25017_c0_seq1
comp25018_c0_seq1
comp25019_c0_seq1	K04567
comp25021_c0_seq1
comp25021_c1_seq1
comp25022_c0_seq1
comp25023_c0_seq1
comp25023_c1_seq1
comp25029_c0_seq1
comp25029_c0_seq2
comp25030_c0_seq1
comp25036_c0_seq1
comp25037_c0_seq1
comp25039_c0_seq1
comp25043_c0_seq1	K02955
comp25044_c0_seq1
comp25045_c0_seq1
comp25045_c1_seq1
comp25046_c0_seq1
comp25048_c0_seq1
comp25048_c0_seq2
comp25049_c0_seq1
comp25052_c0_seq1
comp25054_c0_seq1
comp25055_c0_seq1
comp25058_c0_seq1
comp25060_c0_seq1
comp25061_c0_seq1
comp25062_c0_seq1
comp25063_c0_seq1
comp25065_c0_seq1
comp25066_c0_seq1
comp25067_c0_seq1
comp25070_c0_seq1
comp25071_c0_seq1	K01530
comp25075_c0_seq1
comp25076_c0_seq1
comp25077_c0_seq1
comp25078_c0_seq1
comp25079_c0_seq1
comp25082_c0_seq1	K05673
comp25083_c0_seq1
comp25084_c0_seq1
comp25088_c0_seq1
comp25089_c0_seq1
comp25090_c0_seq1
comp25091_c0_seq1
comp25093_c0_seq1
comp25094_c0_seq1
comp25095_c0_seq1
comp25095_c0_seq2
comp25100_c0_seq1
comp25102_c0_seq1
comp25103_c0_seq1
comp25104_c0_seq1
comp25105_c0_seq1
comp25107_c0_seq1
comp25114_c0_seq1
comp25117_c0_seq1
comp25119_c0_seq1
comp25120_c0_seq1
comp25124_c0_seq1	K02997
comp25125_c0_seq1
comp25127_c0_seq1
comp25128_c0_seq1
comp25129_c0_seq1
comp25131_c0_seq1
comp25137_c0_seq1
comp25139_c0_seq1	K02328
comp25140_c0_seq1
comp25145_c0_seq1
comp25146_c0_seq1
comp25146_c0_seq2
comp25149_c0_seq1
comp25150_c0_seq1
comp25152_c0_seq1
comp25153_c0_seq1
comp25156_c0_seq1
comp25157_c0_seq1
comp25159_c0_seq1	K03283
comp25162_c0_seq1
comp25163_c0_seq1
comp25165_c0_seq1
comp25166_c0_seq1
comp25168_c0_seq1
comp25171_c0_seq1
comp25172_c0_seq1
comp25173_c0_seq1
comp25174_c0_seq1
comp25177_c0_seq1
comp25179_c0_seq1
comp25180_c0_seq1
comp25183_c0_seq1
comp25184_c0_seq1
comp25186_c0_seq1
comp25187_c0_seq1
comp25188_c0_seq1
comp25189_c0_seq1
comp25189_c1_seq1
comp25190_c0_seq1
comp25192_c0_seq1
comp25192_c0_seq2
comp25195_c0_seq1
comp25195_c1_seq1
comp25196_c0_seq1
comp25198_c0_seq1
comp25198_c0_seq2
comp25203_c0_seq1
comp25204_c0_seq1
comp25206_c0_seq1	K03025
comp25208_c0_seq1
comp25208_c1_seq1
comp25209_c0_seq1
comp25210_c0_seq1
comp25211_c0_seq1
comp25212_c0_seq1
comp25216_c0_seq1
comp25219_c0_seq1
comp25220_c0_seq1
comp25221_c0_seq1
comp25225_c0_seq1
comp25227_c0_seq1
comp25228_c0_seq1
comp25228_c1_seq1
comp25229_c0_seq1
comp25231_c0_seq1
comp25233_c0_seq1
comp25236_c0_seq1
comp25238_c0_seq1
comp25239_c0_seq1
comp25241_c0_seq1
comp25244_c0_seq1
comp25244_c1_seq1
comp25247_c0_seq1
comp25248_c0_seq1
comp25249_c0_seq1
comp25252_c0_seq1
comp25253_c0_seq1
comp25253_c1_seq1
comp25257_c0_seq1
comp25260_c0_seq1
comp25261_c0_seq1
comp25264_c0_seq1
comp25265_c0_seq1
comp25268_c0_seq1
comp25270_c0_seq1
comp25271_c0_seq1	K03099
comp25272_c0_seq1
comp25273_c0_seq1
comp25273_c1_seq1
comp25274_c0_seq1
comp25276_c0_seq1
comp25277_c0_seq1
comp25282_c0_seq1
comp25284_c0_seq1	K16533
comp25285_c0_seq1
comp25287_c0_seq1
comp25293_c0_seq1
comp25295_c0_seq1
comp25297_c0_seq1
comp25301_c0_seq1
comp25302_c0_seq1
comp25304_c0_seq1
comp25305_c0_seq1
comp25306_c0_seq1
comp25310_c0_seq1
comp25312_c0_seq1	K14165
comp25314_c0_seq1
comp25315_c0_seq1
comp25317_c0_seq1
comp25320_c0_seq1
comp25321_c0_seq1
comp25322_c0_seq1
comp25323_c0_seq1
comp25325_c0_seq1
comp25325_c0_seq2
comp25326_c0_seq1
comp25332_c0_seq1
comp25333_c0_seq1
comp25335_c0_seq1
comp25338_c0_seq1
comp25339_c0_seq1	K09420
comp25340_c0_seq1
comp25341_c0_seq1
comp25344_c0_seq1
comp25346_c0_seq1
comp25347_c0_seq1
comp25350_c0_seq1	K09752
comp25351_c0_seq1
comp25352_c0_seq1
comp25353_c0_seq1	K13907
comp25357_c0_seq1
comp25358_c0_seq1
comp25359_c0_seq1
comp25362_c0_seq1
comp25363_c0_seq1
comp25365_c0_seq1
comp25367_c0_seq1
comp25369_c0_seq1
comp25371_c0_seq1
comp25372_c0_seq1
comp25379_c0_seq1
comp25379_c0_seq2
comp25381_c0_seq1
comp25383_c0_seq1
comp25384_c0_seq1
comp25385_c0_seq1
comp25386_c0_seq1
comp25387_c0_seq1
comp25389_c0_seq1
comp25391_c0_seq1
comp25391_c0_seq2
comp25392_c0_seq1
comp25393_c0_seq1
comp25395_c0_seq1
comp25396_c0_seq1
comp25396_c1_seq1
comp25397_c0_seq1
comp25398_c0_seq1
comp25400_c0_seq1
comp25404_c0_seq1
comp25404_c1_seq1
comp25406_c0_seq1
comp25407_c0_seq1
comp25408_c0_seq1
comp25409_c0_seq1
comp25413_c0_seq1
comp25415_c0_seq1
comp25417_c0_seq1
comp25418_c0_seq1
comp25418_c1_seq1
comp25420_c0_seq1
comp25421_c0_seq1
comp25422_c0_seq1
comp25422_c1_seq1
comp25423_c0_seq1	K11323
comp25423_c1_seq1
comp25426_c0_seq1
comp25427_c0_seq1
comp25429_c0_seq1
comp25430_c0_seq1
comp25431_c0_seq1	K12184
comp25432_c0_seq1
comp25436_c0_seq1
comp25438_c0_seq1
comp25440_c0_seq1
comp25441_c0_seq1
comp25443_c0_seq1
comp25446_c0_seq1
comp25447_c0_seq1
comp25448_c0_seq1
comp25451_c0_seq1
comp25453_c0_seq1
comp25454_c0_seq1
comp25455_c0_seq1
comp25461_c0_seq1
comp25463_c0_seq1
comp25464_c0_seq1
comp25466_c0_seq1
comp25467_c0_seq1
comp25468_c0_seq1
comp25469_c0_seq1
comp25472_c0_seq1
comp25477_c0_seq1
comp25478_c0_seq1
comp25479_c0_seq1
comp25482_c0_seq1
comp25483_c0_seq1
comp25484_c0_seq1
comp25485_c0_seq1
comp25486_c0_seq1
comp25486_c0_seq2
comp25487_c0_seq1
comp25490_c0_seq1
comp25491_c0_seq1
comp25492_c0_seq1
comp25493_c0_seq1
comp25494_c0_seq1
comp25495_c0_seq1
comp25497_c0_seq1
comp25498_c0_seq1
comp25498_c0_seq2
comp25501_c0_seq1	K05658
comp25504_c0_seq1
comp25506_c0_seq1
comp25508_c0_seq1
comp25509_c0_seq1
comp25509_c0_seq2
comp25510_c0_seq1
comp25514_c0_seq1
comp25515_c0_seq1
comp25516_c0_seq1
comp25517_c0_seq1
comp25519_c0_seq1
comp25519_c1_seq1
comp25520_c0_seq1
comp25521_c0_seq1
comp25522_c0_seq1	K01363
comp25524_c0_seq1
comp25525_c0_seq1
comp25526_c0_seq1
comp25527_c0_seq1
comp25529_c0_seq1
comp25529_c1_seq1
comp25530_c0_seq1
comp25531_c0_seq1
comp25534_c0_seq1
comp25536_c0_seq1
comp25538_c0_seq1
comp25539_c0_seq1
comp25540_c0_seq1
comp25541_c0_seq1
comp25542_c0_seq1
comp25543_c0_seq1
comp25544_c0_seq1
comp25545_c0_seq1
comp25547_c0_seq1
comp25548_c0_seq1	K11161
comp25549_c0_seq1
comp25552_c0_seq1
comp25555_c0_seq1
comp25556_c0_seq1
comp25557_c0_seq1
comp25559_c0_seq1
comp25561_c0_seq1
comp25571_c0_seq1
comp25572_c0_seq1
comp25572_c1_seq1
comp25573_c0_seq1
comp25575_c0_seq1
comp25576_c0_seq1
comp25578_c0_seq1
comp25582_c0_seq1
comp25587_c0_seq1
comp25588_c0_seq1	K01001
comp25588_c1_seq1	K01001
comp25589_c0_seq1
comp25590_c0_seq1
comp25592_c0_seq1
comp25592_c1_seq1
comp25593_c0_seq1	K09533
comp25594_c0_seq1
comp25595_c0_seq1
comp25597_c0_seq1
comp25598_c0_seq1
comp25599_c0_seq1
comp25601_c0_seq1	K00234
comp25601_c1_seq1	K00234
comp25603_c0_seq1
comp25608_c0_seq1
comp25609_c0_seq1
comp25611_c0_seq1
comp25611_c1_seq1
comp25613_c0_seq1
comp25614_c0_seq1
comp25615_c0_seq1
comp25616_c0_seq1	K06867
comp25619_c0_seq1	K00311
comp25620_c0_seq1
comp25623_c0_seq1	K02974
comp25624_c0_seq1
comp25625_c0_seq1
comp25625_c0_seq2
comp25626_c0_seq1
comp25626_c0_seq2
comp25628_c0_seq1
comp25631_c0_seq1	K00235
comp25632_c0_seq1
comp25633_c0_seq1	K06054
comp25636_c0_seq1
comp25637_c0_seq1
comp25638_c0_seq1	K12309
comp25642_c0_seq1
comp25643_c0_seq1
comp25648_c0_seq1
comp25650_c0_seq1
comp25651_c0_seq1
comp25653_c0_seq1
comp25654_c0_seq1
comp25654_c1_seq1
comp25656_c0_seq1
comp25657_c0_seq1
comp25660_c0_seq1
comp25662_c0_seq1
comp25666_c0_seq1
comp25667_c0_seq1
comp25668_c0_seq1
comp25668_c1_seq1
comp25671_c0_seq1
comp25672_c0_seq1
comp25675_c0_seq1
comp25680_c0_seq1
comp25681_c0_seq1
comp25682_c0_seq1	K09382
comp25689_c0_seq1	K11594
comp25692_c0_seq1
comp25694_c0_seq1	K06839
comp25695_c0_seq1
comp25696_c0_seq1
comp25698_c0_seq1
comp25699_c0_seq1
comp25700_c0_seq1
comp25703_c0_seq1
comp25704_c0_seq1
comp25705_c0_seq1
comp25710_c0_seq1
comp25711_c0_seq1	K14293
comp25711_c0_seq2	K14293
comp25712_c0_seq1
comp25713_c0_seq1
comp25714_c0_seq1
comp25716_c0_seq1
comp25717_c0_seq1
comp25718_c0_seq1
comp25719_c0_seq1
comp25721_c0_seq1	K10798
comp25722_c0_seq1	K09267
comp25725_c0_seq1
comp25726_c0_seq1
comp25727_c0_seq1
comp25731_c0_seq1
comp25734_c0_seq1
comp25736_c0_seq1
comp25737_c0_seq1
comp25739_c0_seq1
comp25740_c0_seq1
comp25741_c0_seq1
comp25742_c0_seq1
comp25743_c0_seq1
comp25744_c0_seq1	K14410
comp25746_c0_seq1	K10582
comp25747_c0_seq1
comp25748_c0_seq1
comp25748_c1_seq1
comp25749_c0_seq1
comp25750_c0_seq1	K08712
comp25752_c0_seq1
comp25753_c0_seq1
comp25755_c0_seq1
comp25756_c0_seq1
comp25758_c0_seq1
comp25759_c0_seq1
comp25760_c0_seq1
comp25761_c0_seq1
comp25762_c0_seq1
comp25763_c0_seq1
comp25764_c0_seq1
comp25765_c0_seq1
comp25766_c0_seq1
comp25768_c0_seq1
comp25771_c0_seq1
comp25772_c0_seq1
comp25772_c1_seq1
comp25776_c0_seq1
comp25778_c0_seq1
comp25779_c0_seq1
comp25782_c0_seq1
comp25783_c0_seq1
comp25784_c0_seq1	K09531
comp25785_c0_seq1
comp25786_c0_seq1
comp25787_c0_seq1
comp25788_c0_seq1
comp25790_c0_seq1
comp25791_c0_seq1
comp25793_c0_seq1
comp25796_c0_seq1
comp25797_c0_seq1
comp25798_c0_seq1
comp25802_c0_seq1	K05673
comp25803_c0_seq1
comp25804_c0_seq1
comp25805_c0_seq1
comp25806_c0_seq1
comp25809_c0_seq1	K02739
comp25810_c0_seq1
comp25813_c0_seq1
comp25815_c0_seq1
comp25818_c0_seq1
comp25819_c0_seq1
comp25821_c0_seq1
comp25822_c0_seq1
comp25826_c0_seq1
comp25832_c0_seq1
comp25833_c0_seq1
comp25835_c0_seq1
comp25837_c0_seq1
comp25838_c0_seq1
comp25839_c0_seq1
comp25840_c0_seq1
comp25844_c0_seq1
comp25845_c0_seq1
comp25846_c0_seq1
comp25848_c0_seq1
comp25850_c0_seq1
comp25851_c0_seq1
comp25852_c0_seq1
comp25854_c0_seq1
comp25855_c0_seq1
comp25857_c0_seq1
comp25859_c0_seq1
comp25861_c0_seq1
comp25863_c0_seq1
comp25864_c0_seq1
comp25865_c0_seq1
comp25865_c1_seq1
comp25866_c0_seq1
comp25868_c0_seq1
comp25870_c0_seq1
comp25872_c0_seq1
comp25874_c0_seq1
comp25875_c0_seq1
comp25876_c0_seq1
comp25877_c0_seq1
comp25877_c1_seq1
comp25879_c0_seq1
comp25880_c0_seq1
comp25881_c0_seq1	K11855
comp25882_c0_seq1
comp25883_c0_seq1
comp25884_c0_seq1
comp25887_c0_seq1
comp25889_c0_seq1
comp25890_c0_seq1
comp25892_c0_seq1
comp25894_c0_seq1
comp25896_c0_seq1
comp25897_c0_seq1
comp25898_c0_seq1
comp25901_c0_seq1
comp25903_c0_seq1
comp25904_c0_seq1	K00939
comp25911_c0_seq1
comp25912_c0_seq1
comp25913_c0_seq1
comp25915_c0_seq1
comp25915_c0_seq2
comp25917_c0_seq1
comp25918_c0_seq1
comp25919_c0_seq1
comp25922_c0_seq1
comp25925_c0_seq1
comp25926_c0_seq1
comp25927_c0_seq1
comp25927_c0_seq2
comp25929_c0_seq1
comp25929_c0_seq2
comp25930_c0_seq1
comp25933_c0_seq1
comp25936_c0_seq1
comp25938_c0_seq1
comp25939_c0_seq1
comp25941_c0_seq1
comp25942_c0_seq1
comp25943_c0_seq1
comp25944_c0_seq1
comp25946_c0_seq1
comp25947_c0_seq1
comp25948_c0_seq1
comp25949_c0_seq1
comp25949_c0_seq2
comp25952_c0_seq1	K14791
comp25957_c0_seq1	K01275
comp25959_c0_seq1
comp25964_c0_seq1
comp25966_c0_seq1
comp25967_c0_seq1
comp25969_c0_seq1
comp25969_c0_seq2
comp25973_c0_seq1
comp25975_c0_seq1
comp25977_c0_seq1
comp25979_c0_seq1
comp25980_c0_seq1	K01052
comp25981_c0_seq1
comp25982_c0_seq1
comp25983_c0_seq1
comp25984_c0_seq1
comp25985_c0_seq1
comp25987_c0_seq1
comp25988_c0_seq1
comp25990_c0_seq1
comp25991_c0_seq1
comp25994_c0_seq1
comp25995_c0_seq1
comp25996_c0_seq1
comp25996_c1_seq1
comp25997_c0_seq1
comp25998_c0_seq1
comp25999_c0_seq1
comp26000_c0_seq1
comp26001_c0_seq1
comp26003_c0_seq1
comp26005_c0_seq1
comp26009_c0_seq1
comp26010_c0_seq1
comp26012_c0_seq1
comp26013_c0_seq1	K06260
comp26015_c0_seq1
comp26016_c0_seq1
comp26017_c0_seq1
comp26018_c0_seq1
comp26021_c0_seq1
comp26022_c0_seq1
comp26023_c0_seq1
comp26024_c0_seq1
comp26025_c0_seq1
comp26026_c0_seq1
comp26027_c0_seq1
comp26028_c0_seq1
comp26029_c0_seq1
comp26030_c0_seq1
comp26032_c0_seq1
comp26034_c0_seq1
comp26034_c0_seq2
comp26037_c0_seq1
comp26040_c0_seq1
comp26041_c0_seq1
comp26042_c0_seq1
comp26045_c0_seq1
comp26045_c1_seq1
comp26046_c0_seq1
comp26048_c0_seq1
comp26051_c0_seq1
comp26051_c1_seq1
comp26053_c0_seq1
comp26054_c0_seq1
comp26057_c0_seq1	K02893
comp26058_c0_seq1
comp26059_c0_seq1
comp26061_c0_seq1
comp26063_c0_seq1
comp26066_c0_seq1
comp26068_c0_seq1
comp26070_c0_seq1
comp26074_c0_seq1
comp26075_c0_seq1
comp26077_c0_seq1
comp26078_c0_seq1
comp26079_c0_seq1
comp26079_c1_seq1
comp26080_c0_seq1
comp26082_c0_seq1
comp26087_c0_seq1
comp26088_c0_seq1
comp26089_c0_seq1
comp26089_c0_seq2
comp26090_c0_seq1
comp26091_c0_seq1
comp26091_c0_seq2
comp26092_c0_seq1
comp26095_c0_seq1
comp26096_c0_seq1
comp26097_c0_seq1
comp26098_c0_seq1
comp26099_c0_seq1
comp26099_c1_seq1
comp26100_c0_seq1
comp26101_c0_seq1
comp26103_c0_seq1
comp26103_c1_seq1
comp26106_c1_seq1
comp26107_c0_seq1
comp26108_c0_seq1
comp26112_c0_seq1
comp26113_c0_seq1
comp26114_c0_seq1
comp26114_c0_seq2
comp26115_c0_seq1
comp26116_c0_seq1
comp26117_c0_seq1
comp26119_c0_seq1
comp26120_c0_seq1
comp26121_c0_seq1
comp26123_c0_seq1
comp26123_c0_seq2
comp26125_c0_seq1
comp26128_c0_seq1
comp26130_c0_seq1
comp26133_c0_seq1
comp26133_c0_seq2
comp26137_c0_seq1
comp26138_c0_seq1
comp26140_c0_seq1
comp26141_c0_seq1
comp26142_c0_seq1	K12396
comp26142_c1_seq1	K12396
comp26144_c0_seq1
comp26146_c0_seq1
comp26147_c0_seq1
comp26148_c0_seq1
comp26149_c0_seq1
comp26150_c0_seq1
comp26150_c0_seq2
comp26154_c0_seq1
comp26156_c0_seq1
comp26158_c0_seq1
comp26158_c1_seq1
comp26159_c0_seq1
comp26160_c0_seq1
comp26161_c0_seq1
comp26164_c0_seq1
comp26166_c0_seq1	K17616
comp26168_c0_seq1
comp26169_c0_seq1	K10798
comp26172_c0_seq1
comp26173_c0_seq1
comp26174_c0_seq1
comp26176_c0_seq1
comp26178_c0_seq1
comp26179_c0_seq1
comp26180_c0_seq1
comp26181_c0_seq1	K02136
comp26182_c0_seq1
comp26182_c1_seq1
comp26183_c0_seq1
comp26185_c0_seq1
comp26188_c0_seq1
comp26191_c0_seq1
comp26192_c0_seq1
comp26193_c0_seq1
comp26194_c0_seq1
comp26198_c0_seq1
comp26202_c0_seq1
comp26204_c0_seq1
comp26205_c0_seq1
comp26206_c0_seq1
comp26208_c0_seq1
comp26210_c0_seq1
comp26211_c0_seq1
comp26212_c0_seq1
comp26220_c0_seq1
comp26224_c0_seq1
comp26230_c0_seq1
comp26232_c0_seq1
comp26233_c0_seq1
comp26241_c0_seq1
comp26244_c0_seq1
comp26245_c0_seq1
comp26246_c0_seq1
comp26246_c0_seq2
comp26247_c0_seq1
comp26250_c0_seq1
comp26251_c0_seq1
comp26252_c0_seq1
comp26253_c0_seq1
comp26255_c0_seq1
comp26256_c0_seq1
comp26257_c0_seq1
comp26259_c0_seq1
comp26260_c0_seq1
comp26263_c0_seq1
comp26264_c0_seq1
comp26265_c0_seq1
comp26266_c0_seq1
comp26267_c0_seq1	K01785
comp26268_c0_seq1
comp26270_c0_seq1
comp26273_c0_seq1
comp26274_c0_seq1
comp26274_c0_seq2
comp26277_c0_seq1
comp26278_c0_seq1
comp26279_c0_seq1
comp26282_c0_seq1
comp26283_c0_seq1
comp26284_c0_seq1
comp26287_c0_seq1
comp26289_c0_seq1
comp26291_c0_seq1
comp26292_c0_seq1
comp26292_c1_seq1
comp26294_c0_seq1
comp26294_c1_seq1
comp26297_c0_seq1	K01027
comp26298_c0_seq1
comp26303_c0_seq1
comp26305_c0_seq1
comp26306_c0_seq1
comp26311_c0_seq1
comp26312_c0_seq1
comp26314_c0_seq1
comp26316_c0_seq1
comp26317_c0_seq1
comp26318_c0_seq1
comp26318_c0_seq2
comp26319_c0_seq1
comp26320_c0_seq1
comp26323_c0_seq1
comp26324_c0_seq1	K09228
comp26328_c0_seq1
comp26331_c0_seq1
comp26332_c0_seq1
comp26333_c0_seq1
comp26335_c0_seq1
comp26339_c0_seq1
comp26341_c0_seq1
comp26343_c0_seq1
comp26344_c0_seq1	K04564
comp26344_c0_seq2	K04564
comp26345_c0_seq1
comp26348_c0_seq1
comp26351_c0_seq1
comp26357_c0_seq1
comp26361_c0_seq1
comp26362_c0_seq1
comp26364_c0_seq1
comp26365_c0_seq1
comp26366_c0_seq1
comp26367_c0_seq1
comp26369_c0_seq1
comp26370_c0_seq1
comp26371_c0_seq1	K06630
comp26371_c0_seq2
comp26372_c0_seq1
comp26372_c0_seq2
comp26375_c0_seq1	K04460
comp26376_c0_seq1
comp26380_c0_seq1
comp26383_c0_seq1
comp26385_c0_seq1	K15260
comp26388_c0_seq1
comp26389_c0_seq1
comp26390_c0_seq1
comp26392_c0_seq1
comp26395_c0_seq1	K10956
comp26396_c0_seq1
comp26398_c0_seq1
comp26399_c0_seq1
comp26400_c0_seq1
comp26401_c0_seq1
comp26402_c0_seq1
comp26403_c0_seq1
comp26404_c0_seq1
comp26404_c0_seq2
comp26407_c0_seq1
comp26411_c0_seq1
comp26413_c0_seq1
comp26416_c0_seq1
comp26416_c0_seq2
comp26419_c0_seq1
comp26422_c0_seq1
comp26423_c0_seq1
comp26425_c0_seq1
comp26426_c0_seq1
comp26428_c0_seq1
comp26430_c0_seq1
comp26431_c0_seq1
comp26435_c0_seq1
comp26437_c0_seq1
comp26446_c0_seq1
comp26447_c0_seq1
comp26449_c0_seq1
comp26450_c0_seq1
comp26451_c0_seq1
comp26452_c0_seq1
comp26458_c0_seq1
comp26459_c0_seq1
comp26460_c0_seq1
comp26461_c0_seq1
comp26465_c0_seq1
comp26468_c0_seq1
comp26469_c0_seq1
comp26470_c0_seq1
comp26471_c0_seq1
comp26472_c0_seq1	K03676
comp26473_c0_seq1
comp26473_c0_seq2
comp26474_c0_seq1
comp26475_c0_seq1
comp26476_c0_seq1
comp26484_c0_seq1
comp26487_c0_seq1
comp26488_c0_seq1
comp26489_c0_seq1
comp26490_c0_seq1	K01101
comp26491_c0_seq1
comp26491_c0_seq2
comp26492_c0_seq1
comp26496_c0_seq1
comp26497_c0_seq1	K07497
comp26498_c0_seq1
comp26499_c0_seq1	K06631
comp26501_c0_seq1
comp26502_c0_seq1
comp26503_c0_seq1
comp26508_c0_seq1
comp26509_c0_seq1
comp26511_c0_seq1
comp26511_c0_seq2
comp26515_c0_seq1
comp26516_c0_seq1
comp26521_c0_seq1
comp26527_c0_seq1
comp26528_c0_seq1
comp26530_c0_seq1
comp26532_c0_seq1
comp26534_c0_seq1
comp26535_c0_seq1
comp26540_c0_seq1
comp26548_c0_seq1
comp26549_c0_seq1
comp26550_c0_seq1
comp26551_c0_seq1
comp26553_c0_seq1
comp26555_c0_seq1
comp26556_c0_seq1
comp26558_c0_seq1
comp26559_c0_seq1
comp26560_c0_seq1
comp26561_c0_seq1
comp26561_c0_seq2
comp26562_c0_seq1
comp26564_c0_seq1
comp26568_c0_seq1
comp26569_c0_seq1
comp26571_c0_seq1
comp26573_c0_seq1
comp26574_c0_seq1
comp26574_c0_seq2
comp26576_c0_seq1
comp26577_c0_seq1
comp26578_c0_seq1
comp26579_c0_seq1
comp26580_c0_seq1
comp26581_c0_seq1
comp26582_c0_seq1
comp26584_c0_seq1
comp26584_c1_seq1
comp26585_c0_seq1
comp26586_c0_seq1
comp26587_c0_seq1	K11338
comp26588_c0_seq1
comp26590_c0_seq1
comp26591_c0_seq1
comp26593_c0_seq1	K01438
comp26594_c0_seq1
comp26595_c0_seq1	K17686
comp26596_c0_seq1
comp26598_c0_seq1
comp26599_c0_seq1
comp26600_c0_seq1
comp26602_c0_seq1
comp26604_c0_seq1
comp26605_c0_seq1
comp26606_c0_seq1
comp26609_c0_seq1
comp26611_c0_seq1
comp26613_c0_seq1
comp26616_c0_seq1
comp26617_c0_seq1
comp26621_c0_seq1
comp26623_c0_seq1
comp26624_c0_seq1
comp26625_c0_seq1
comp26627_c0_seq1
comp26630_c0_seq1
comp26632_c0_seq1
comp26634_c0_seq1	K13137
comp26637_c0_seq1
comp26638_c0_seq1
comp26639_c0_seq1
comp26640_c0_seq1
comp26641_c0_seq1
comp26646_c0_seq1
comp26647_c0_seq1
comp26648_c0_seq1
comp26649_c0_seq1
comp26653_c0_seq1
comp26655_c0_seq1
comp26657_c0_seq1
comp26659_c0_seq1
comp26660_c0_seq1
comp26663_c0_seq1
comp26664_c0_seq1
comp26665_c0_seq1
comp26667_c0_seq1
comp26668_c0_seq1
comp26669_c0_seq1
comp26670_c0_seq1
comp26671_c0_seq1
comp26671_c0_seq2
comp26672_c0_seq1
comp26672_c1_seq1
comp26675_c0_seq1
comp26677_c0_seq1
comp26678_c0_seq1
comp26681_c0_seq1
comp26682_c0_seq1
comp26684_c0_seq1	K08269
comp26688_c0_seq1
comp26689_c0_seq1
comp26693_c0_seq1	K01885
comp26697_c0_seq1	K08074
comp26699_c0_seq1
comp26701_c0_seq1
comp26702_c0_seq1
comp26704_c0_seq1
comp26705_c0_seq1
comp26708_c0_seq1
comp26710_c0_seq1
comp26710_c0_seq2
comp26711_c0_seq1
comp26713_c0_seq1
comp26714_c0_seq1	K04043
comp26715_c0_seq1
comp26716_c0_seq1
comp26718_c0_seq1
comp26719_c0_seq1
comp26719_c1_seq1	K05052
comp26721_c0_seq1
comp26723_c0_seq1
comp26724_c0_seq1
comp26725_c0_seq1
comp26727_c0_seq1
comp26727_c0_seq2
comp26731_c0_seq1
comp26732_c0_seq1
comp26735_c0_seq1
comp26736_c0_seq1	K11153
comp26737_c0_seq1
comp26738_c0_seq1
comp26743_c0_seq1
comp26744_c0_seq1
comp26745_c0_seq1
comp26752_c0_seq1
comp26754_c0_seq1
comp26755_c0_seq1
comp26756_c0_seq1	K01883
comp26758_c0_seq1
comp26759_c0_seq1
comp26761_c0_seq1
comp26762_c0_seq1
comp26763_c0_seq1
comp26764_c0_seq1	K10260
comp26765_c0_seq1
comp26766_c0_seq1
comp26768_c0_seq1
comp26771_c0_seq1
comp26772_c0_seq1
comp26774_c0_seq1
comp26776_c0_seq1
comp26777_c0_seq1
comp26785_c0_seq1
comp26787_c0_seq1
comp26789_c0_seq1
comp26789_c0_seq2
comp26792_c0_seq1
comp26796_c0_seq1
comp26798_c0_seq1
comp26804_c0_seq1	K01229
comp26806_c0_seq1
comp26807_c0_seq1	K17277
comp26810_c0_seq1
comp26813_c0_seq1
comp26813_c0_seq2
comp26814_c0_seq1
comp26814_c0_seq2
comp26816_c0_seq1
comp26817_c0_seq1
comp26821_c0_seq1
comp26822_c0_seq1
comp26823_c0_seq1
comp26824_c0_seq1
comp26827_c0_seq1
comp26830_c0_seq1
comp26831_c0_seq1
comp26832_c0_seq1
comp26836_c0_seq1
comp26840_c0_seq1
comp26841_c0_seq1
comp26842_c0_seq1
comp26844_c0_seq1
comp26845_c0_seq1
comp26846_c0_seq1
comp26847_c0_seq1
comp26848_c0_seq1
comp26849_c0_seq1
comp26851_c0_seq1
comp26851_c0_seq2
comp26852_c0_seq1
comp26853_c0_seq1
comp26855_c0_seq1
comp26855_c0_seq2
comp26856_c0_seq1
comp26857_c0_seq1
comp26858_c0_seq1
comp26859_c0_seq1
comp26864_c0_seq1
comp26865_c0_seq1
comp26867_c0_seq1
comp26868_c0_seq1
comp26869_c0_seq1
comp26871_c0_seq1
comp26881_c0_seq1
comp26882_c0_seq1
comp26883_c0_seq1
comp26884_c0_seq1
comp26885_c0_seq1
comp26886_c0_seq1
comp26888_c0_seq1
comp26889_c0_seq1	K07881
comp26891_c0_seq1
comp26892_c0_seq1
comp26894_c0_seq1
comp26895_c0_seq1
comp26901_c0_seq1
comp26902_c0_seq1
comp26903_c0_seq1
comp26904_c0_seq1
comp26911_c0_seq1
comp26912_c0_seq1
comp26915_c0_seq1
comp26917_c0_seq1
comp26919_c0_seq1	K02922
comp26920_c0_seq1
comp26927_c0_seq1
comp26929_c0_seq1	K10798
comp26930_c0_seq1
comp26931_c0_seq1
comp26933_c0_seq1
comp26934_c0_seq1
comp26939_c0_seq1
comp26940_c0_seq1
comp26941_c0_seq1
comp26941_c1_seq1
comp26942_c0_seq1
comp26945_c0_seq1
comp26947_c0_seq1
comp26948_c0_seq1
comp26952_c0_seq1
comp26952_c0_seq2
comp26954_c0_seq1
comp26955_c0_seq1
comp26956_c0_seq1
comp26957_c0_seq1
comp26959_c0_seq1
comp26961_c0_seq1
comp26962_c0_seq1
comp26964_c0_seq1
comp26965_c0_seq1	K13289
comp26965_c1_seq1
comp26966_c0_seq1
comp26968_c0_seq1
comp26969_c0_seq1
comp26969_c0_seq2
comp26970_c0_seq1
comp26974_c0_seq1
comp26975_c0_seq1
comp26978_c0_seq1
comp26984_c0_seq1
comp26984_c0_seq2
comp26986_c0_seq1
comp26987_c0_seq1
comp26988_c0_seq1
comp26990_c0_seq1
comp26994_c0_seq1
comp26994_c0_seq2
comp26998_c0_seq1
comp26999_c0_seq1
comp27001_c0_seq1
comp27002_c0_seq1
comp27002_c1_seq1
comp27008_c0_seq1
comp27009_c0_seq1
comp27009_c1_seq1
comp27010_c0_seq1
comp27011_c0_seq1
comp27012_c0_seq1
comp27013_c0_seq1
comp27016_c0_seq1
comp27018_c0_seq1
comp27019_c0_seq1
comp27020_c0_seq1
comp27022_c0_seq1
comp27023_c0_seq1
comp27025_c0_seq1
comp27028_c0_seq1
comp27029_c0_seq1
comp27031_c0_seq1	K09228
comp27032_c0_seq1
comp27036_c0_seq1
comp27036_c1_seq1
comp27038_c0_seq1
comp27039_c0_seq1
comp27041_c0_seq1
comp27042_c0_seq1
comp27044_c0_seq1
comp27045_c0_seq1
comp27046_c0_seq1
comp27048_c0_seq1
comp27049_c0_seq1
comp27053_c0_seq1
comp27054_c0_seq1
comp27055_c0_seq1
comp27056_c0_seq1
comp27058_c0_seq1
comp27060_c0_seq1
comp27062_c0_seq1
comp27064_c0_seq1
comp27065_c0_seq1
comp27067_c0_seq1	K06850
comp27068_c0_seq1
comp27069_c0_seq1
comp27071_c0_seq1
comp27071_c1_seq1
comp27074_c0_seq1
comp27076_c0_seq1
comp27077_c0_seq1
comp27080_c0_seq1
comp27080_c0_seq2
comp27081_c0_seq1
comp27082_c0_seq1
comp27092_c0_seq1
comp27095_c0_seq1
comp27096_c0_seq1
comp27098_c0_seq1
comp27100_c0_seq1
comp27102_c0_seq1
comp27104_c0_seq1
comp27107_c0_seq1	K10408
comp27108_c0_seq1
comp27112_c0_seq1
comp27113_c0_seq1
comp27114_c0_seq1	K04378
comp27117_c0_seq1	K17344
comp27118_c0_seq1
comp27118_c1_seq1
comp27119_c0_seq1
comp27120_c0_seq1
comp27123_c0_seq1
comp27126_c0_seq1
comp27127_c0_seq1
comp27129_c0_seq1
comp27130_c0_seq1
comp27131_c0_seq1
comp27134_c0_seq1
comp27137_c0_seq1
comp27138_c0_seq1
comp27141_c0_seq1
comp27142_c0_seq1
comp27144_c0_seq1
comp27145_c0_seq1
comp27145_c1_seq1
comp27148_c0_seq1
comp27149_c0_seq1
comp27151_c0_seq1
comp27154_c0_seq1
comp27155_c0_seq1
comp27156_c0_seq1
comp27157_c0_seq1
comp27160_c0_seq1
comp27161_c0_seq1
comp27163_c0_seq1
comp27166_c0_seq1
comp27169_c0_seq1
comp27170_c0_seq1
comp27172_c0_seq1
comp27173_c0_seq1
comp27175_c0_seq1
comp27176_c0_seq1
comp27181_c0_seq1
comp27188_c0_seq1
comp27190_c0_seq1
comp27191_c0_seq1
comp27192_c0_seq1
comp27195_c0_seq1
comp27197_c0_seq1
comp27198_c0_seq1
comp27199_c0_seq1
comp27202_c0_seq1
comp27203_c0_seq1
comp27205_c0_seq1
comp27207_c0_seq1
comp27211_c0_seq1	K02918
comp27212_c0_seq1
comp27212_c0_seq2
comp27214_c0_seq1
comp27216_c0_seq1
comp27218_c0_seq1
comp27221_c0_seq1
comp27224_c0_seq1
comp27225_c0_seq1
comp27227_c0_seq1
comp27229_c0_seq1
comp27230_c0_seq1
comp27234_c0_seq1
comp27234_c1_seq1	K08666
comp27235_c0_seq1
comp27236_c0_seq1	K02964
comp27238_c0_seq1
comp27239_c0_seq1
comp27240_c0_seq1
comp27244_c0_seq1	K07904
comp27246_c0_seq1
comp27247_c0_seq1	K04482
comp27247_c1_seq1	K04482
comp27248_c0_seq1
comp27249_c0_seq1
comp27252_c0_seq1
comp27255_c0_seq1
comp27256_c0_seq1
comp27257_c0_seq1	K00940
comp27258_c0_seq1
comp27260_c0_seq1
comp27260_c1_seq1
comp27262_c0_seq1
comp27265_c0_seq1
comp27267_c0_seq1
comp27269_c0_seq1
comp27271_c0_seq1
comp27274_c0_seq1
comp27277_c0_seq1
comp27278_c0_seq1
comp27280_c0_seq1
comp27283_c0_seq1
comp27284_c0_seq1
comp27290_c0_seq1
comp27291_c0_seq1
comp27293_c0_seq1
comp27294_c0_seq1
comp27295_c0_seq1
comp27297_c0_seq1
comp27300_c0_seq1
comp27301_c0_seq1	K07904
comp27303_c0_seq1
comp27303_c1_seq1
comp27306_c0_seq1
comp27309_c0_seq1
comp27310_c0_seq1
comp27311_c0_seq1
comp27313_c0_seq1
comp27315_c0_seq1
comp27315_c0_seq2
comp27318_c0_seq1
comp27319_c0_seq1
comp27324_c0_seq1
comp27325_c1_seq1
comp27328_c0_seq1
comp27329_c0_seq1	K11251
comp27330_c0_seq1
comp27334_c0_seq1
comp27335_c0_seq1
comp27336_c0_seq1
comp27338_c0_seq1
comp27339_c0_seq1
comp27340_c0_seq1
comp27341_c0_seq1
comp27343_c0_seq1
comp27346_c0_seq1
comp27346_c1_seq1
comp27348_c0_seq1
comp27349_c0_seq1
comp27350_c0_seq1
comp27355_c0_seq1
comp27358_c0_seq1
comp27361_c0_seq1
comp27362_c0_seq1
comp27364_c0_seq1
comp27365_c0_seq1
comp27365_c1_seq1
comp27366_c0_seq1
comp27366_c0_seq2
comp27370_c0_seq1	K15450
comp27375_c0_seq1
comp27376_c0_seq1	K09600
comp27378_c0_seq1
comp27382_c0_seq1
comp27383_c0_seq1
comp27385_c0_seq1
comp27386_c0_seq1
comp27387_c0_seq1
comp27387_c0_seq2
comp27390_c0_seq1
comp27391_c0_seq1
comp27392_c0_seq1
comp27394_c0_seq1	K09580
comp27398_c0_seq1
comp27399_c0_seq1
comp27401_c0_seq1
comp27405_c0_seq1
comp27405_c0_seq2
comp27407_c0_seq1
comp27409_c0_seq1
comp27409_c1_seq1
comp27411_c0_seq1
comp27418_c0_seq1
comp27420_c0_seq1
comp27422_c0_seq1	K01373
comp27424_c0_seq1
comp27425_c0_seq1
comp27427_c0_seq1
comp27427_c0_seq2
comp27429_c0_seq1
comp27431_c0_seq1
comp27432_c0_seq1	K15684
comp27434_c0_seq1
comp27435_c0_seq1
comp27440_c0_seq1
comp27447_c0_seq1
comp27448_c0_seq1	K11262
comp27448_c1_seq1	K11262
comp27449_c0_seq1
comp27450_c0_seq1
comp27451_c0_seq1	K12405
comp27451_c1_seq1	K12405
comp27455_c0_seq1
comp27461_c0_seq1
comp27462_c0_seq1
comp27463_c0_seq1
comp27467_c0_seq1
comp27469_c0_seq1
comp27476_c0_seq1
comp27477_c0_seq1
comp27478_c0_seq1
comp27478_c0_seq2
comp27481_c0_seq1
comp27483_c0_seq1
comp27486_c0_seq1
comp27487_c0_seq1
comp27488_c0_seq1
comp27488_c0_seq2
comp27491_c0_seq1
comp27492_c0_seq1
comp27493_c0_seq1
comp27494_c0_seq1
comp27495_c0_seq1
comp27496_c0_seq1
comp27497_c0_seq1
comp27497_c0_seq2
comp27498_c0_seq1
comp27499_c0_seq1
comp27501_c0_seq1
comp27502_c0_seq1
comp27504_c0_seq1
comp27505_c0_seq1
comp27506_c0_seq1
comp27506_c1_seq1
comp27508_c0_seq1
comp27513_c0_seq1
comp27514_c0_seq1
comp27515_c0_seq1
comp27519_c0_seq1
comp27520_c0_seq1
comp27520_c1_seq1
comp27521_c0_seq1	K02183
comp27524_c0_seq1
comp27528_c0_seq1
comp27529_c0_seq1
comp27530_c0_seq1
comp27531_c0_seq1
comp27532_c0_seq1
comp27534_c0_seq1
comp27539_c0_seq1
comp27540_c0_seq1
comp27541_c0_seq1
comp27542_c0_seq1
comp27543_c0_seq1
comp27543_c1_seq1
comp27548_c0_seq1
comp27549_c0_seq1
comp27550_c0_seq1
comp27551_c0_seq1
comp27552_c0_seq1
comp27554_c0_seq1
comp27555_c0_seq1	K09497
comp27556_c0_seq1	K08525
comp27559_c0_seq1
comp27562_c0_seq1
comp27563_c0_seq1
comp27564_c0_seq1
comp27568_c0_seq1
comp27571_c0_seq1
comp27574_c0_seq1
comp27575_c0_seq1
comp27577_c0_seq1
comp27578_c0_seq1
comp27581_c0_seq1
comp27582_c0_seq1
comp27585_c0_seq1	K14965
comp27588_c0_seq1
comp27589_c0_seq1
comp27592_c0_seq1
comp27594_c0_seq1
comp27597_c0_seq1
comp27599_c0_seq1
comp27600_c0_seq1
comp27601_c0_seq1
comp27603_c0_seq1
comp27604_c0_seq1
comp27607_c0_seq1
comp27607_c0_seq2
comp27608_c0_seq1
comp27609_c0_seq1
comp27611_c0_seq1
comp27615_c0_seq1
comp27616_c0_seq1	K01939
comp27617_c0_seq1
comp27617_c1_seq1
comp27620_c0_seq1
comp27620_c1_seq1
comp27623_c0_seq1
comp27624_c0_seq1
comp27625_c0_seq1
comp27627_c0_seq1
comp27628_c0_seq1
comp27629_c0_seq1
comp27630_c0_seq1
comp27631_c0_seq1
comp27632_c0_seq1
comp27635_c0_seq1
comp27637_c0_seq1
comp27638_c0_seq1
comp27641_c0_seq1
comp27643_c0_seq1
comp27645_c0_seq1
comp27647_c0_seq1
comp27652_c0_seq1
comp27657_c0_seq1
comp27658_c0_seq1
comp27659_c0_seq1
comp27662_c0_seq1
comp27666_c0_seq1
comp27667_c0_seq1
comp27667_c1_seq1
comp27668_c0_seq1
comp27672_c0_seq1
comp27673_c0_seq1
comp27674_c0_seq1
comp27677_c0_seq1
comp27678_c0_seq1
comp27679_c0_seq1
comp27684_c0_seq1
comp27684_c0_seq2
comp27685_c0_seq1
comp27686_c0_seq1
comp27687_c0_seq1	K15361
comp27687_c1_seq1	K15361
comp27688_c0_seq1
comp27689_c0_seq1	K07881
comp27689_c1_seq1	K07881
comp27691_c0_seq1
comp27696_c0_seq1
comp27696_c1_seq1
comp27697_c0_seq1
comp27699_c0_seq1
comp27700_c0_seq1
comp27701_c0_seq1
comp27701_c0_seq2
comp27703_c0_seq1	K03927
comp27704_c0_seq1
comp27705_c0_seq1
comp27705_c0_seq2
comp27707_c0_seq1
comp27708_c0_seq1
comp27709_c0_seq1
comp27710_c0_seq1
comp27713_c0_seq1
comp27714_c0_seq1	K02917
comp27715_c0_seq1
comp27716_c0_seq1
comp27716_c1_seq1
comp27720_c0_seq1
comp27721_c0_seq1
comp27722_c0_seq1
comp27724_c0_seq1
comp27724_c0_seq2
comp27725_c0_seq1
comp27727_c0_seq1
comp27728_c0_seq1
comp27729_c0_seq1
comp27730_c0_seq1
comp27731_c0_seq1
comp27734_c0_seq1	K11140
comp27735_c0_seq1
comp27739_c0_seq1
comp27740_c0_seq1
comp27743_c1_seq1
comp27744_c0_seq1
comp27747_c0_seq1
comp27749_c0_seq1
comp27753_c0_seq1
comp27754_c0_seq1
comp27756_c0_seq1
comp27756_c1_seq1
comp27757_c0_seq1
comp27760_c0_seq1
comp27767_c0_seq1
comp27769_c0_seq1
comp27769_c0_seq2
comp27770_c0_seq1
comp27772_c0_seq1
comp27775_c0_seq1
comp27777_c0_seq1
comp27780_c0_seq1
comp27781_c0_seq1
comp27782_c0_seq1	K05699
comp27783_c0_seq1
comp27784_c0_seq1
comp27785_c0_seq1
comp27786_c0_seq1
comp27787_c0_seq1
comp27788_c0_seq1
comp27789_c0_seq1
comp27790_c0_seq1
comp27791_c0_seq1
comp27793_c0_seq1	K18048
comp27797_c0_seq1
comp27799_c0_seq1
comp27800_c0_seq1
comp27801_c0_seq1
comp27803_c0_seq1
comp27803_c1_seq1
comp27804_c0_seq1	K05741
comp27805_c0_seq1
comp27806_c0_seq1
comp27810_c0_seq1
comp27812_c0_seq1
comp27815_c0_seq1
comp27816_c0_seq1
comp27817_c0_seq1
comp27818_c0_seq1	K13126
comp27819_c0_seq1
comp27819_c0_seq2
comp27820_c0_seq1	K08337
comp27821_c0_seq1
comp27822_c0_seq1
comp27823_c0_seq1
comp27824_c0_seq1
comp27825_c0_seq1
comp27831_c0_seq1
comp27833_c0_seq1
comp27834_c0_seq1
comp27835_c0_seq1
comp27837_c0_seq1
comp27840_c0_seq1
comp27841_c0_seq1
comp27841_c0_seq2
comp27842_c0_seq1
comp27843_c0_seq1
comp27843_c1_seq1
comp27844_c0_seq1
comp27844_c0_seq2
comp27847_c0_seq1	K03695
comp27848_c0_seq1
comp27848_c1_seq1
comp27849_c0_seq1
comp27850_c0_seq1
comp27853_c0_seq1
comp27855_c0_seq1	K08675
comp27856_c0_seq1
comp27858_c0_seq1
comp27862_c0_seq1
comp27863_c0_seq1
comp27864_c0_seq1
comp27865_c0_seq1
comp27866_c0_seq1
comp27868_c0_seq1
comp27870_c0_seq1
comp27871_c0_seq1
comp27875_c0_seq1
comp27876_c0_seq1
comp27879_c0_seq1
comp27882_c0_seq1
comp27883_c0_seq1
comp27884_c0_seq1
comp27885_c0_seq1	K15306
comp27886_c0_seq1
comp27887_c0_seq1
comp27888_c0_seq1
comp27891_c0_seq1
comp27894_c0_seq1
comp27895_c0_seq1
comp27896_c0_seq1	K11967
comp27899_c0_seq1
comp27900_c0_seq1
comp27902_c0_seq1
comp27905_c0_seq1
comp27906_c0_seq1
comp27907_c0_seq1
comp27908_c0_seq1	K07390
comp27914_c0_seq1
comp27915_c0_seq1
comp27919_c0_seq1
comp27921_c0_seq1
comp27921_c1_seq1
comp27922_c0_seq1
comp27924_c0_seq1
comp27927_c0_seq1
comp27928_c0_seq1
comp27928_c1_seq1	K07765
comp27928_c1_seq2	K07765
comp27929_c0_seq1
comp27932_c0_seq1	K08794
comp27932_c1_seq1	K08803
comp27934_c0_seq1
comp27937_c0_seq1
comp27939_c0_seq1
comp27940_c0_seq1
comp27941_c0_seq1
comp27943_c0_seq1
comp27944_c0_seq1
comp27945_c0_seq1
comp27947_c0_seq1
comp27949_c0_seq1
comp27950_c0_seq1
comp27951_c0_seq1
comp27952_c0_seq1
comp27953_c0_seq1
comp27956_c0_seq1
comp27960_c0_seq1
comp27961_c0_seq1
comp27963_c0_seq1
comp27963_c0_seq2
comp27964_c0_seq1
comp27969_c0_seq1
comp27970_c0_seq1
comp27971_c0_seq1
comp27972_c0_seq1
comp27974_c0_seq1	K01539
comp27975_c0_seq1
comp27976_c0_seq1
comp27976_c1_seq1
comp27977_c0_seq1
comp27978_c0_seq1
comp27979_c0_seq1
comp27981_c0_seq1
comp27983_c0_seq1
comp27987_c0_seq1
comp27989_c0_seq1
comp27992_c0_seq1
comp27994_c0_seq1
comp27995_c0_seq1
comp27997_c0_seq1
comp27998_c0_seq1
comp27999_c0_seq1
comp27999_c1_seq1
comp28001_c0_seq1
comp28002_c0_seq1
comp28003_c0_seq1
comp28005_c0_seq1
comp28006_c0_seq1
comp28007_c0_seq1
comp28008_c0_seq1
comp28009_c0_seq1
comp28010_c0_seq1
comp28011_c0_seq1
comp28013_c0_seq1	K01900
comp28013_c1_seq1
comp28019_c0_seq1
comp28021_c0_seq1	K12881
comp28026_c0_seq1
comp28028_c0_seq1	K04371
comp28028_c1_seq1	K08293
comp28030_c0_seq1
comp28032_c0_seq1
comp28034_c0_seq1
comp28037_c0_seq1
comp28038_c0_seq1
comp28038_c0_seq2
comp28046_c0_seq1
comp28047_c0_seq1
comp28048_c0_seq1
comp28050_c0_seq1	K02922
comp28051_c0_seq1
comp28051_c1_seq1
comp28054_c0_seq1	K13348
comp28055_c0_seq1
comp28057_c0_seq1
comp28058_c0_seq1	K02932
comp28059_c0_seq1
comp28060_c0_seq1
comp28061_c0_seq1
comp28062_c0_seq1	K00940
comp28068_c0_seq1
comp28078_c0_seq1	K02995
comp28079_c0_seq1
comp28080_c0_seq1
comp28080_c1_seq1
comp28081_c0_seq1
comp28083_c0_seq1
comp28084_c0_seq1
comp28085_c0_seq1
comp28086_c0_seq1
comp28088_c0_seq1
comp28090_c0_seq1
comp28092_c0_seq1
comp28095_c0_seq1
comp28096_c0_seq1
comp28097_c0_seq1
comp28097_c1_seq1
comp28098_c0_seq1
comp28101_c0_seq1
comp28101_c0_seq2
comp28104_c0_seq1
comp28104_c1_seq1
comp28105_c0_seq1
comp28108_c0_seq1
comp28109_c0_seq1
comp28111_c0_seq1
comp28112_c0_seq1
comp28113_c0_seq1
comp28113_c0_seq2
comp28114_c0_seq1
comp28115_c0_seq1
comp28117_c0_seq1
comp28119_c0_seq1
comp28121_c0_seq1
comp28127_c0_seq1
comp28128_c0_seq1
comp28128_c1_seq1
comp28129_c0_seq1
comp28130_c0_seq1
comp28131_c0_seq1
comp28133_c0_seq1
comp28137_c0_seq1
comp28139_c0_seq1
comp28140_c0_seq1
comp28141_c0_seq1
comp28142_c0_seq1
comp28143_c0_seq1
comp28144_c0_seq1
comp28145_c0_seq1
comp28146_c0_seq1
comp28147_c0_seq1
comp28148_c0_seq1
comp28149_c0_seq1
comp28150_c0_seq1
comp28151_c0_seq1
comp28152_c0_seq1
comp28153_c0_seq1
comp28154_c0_seq1
comp28155_c0_seq1
comp28156_c0_seq1
comp28159_c0_seq1
comp28160_c0_seq1
comp28162_c0_seq1
comp28163_c0_seq1
comp28167_c0_seq1
comp28168_c0_seq1
comp28169_c0_seq1
comp28170_c0_seq1
comp28171_c0_seq1
comp28173_c0_seq1
comp28177_c0_seq1
comp28178_c0_seq1	K01229
comp28179_c0_seq1
comp28180_c0_seq1
comp28182_c0_seq1
comp28185_c0_seq1
comp28188_c0_seq1
comp28190_c0_seq1	K01899
comp28191_c0_seq1
comp28192_c0_seq1
comp28193_c0_seq1
comp28196_c0_seq1	K03440
comp28196_c1_seq1
comp28200_c0_seq1
comp28205_c0_seq1
comp28206_c0_seq1
comp28207_c0_seq1
comp28208_c0_seq1
comp28210_c0_seq1
comp28212_c0_seq1
comp28212_c1_seq1
comp28213_c0_seq1
comp28215_c0_seq1
comp28217_c0_seq1
comp28218_c0_seq1
comp28219_c0_seq1
comp28220_c0_seq1
comp28221_c0_seq1
comp28224_c0_seq1
comp28225_c0_seq1
comp28229_c0_seq1	K06911
comp28229_c1_seq1	K06911
comp28231_c0_seq1
comp28232_c0_seq1
comp28234_c0_seq1	K10752
comp28234_c0_seq2
comp28237_c0_seq1
comp28238_c0_seq1
comp28239_c0_seq1
comp28240_c0_seq1
comp28240_c1_seq1
comp28243_c0_seq1
comp28243_c1_seq1
comp28245_c0_seq1
comp28247_c0_seq1
comp28248_c0_seq1
comp28251_c0_seq1
comp28253_c0_seq1
comp28254_c0_seq1
comp28255_c0_seq1
comp28257_c0_seq1
comp28260_c0_seq1
comp28261_c0_seq1	K01597
comp28262_c0_seq1
comp28266_c0_seq1
comp28267_c0_seq1
comp28268_c0_seq1
comp28270_c0_seq1
comp28271_c0_seq1
comp28274_c0_seq1
comp28276_c0_seq1
comp28280_c0_seq1	K02989
comp28284_c0_seq1
comp28285_c0_seq1
comp28286_c0_seq1
comp28288_c0_seq1
comp28291_c0_seq1
comp28293_c0_seq1
comp28293_c0_seq2
comp28293_c0_seq3
comp28294_c0_seq1
comp28298_c0_seq1
comp28299_c0_seq1	K06689
comp28302_c1_seq1
comp28305_c0_seq1	K00232
comp28306_c0_seq1
comp28306_c0_seq2
comp28307_c0_seq1
comp28308_c0_seq1
comp28311_c0_seq1
comp28313_c0_seq1
comp28314_c0_seq1
comp28315_c0_seq1	K17095
comp28315_c1_seq1	K17095
comp28316_c0_seq1
comp28319_c0_seq1
comp28320_c0_seq1
comp28323_c0_seq1	K14802
comp28329_c0_seq1
comp28330_c0_seq1
comp28331_c0_seq1
comp28333_c0_seq1
comp28336_c0_seq1
comp28338_c0_seq1
comp28339_c0_seq1
comp28343_c0_seq1
comp28347_c0_seq1
comp28348_c0_seq1
comp28349_c0_seq1
comp28354_c0_seq1
comp28358_c0_seq1
comp28359_c0_seq1
comp28360_c0_seq1
comp28362_c0_seq1
comp28362_c0_seq2
comp28367_c0_seq1
comp28368_c0_seq1
comp28369_c0_seq1
comp28370_c0_seq1
comp28373_c0_seq1
comp28374_c0_seq1
comp28375_c0_seq1
comp28378_c0_seq1
comp28379_c0_seq1
comp28380_c0_seq1
comp28381_c0_seq1
comp28382_c0_seq1
comp28384_c0_seq1
comp28385_c0_seq1
comp28387_c0_seq1
comp28387_c1_seq1
comp28388_c0_seq1
comp28389_c0_seq1
comp28391_c0_seq1
comp28392_c0_seq1
comp28393_c0_seq1
comp28394_c0_seq1
comp28394_c1_seq1
comp28395_c0_seq1
comp28397_c0_seq1
comp28398_c0_seq1
comp28400_c0_seq1
comp28402_c0_seq1
comp28403_c0_seq1
comp28404_c0_seq1
comp28408_c0_seq1	K00927
comp28408_c1_seq1	K00927
comp28410_c0_seq1
comp28414_c0_seq1
comp28417_c0_seq1
comp28418_c0_seq1
comp28419_c0_seq1
comp28420_c0_seq1
comp28423_c0_seq1
comp28425_c0_seq1
comp28427_c0_seq1
comp28428_c0_seq1
comp28429_c0_seq1
comp28433_c0_seq1
comp28434_c0_seq1
comp28435_c0_seq1
comp28435_c0_seq2
comp28436_c0_seq1
comp28437_c0_seq1
comp28439_c0_seq1
comp28440_c0_seq1
comp28441_c0_seq1
comp28442_c0_seq1
comp28443_c0_seq1
comp28444_c0_seq1
comp28445_c0_seq1
comp28446_c0_seq1
comp28447_c0_seq1
comp28449_c0_seq1
comp28450_c0_seq1
comp28452_c0_seq1
comp28455_c0_seq1
comp28458_c0_seq1
comp28459_c0_seq1
comp28463_c0_seq1
comp28463_c0_seq2
comp28464_c0_seq1
comp28465_c0_seq1
comp28468_c0_seq1
comp28472_c0_seq1
comp28477_c0_seq1
comp28481_c0_seq1
comp28482_c0_seq1
comp28485_c0_seq1
comp28487_c0_seq1
comp28488_c0_seq1
comp28489_c0_seq1
comp28490_c0_seq1
comp28491_c0_seq1
comp28493_c0_seq1
comp28494_c0_seq1
comp28495_c0_seq1	K02898
comp28496_c0_seq1
comp28496_c1_seq1
comp28498_c0_seq1
comp28501_c0_seq1
comp28504_c0_seq1
comp28507_c0_seq1
comp28511_c0_seq1
comp28515_c0_seq1
comp28515_c0_seq2
comp28517_c0_seq1
comp28518_c0_seq1
comp28520_c0_seq1
comp28523_c0_seq1
comp28525_c0_seq1
comp28525_c0_seq2
comp28526_c0_seq1
comp28527_c0_seq1
comp28528_c0_seq1
comp28533_c0_seq1
comp28535_c0_seq1
comp28535_c1_seq1
comp28536_c0_seq1
comp28537_c0_seq1
comp28538_c0_seq1
comp28539_c0_seq1
comp28540_c0_seq1
comp28543_c0_seq1
comp28544_c0_seq1
comp28545_c0_seq1
comp28547_c0_seq1
comp28549_c0_seq1
comp28550_c0_seq1
comp28550_c0_seq2
comp28554_c0_seq1
comp28557_c0_seq1
comp28557_c0_seq2
comp28560_c0_seq1
comp28563_c0_seq1
comp28564_c0_seq1
comp28565_c0_seq1
comp28566_c0_seq1
comp28568_c0_seq1
comp28571_c0_seq1
comp28574_c0_seq1	K07747
comp28574_c1_seq1
comp28575_c0_seq1
comp28576_c0_seq1
comp28577_c0_seq1
comp28580_c0_seq1
comp28582_c0_seq1
comp28584_c0_seq1
comp28585_c0_seq1
comp28586_c0_seq1
comp28589_c0_seq1
comp28590_c0_seq1
comp28591_c0_seq1
comp28593_c0_seq1
comp28596_c1_seq1
comp28598_c0_seq1
comp28600_c0_seq1
comp28604_c0_seq1
comp28607_c0_seq1
comp28608_c0_seq1
comp28609_c0_seq1
comp28610_c0_seq1
comp28612_c0_seq1
comp28614_c0_seq1
comp28615_c0_seq1
comp28617_c0_seq1
comp28620_c0_seq1
comp28621_c0_seq1
comp28622_c0_seq1	K02937
comp28627_c0_seq1
comp28628_c0_seq1
comp28630_c0_seq1
comp28631_c0_seq1
comp28633_c0_seq1
comp28634_c0_seq1
comp28637_c0_seq1	K01080
comp28638_c0_seq1	K09487
comp28639_c0_seq1
comp28642_c0_seq1
comp28644_c0_seq1
comp28645_c0_seq1
comp28645_c1_seq1
comp28647_c0_seq1
comp28651_c0_seq1
comp28652_c0_seq1	K02934
comp28653_c0_seq1
comp28654_c0_seq1
comp28657_c0_seq1
comp28658_c0_seq1
comp28660_c0_seq1
comp28661_c0_seq1
comp28663_c0_seq1
comp28663_c1_seq1
comp28665_c0_seq1
comp28667_c0_seq1
comp28679_c0_seq1
comp28682_c0_seq1
comp28683_c0_seq1
comp28685_c0_seq1
comp28687_c0_seq1
comp28688_c0_seq1
comp28690_c0_seq1
comp28691_c0_seq1
comp28694_c0_seq1
comp28695_c0_seq1
comp28698_c0_seq1
comp28700_c0_seq1
comp28700_c1_seq1
comp28701_c0_seq1
comp28702_c0_seq1
comp28704_c0_seq1
comp28704_c0_seq2
comp28707_c0_seq1
comp28708_c0_seq1
comp28711_c0_seq1
comp28712_c0_seq1
comp28712_c1_seq1
comp28713_c0_seq1
comp28713_c1_seq1
comp28715_c0_seq1
comp28717_c0_seq1
comp28718_c0_seq1
comp28721_c0_seq1
comp28722_c0_seq1
comp28724_c0_seq1
comp28726_c0_seq1	K06127
comp28726_c1_seq1	K06127
comp28727_c0_seq1
comp28728_c0_seq1
comp28732_c0_seq1
comp28733_c0_seq1
comp28735_c0_seq1
comp28736_c0_seq1
comp28737_c0_seq1
comp28738_c0_seq1
comp28739_c0_seq1
comp28740_c0_seq1
comp28742_c0_seq1
comp28743_c0_seq1
comp28744_c0_seq1
comp28747_c0_seq1
comp28749_c0_seq1
comp28750_c0_seq1
comp28755_c0_seq1
comp28757_c0_seq1
comp28762_c0_seq1
comp28763_c0_seq1
comp28764_c0_seq1
comp28767_c0_seq1	K00772
comp28768_c0_seq1
comp28769_c0_seq1
comp28771_c0_seq1
comp28772_c0_seq1
comp28772_c0_seq2
comp28776_c0_seq1
comp28780_c0_seq1
comp28783_c0_seq1
comp28783_c1_seq1
comp28785_c0_seq1
comp28788_c0_seq1
comp28789_c0_seq1
comp28790_c0_seq1
comp28792_c0_seq1
comp28793_c0_seq1
comp28795_c0_seq1
comp28795_c0_seq2
comp28796_c0_seq1
comp28797_c0_seq1
comp28798_c0_seq1	K19511
comp28799_c0_seq1
comp28801_c0_seq1
comp28807_c0_seq1	K19511
comp28808_c0_seq1
comp28811_c0_seq1
comp28815_c0_seq1
comp28818_c0_seq1
comp28823_c0_seq1
comp28824_c0_seq1
comp28826_c0_seq1
comp28829_c0_seq1
comp28833_c0_seq1	K10408
comp28833_c1_seq1	K10408
comp28834_c0_seq1
comp28839_c0_seq1
comp28840_c0_seq1
comp28841_c0_seq1
comp28842_c0_seq1
comp28844_c0_seq1
comp28845_c0_seq1
comp28849_c0_seq1
comp28850_c0_seq1
comp28851_c0_seq1
comp28852_c0_seq1
comp28854_c0_seq1	K01937
comp28854_c1_seq1	K01937
comp28855_c0_seq1	K10408
comp28855_c1_seq1	K10408
comp28858_c0_seq1
comp28860_c0_seq1
comp28860_c1_seq1
comp28861_c0_seq1
comp28862_c0_seq1
comp28866_c0_seq1
comp28868_c0_seq1
comp28868_c1_seq1
comp28869_c0_seq1
comp28869_c1_seq1
comp28870_c0_seq1
comp28873_c0_seq1
comp28875_c0_seq1
comp28878_c0_seq1
comp28880_c0_seq1
comp28881_c0_seq1	K03234
comp28882_c0_seq1
comp28883_c0_seq1
comp28884_c0_seq1	K19404
comp28885_c0_seq1
comp28886_c0_seq1
comp28888_c0_seq1
comp28888_c1_seq1
comp28890_c0_seq1
comp28891_c0_seq1
comp28892_c0_seq1	K02883
comp28896_c0_seq1
comp28898_c0_seq1
comp28899_c0_seq1
comp28902_c0_seq1	K00253
comp28903_c0_seq1
comp28903_c1_seq1
comp28904_c0_seq1
comp28905_c0_seq1	K09494
comp28907_c0_seq1
comp28908_c0_seq1
comp28910_c0_seq1
comp28913_c0_seq1
comp28913_c0_seq2
comp28915_c0_seq1	K11838
comp28915_c1_seq1
comp28916_c0_seq1
comp28917_c0_seq1
comp28920_c0_seq1
comp28922_c0_seq1
comp28925_c0_seq1
comp28926_c0_seq1
comp28929_c0_seq1
comp28930_c0_seq1
comp28931_c0_seq1
comp28932_c0_seq1
comp28935_c0_seq1
comp28935_c1_seq1
comp28937_c0_seq1
comp28940_c0_seq1
comp28941_c0_seq1
comp28944_c0_seq1
comp28947_c0_seq1
comp28948_c0_seq1
comp28949_c0_seq1
comp28952_c0_seq1	K18710
comp28952_c1_seq1
comp28953_c0_seq1
comp28954_c0_seq1
comp28959_c0_seq1
comp28961_c0_seq1
comp28965_c0_seq1
comp28968_c0_seq1
comp28969_c0_seq1
comp28972_c0_seq1
comp28973_c0_seq1	K03178
comp28973_c1_seq1	K03178
comp28975_c0_seq1
comp28976_c0_seq1
comp28977_c0_seq1
comp28980_c0_seq1	K12624
comp28981_c0_seq1
comp28982_c0_seq1
comp28982_c1_seq1	K18693
comp28987_c0_seq1
comp28994_c0_seq1
comp28996_c0_seq1
comp28996_c0_seq2
comp29000_c0_seq1
comp29001_c0_seq1
comp29002_c0_seq1
comp29003_c0_seq1
comp29004_c0_seq1
comp29009_c0_seq1
comp29010_c0_seq1
comp29012_c0_seq1
comp29013_c0_seq1
comp29017_c0_seq1
comp29018_c0_seq1
comp29019_c0_seq1
comp29021_c0_seq1	K02180
comp29022_c0_seq1
comp29024_c0_seq1
comp29025_c0_seq1
comp29026_c0_seq1
comp29028_c0_seq1
comp29034_c0_seq1
comp29037_c0_seq1
comp29041_c0_seq1
comp29041_c1_seq1
comp29044_c0_seq1
comp29045_c0_seq1
comp29050_c0_seq1
comp29054_c0_seq1
comp29055_c0_seq1
comp29056_c0_seq1
comp29057_c0_seq1
comp29058_c0_seq1
comp29059_c0_seq1
comp29062_c0_seq1
comp29063_c0_seq1
comp29069_c0_seq1
comp29070_c0_seq1
comp29072_c0_seq1
comp29072_c1_seq1
comp29074_c0_seq1
comp29076_c0_seq1
comp29077_c0_seq1
comp29077_c1_seq1
comp29079_c0_seq1
comp29080_c0_seq1
comp29080_c1_seq1
comp29081_c0_seq1
comp29082_c0_seq1
comp29083_c0_seq1
comp29084_c0_seq1
comp29085_c0_seq1
comp29087_c0_seq1
comp29088_c0_seq1
comp29089_c0_seq1
comp29090_c0_seq1
comp29091_c0_seq1
comp29092_c0_seq1
comp29093_c0_seq1
comp29094_c0_seq1
comp29095_c0_seq1
comp29098_c0_seq1
comp29098_c1_seq1
comp29100_c0_seq1
comp29105_c0_seq1
comp29106_c0_seq1
comp29108_c0_seq1
comp29110_c0_seq1
comp29110_c0_seq2
comp29113_c0_seq1	K14509
comp29114_c0_seq1
comp29116_c0_seq1	K17307
comp29116_c1_seq1
comp29117_c0_seq1
comp29118_c0_seq1
comp29118_c0_seq2
comp29123_c0_seq1
comp29124_c0_seq1
comp29124_c1_seq1
comp29125_c0_seq1
comp29127_c0_seq1
comp29131_c0_seq1	K10260
comp29132_c0_seq1
comp29132_c1_seq1
comp29133_c0_seq1
comp29134_c0_seq1
comp29135_c0_seq1
comp29136_c0_seq1
comp29138_c0_seq1
comp29140_c0_seq1	K11187
comp29141_c0_seq1
comp29144_c0_seq1
comp29145_c0_seq1
comp29147_c0_seq1
comp29148_c0_seq1	K10408
comp29150_c0_seq1	K06269
comp29154_c0_seq1
comp29154_c0_seq2
comp29155_c0_seq1
comp29156_c0_seq1
comp29158_c0_seq1
comp29160_c0_seq1
comp29161_c0_seq1
comp29164_c0_seq1
comp29167_c0_seq1
comp29168_c0_seq1
comp29170_c0_seq1
comp29174_c0_seq1
comp29175_c0_seq1
comp29175_c1_seq1
comp29182_c0_seq1
comp29183_c0_seq1
comp29186_c0_seq1
comp29186_c1_seq1
comp29187_c0_seq1
comp29188_c0_seq1
comp29190_c0_seq1
comp29192_c0_seq1
comp29193_c0_seq1
comp29194_c0_seq1
comp29195_c0_seq1
comp29196_c0_seq1
comp29197_c0_seq1	K00559
comp29200_c0_seq1	K10356
comp29200_c0_seq2	K10356
comp29203_c0_seq1	K03671
comp29205_c0_seq1
comp29206_c0_seq1
comp29207_c0_seq1
comp29207_c0_seq2
comp29209_c0_seq1
comp29210_c0_seq1
comp29211_c0_seq1
comp29212_c0_seq1
comp29213_c0_seq1
comp29215_c0_seq1
comp29217_c0_seq1
comp29218_c0_seq1
comp29219_c0_seq1
comp29220_c0_seq1
comp29222_c0_seq1
comp29222_c1_seq1	K06768
comp29223_c0_seq1
comp29224_c0_seq1
comp29224_c1_seq1
comp29225_c0_seq1
comp29226_c0_seq1
comp29230_c0_seq1
comp29231_c0_seq1
comp29232_c0_seq1
comp29234_c0_seq1
comp29235_c0_seq1	K10157
comp29235_c1_seq1
comp29238_c0_seq1
comp29239_c0_seq1
comp29243_c0_seq1
comp29247_c0_seq1
comp29250_c0_seq1
comp29251_c0_seq1
comp29252_c0_seq1
comp29253_c0_seq1
comp29254_c0_seq1
comp29255_c0_seq1
comp29257_c0_seq1
comp29258_c0_seq1
comp29260_c0_seq1
comp29263_c0_seq1
comp29264_c0_seq1
comp29265_c0_seq1
comp29266_c0_seq1
comp29268_c0_seq1
comp29269_c0_seq1
comp29271_c0_seq1
comp29274_c0_seq1
comp29275_c0_seq1
comp29280_c0_seq1
comp29281_c0_seq1
comp29282_c0_seq1
comp29282_c1_seq1
comp29283_c0_seq1
comp29285_c0_seq1
comp29286_c0_seq1
comp29288_c0_seq1
comp29290_c0_seq1
comp29291_c0_seq1
comp29292_c0_seq1
comp29295_c0_seq1
comp29295_c1_seq1
comp29297_c0_seq1
comp29298_c0_seq1
comp29299_c0_seq1
comp29299_c0_seq2
comp29300_c0_seq1
comp29304_c0_seq1
comp29306_c0_seq1
comp29307_c0_seq1
comp29308_c0_seq1
comp29310_c0_seq1
comp29311_c0_seq1
comp29311_c0_seq2
comp29312_c0_seq1
comp29315_c0_seq1
comp29322_c0_seq1
comp29327_c0_seq1
comp29328_c0_seq1
comp29329_c0_seq1
comp29330_c0_seq1
comp29331_c0_seq1
comp29333_c0_seq1
comp29334_c1_seq1
comp29337_c0_seq1
comp29338_c0_seq1
comp29340_c0_seq1
comp29341_c0_seq1
comp29344_c0_seq1
comp29346_c0_seq1
comp29348_c0_seq1
comp29349_c0_seq1
comp29352_c0_seq1
comp29353_c0_seq1
comp29354_c0_seq1
comp29355_c0_seq1
comp29356_c0_seq1
comp29357_c0_seq1
comp29359_c0_seq1
comp29360_c0_seq1
comp29361_c0_seq1
comp29362_c0_seq1
comp29366_c0_seq1
comp29367_c0_seq1
comp29369_c0_seq1
comp29371_c0_seq1
comp29372_c0_seq1
comp29374_c0_seq1	K05724
comp29374_c1_seq1
comp29377_c0_seq1
comp29379_c0_seq1
comp29380_c0_seq1
comp29382_c0_seq1
comp29385_c0_seq1
comp29386_c0_seq1
comp29387_c0_seq1
comp29388_c0_seq1
comp29389_c0_seq1
comp29390_c0_seq1
comp29390_c0_seq2
comp29394_c0_seq1
comp29395_c0_seq1
comp29396_c0_seq1
comp29398_c0_seq1
comp29401_c0_seq1
comp29402_c0_seq1
comp29403_c0_seq1
comp29408_c0_seq1
comp29410_c0_seq1
comp29411_c0_seq1
comp29413_c0_seq1
comp29413_c0_seq2
comp29414_c0_seq1
comp29418_c0_seq1
comp29422_c0_seq1
comp29422_c0_seq2
comp29422_c0_seq3
comp29422_c0_seq4
comp29423_c0_seq1
comp29424_c0_seq1
comp29425_c0_seq1
comp29427_c0_seq1	K10776
comp29427_c1_seq1	K10776
comp29429_c0_seq1	K12261
comp29430_c0_seq1	K02949
comp29431_c0_seq1
comp29433_c0_seq1
comp29434_c0_seq1
comp29435_c0_seq1
comp29436_c0_seq1	K03661
comp29437_c0_seq1
comp29439_c0_seq1
comp29441_c0_seq1
comp29442_c0_seq1	K04640
comp29447_c0_seq1
comp29449_c0_seq1	K09561
comp29451_c0_seq1
comp29452_c0_seq1
comp29453_c0_seq1
comp29455_c0_seq1
comp29458_c0_seq1
comp29460_c0_seq1
comp29463_c0_seq1
comp29465_c0_seq1
comp29469_c0_seq1
comp29471_c0_seq1
comp29473_c0_seq1	K09527
comp29475_c0_seq1	K04422
comp29477_c0_seq1
comp29481_c0_seq1
comp29481_c1_seq1
comp29484_c0_seq1
comp29486_c0_seq1
comp29487_c0_seq1
comp29489_c0_seq1
comp29490_c0_seq1
comp29491_c0_seq1
comp29492_c0_seq1
comp29493_c0_seq1
comp29496_c0_seq1
comp29498_c0_seq1	K03942
comp29502_c0_seq1
comp29505_c0_seq1
comp29506_c0_seq1
comp29508_c0_seq1
comp29508_c1_seq1
comp29511_c0_seq1
comp29512_c0_seq1
comp29514_c0_seq1
comp29515_c0_seq1
comp29516_c0_seq1	K02941
comp29518_c0_seq1
comp29519_c0_seq1
comp29521_c0_seq1
comp29523_c0_seq1
comp29524_c0_seq1
comp29524_c1_seq1
comp29527_c0_seq1
comp29528_c0_seq1
comp29530_c0_seq1
comp29533_c0_seq1
comp29535_c0_seq1	K13985
comp29536_c0_seq1
comp29537_c0_seq1
comp29540_c0_seq1
comp29541_c0_seq1
comp29542_c0_seq1
comp29546_c0_seq1
comp29547_c0_seq1
comp29550_c0_seq1
comp29552_c0_seq1
comp29554_c0_seq1
comp29556_c0_seq1
comp29558_c0_seq1
comp29560_c0_seq1
comp29563_c0_seq1
comp29565_c0_seq1
comp29566_c0_seq1
comp29567_c0_seq1
comp29570_c0_seq1
comp29571_c0_seq1	K02966
comp29573_c0_seq1
comp29574_c0_seq1
comp29576_c0_seq1	K02949
comp29576_c1_seq1	K02949
comp29578_c0_seq1
comp29579_c0_seq1
comp29580_c0_seq1
comp29581_c0_seq1
comp29582_c0_seq1
comp29583_c0_seq1
comp29584_c0_seq1
comp29586_c0_seq1
comp29587_c0_seq1
comp29590_c0_seq1
comp29592_c0_seq1
comp29593_c0_seq1
comp29594_c0_seq1
comp29597_c0_seq1
comp29598_c0_seq1
comp29600_c0_seq1
comp29602_c0_seq1
comp29605_c0_seq1	K10956
comp29607_c0_seq1
comp29609_c0_seq1
comp29612_c0_seq1
comp29614_c0_seq1
comp29615_c0_seq1
comp29616_c0_seq1
comp29617_c0_seq1
comp29619_c0_seq1
comp29619_c1_seq1
comp29620_c0_seq1
comp29622_c0_seq1
comp29623_c0_seq1
comp29623_c0_seq2
comp29624_c0_seq1
comp29626_c0_seq1	K14258
comp29626_c0_seq2	K14258
comp29629_c0_seq1
comp29630_c0_seq1
comp29631_c0_seq1
comp29637_c0_seq1
comp29638_c0_seq1
comp29639_c0_seq1
comp29640_c0_seq1
comp29642_c0_seq1	K01365
comp29642_c0_seq2
comp29643_c0_seq1
comp29644_c0_seq1
comp29646_c0_seq1	K09537
comp29647_c0_seq1
comp29649_c0_seq1
comp29650_c0_seq1
comp29650_c0_seq2
comp29652_c0_seq1
comp29654_c0_seq1
comp29659_c0_seq1
comp29659_c0_seq2
comp29660_c0_seq1
comp29661_c0_seq1
comp29666_c0_seq1
comp29667_c0_seq1
comp29669_c0_seq1
comp29670_c0_seq1
comp29671_c0_seq1
comp29672_c0_seq1	K09360
comp29673_c0_seq1
comp29674_c0_seq1
comp29676_c0_seq1
comp29678_c0_seq1
comp29679_c0_seq1
comp29680_c0_seq1
comp29681_c0_seq1
comp29682_c0_seq1
comp29683_c0_seq1
comp29686_c0_seq1
comp29688_c0_seq1
comp29689_c0_seq1
comp29693_c0_seq1	K09958
comp29696_c0_seq1
comp29698_c0_seq1
comp29700_c0_seq1
comp29702_c0_seq1
comp29704_c0_seq1
comp29705_c0_seq1
comp29706_c0_seq1
comp29707_c0_seq1
comp29712_c0_seq1
comp29713_c0_seq1
comp29714_c0_seq1
comp29718_c0_seq1
comp29719_c0_seq1
comp29722_c0_seq1
comp29723_c0_seq1
comp29724_c0_seq1
comp29725_c0_seq1
comp29726_c0_seq1
comp29727_c0_seq1
comp29728_c0_seq1
comp29730_c0_seq1	K17362
comp29731_c0_seq1
comp29735_c0_seq1
comp29737_c0_seq1	K06689
comp29741_c0_seq1
comp29742_c0_seq1
comp29745_c0_seq1
comp29750_c0_seq1
comp29751_c0_seq1
comp29752_c0_seq1
comp29753_c0_seq1
comp29753_c1_seq1
comp29754_c0_seq1
comp29755_c0_seq1
comp29756_c0_seq1
comp29759_c0_seq1
comp29762_c0_seq1
comp29762_c0_seq2
comp29765_c0_seq1
comp29766_c0_seq1
comp29769_c0_seq1
comp29770_c0_seq1	K10395
comp29770_c0_seq2	K10396
comp29771_c0_seq1
comp29772_c0_seq1
comp29773_c0_seq1
comp29775_c0_seq1
comp29776_c0_seq1
comp29778_c0_seq1
comp29779_c0_seq1
comp29780_c0_seq1
comp29781_c0_seq1
comp29782_c0_seq1	K03900
comp29783_c0_seq1
comp29786_c0_seq1
comp29787_c0_seq1
comp29788_c0_seq1
comp29789_c0_seq1
comp29791_c0_seq1
comp29791_c0_seq2
comp29794_c0_seq1	K15377
comp29796_c0_seq1
comp29797_c0_seq1
comp29798_c0_seq1
comp29801_c0_seq1
comp29802_c0_seq1
comp29804_c0_seq1
comp29807_c0_seq1
comp29808_c0_seq1
comp29811_c0_seq1
comp29812_c0_seq1
comp29816_c0_seq1
comp29817_c0_seq1
comp29819_c0_seq1
comp29820_c0_seq1
comp29821_c0_seq1
comp29821_c1_seq1
comp29824_c0_seq1	K12326
comp29825_c0_seq1
comp29826_c0_seq1
comp29827_c0_seq1	K05326
comp29829_c0_seq1
comp29830_c0_seq1
comp29835_c0_seq1
comp29836_c0_seq1
comp29837_c0_seq1
comp29841_c0_seq1
comp29842_c0_seq1
comp29843_c0_seq1	K17725
comp29844_c0_seq1
comp29846_c0_seq1
comp29848_c0_seq1
comp29850_c0_seq1	K18441
comp29851_c0_seq1
comp29852_c0_seq1
comp29857_c0_seq1
comp29858_c0_seq1
comp29860_c0_seq1
comp29862_c0_seq1
comp29863_c0_seq1
comp29864_c0_seq1
comp29865_c0_seq1
comp29866_c0_seq1
comp29866_c1_seq1
comp29867_c0_seq1
comp29868_c0_seq1
comp29869_c0_seq1
comp29870_c0_seq1
comp29872_c0_seq1
comp29874_c0_seq1
comp29874_c0_seq2
comp29875_c0_seq1
comp29876_c0_seq1
comp29878_c0_seq1
comp29879_c0_seq1
comp29879_c0_seq2
comp29881_c0_seq1
comp29884_c0_seq1
comp29885_c0_seq1
comp29886_c0_seq1
comp29887_c0_seq1
comp29889_c0_seq1
comp29892_c0_seq1
comp29893_c0_seq1
comp29894_c0_seq1
comp29895_c0_seq1
comp29896_c0_seq1
comp29897_c0_seq1
comp29900_c0_seq1
comp29901_c0_seq1
comp29902_c0_seq1
comp29906_c0_seq1
comp29906_c0_seq2
comp29907_c0_seq1
comp29908_c0_seq1
comp29910_c0_seq1
comp29912_c0_seq1
comp29915_c0_seq1
comp29916_c0_seq1
comp29916_c0_seq2
comp29917_c0_seq1
comp29918_c0_seq1
comp29919_c0_seq1
comp29920_c0_seq1
comp29922_c0_seq1
comp29924_c0_seq1
comp29925_c0_seq1
comp29926_c0_seq1
comp29929_c0_seq1
comp29930_c0_seq1
comp29930_c0_seq2	K10408
comp29932_c0_seq1
comp29934_c0_seq1
comp29936_c0_seq1
comp29938_c0_seq1
comp29939_c0_seq1	K13342
comp29940_c0_seq1
comp29946_c0_seq1
comp29950_c0_seq1
comp29953_c0_seq1
comp29954_c0_seq1
comp29957_c0_seq1
comp29959_c0_seq1
comp29960_c0_seq1
comp29964_c0_seq1
comp29965_c0_seq1
comp29970_c0_seq1
comp29971_c0_seq1
comp29971_c0_seq2
comp29973_c0_seq1
comp29976_c0_seq1
comp29978_c0_seq1
comp29982_c0_seq1
comp29983_c0_seq1
comp29989_c0_seq1
comp29991_c0_seq1
comp29995_c0_seq1
comp29996_c0_seq1
comp29999_c0_seq1
comp29999_c0_seq2
comp30000_c0_seq1
comp30002_c0_seq1
comp30006_c0_seq1
comp30006_c0_seq2
comp30010_c0_seq1
comp30011_c0_seq1
comp30014_c0_seq1	K10518
comp30016_c0_seq1
comp30017_c0_seq1
comp30018_c0_seq1
comp30020_c0_seq1
comp30021_c0_seq1
comp30023_c0_seq1	K06911
comp30024_c0_seq1
comp30024_c1_seq1
comp30026_c0_seq1
comp30031_c0_seq1
comp30033_c0_seq1	K13751
comp30034_c0_seq1
comp30034_c1_seq1
comp30036_c0_seq1	K15455
comp30037_c0_seq1
comp30038_c0_seq1
comp30039_c0_seq1
comp30040_c0_seq1
comp30044_c0_seq1
comp30051_c0_seq1
comp30052_c0_seq1
comp30056_c0_seq1
comp30058_c0_seq1
comp30060_c0_seq1
comp30062_c0_seq1
comp30063_c0_seq1
comp30065_c0_seq1
comp30069_c0_seq1
comp30073_c0_seq1	K07890
comp30077_c0_seq1
comp30078_c0_seq1
comp30080_c0_seq1
comp30082_c0_seq1
comp30084_c0_seq1
comp30085_c0_seq1
comp30086_c0_seq1
comp30088_c0_seq1
comp30089_c0_seq1
comp30090_c0_seq1	K09580
comp30091_c0_seq1
comp30092_c0_seq1
comp30094_c0_seq1	K10414
comp30096_c0_seq1
comp30099_c0_seq1
comp30101_c0_seq1
comp30102_c0_seq1
comp30104_c0_seq1
comp30106_c0_seq1
comp30107_c0_seq1
comp30111_c0_seq1
comp30114_c0_seq1
comp30116_c0_seq1
comp30117_c0_seq1
comp30117_c1_seq1
comp30118_c0_seq1
comp30118_c0_seq2
comp30119_c0_seq1
comp30121_c0_seq1
comp30125_c0_seq1
comp30125_c1_seq1
comp30128_c0_seq1
comp30129_c0_seq1
comp30130_c0_seq1	K16365
comp30131_c0_seq1
comp30138_c0_seq1
comp30140_c0_seq1
comp30141_c0_seq1	K01915
comp30142_c0_seq1
comp30143_c0_seq1
comp30145_c0_seq1
comp30145_c1_seq1
comp30146_c0_seq1
comp30147_c0_seq1
comp30148_c0_seq1
comp30151_c0_seq1
comp30152_c0_seq1
comp30153_c0_seq1
comp30153_c0_seq2
comp30154_c0_seq1
comp30157_c0_seq1
comp30159_c0_seq1
comp30159_c1_seq1
comp30161_c0_seq1
comp30163_c0_seq1
comp30163_c1_seq1
comp30165_c0_seq1
comp30167_c0_seq1
comp30168_c0_seq1
comp30170_c0_seq1
comp30171_c0_seq1
comp30172_c0_seq1
comp30173_c0_seq1
comp30173_c1_seq1
comp30174_c0_seq1
comp30175_c0_seq1
comp30176_c0_seq1
comp30177_c0_seq1
comp30179_c0_seq1	K15728
comp30184_c0_seq1
comp30185_c0_seq1
comp30186_c0_seq1
comp30188_c0_seq1	K02987
comp30191_c0_seq1
comp30192_c0_seq1
comp30195_c0_seq1
comp30196_c0_seq1	K01724
comp30196_c1_seq1
comp30199_c0_seq1	K04437
comp30201_c0_seq1
comp30206_c0_seq1
comp30207_c0_seq1
comp30208_c0_seq1	K10704
comp30209_c0_seq1
comp30209_c0_seq2
comp30211_c0_seq1
comp30214_c0_seq1
comp30215_c0_seq1
comp30215_c0_seq2
comp30216_c0_seq1
comp30218_c0_seq1
comp30218_c1_seq1
comp30219_c0_seq1
comp30220_c0_seq1
comp30222_c0_seq1
comp30225_c0_seq1
comp30226_c0_seq1
comp30226_c1_seq1
comp30227_c0_seq1
comp30230_c0_seq1
comp30234_c0_seq1
comp30235_c0_seq1
comp30236_c0_seq1
comp30236_c0_seq2
comp30237_c0_seq1
comp30240_c0_seq1
comp30240_c0_seq2
comp30241_c0_seq1
comp30243_c0_seq1
comp30245_c0_seq1
comp30246_c0_seq1
comp30248_c0_seq1
comp30249_c0_seq1
comp30249_c1_seq1
comp30254_c0_seq1
comp30255_c0_seq1
comp30255_c0_seq2
comp30256_c0_seq1
comp30259_c0_seq1
comp30262_c0_seq1
comp30265_c0_seq1
comp30266_c0_seq1
comp30267_c0_seq1	K01365
comp30271_c0_seq1
comp30272_c0_seq1
comp30273_c0_seq1
comp30274_c0_seq1
comp30275_c0_seq1
comp30278_c0_seq1
comp30280_c0_seq1
comp30283_c0_seq1
comp30284_c0_seq1
comp30287_c0_seq1
comp30288_c0_seq1
comp30289_c0_seq1
comp30294_c0_seq1
comp30295_c0_seq1
comp30296_c0_seq1	K03754
comp30299_c0_seq1
comp30299_c1_seq1
comp30300_c0_seq1
comp30300_c0_seq2
comp30301_c0_seq1
comp30305_c0_seq1
comp30306_c0_seq1
comp30307_c0_seq1
comp30309_c0_seq1
comp30310_c0_seq1
comp30312_c0_seq1
comp30313_c0_seq1
comp30316_c0_seq1
comp30319_c0_seq1
comp30320_c0_seq1
comp30324_c0_seq1
comp30328_c0_seq1
comp30330_c0_seq1
comp30331_c0_seq1
comp30332_c0_seq1
comp30333_c0_seq1
comp30334_c0_seq1	K02738
comp30335_c0_seq1
comp30337_c0_seq1
comp30337_c0_seq2
comp30340_c0_seq1
comp30341_c0_seq1
comp30342_c0_seq1	K04345
comp30342_c1_seq1	K08793
comp30343_c0_seq1
comp30343_c0_seq2
comp30344_c0_seq1
comp30345_c0_seq1
comp30346_c0_seq1	K02979
comp30347_c0_seq1
comp30348_c0_seq1
comp30349_c0_seq1	K02995
comp30352_c0_seq1
comp30353_c0_seq1
comp30355_c0_seq1
comp30355_c1_seq1
comp30356_c0_seq1
comp30357_c0_seq1
comp30359_c0_seq1
comp30362_c0_seq1
comp30363_c0_seq1
comp30364_c0_seq1
comp30366_c0_seq1
comp30367_c0_seq1
comp30368_c0_seq1
comp30369_c0_seq1
comp30370_c0_seq1
comp30371_c0_seq1
comp30372_c0_seq1
comp30377_c0_seq1
comp30379_c0_seq1
comp30379_c1_seq1
comp30383_c0_seq1
comp30384_c0_seq1
comp30385_c0_seq1
comp30387_c0_seq1
comp30388_c0_seq1
comp30389_c0_seq1
comp30390_c0_seq1
comp30393_c0_seq1
comp30395_c0_seq1
comp30396_c0_seq1
comp30396_c1_seq1
comp30397_c0_seq1
comp30399_c0_seq1
comp30400_c0_seq1
comp30402_c0_seq1
comp30403_c0_seq1
comp30404_c0_seq1
comp30405_c0_seq1
comp30406_c0_seq1
comp30409_c0_seq1
comp30411_c0_seq1
comp30411_c1_seq1
comp30413_c0_seq1
comp30415_c0_seq1
comp30415_c1_seq1
comp30416_c0_seq1
comp30416_c0_seq2
comp30420_c0_seq1
comp30421_c0_seq1
comp30423_c0_seq1
comp30424_c0_seq1
comp30425_c0_seq1
comp30426_c0_seq1
comp30427_c0_seq1
comp30431_c0_seq1
comp30435_c0_seq1
comp30435_c1_seq1
comp30438_c0_seq1
comp30439_c0_seq1
comp30440_c0_seq1
comp30441_c0_seq1	K13341
comp30441_c1_seq1	K13341
comp30442_c0_seq1
comp30448_c0_seq1
comp30451_c0_seq1
comp30455_c0_seq1
comp30457_c0_seq1
comp30458_c0_seq1	K00002
comp30458_c0_seq2	K00002
comp30459_c0_seq1
comp30460_c0_seq1
comp30461_c0_seq1
comp30462_c0_seq1
comp30466_c0_seq1
comp30469_c0_seq1
comp30471_c0_seq1
comp30480_c0_seq1
comp30480_c0_seq2
comp30481_c0_seq1
comp30481_c0_seq2
comp30491_c0_seq1
comp30491_c0_seq2
comp30494_c1_seq1
comp30496_c0_seq1
comp30498_c0_seq1
comp30499_c0_seq1
comp30500_c0_seq1
comp30501_c0_seq1
comp30501_c1_seq1
comp30503_c0_seq1
comp30503_c1_seq1
comp30507_c0_seq1
comp30510_c0_seq1
comp30513_c0_seq1
comp30514_c0_seq1
comp30516_c0_seq1
comp30516_c1_seq1
comp30517_c0_seq1
comp30526_c0_seq1
comp30528_c0_seq1
comp30529_c0_seq1
comp30530_c0_seq1
comp30531_c0_seq1
comp30534_c0_seq1
comp30537_c0_seq1
comp30542_c0_seq1
comp30544_c0_seq1
comp30544_c1_seq1
comp30546_c0_seq1
comp30547_c0_seq1
comp30550_c0_seq1	K07755
comp30551_c0_seq1
comp30554_c0_seq1
comp30554_c0_seq2
comp30555_c0_seq1
comp30558_c0_seq1
comp30559_c0_seq1
comp30559_c0_seq2
comp30560_c0_seq1
comp30563_c0_seq1
comp30564_c0_seq1
comp30565_c0_seq1
comp30566_c0_seq1
comp30567_c0_seq1
comp30568_c0_seq1
comp30568_c0_seq2
comp30568_c0_seq3
comp30569_c0_seq1
comp30570_c0_seq1
comp30572_c0_seq1	K18592
comp30573_c0_seq1
comp30575_c0_seq1
comp30578_c0_seq1
comp30580_c0_seq1
comp30581_c0_seq1
comp30582_c0_seq1
comp30582_c1_seq1
comp30583_c0_seq1
comp30584_c0_seq1
comp30585_c0_seq1
comp30586_c0_seq1
comp30586_c0_seq2
comp30588_c0_seq1
comp30589_c0_seq1
comp30594_c0_seq1
comp30596_c0_seq1
comp30598_c0_seq1
comp30599_c0_seq1
comp30600_c0_seq1
comp30601_c0_seq1
comp30602_c0_seq1
comp30603_c0_seq1
comp30603_c1_seq1
comp30605_c0_seq1
comp30608_c0_seq1
comp30608_c1_seq1
comp30610_c0_seq1
comp30614_c0_seq1
comp30616_c0_seq1
comp30618_c0_seq1
comp30619_c0_seq1
comp30620_c0_seq1	K15110
comp30620_c1_seq1
comp30620_c2_seq1	K15110
comp30621_c0_seq1	K02932
comp30622_c0_seq1
comp30622_c1_seq1
comp30623_c0_seq1
comp30623_c1_seq1
comp30624_c0_seq1
comp30624_c1_seq1
comp30627_c0_seq1
comp30628_c0_seq1
comp30629_c0_seq1
comp30629_c0_seq2
comp30630_c0_seq1
comp30631_c0_seq1
comp30631_c1_seq1
comp30633_c0_seq1	K05692
comp30633_c1_seq1
comp30636_c0_seq1
comp30636_c0_seq2
comp30638_c0_seq1	K05204
comp30640_c0_seq1
comp30642_c0_seq1
comp30644_c0_seq1
comp30645_c0_seq1
comp30645_c1_seq1
comp30646_c0_seq1
comp30648_c0_seq1
comp30648_c1_seq1
comp30649_c0_seq1
comp30652_c0_seq1
comp30655_c0_seq1
comp30655_c0_seq2
comp30660_c0_seq1	K15276
comp30660_c1_seq1	K15276
comp30662_c0_seq1
comp30666_c0_seq1	K00699
comp30666_c0_seq2	K00699
comp30670_c0_seq1
comp30671_c0_seq1
comp30672_c0_seq1
comp30676_c0_seq1
comp30677_c0_seq1
comp30677_c1_seq1
comp30679_c0_seq1	K09489
comp30679_c1_seq1	K09485
comp30682_c0_seq1
comp30683_c0_seq1
comp30685_c0_seq1
comp30686_c0_seq1
comp30691_c0_seq1
comp30691_c1_seq1	K12350
comp30695_c0_seq1
comp30698_c0_seq1
comp30699_c0_seq1	K10364
comp30701_c0_seq1
comp30704_c0_seq1
comp30704_c0_seq2
comp30704_c0_seq3
comp30705_c0_seq1
comp30707_c0_seq1
comp30707_c0_seq2
comp30708_c0_seq1	K06888
comp30708_c1_seq1
comp30709_c0_seq1
comp30711_c0_seq1
comp30712_c0_seq1
comp30715_c0_seq1
comp30716_c0_seq1
comp30717_c0_seq1
comp30718_c0_seq1
comp30721_c0_seq1
comp30723_c0_seq1
comp30724_c0_seq1	K05767
comp30724_c1_seq1
comp30725_c0_seq1
comp30725_c1_seq1	K08900
comp30726_c0_seq1
comp30726_c0_seq2
comp30727_c0_seq1
comp30727_c0_seq2
comp30730_c0_seq1
comp30732_c0_seq1
comp30732_c0_seq2
comp30745_c0_seq1
comp30746_c0_seq1
comp30747_c0_seq1
comp30748_c0_seq1
comp30748_c1_seq1
comp30750_c0_seq1
comp30751_c0_seq1	K08568
comp30751_c0_seq2	K08568
comp30752_c0_seq1
comp30756_c0_seq1	K01893
comp30756_c1_seq1	K01893
comp30758_c0_seq1
comp30763_c0_seq1
comp30764_c0_seq1
comp30767_c0_seq1
comp30768_c0_seq1
comp30777_c0_seq1
comp30777_c1_seq1
comp30778_c0_seq1
comp30779_c0_seq1
comp30779_c0_seq2
comp30783_c0_seq1	K03386
comp30786_c0_seq1
comp30788_c0_seq1
comp30788_c1_seq1
comp30791_c0_seq1
comp30792_c0_seq1
comp30793_c0_seq1
comp30795_c0_seq1
comp30796_c0_seq1
comp30799_c0_seq1
comp30799_c1_seq1
comp30804_c0_seq1
comp30805_c0_seq1
comp30805_c1_seq1
comp30806_c0_seq1
comp30810_c0_seq1
comp30813_c0_seq1	K04079
comp30813_c1_seq1	K04079
comp30813_c2_seq1	K04079
comp30814_c0_seq1
comp30816_c0_seq1
comp30816_c0_seq2
comp30819_c0_seq1
comp30819_c1_seq1
comp30819_c2_seq1
comp30821_c0_seq1
comp30824_c0_seq1
comp30825_c0_seq1
comp30828_c0_seq1
comp30830_c0_seq1
comp30836_c0_seq1
comp30838_c0_seq1
comp30841_c1_seq1
comp30845_c0_seq1	K00550
comp30847_c0_seq1
comp30847_c1_seq1
comp30849_c0_seq1
comp30855_c0_seq1
comp30856_c0_seq1
comp30858_c1_seq1
comp30859_c0_seq1
comp30859_c0_seq2
comp30860_c0_seq1
comp30860_c0_seq2
comp30864_c0_seq1
comp30872_c0_seq1
comp30872_c1_seq1
comp30875_c0_seq1
comp30875_c1_seq1
comp30877_c0_seq1
comp30878_c0_seq1
comp30879_c0_seq1
comp30881_c0_seq1
comp30886_c0_seq1
comp30886_c0_seq2
comp30886_c0_seq3
comp30887_c0_seq1
comp30887_c1_seq1
comp30889_c0_seq1
comp30889_c1_seq1
comp30893_c0_seq1
comp30893_c0_seq2
comp30894_c0_seq1
comp30894_c1_seq1
comp30895_c0_seq1
comp30897_c0_seq1
comp30898_c0_seq1
comp30899_c0_seq1
comp30905_c0_seq1
comp30906_c0_seq1
comp30910_c0_seq1
comp30912_c0_seq1
comp30917_c0_seq1
comp30919_c0_seq1
comp30920_c0_seq1
comp30921_c0_seq1
comp30922_c0_seq1
comp30922_c0_seq2
comp30925_c0_seq1
comp30929_c0_seq1
comp30932_c0_seq1
comp30932_c0_seq2
comp30933_c0_seq1
comp30935_c0_seq1
comp30935_c1_seq1	K05743
comp30936_c0_seq1
comp30936_c0_seq2
comp30937_c0_seq1
comp30937_c1_seq1
comp30938_c0_seq1
comp30942_c0_seq1	K02147
comp30943_c0_seq1
comp30943_c0_seq2
comp30951_c0_seq1
comp30952_c0_seq1
comp30954_c0_seq1
comp30956_c0_seq1	K14394
comp30956_c1_seq1	K14394
comp30958_c0_seq1
comp30959_c0_seq1
comp30965_c0_seq1
comp30966_c0_seq1
comp30967_c0_seq1	K06268
comp30972_c0_seq1	K15281
comp30972_c1_seq1	K15281
comp30975_c0_seq1
comp30975_c0_seq2
comp30979_c0_seq1
comp30980_c0_seq1
comp30981_c0_seq1
comp30982_c0_seq1
comp30984_c0_seq1	K01681
comp30984_c0_seq2	K01681
comp30988_c0_seq1
comp30990_c0_seq1
comp30991_c0_seq1
comp30991_c1_seq1
comp30995_c0_seq1
comp30995_c0_seq2
comp30995_c0_seq3
comp30996_c1_seq1
comp31000_c0_seq1
comp31004_c0_seq1
comp31004_c0_seq2
comp31005_c0_seq1
comp31005_c1_seq1
comp31005_c2_seq1
comp31005_c3_seq1
comp31018_c0_seq1
comp31025_c0_seq1
comp31031_c0_seq1	K09229
comp31034_c0_seq1
comp31036_c0_seq1
comp31043_c0_seq1
comp31048_c0_seq1
comp31049_c0_seq1	K09490
comp31049_c1_seq1	K09490
comp31052_c0_seq1
comp31053_c0_seq1
comp31056_c0_seq1
comp31062_c0_seq1
comp31063_c0_seq1
comp31064_c0_seq1
comp31065_c0_seq1
comp31067_c0_seq1
comp31069_c0_seq1
comp31071_c0_seq1
comp31072_c0_seq1
comp31073_c0_seq1
comp31074_c0_seq1
comp31075_c0_seq1
comp31078_c0_seq1
comp31079_c0_seq1
comp31079_c1_seq1
comp31082_c0_seq1
comp31082_c0_seq2
comp31082_c0_seq3
comp31086_c0_seq1	K01867
comp31086_c1_seq1	K01867
comp31087_c0_seq1
comp31087_c1_seq1
comp31088_c0_seq1
comp31090_c0_seq1
comp31091_c0_seq1
comp31092_c0_seq1
comp31093_c0_seq1
comp31094_c0_seq1
comp31095_c0_seq1
comp31100_c0_seq1
comp31106_c0_seq1
comp31107_c0_seq1
comp31107_c0_seq2
comp31108_c0_seq1
comp31111_c0_seq1
comp31112_c0_seq1	K01802
comp31113_c0_seq1
comp31116_c0_seq1
comp31116_c1_seq1
comp31117_c0_seq1
comp31120_c0_seq1
comp31120_c0_seq2
comp31122_c0_seq1
comp31125_c0_seq1
comp31127_c0_seq1
comp31127_c1_seq1
comp31130_c0_seq1
comp31131_c0_seq1
comp31133_c0_seq1
comp31134_c0_seq1
comp31135_c0_seq1
comp31135_c1_seq1
comp31138_c1_seq1	K00548
comp31138_c2_seq1	K00548
comp31139_c0_seq1
comp31143_c0_seq1
comp31145_c0_seq1
comp31147_c0_seq1
comp31148_c0_seq1	K01049
comp31148_c1_seq1
comp31148_c2_seq1
comp31149_c0_seq1
comp31150_c0_seq1
comp31155_c0_seq1
comp31155_c0_seq2
comp31158_c0_seq1
comp31159_c0_seq1
comp31160_c0_seq1
comp31162_c0_seq1
comp31164_c0_seq1
comp31165_c0_seq1
comp31165_c1_seq1
comp31168_c0_seq1
comp31168_c0_seq2
comp31169_c0_seq1
comp31169_c0_seq2	K14569
comp31170_c0_seq1
comp31174_c0_seq1
comp31174_c1_seq1
comp31177_c0_seq1
comp31177_c1_seq1
comp31179_c0_seq1
comp31184_c0_seq1
comp31185_c0_seq1
comp31200_c0_seq1
comp31205_c0_seq1
comp31207_c0_seq1
comp31208_c0_seq1
comp31209_c0_seq1
comp31210_c0_seq1
comp31212_c0_seq1
comp31215_c0_seq1
comp31215_c1_seq1
comp31217_c0_seq1
comp31218_c0_seq1
comp31219_c0_seq1
comp31221_c0_seq1
comp31221_c1_seq1
comp31222_c0_seq1
comp31222_c0_seq2
comp31222_c0_seq3
comp31223_c0_seq1
comp31226_c0_seq1
comp31227_c0_seq1
comp31227_c1_seq1
comp31228_c0_seq1
comp31229_c0_seq1
comp31230_c0_seq1
comp31232_c0_seq1
comp31233_c0_seq1
comp31236_c0_seq1
comp31237_c0_seq1
comp31240_c0_seq1	K10693
comp31240_c1_seq1	K10693
comp31241_c0_seq1
comp31247_c0_seq1
comp31247_c0_seq2
comp31248_c0_seq1	K03953
comp31248_c1_seq1
comp31252_c0_seq1
comp31253_c0_seq1
comp31254_c0_seq1
comp31255_c0_seq1
comp31255_c1_seq1
comp31261_c0_seq1
comp31264_c0_seq1
comp31265_c0_seq1
comp31265_c0_seq2
comp31269_c0_seq1
comp31270_c0_seq1
comp31272_c0_seq1
comp31272_c0_seq2
comp31275_c0_seq1
comp31277_c0_seq1
comp31278_c0_seq1
comp31278_c1_seq1
comp31282_c0_seq1
comp31284_c0_seq1
comp31284_c1_seq1
comp31285_c0_seq1
comp31286_c0_seq1	K00764
comp31286_c1_seq1	K00764
comp31290_c0_seq1
comp31296_c0_seq1
comp31296_c0_seq2
comp31298_c0_seq1
comp31298_c0_seq2
comp31299_c0_seq1
comp31305_c0_seq1
comp31306_c0_seq1
comp31308_c0_seq1
comp31308_c0_seq2
comp31309_c0_seq1
comp31309_c1_seq1
comp31311_c0_seq1
comp31313_c0_seq1
comp31316_c0_seq1	K09632
comp31316_c0_seq2	K09632
comp31318_c0_seq1
comp31318_c0_seq2
comp31318_c1_seq1
comp31319_c0_seq1
comp31320_c0_seq1
comp31322_c0_seq1
comp31326_c0_seq1
comp31326_c1_seq1
comp31328_c0_seq1
comp31328_c1_seq1
comp31330_c0_seq1
comp31331_c0_seq1
comp31332_c0_seq1
comp31337_c0_seq1
comp31338_c0_seq1
comp31339_c0_seq1	K05768
comp31343_c0_seq1
comp31348_c0_seq1
comp31348_c1_seq1
comp31349_c0_seq1
comp31349_c0_seq2
comp31352_c0_seq1
comp31354_c0_seq1
comp31354_c1_seq1
comp31356_c0_seq1
comp31356_c1_seq1
comp31357_c0_seq1
comp31357_c0_seq2
comp31363_c0_seq1
comp31364_c0_seq1
comp31366_c0_seq1
comp31367_c0_seq1
comp31368_c0_seq1
comp31371_c0_seq1
comp31381_c0_seq1
comp31383_c0_seq1
comp31384_c0_seq1
comp31386_c0_seq1
comp31388_c0_seq1
comp31389_c0_seq1
comp31389_c0_seq2
comp31389_c0_seq3
comp31391_c0_seq1
comp31391_c0_seq2
comp31392_c0_seq1
comp31396_c0_seq1
comp31401_c0_seq1
comp31402_c0_seq1
comp31404_c0_seq1
comp31405_c0_seq1
comp31408_c0_seq1	K08858
comp31409_c0_seq1
comp31411_c0_seq1
comp31415_c0_seq1
comp31415_c1_seq1
comp31415_c2_seq1
comp31416_c0_seq1
comp31417_c0_seq1
comp31418_c0_seq1
comp31421_c0_seq1
comp31422_c0_seq1
comp31423_c0_seq1	K00036
comp31423_c1_seq1	K00036
comp31424_c0_seq1
comp31425_c0_seq1
comp31425_c0_seq2
comp31433_c0_seq1
comp31448_c0_seq1
comp31451_c0_seq1
comp31456_c0_seq1
comp31457_c0_seq1
comp31466_c0_seq1
comp31479_c0_seq1
comp31479_c0_seq2
comp31492_c0_seq1
comp31499_c0_seq1
comp31502_c0_seq1
comp31519_c0_seq1
comp31520_c0_seq1
comp31520_c0_seq2
comp31532_c0_seq1
comp31548_c0_seq1
comp31548_c0_seq2
comp31551_c0_seq1
comp31559_c0_seq1
comp31563_c0_seq1	K01637
comp31565_c0_seq1	K12460
comp31568_c0_seq1	K02977
comp31577_c0_seq1
comp31582_c0_seq1
comp31587_c0_seq1
comp31589_c0_seq1
comp31596_c0_seq1
comp31598_c0_seq1
comp31604_c0_seq1
comp31609_c0_seq1
comp31628_c0_seq1
comp31629_c0_seq1
comp31632_c0_seq1
comp31632_c1_seq1
comp31634_c0_seq1
comp31636_c0_seq1
comp31637_c0_seq1
comp31638_c0_seq1
comp31644_c0_seq1
comp31646_c0_seq1
comp31649_c0_seq1
comp31656_c0_seq1
comp31657_c0_seq1
comp31662_c0_seq1
comp31663_c0_seq1
comp31666_c0_seq1
comp31666_c0_seq2
comp31668_c0_seq1
comp31679_c0_seq1
comp31696_c0_seq1
comp31705_c0_seq1
comp31705_c0_seq2
comp31706_c0_seq1
comp31707_c0_seq1
comp31709_c0_seq1
comp31711_c0_seq1
comp31714_c0_seq1
comp31715_c0_seq1
comp31715_c1_seq1
comp31719_c0_seq1
comp31721_c0_seq1
comp31735_c0_seq1
comp31736_c0_seq1
comp31756_c0_seq1
comp31762_c0_seq1
comp31764_c0_seq1
comp31774_c0_seq1
comp31780_c0_seq1
comp31791_c0_seq1
comp31797_c0_seq1
comp31807_c0_seq1
comp31830_c0_seq1
comp31844_c0_seq1
comp31846_c0_seq1
comp31851_c0_seq1
comp31858_c0_seq1
comp31865_c0_seq1
comp31868_c0_seq1
comp31894_c0_seq1
comp31899_c0_seq1
comp31912_c0_seq1
comp31916_c0_seq1
comp31932_c0_seq1
comp31935_c0_seq1
comp31942_c0_seq1
comp31943_c0_seq1
comp31946_c0_seq1
comp31950_c0_seq1
comp31955_c0_seq1	K09228
comp31959_c0_seq1
comp31960_c0_seq1
comp31963_c0_seq1
comp31978_c0_seq1
comp31981_c0_seq1
comp31991_c0_seq1
comp32000_c0_seq1
comp32007_c0_seq1
comp32009_c0_seq1
comp32014_c0_seq1
comp32024_c0_seq1
comp32028_c0_seq1
comp32029_c0_seq1
comp32040_c0_seq1
comp32042_c0_seq1
comp32048_c0_seq1
comp32049_c0_seq1
comp32052_c0_seq1
comp32064_c0_seq1
comp32065_c0_seq1
comp32069_c0_seq1
comp32069_c0_seq2
comp32074_c0_seq1
comp32074_c0_seq2
comp32078_c0_seq1
comp32084_c0_seq1
comp32092_c0_seq1
comp32098_c0_seq1
comp32099_c0_seq1	K02929
comp32099_c0_seq2
comp32110_c0_seq1
comp32116_c0_seq1
comp32123_c0_seq1
comp32124_c0_seq1
comp32131_c0_seq1
comp32138_c0_seq1
comp32147_c0_seq1
comp32150_c0_seq1
comp32166_c0_seq1
comp32171_c0_seq1
comp32172_c0_seq1	K08848
comp32179_c0_seq1
comp32181_c0_seq1
comp32184_c0_seq1
comp32184_c0_seq2
comp32197_c0_seq1
comp32202_c0_seq1
comp32203_c0_seq1	K02975
comp32216_c0_seq1
comp32216_c0_seq2
comp32217_c0_seq1
comp32218_c0_seq1
comp32219_c0_seq1
comp32231_c0_seq1
comp32241_c0_seq1
comp32250_c0_seq1
comp32256_c0_seq1	K03094
comp32258_c0_seq1
comp32263_c0_seq1
comp32270_c0_seq1
comp32275_c0_seq1
comp32282_c0_seq1	K02728
comp32283_c0_seq1	K10839
comp32283_c0_seq2	K10839
comp32289_c0_seq1
comp32294_c0_seq1
comp32295_c0_seq1
comp32298_c0_seq1
comp32300_c0_seq1
comp32306_c0_seq1
comp32315_c0_seq1	K00507
comp32315_c0_seq2	K00507
comp32325_c0_seq1
comp32328_c0_seq1
comp32329_c0_seq1
comp32331_c0_seq1
comp32340_c0_seq1
comp32361_c0_seq1	K02893
comp32363_c0_seq1
comp32369_c0_seq1
comp32369_c0_seq2
comp32374_c0_seq1	K02991
comp32375_c0_seq1
comp32376_c0_seq1
comp32378_c0_seq1
comp32386_c0_seq1
comp32389_c0_seq1
comp32391_c0_seq1
comp32392_c0_seq1
comp32398_c0_seq1
comp32398_c0_seq2
comp32401_c0_seq1
comp32402_c0_seq1
comp32404_c0_seq1
comp32407_c0_seq1
comp32408_c0_seq1	K09229
comp32409_c0_seq1
comp32414_c0_seq1
comp32417_c0_seq1
comp32419_c0_seq1
comp32428_c0_seq1	K03062
comp32428_c1_seq1	K03062
comp32429_c1_seq1
comp32436_c0_seq1
comp32446_c0_seq1
comp32455_c0_seq1
comp32455_c0_seq2
comp32489_c0_seq1
comp32493_c0_seq1
comp32501_c0_seq1
comp32510_c0_seq1
comp32523_c0_seq1
comp32528_c0_seq1
comp32533_c0_seq1
comp32534_c0_seq1
comp32540_c0_seq1
comp32542_c0_seq1
comp32544_c0_seq1
comp32549_c0_seq1
comp32552_c0_seq1
comp32553_c0_seq1
comp32556_c0_seq1
comp32556_c0_seq2
comp32559_c0_seq1
comp32567_c0_seq1
comp32573_c0_seq1
comp32574_c0_seq1
comp32576_c0_seq1
comp32591_c0_seq1
comp32604_c0_seq1
comp32606_c0_seq1
comp32607_c0_seq1
comp32611_c0_seq1
comp32622_c0_seq1
comp32623_c0_seq1
comp32627_c0_seq1
comp32632_c0_seq1
comp32632_c0_seq2
comp32634_c0_seq1
comp32636_c0_seq1
comp32652_c0_seq1
comp32656_c0_seq1
comp32656_c0_seq2
comp32672_c0_seq1
comp32675_c0_seq1
comp32679_c0_seq1
comp32691_c0_seq1
comp32702_c0_seq1
comp32714_c0_seq1
comp32714_c0_seq2
comp32717_c0_seq1
comp32717_c0_seq2
comp32721_c0_seq1
comp32723_c0_seq1
comp32734_c0_seq1
comp32740_c0_seq1
comp32747_c0_seq1	K01373
comp32747_c1_seq1	K01365
comp32753_c0_seq1
comp32754_c0_seq1
comp32756_c0_seq1
comp32764_c0_seq1
comp32771_c0_seq1
comp32778_c0_seq1
comp32787_c0_seq1
comp32789_c0_seq1
comp32798_c0_seq1
comp32800_c0_seq1
comp32806_c0_seq1
comp32825_c0_seq1
comp32845_c0_seq1
comp32846_c0_seq1
comp32848_c0_seq1
comp32850_c0_seq1	K09228
comp32858_c0_seq1
comp32858_c0_seq2
comp32859_c0_seq1
comp32871_c0_seq1
comp32875_c0_seq1
comp32878_c0_seq1
comp32878_c0_seq2
comp32878_c0_seq3
comp32883_c0_seq1
comp32899_c0_seq1
comp32901_c0_seq1
comp32904_c0_seq1
comp32931_c0_seq1
comp32933_c1_seq1
comp32936_c0_seq1
comp32946_c0_seq1
comp32952_c0_seq1
comp32957_c0_seq1
comp32965_c0_seq1
comp32970_c0_seq1
comp32975_c0_seq1
comp32976_c0_seq1
comp32977_c0_seq1
comp32983_c0_seq1
comp32992_c0_seq1
comp33005_c0_seq1	K17336
comp33025_c0_seq1
comp33026_c0_seq1
comp33042_c0_seq1
comp33049_c0_seq1
comp33049_c0_seq2
comp33052_c0_seq1
comp33054_c0_seq1
comp33056_c0_seq1
comp33057_c0_seq1
comp33073_c0_seq1	K11187
comp33073_c0_seq2	K11187
comp33080_c0_seq1
comp33082_c0_seq1
comp33087_c0_seq1
comp33089_c0_seq1
comp33092_c0_seq1
comp33093_c0_seq1
comp33102_c0_seq1	K02936
comp33107_c0_seq1
comp33115_c0_seq1
comp33117_c0_seq1
comp33125_c0_seq1
comp33128_c0_seq1
comp33134_c0_seq1
comp33137_c0_seq1
comp33141_c0_seq1
comp33145_c0_seq1
comp33147_c0_seq1
comp33149_c0_seq1
comp33152_c0_seq1	K00508
comp33157_c0_seq1	K03231
comp33159_c0_seq1
comp33164_c0_seq1
comp33168_c0_seq1	K04536
comp33168_c0_seq2	K04536
comp33171_c0_seq1
comp33172_c0_seq1
comp33175_c0_seq1
comp33178_c0_seq1
comp33185_c0_seq1
comp33197_c0_seq1
comp33203_c0_seq1
comp33212_c0_seq1
comp33226_c0_seq1
comp33230_c0_seq1
comp33232_c0_seq1
comp33232_c1_seq1
comp33236_c0_seq1
comp33241_c0_seq1
comp33250_c0_seq1
comp33251_c0_seq1
comp33252_c0_seq1
comp33256_c0_seq1
comp33260_c0_seq1	K07897
comp33260_c1_seq1	K07897
comp33264_c0_seq1
comp33265_c0_seq1
comp33267_c0_seq1
comp33272_c0_seq1
comp33282_c0_seq1
comp33282_c0_seq2
comp33283_c0_seq1
comp33284_c0_seq1
comp33284_c0_seq2
comp33288_c0_seq1
comp33290_c0_seq1
comp33290_c0_seq2
comp33295_c0_seq1
comp33300_c0_seq1
comp33308_c0_seq1
comp33314_c0_seq1
comp33316_c0_seq1
comp33316_c0_seq2
comp33317_c0_seq1
comp33334_c0_seq1
comp33335_c0_seq1
comp33347_c0_seq1
comp33352_c0_seq1
comp33360_c0_seq1
comp33363_c0_seq1
comp33365_c0_seq1
comp33367_c0_seq1
comp33374_c0_seq1
comp33374_c1_seq1
comp33375_c0_seq1	K02984
comp33382_c0_seq1
comp33383_c0_seq1
comp33393_c0_seq1
comp33398_c0_seq1
comp33398_c0_seq2
comp33402_c0_seq1
comp33403_c0_seq1
comp33407_c0_seq1
comp33415_c0_seq1
comp33420_c0_seq1
comp33423_c0_seq1
comp33430_c0_seq1
comp33432_c0_seq1
comp33433_c0_seq1	K17255
comp33446_c0_seq1
comp33450_c0_seq1
comp33457_c0_seq1
comp33476_c0_seq1
comp33478_c0_seq1
comp33495_c0_seq1
comp33498_c0_seq1
comp33503_c1_seq1
comp33504_c0_seq1
comp33504_c0_seq2
comp33505_c0_seq1
comp33505_c0_seq2
comp33505_c0_seq3
comp33506_c0_seq1
comp33508_c0_seq1	K01876
comp33510_c0_seq1
comp33511_c0_seq1
comp33518_c0_seq1
comp33530_c0_seq1
comp33534_c0_seq1
comp33534_c0_seq2
comp33546_c0_seq1
comp33562_c0_seq1
comp33564_c0_seq1
comp33566_c0_seq1
comp33569_c0_seq1
comp33573_c0_seq1
comp33580_c0_seq1
comp33581_c0_seq1
comp33583_c0_seq1
comp33592_c0_seq1
comp33593_c0_seq1
comp33595_c0_seq1
comp33597_c0_seq1
comp33598_c0_seq1
comp33609_c0_seq1
comp33610_c0_seq1	K06867
comp33617_c0_seq1
comp33618_c0_seq1
comp33621_c0_seq1
comp33628_c0_seq1
comp33633_c0_seq1
comp33639_c0_seq1
comp33641_c0_seq1
comp33651_c0_seq1
comp33654_c0_seq1
comp33654_c0_seq2
comp33660_c0_seq1
comp33663_c0_seq1
comp33663_c0_seq2
comp33665_c0_seq1
comp33668_c0_seq1
comp33673_c0_seq1
comp33677_c0_seq1
comp33679_c0_seq1
comp33687_c0_seq1
comp33692_c0_seq1
comp33695_c0_seq1
comp33697_c0_seq1
comp33699_c0_seq1
comp33702_c0_seq1
comp33704_c0_seq1	K16747
comp33705_c0_seq1
comp33709_c0_seq1
comp33710_c0_seq1
comp33711_c0_seq1
comp33717_c0_seq1
comp33722_c0_seq1
comp33725_c0_seq1
comp33735_c0_seq1
comp33737_c0_seq1	K09503
comp33739_c0_seq1
comp33744_c0_seq1
comp33744_c0_seq2
comp33747_c0_seq1
comp33751_c0_seq1
comp33755_c0_seq1
comp33760_c0_seq1
comp33761_c0_seq1
comp33761_c1_seq1
comp33764_c0_seq1
comp33764_c0_seq2
comp33769_c0_seq1	K02735
comp33771_c0_seq1
comp33773_c0_seq1
comp33775_c0_seq1
comp33775_c1_seq1
comp33776_c0_seq1
comp33778_c0_seq1
comp33782_c0_seq1
comp33782_c0_seq2
comp33783_c0_seq1
comp33785_c0_seq1
comp33785_c1_seq1
comp33788_c0_seq1
comp33788_c0_seq2
comp33788_c0_seq3
comp33796_c0_seq1
comp33796_c0_seq2
comp33799_c0_seq1
comp33801_c0_seq1
comp33806_c0_seq1
comp33807_c0_seq1
comp33810_c0_seq1
comp33817_c0_seq1
comp33822_c0_seq1
comp33824_c0_seq1
comp33826_c0_seq1
comp33830_c0_seq1
comp33834_c0_seq1
comp33836_c0_seq1
comp33842_c0_seq1
comp33842_c0_seq2
comp33847_c0_seq1
comp33863_c0_seq1
comp33866_c0_seq1
comp33868_c0_seq1
comp33870_c0_seq1
comp33875_c0_seq1
comp33883_c1_seq1
comp33884_c0_seq1
comp33888_c0_seq1
comp33889_c0_seq1
comp33889_c1_seq1
comp33893_c0_seq1
comp33896_c0_seq1
comp33899_c0_seq1
comp33899_c0_seq2
comp33900_c0_seq1
comp33911_c0_seq1
comp33912_c0_seq1
comp33913_c0_seq1
comp33913_c0_seq2
comp33917_c0_seq1
comp33918_c0_seq1	K00856
comp33935_c0_seq1
comp33935_c0_seq2
comp33936_c0_seq1
comp33941_c0_seq1
comp33943_c0_seq1
comp33943_c1_seq1
comp33946_c0_seq1
comp33948_c0_seq1
comp33954_c0_seq1
comp33960_c0_seq1
comp33961_c0_seq1
comp33963_c0_seq1
comp33982_c0_seq1
comp33986_c0_seq1
comp33987_c0_seq1
comp33988_c0_seq1
comp33988_c0_seq2
comp33993_c0_seq1
comp33997_c0_seq1	K03094
comp34000_c0_seq1
comp34004_c0_seq1
comp34011_c0_seq1
comp34012_c0_seq1
comp34013_c0_seq1
comp34014_c0_seq1
comp34026_c0_seq1
comp34027_c0_seq1
comp34028_c0_seq1
comp34030_c0_seq1
comp34035_c0_seq1
comp34036_c0_seq1
comp34039_c0_seq1
comp34040_c0_seq1	K02974
comp34043_c0_seq1
comp34044_c0_seq1
comp34044_c0_seq2
comp34045_c0_seq1
comp34048_c0_seq1
comp34052_c0_seq1
comp34054_c0_seq1
comp34060_c0_seq1
comp34061_c0_seq1
comp34062_c0_seq1
comp34063_c0_seq1
comp34068_c0_seq1
comp34071_c0_seq1
comp34072_c0_seq1
comp34074_c0_seq1	K18245
comp34092_c0_seq1
comp34102_c0_seq1
comp34107_c0_seq1
comp34112_c0_seq1
comp34116_c0_seq1
comp34117_c0_seq1
comp34122_c0_seq1	K10380
comp34123_c0_seq1
comp34127_c0_seq1
comp34129_c0_seq1
comp34130_c0_seq1
comp34130_c0_seq2
comp34139_c0_seq1	K02973
comp34147_c0_seq1
comp34155_c1_seq1
comp34156_c0_seq1
comp34158_c0_seq1
comp34159_c0_seq1
comp34161_c0_seq1
comp34162_c0_seq1
comp34172_c0_seq1
comp34175_c0_seq1
comp34176_c0_seq1
comp34181_c0_seq1
comp34186_c0_seq1
comp34187_c0_seq1
comp34188_c0_seq1
comp34189_c0_seq1
comp34191_c0_seq1
comp34192_c0_seq1
comp34192_c0_seq2
comp34199_c0_seq1
comp34200_c0_seq1
comp34203_c0_seq1
comp34203_c1_seq1
comp34205_c0_seq1
comp34212_c0_seq1
comp34214_c0_seq1
comp34216_c0_seq1
comp34226_c0_seq1
comp34228_c0_seq1
comp34231_c0_seq1
comp34239_c0_seq1
comp34241_c0_seq1
comp34242_c0_seq1
comp34245_c0_seq1
comp34255_c0_seq1
comp34261_c0_seq1
comp34262_c0_seq1
comp34265_c0_seq1
comp34265_c0_seq2
comp34274_c0_seq1
comp34276_c0_seq1
comp34276_c0_seq2
comp34280_c0_seq1	K05673
comp34281_c0_seq1
comp34290_c0_seq1
comp34296_c0_seq1
comp34296_c0_seq2
comp34303_c0_seq1
comp34310_c0_seq1
comp34312_c0_seq1
comp34319_c0_seq1
comp34324_c0_seq1
comp34325_c0_seq1
comp34329_c0_seq1
comp34330_c0_seq1
comp34331_c0_seq1
comp34333_c0_seq1
comp34335_c0_seq1	K13808
comp34336_c0_seq1
comp34342_c0_seq1
comp34347_c0_seq1
comp34355_c0_seq1
comp34355_c0_seq2
comp34356_c0_seq1
comp34362_c0_seq1
comp34375_c0_seq1
comp34375_c0_seq2
comp34397_c0_seq1
comp34400_c0_seq1
comp34406_c0_seq1
comp34407_c0_seq1
comp34410_c0_seq1
comp34410_c0_seq2
comp34414_c0_seq1
comp34417_c0_seq1
comp34424_c0_seq1
comp34425_c1_seq1
comp34426_c0_seq1
comp34432_c0_seq1
comp34436_c0_seq1
comp34441_c0_seq1
comp34445_c0_seq1
comp34445_c0_seq2
comp34446_c0_seq1
comp34452_c0_seq1
comp34456_c0_seq1
comp34457_c0_seq1
comp34459_c0_seq1
comp34462_c0_seq1	K02910
comp34467_c0_seq1
comp34468_c0_seq1	K17218
comp34470_c0_seq1
comp34473_c0_seq1
comp34483_c0_seq1
comp34483_c0_seq2
comp34483_c0_seq3
comp34485_c0_seq1
comp34494_c0_seq1
comp34496_c0_seq1
comp34506_c0_seq1
comp34512_c0_seq1
comp34513_c0_seq1
comp34513_c0_seq2
comp34513_c0_seq3
comp34518_c0_seq1
comp34519_c0_seq1	K08706
comp34525_c0_seq1
comp34536_c0_seq1
comp34536_c0_seq2
comp34538_c0_seq1
comp34541_c0_seq1
comp34543_c0_seq1	K02953
comp34545_c0_seq1
comp34550_c0_seq1
comp34553_c0_seq1
comp34556_c0_seq1
comp34557_c0_seq1
comp34561_c0_seq1
comp34561_c0_seq2
comp34563_c0_seq1
comp34565_c0_seq1
comp34566_c0_seq1
comp34571_c0_seq1
comp34571_c1_seq1
comp34572_c0_seq1
comp34580_c0_seq1	K15707
comp34580_c0_seq2	K15707
comp34582_c0_seq1
comp34585_c0_seq1
comp34585_c0_seq2
comp34586_c0_seq1
comp34587_c0_seq1
comp34591_c0_seq1
comp34592_c0_seq1
comp34594_c0_seq1
comp34599_c0_seq1
comp34603_c0_seq1
comp34605_c0_seq1
comp34606_c0_seq1
comp34608_c0_seq1	K10718
comp34610_c0_seq1
comp34611_c0_seq1
comp34619_c0_seq1
comp34622_c0_seq1	K00682
comp34632_c0_seq1
comp34633_c0_seq1
comp34639_c0_seq1
comp34639_c0_seq2
comp34645_c0_seq1
comp34650_c0_seq1
comp34658_c0_seq1
comp34662_c0_seq1
comp34676_c0_seq1
comp34680_c0_seq1
comp34683_c0_seq1
comp34689_c0_seq1
comp34689_c0_seq2
comp34690_c0_seq1
comp34692_c0_seq1
comp34695_c0_seq1
comp34697_c0_seq1
comp34702_c0_seq1
comp34707_c0_seq1
comp34709_c0_seq1
comp34722_c0_seq1
comp34743_c0_seq1
comp34745_c0_seq1
comp34748_c0_seq1
comp34749_c0_seq1
comp34751_c0_seq1
comp34763_c0_seq1
comp34764_c0_seq1
comp34764_c0_seq2
comp34770_c0_seq1
comp34772_c0_seq1
comp34774_c0_seq1
comp34774_c0_seq2
comp34775_c0_seq1
comp34780_c0_seq1
comp34781_c0_seq1
comp34788_c0_seq1
comp34800_c0_seq1
comp34804_c0_seq1
comp34808_c0_seq1
comp34815_c0_seq1
comp34817_c0_seq1
comp34827_c0_seq1	K02865
comp34828_c0_seq1
comp34829_c0_seq1
comp34831_c1_seq1
comp34835_c0_seq1
comp34847_c0_seq1
comp34850_c1_seq1
comp34854_c0_seq1
comp34855_c0_seq1
comp34859_c0_seq1
comp34864_c0_seq1
comp34865_c0_seq1
comp34865_c0_seq2
comp34866_c0_seq1
comp34875_c0_seq1
comp34882_c0_seq1
comp34884_c0_seq1
comp34888_c0_seq1
comp34891_c0_seq1
comp34891_c0_seq2
comp34892_c0_seq1
comp34899_c0_seq1	K02893
comp34900_c0_seq1
comp34901_c0_seq1
comp34914_c0_seq1
comp34915_c0_seq1	K02880
comp34924_c0_seq1
comp34928_c0_seq1
comp34929_c0_seq1
comp34931_c0_seq1
comp34934_c0_seq1
comp34937_c0_seq1
comp34939_c0_seq1
comp34940_c0_seq1
comp34941_c0_seq1
comp34943_c0_seq1
comp34945_c0_seq1
comp34951_c0_seq1
comp34954_c0_seq1
comp34955_c0_seq1	K07375
comp34959_c0_seq1
comp34959_c0_seq2
comp34973_c1_seq1
comp34974_c0_seq1
comp34978_c0_seq1
comp34983_c0_seq1
comp34985_c0_seq1
comp34986_c0_seq1
comp34988_c0_seq1
comp34989_c0_seq1
comp35003_c0_seq1
comp35003_c1_seq1
comp35005_c0_seq1
comp35006_c0_seq1
comp35017_c0_seq1
comp35019_c0_seq1
comp35020_c0_seq1
comp35025_c0_seq1
comp35029_c0_seq1
comp35031_c0_seq1
comp35035_c0_seq1
comp35050_c0_seq1
comp35053_c0_seq1
comp35066_c0_seq1
comp35068_c0_seq1	K05758
comp35072_c0_seq1
comp35079_c0_seq1
comp35086_c0_seq1
comp35092_c0_seq1
comp35093_c0_seq1
comp35104_c0_seq1
comp35109_c0_seq1
comp35117_c0_seq1
comp35117_c0_seq2
comp35117_c0_seq3
comp35117_c0_seq4
comp35117_c0_seq5
comp35117_c0_seq6
comp35118_c1_seq1
comp35121_c0_seq1
comp35126_c0_seq1
comp35128_c0_seq1
comp35129_c0_seq1
comp35139_c0_seq1
comp35141_c0_seq1
comp35143_c0_seq1
comp35148_c0_seq1
comp35151_c0_seq1
comp35155_c0_seq1
comp35158_c0_seq1
comp35161_c0_seq1
comp35168_c0_seq1
comp35174_c0_seq1
comp35174_c0_seq2
comp35174_c0_seq3
comp35174_c1_seq1
comp35176_c0_seq1
comp35201_c0_seq1	K02134
comp35222_c0_seq1
comp35226_c0_seq1
comp35226_c0_seq2
comp35227_c0_seq1
comp35241_c0_seq1
comp35243_c0_seq1
comp35246_c0_seq1
comp35247_c0_seq1
comp35253_c0_seq1
comp35257_c0_seq1
comp35258_c0_seq1
comp35259_c0_seq1
comp35259_c0_seq2
comp35279_c0_seq1
comp35293_c0_seq1
comp35293_c0_seq2
comp35297_c0_seq1
comp35302_c0_seq1
comp35314_c0_seq1
comp35319_c1_seq1
comp35327_c0_seq1
comp35327_c1_seq1
comp35328_c0_seq1
comp35333_c0_seq1	K02877
comp35334_c0_seq1
comp35334_c0_seq2
comp35335_c0_seq1
comp35348_c0_seq1
comp35353_c0_seq1
comp35361_c0_seq1
comp35369_c0_seq1	K02870
comp35373_c0_seq1
comp35373_c0_seq2
comp35373_c1_seq1
comp35377_c0_seq1
comp35381_c0_seq1
comp35382_c0_seq1	K08712
comp35382_c1_seq1	K05681
comp35385_c0_seq1
comp35391_c0_seq1
comp35400_c0_seq1
comp35402_c0_seq1
comp35403_c0_seq1
comp35405_c0_seq1
comp35411_c0_seq1
comp35429_c0_seq1
comp35432_c0_seq1
comp35433_c0_seq1
comp35444_c0_seq1
comp35445_c0_seq1
comp35446_c0_seq1
comp35448_c0_seq1
comp35450_c0_seq1
comp35452_c0_seq1
comp35453_c0_seq1
comp35456_c0_seq1
comp35456_c0_seq2
comp35459_c0_seq1
comp35461_c0_seq1	K00927
comp35461_c1_seq1	K00927
comp35463_c0_seq1
comp35464_c0_seq1
comp35473_c0_seq1
comp35479_c0_seq1
comp35480_c0_seq1
comp35481_c0_seq1
comp35481_c0_seq2
comp35486_c0_seq1
comp35487_c0_seq1
comp35489_c0_seq1
comp35500_c0_seq1
comp35507_c0_seq1
comp35509_c0_seq1
comp35515_c0_seq1	K08712
comp35530_c0_seq1
comp35537_c0_seq1
comp35537_c0_seq2
comp35542_c0_seq1
comp35555_c0_seq1
comp35556_c0_seq1
comp35568_c0_seq1
comp35575_c0_seq1
comp35581_c0_seq1
comp35584_c0_seq1
comp35593_c0_seq1
comp35594_c0_seq1
comp35594_c1_seq1
comp35596_c0_seq1
comp35598_c0_seq1
comp35600_c0_seq1
comp35601_c0_seq1
comp35602_c0_seq1
comp35604_c0_seq1
comp35606_c0_seq1	K09228
comp35607_c0_seq1
comp35607_c1_seq1
comp35609_c0_seq1
comp35610_c0_seq1
comp35613_c0_seq1
comp35614_c0_seq1
comp35618_c0_seq1
comp35624_c0_seq1
comp35626_c0_seq1
comp35630_c0_seq1
comp35631_c0_seq1
comp35636_c0_seq1
comp35641_c0_seq1
comp35647_c0_seq1
comp35654_c0_seq1
comp35658_c0_seq1
comp35663_c0_seq1
comp35671_c0_seq1
comp35675_c0_seq1	K08762
comp35676_c0_seq1
comp35678_c0_seq1
comp35682_c0_seq1
comp35687_c0_seq1
comp35689_c0_seq1
comp35708_c0_seq1
comp35711_c0_seq1
comp35712_c0_seq1
comp35712_c0_seq2
comp35718_c0_seq1
comp35729_c0_seq1
comp35731_c0_seq1	K03178
comp35736_c0_seq1
comp35739_c0_seq1
comp35740_c0_seq1
comp35741_c0_seq1
comp35744_c0_seq1
comp35747_c0_seq1	K05765
comp35749_c0_seq1
comp35751_c0_seq1
comp35763_c0_seq1
comp35767_c0_seq1
comp35773_c0_seq1
comp35774_c0_seq1
comp35781_c0_seq1
comp35784_c0_seq1
comp35791_c0_seq1
comp35791_c0_seq2
comp35793_c0_seq1
comp35797_c0_seq1
comp35800_c0_seq1
comp35813_c0_seq1
comp35814_c0_seq1
comp35817_c0_seq1
comp35822_c0_seq1
comp35828_c0_seq1
comp35831_c0_seq1
comp35837_c0_seq1	K12893
comp35837_c0_seq2
comp35842_c0_seq1
comp35847_c0_seq1
comp35848_c0_seq1
comp35850_c0_seq1
comp35850_c0_seq2
comp35857_c0_seq1
comp35858_c0_seq1	K02998
comp35861_c0_seq1
comp35862_c0_seq1
comp35865_c0_seq1
comp35871_c0_seq1
comp35872_c0_seq1
comp35880_c0_seq1
comp35886_c0_seq1
comp35892_c0_seq1
comp35896_c0_seq1
comp35902_c0_seq1
comp35903_c0_seq1
comp35911_c0_seq1
comp35912_c0_seq1
comp35916_c0_seq1
comp35917_c0_seq1
comp35921_c0_seq1
comp35922_c0_seq1
comp35933_c0_seq1
comp35939_c0_seq1	K03768
comp35939_c0_seq2	K01802
comp35945_c0_seq1
comp35946_c0_seq1
comp35949_c0_seq1
comp35962_c0_seq1
comp35966_c0_seq1
comp35969_c0_seq1
comp35971_c0_seq1
comp35973_c0_seq1
comp35973_c0_seq2
comp35979_c0_seq1
comp35991_c0_seq1
comp35991_c0_seq2
comp35999_c0_seq1
comp36008_c0_seq1
comp36022_c0_seq1
comp36036_c0_seq1
comp36044_c0_seq1
comp36065_c0_seq1
comp36068_c0_seq1
comp36089_c0_seq1	K03232
comp36089_c1_seq1	K03232
comp36104_c0_seq1
comp36108_c0_seq1
comp36111_c0_seq1
comp36113_c0_seq1
comp36115_c0_seq1
comp36126_c0_seq1
comp36132_c0_seq1
comp36139_c0_seq1
comp36144_c0_seq1
comp36145_c0_seq1
comp36149_c0_seq1
comp36155_c0_seq1
comp36158_c0_seq1
comp36189_c0_seq1
comp36199_c0_seq1
comp36205_c0_seq1
comp36207_c0_seq1
comp36210_c0_seq1
comp36220_c0_seq1
comp36224_c0_seq1
comp36226_c0_seq1
comp36240_c0_seq1
comp36242_c0_seq1	K04520
comp36243_c0_seq1
comp36250_c0_seq1
comp36250_c0_seq2
comp36261_c0_seq1
comp36262_c0_seq1
comp36283_c0_seq1
comp36285_c0_seq1
comp36286_c0_seq1	K05863
comp36286_c0_seq2	K05863
comp36310_c0_seq1
comp36324_c0_seq1
comp36337_c0_seq1
comp36347_c0_seq1
comp36351_c0_seq1
comp36353_c0_seq1
comp36366_c0_seq1
comp36367_c0_seq1
comp36367_c1_seq1
comp36368_c0_seq1
comp36377_c0_seq1
comp36387_c0_seq1
comp36390_c0_seq1
comp36399_c0_seq1
comp36406_c0_seq1
comp36407_c0_seq1
comp36408_c0_seq1
comp36409_c0_seq1
comp36412_c0_seq1
comp36412_c0_seq2
comp36419_c0_seq1
comp36430_c0_seq1
comp36432_c0_seq1
comp36434_c0_seq1
comp36440_c0_seq1
comp36446_c0_seq1
comp36459_c0_seq1
comp36460_c0_seq1
comp36474_c0_seq1
comp36490_c0_seq1
comp36491_c0_seq1	K07953
comp36491_c1_seq1	K07953
comp36493_c0_seq1
comp36496_c0_seq1
comp36508_c0_seq1
comp36514_c0_seq1	K09228
comp36524_c0_seq1
comp36558_c0_seq1
comp36571_c0_seq1
comp36571_c0_seq2
comp36603_c0_seq1
comp36612_c0_seq1
comp36613_c0_seq1
comp36622_c0_seq1
comp36648_c0_seq1
comp36648_c0_seq2
comp36657_c0_seq1	K09228
comp36673_c0_seq1	K17197
comp36677_c0_seq1
comp36681_c0_seq1
comp36714_c0_seq1
comp36715_c0_seq1
comp36730_c0_seq1
comp36735_c0_seq1
comp36750_c0_seq1
comp36754_c0_seq1	K01322
comp36754_c1_seq1	K01322
comp36760_c0_seq1
comp36761_c0_seq1
comp36765_c0_seq1
comp36765_c0_seq2
comp36766_c0_seq1
comp36767_c0_seq1
comp36773_c0_seq1
comp36775_c0_seq1
comp36779_c0_seq1	K18449
comp36799_c0_seq1
comp36825_c0_seq1
comp36825_c1_seq1
comp36845_c0_seq1
comp36846_c0_seq1
comp36859_c0_seq1
comp36866_c0_seq1
comp36867_c0_seq1
comp36893_c0_seq1
comp36903_c0_seq1
comp36910_c0_seq1
comp36917_c0_seq1
comp36942_c0_seq1
comp36943_c0_seq1
comp36954_c0_seq1
comp36956_c0_seq1
comp36963_c0_seq1
comp36965_c0_seq1
comp36980_c0_seq1
comp36981_c0_seq1
comp36997_c0_seq1
comp37007_c0_seq1
comp37011_c0_seq1
comp37015_c1_seq1
comp37021_c0_seq1
comp37030_c0_seq1
comp37033_c0_seq1
comp37039_c0_seq1
comp37055_c0_seq1
comp37056_c0_seq1
comp37059_c0_seq1
comp37060_c0_seq1	K00134
comp37064_c0_seq1
comp37066_c0_seq1
comp37069_c0_seq1
comp37078_c0_seq1
comp37084_c0_seq1
comp37096_c0_seq1
comp37100_c0_seq1
comp37110_c0_seq1
comp37111_c0_seq1
comp37111_c0_seq2
comp37122_c0_seq1
comp37139_c0_seq1
comp37140_c0_seq1
comp37143_c0_seq1
comp37145_c0_seq1	K13711
comp37149_c0_seq1
comp37160_c0_seq1
comp37169_c0_seq1	K15152
comp37174_c0_seq1
comp37175_c0_seq1	K18188
comp37180_c0_seq1
comp37189_c0_seq1	K02090
comp37190_c0_seq1
comp37193_c0_seq1	K09228
comp37198_c0_seq1	K14847
comp37199_c0_seq1
comp37203_c0_seq1	K08059
comp37205_c0_seq1	K18182
comp37208_c0_seq1
comp37213_c0_seq1
comp37222_c0_seq1	K09228
comp37226_c0_seq1
comp37231_c0_seq1
comp37234_c0_seq1
comp37238_c0_seq1
comp37239_c0_seq1
comp37239_c0_seq2
comp37261_c0_seq1	K10494
comp37263_c0_seq1
comp37272_c0_seq1
comp37277_c0_seq1
comp37280_c0_seq1
comp37282_c0_seq1
comp37290_c0_seq1
comp37302_c0_seq1	K09228
comp37303_c0_seq1	K09228
comp37306_c0_seq1
comp37306_c0_seq2
comp37315_c0_seq1
comp37319_c0_seq1
comp37323_c0_seq1
comp37325_c0_seq1	K09542
comp37338_c0_seq1
comp37338_c0_seq2
comp37338_c0_seq3
comp37340_c0_seq1	K01772
comp37342_c0_seq1	K03126
comp37344_c0_seq1
comp37345_c0_seq1
comp37346_c0_seq1	K02178
comp37347_c0_seq1
comp37348_c0_seq1	K09659
comp37349_c0_seq1
comp37349_c0_seq2
comp37352_c0_seq1	K01229
comp37354_c0_seq1
comp37355_c0_seq1	K03679
comp37355_c0_seq2	K03679
comp37356_c0_seq1	K01886
comp37357_c0_seq1
comp37360_c0_seq1	K11323
comp37361_c0_seq1	K04443
comp37363_c0_seq1	K17430
comp37367_c0_seq1	K09598
comp37368_c0_seq1
comp37369_c0_seq1	K10610
comp37370_c1_seq1	K02977
comp37371_c0_seq1	K12602
comp37377_c0_seq1
comp37379_c0_seq1	K02913
comp37392_c0_seq1
comp37393_c0_seq1	K12857
comp37397_c0_seq1	K18463
comp37398_c0_seq1
comp37399_c0_seq1
comp37400_c0_seq1
comp37401_c0_seq1	K05925
comp37402_c0_seq1
comp37403_c0_seq1	K07890
comp37407_c0_seq1
comp37409_c0_seq1
comp37410_c0_seq1	K00416
comp37411_c0_seq1
comp37412_c0_seq1	K02732
comp37413_c0_seq1
comp37413_c0_seq2
comp37414_c0_seq1	K00020
comp37415_c0_seq1	K12614
comp37416_c0_seq1	K02134
comp37417_c0_seq1
comp37419_c0_seq1
comp37420_c0_seq1	K03363
comp37421_c0_seq1	K00939
comp37423_c0_seq1	K03959
comp37424_c0_seq1
comp37426_c0_seq1	K10258
comp37429_c0_seq1	K12877
comp37430_c0_seq1	K06638
comp37432_c0_seq1
comp37434_c0_seq1	K02729
comp37437_c0_seq1
comp37438_c0_seq1	K02929
comp37439_c0_seq1
comp37440_c0_seq1	K11251
comp37441_c0_seq1	K11253
comp37442_c0_seq1	K02894
comp37443_c0_seq1	K02974
comp37444_c0_seq1	K11252
comp37445_c0_seq1	K02958
comp37446_c0_seq1	K02984
comp37447_c0_seq1
comp37448_c1_seq1	K00134
comp37449_c0_seq1
comp37451_c0_seq1	K03263
comp37452_c0_seq1	K02262
comp37453_c0_seq1
comp37454_c0_seq1
comp37455_c0_seq1
comp37456_c0_seq1	K07375
comp37457_c0_seq1	K02975
comp37458_c0_seq1	K11304
comp37458_c1_seq1	K02981
comp37460_c0_seq1	K03948
comp37463_c0_seq1
comp37464_c0_seq1
comp37465_c0_seq1	K03671
comp37466_c0_seq1
comp37468_c0_seq1	K12893
comp37469_c0_seq1	K09250
comp37470_c0_seq1	K10250
comp37471_c0_seq1
comp37474_c0_seq1
comp37475_c0_seq1
comp37476_c0_seq1	K03962
comp37476_c0_seq2	K03962
comp37478_c0_seq1
comp37479_c0_seq1	K11352
comp37480_c0_seq1	K17809
comp37482_c0_seq1
comp37483_c0_seq1	K00621
comp37485_c0_seq1	K03015
comp37486_c0_seq1
comp37487_c0_seq1
comp37491_c0_seq1	K14800
comp37492_c0_seq1
comp37492_c0_seq2
comp37495_c0_seq1	K13149
comp37496_c0_seq1
comp37497_c0_seq1
comp37498_c0_seq1	K11883
comp37499_c0_seq1	K11292
comp37500_c1_seq1
comp37501_c0_seq1	K03123
comp37502_c0_seq1
comp37502_c0_seq2
comp37503_c0_seq1	K03950
comp37504_c0_seq1	K04488
comp37505_c0_seq1
comp37507_c0_seq1	K06184
comp37507_c0_seq2
comp37509_c0_seq1
comp37511_c0_seq1
comp37512_c0_seq1
comp37520_c0_seq1
comp37523_c0_seq1	K12848
comp37524_c0_seq1
comp37527_c0_seq1
comp37528_c0_seq1
comp37529_c0_seq1
comp37530_c0_seq1
comp37532_c0_seq1
comp37532_c0_seq2
comp37534_c0_seq1	K02961
comp37536_c0_seq1
comp37539_c0_seq1
comp37541_c0_seq1	K01265
comp37541_c0_seq2	K01265
comp37542_c0_seq1	K10573
comp37547_c0_seq1
comp37549_c0_seq1
comp37549_c0_seq2
comp37554_c0_seq1
comp37562_c0_seq1	K01409
comp37566_c0_seq1
comp37571_c0_seq1
comp37574_c0_seq1	K17777
comp37575_c0_seq1
comp37576_c0_seq1	K14009
comp37576_c0_seq2	K14009
comp37576_c0_seq3	K14009
comp37577_c0_seq1
comp37580_c0_seq1
comp37581_c0_seq1
comp37585_c0_seq1
comp37591_c0_seq1	K00913
comp37594_c0_seq1	K13152
comp37601_c0_seq1
comp37605_c0_seq1
comp37610_c0_seq1
comp37610_c0_seq2
comp37612_c0_seq1
comp37615_c0_seq1
comp37618_c0_seq1
comp37625_c0_seq1
comp37626_c0_seq1
comp37628_c0_seq1
comp37632_c0_seq1
comp37633_c0_seq1	K14570
comp37634_c0_seq1	K04794
comp37634_c1_seq1
comp37636_c0_seq1
comp37638_c0_seq1
comp37639_c0_seq1	K11153
comp37639_c0_seq2	K11153
comp37639_c0_seq3	K11153
comp37655_c0_seq1	K09228
comp37660_c0_seq1
comp37666_c0_seq1
comp37677_c0_seq1
comp37678_c0_seq1
comp37688_c0_seq1
comp37695_c1_seq1
comp37707_c0_seq1
comp37720_c0_seq1
comp37734_c0_seq1	K05290
comp37757_c0_seq1
comp37757_c0_seq2
comp37757_c0_seq3
comp37757_c0_seq4
comp37767_c0_seq1
comp37770_c0_seq1
comp37776_c0_seq1
comp37791_c0_seq1
comp37798_c0_seq1
comp37809_c0_seq1
comp37812_c0_seq1
comp37817_c0_seq1
comp37831_c0_seq1
comp37833_c0_seq1
comp37850_c0_seq1
comp37852_c0_seq1
comp37881_c0_seq1
comp37900_c0_seq1
comp37906_c0_seq1
comp37912_c0_seq1
comp37915_c0_seq1	K12498
comp37917_c0_seq1
comp37919_c0_seq1
comp37922_c0_seq1
comp37923_c0_seq1
comp37960_c0_seq1
comp37963_c0_seq1
comp37969_c0_seq1
comp37979_c0_seq1
comp37980_c0_seq1
comp37980_c0_seq2	K15143
comp37985_c0_seq1
comp37986_c0_seq1	K17362
comp37988_c0_seq1
comp38001_c0_seq1
comp38014_c0_seq1
comp38019_c0_seq1
comp38031_c0_seq1
comp38039_c1_seq1
comp38052_c0_seq1
comp38056_c0_seq1
comp38063_c0_seq1
comp38076_c0_seq1
comp38084_c0_seq1
comp38091_c0_seq1
comp38095_c0_seq1
comp38109_c0_seq1
comp38112_c0_seq1
comp38126_c0_seq1
comp38126_c1_seq1
comp38147_c0_seq1
comp38158_c0_seq1
comp38170_c0_seq1	K09228
comp38173_c0_seq1
comp38179_c0_seq1
comp38182_c0_seq1
comp38185_c0_seq1
comp38186_c0_seq1
comp38187_c0_seq1	K02930
comp38187_c1_seq1	K02930
comp38188_c0_seq1
comp38193_c0_seq1
comp38194_c0_seq1
comp38203_c0_seq1
comp38210_c0_seq1
comp38213_c0_seq1
comp38217_c0_seq1
comp38218_c0_seq1
comp38226_c0_seq1
comp38232_c0_seq1
comp38248_c0_seq1
comp38257_c0_seq1
comp38261_c0_seq1
comp38263_c0_seq1
comp38275_c0_seq1
comp38282_c0_seq1
comp38288_c0_seq1
comp38292_c0_seq1
comp38305_c0_seq1
comp38306_c0_seq1
comp38309_c0_seq1	K04688
comp38329_c0_seq1
comp38336_c0_seq1
comp38346_c0_seq1
comp38349_c0_seq1
comp38359_c0_seq1
comp38370_c0_seq1
comp38370_c2_seq1
comp38373_c1_seq1
comp38376_c0_seq1
comp38379_c0_seq1
comp38411_c0_seq1
comp38422_c0_seq1
comp38455_c0_seq1
comp38459_c1_seq1
comp38467_c0_seq1
comp38470_c0_seq1
comp38479_c0_seq1
comp38495_c1_seq1
comp38499_c0_seq1
comp38507_c0_seq1
comp38514_c0_seq1
comp38546_c0_seq1
comp38548_c0_seq1
comp38550_c0_seq1	K10436
comp38561_c0_seq1
comp38589_c0_seq1
comp38589_c0_seq2
comp38591_c0_seq1
comp38595_c0_seq1
comp38596_c0_seq1
comp38609_c0_seq1
comp38615_c0_seq1
comp38615_c0_seq2
comp38637_c0_seq1
comp38638_c0_seq1
comp38659_c0_seq1	K02996
comp38674_c0_seq1
comp38677_c0_seq1	K09228
comp38677_c0_seq2	K09228
comp38680_c0_seq1
comp38690_c0_seq1
comp38711_c0_seq1
comp38714_c0_seq1
comp38720_c0_seq1
comp38733_c0_seq1
comp38733_c0_seq2
comp38760_c0_seq1
comp38764_c0_seq1
comp38771_c0_seq1
comp38775_c0_seq1
comp38787_c0_seq1
comp38792_c0_seq1
comp38800_c0_seq1
comp38810_c0_seq1	K09228
comp38810_c1_seq1	K09228
comp38823_c0_seq1
comp38836_c0_seq1
comp38844_c0_seq1
comp38849_c0_seq1
comp38852_c0_seq1
comp38863_c0_seq1
comp38870_c0_seq1
comp38899_c0_seq1
comp38910_c0_seq1
comp38915_c0_seq1
comp38918_c0_seq1
comp38920_c0_seq1
comp38935_c0_seq1
comp38944_c0_seq1
comp38944_c0_seq2
comp38960_c0_seq1
comp38961_c0_seq1
comp38984_c0_seq1
comp38992_c0_seq1
comp38997_c0_seq1
comp38999_c0_seq1
comp39003_c0_seq1
comp39009_c0_seq1
comp39014_c0_seq1
comp39019_c0_seq1
comp39022_c0_seq1
comp39042_c0_seq1
comp39048_c0_seq1
comp39052_c0_seq1
comp39068_c0_seq1
comp39085_c0_seq1	K01897
comp39085_c0_seq2	K01897
comp39092_c0_seq1	K09035
comp39102_c0_seq1
comp39110_c0_seq1
comp39110_c0_seq2
comp39119_c0_seq1
comp39125_c0_seq1
comp39134_c0_seq1
comp39138_c0_seq1	K14563
comp39140_c0_seq1
comp39142_c0_seq1
comp39152_c0_seq1
comp39158_c0_seq1
comp39164_c0_seq1
comp39175_c0_seq1
comp39177_c0_seq1
comp39187_c0_seq1
comp39193_c0_seq1
comp39193_c0_seq2
comp39195_c0_seq1
comp39196_c0_seq1
comp39204_c0_seq1
comp39210_c0_seq1
comp39212_c0_seq1
comp39216_c0_seq1
comp39217_c0_seq1
comp39219_c0_seq1
comp39223_c0_seq1
comp39223_c0_seq2
comp39230_c0_seq1
comp39236_c0_seq1
comp39243_c0_seq1	K02183
comp39254_c0_seq1
comp39258_c0_seq1
comp39279_c0_seq1
comp39284_c0_seq1	K17830
comp39289_c0_seq1
comp39297_c0_seq1
comp39303_c0_seq1
comp39304_c0_seq1
comp39304_c0_seq2
comp39311_c0_seq1
comp39347_c0_seq1	K03955
comp39353_c0_seq1
comp39364_c0_seq1
comp39371_c0_seq1
comp39419_c0_seq1
comp39429_c0_seq1
comp39430_c0_seq1
comp39434_c0_seq1
comp39440_c0_seq1
comp39474_c0_seq1
comp39483_c0_seq1
comp39485_c1_seq1
comp39491_c0_seq1
comp39495_c0_seq1
comp39504_c0_seq1
comp39511_c0_seq1
comp39513_c0_seq1
comp39542_c0_seq1
comp39546_c0_seq1
comp39565_c0_seq1
comp39571_c0_seq1
comp39578_c0_seq1
comp39580_c0_seq1	K03434
comp39580_c0_seq2	K03434
comp39587_c0_seq1
comp39605_c0_seq1
comp39613_c0_seq1
comp39621_c0_seq1
comp39622_c0_seq1
comp39670_c0_seq1
comp39677_c0_seq1
comp39689_c0_seq1
comp39695_c0_seq1
comp39700_c0_seq1
comp39711_c0_seq1
comp39716_c0_seq1
comp39734_c0_seq1
comp39749_c0_seq1
comp39758_c0_seq1
comp39764_c0_seq1
comp39770_c0_seq1
comp39792_c0_seq1
comp39799_c0_seq1
comp39800_c0_seq1
comp39803_c0_seq1
comp39804_c0_seq1
comp39805_c0_seq1
comp39810_c0_seq1
comp39830_c0_seq1
comp39835_c0_seq1
comp39840_c0_seq1
comp39848_c0_seq1
comp39873_c0_seq1
comp39878_c0_seq1
comp39880_c0_seq1
comp39881_c0_seq1
comp39890_c0_seq1
comp39892_c0_seq1
comp39892_c1_seq1
comp39892_c1_seq2
comp39897_c0_seq1
comp39898_c0_seq1
comp39914_c0_seq1
comp39917_c0_seq1
comp39919_c0_seq1
comp39929_c0_seq1
comp39934_c0_seq1
comp39950_c0_seq1
comp39955_c0_seq1	K09312
comp39969_c0_seq1
comp39973_c0_seq1
comp39973_c0_seq2
comp39975_c0_seq1
comp39976_c0_seq1
comp39988_c0_seq1
comp39989_c0_seq1
comp39996_c0_seq1
comp40003_c0_seq1
comp40015_c0_seq1
comp40023_c0_seq1
comp40025_c0_seq1
comp40038_c0_seq1
comp40066_c0_seq1
comp40069_c0_seq1
comp40087_c0_seq1
comp40091_c0_seq1
comp40091_c0_seq2
comp40151_c0_seq1
comp40158_c0_seq1
comp40159_c0_seq1
comp40189_c0_seq1
comp40204_c0_seq1
comp40221_c0_seq1
comp40243_c0_seq1
comp40253_c0_seq1
comp40260_c0_seq1
comp40276_c0_seq1
comp40290_c0_seq1
comp40292_c0_seq1
comp40293_c0_seq1
comp40303_c0_seq1
comp40319_c0_seq1	K01527
comp40330_c0_seq1
comp40339_c0_seq1
comp40340_c0_seq1	K03257
comp40342_c0_seq1
comp40344_c0_seq1
comp40370_c0_seq1
comp40370_c0_seq2
comp40378_c0_seq1
comp40395_c0_seq1
comp40395_c0_seq2
comp40399_c0_seq1
comp40412_c0_seq1
comp40420_c0_seq1
comp40422_c0_seq1
comp40430_c0_seq1
comp40433_c0_seq1
comp40434_c0_seq1
comp40440_c0_seq1
comp40444_c0_seq1
comp40452_c0_seq1
comp40457_c0_seq1
comp40477_c0_seq1
comp40479_c0_seq1
comp40480_c0_seq1
comp40483_c0_seq1
comp40491_c0_seq1
comp40529_c0_seq1
comp40530_c0_seq1
comp40559_c0_seq1
comp40570_c0_seq1
comp40571_c0_seq1
comp40575_c0_seq1
comp40579_c0_seq1
comp40614_c0_seq1
comp40614_c0_seq2
comp40620_c0_seq1
comp40662_c0_seq1
comp40667_c0_seq1
comp40673_c0_seq1
comp40675_c0_seq1
comp40679_c0_seq1
comp40679_c0_seq2
comp40683_c0_seq1	K09228
comp40687_c0_seq1
comp40697_c0_seq1
comp40697_c0_seq2
comp40698_c0_seq1
comp40698_c1_seq1
comp40703_c0_seq1
comp40704_c0_seq1
comp40715_c0_seq1
comp40732_c0_seq1
comp40742_c0_seq1
comp40754_c0_seq1
comp40766_c0_seq1
comp40778_c0_seq1
comp40792_c0_seq1
comp40795_c0_seq1
comp40797_c0_seq1
comp40802_c0_seq1
comp40806_c0_seq1
comp40806_c0_seq2
comp40808_c0_seq1
comp40810_c0_seq1
comp40811_c0_seq1
comp40814_c0_seq1
comp40816_c0_seq1
comp40816_c0_seq2
comp40817_c0_seq1
comp40820_c0_seq1
comp40821_c0_seq1
comp40822_c0_seq1	K02949
comp40823_c0_seq1
comp40826_c0_seq1	K00731
comp40826_c0_seq2	K00731
comp40827_c0_seq1
comp40828_c0_seq1
comp40830_c0_seq1
comp40830_c0_seq2
comp40831_c0_seq1
comp40832_c0_seq1
comp40832_c0_seq2
comp40836_c0_seq1	K05328
comp40838_c0_seq1
comp40841_c0_seq1
comp40842_c0_seq1
comp40843_c0_seq1
comp40844_c0_seq1
comp40846_c0_seq1
comp40847_c0_seq1
comp40848_c0_seq1
comp40849_c0_seq1
comp40850_c0_seq1
comp40851_c0_seq1
comp40854_c0_seq1
comp40855_c0_seq1
comp40856_c0_seq1
comp40859_c0_seq1
comp40862_c0_seq1
comp40864_c0_seq1
comp40866_c0_seq1
comp40868_c0_seq1
comp40868_c0_seq2
comp40871_c0_seq1
comp40871_c0_seq2
comp40873_c0_seq1
comp40875_c0_seq1
comp40878_c0_seq1
comp40880_c0_seq1
comp40881_c0_seq1
comp40881_c0_seq2
comp40884_c0_seq1
comp40885_c0_seq1
comp40888_c0_seq1
comp40892_c0_seq1
comp40893_c0_seq1
comp40896_c0_seq1
comp40897_c0_seq1
comp40898_c0_seq1
comp40902_c0_seq1
comp40903_c0_seq1
comp40907_c0_seq1
comp40907_c0_seq2
comp40909_c0_seq1
comp40909_c0_seq2
comp40910_c0_seq1
comp40912_c0_seq1
comp40915_c0_seq1
comp40916_c0_seq1
comp40918_c0_seq1
comp40919_c0_seq1
comp40920_c0_seq1	K16746
comp40923_c0_seq1
comp40929_c0_seq1
comp40930_c0_seq1
comp40932_c0_seq1
comp40935_c0_seq1
comp40939_c0_seq1
comp40940_c0_seq1
comp40940_c0_seq2
comp40940_c0_seq3
comp40941_c0_seq1	K14948
comp40942_c0_seq1
comp40942_c1_seq1
comp40944_c0_seq1
comp40947_c0_seq1
comp40949_c0_seq1
comp40951_c0_seq1
comp40952_c0_seq1
comp40954_c0_seq1
comp40954_c0_seq2
comp40955_c0_seq1
comp40956_c0_seq1
comp40956_c1_seq1
comp40958_c0_seq1
comp40960_c0_seq1	K09086
comp40962_c0_seq1
comp40968_c0_seq1
comp40969_c0_seq1
comp40969_c0_seq2
comp40971_c0_seq1
comp40973_c0_seq1
comp40974_c0_seq1
comp40976_c0_seq1
comp40977_c0_seq1
comp40981_c0_seq1
comp40981_c0_seq2
comp40982_c0_seq1
comp40984_c0_seq1
comp40984_c1_seq1	K07418
comp40985_c0_seq1
comp40985_c0_seq2
comp40991_c0_seq1
comp40991_c0_seq2
comp40993_c0_seq1
comp40995_c0_seq1
comp40999_c0_seq1
comp41000_c0_seq1
comp41003_c0_seq1
comp41004_c0_seq1
comp41010_c0_seq1
comp41010_c0_seq2
comp41011_c0_seq1
comp41014_c0_seq1
comp41015_c0_seq1
comp41016_c0_seq1
comp41017_c0_seq1
comp41020_c0_seq1
comp41021_c0_seq1
comp41022_c0_seq1
comp41024_c0_seq1
comp41026_c0_seq1
comp41028_c0_seq1
comp41029_c0_seq1
comp41030_c0_seq1
comp41036_c0_seq1
comp41037_c0_seq1
comp41038_c0_seq1
comp41039_c0_seq1
comp41042_c0_seq1
comp41043_c0_seq1
comp41044_c0_seq1	K05673
comp41045_c0_seq1
comp41048_c0_seq1
comp41049_c0_seq1
comp41049_c1_seq1
comp41051_c0_seq1
comp41051_c0_seq2
comp41052_c0_seq1
comp41053_c0_seq1	K04131
comp41055_c0_seq1
comp41057_c0_seq1
comp41057_c0_seq2
comp41059_c0_seq1
comp41063_c0_seq1
comp41064_c0_seq1
comp41071_c0_seq1
comp41072_c0_seq1
comp41074_c0_seq1
comp41074_c0_seq2
comp41075_c0_seq1
comp41076_c0_seq1	K02183
comp41077_c0_seq1
comp41080_c0_seq1
comp41082_c0_seq1
comp41084_c0_seq1
comp41085_c0_seq1
comp41086_c0_seq1
comp41094_c0_seq1
comp41095_c0_seq1
comp41095_c0_seq2
comp41096_c0_seq1
comp41098_c0_seq1
comp41100_c0_seq1
comp41101_c0_seq1
comp41101_c0_seq2
comp41104_c0_seq1
comp41112_c0_seq1
comp41115_c0_seq1
comp41116_c0_seq1
comp41117_c0_seq1
comp41120_c0_seq1
comp41120_c1_seq1
comp41122_c0_seq1
comp41123_c0_seq1
comp41126_c0_seq1
comp41127_c0_seq1
comp41129_c0_seq1
comp41130_c0_seq1
comp41132_c0_seq1
comp41139_c0_seq1
comp41141_c0_seq1
comp41144_c0_seq1
comp41146_c0_seq1
comp41146_c0_seq2
comp41147_c0_seq1
comp41149_c0_seq1
comp41150_c0_seq1
comp41151_c0_seq1
comp41155_c0_seq1
comp41156_c0_seq1
comp41157_c0_seq1
comp41158_c0_seq1
comp41159_c0_seq1
comp41160_c0_seq1
comp41160_c0_seq2
comp41162_c0_seq1
comp41163_c0_seq1
comp41164_c0_seq1
comp41166_c0_seq1
comp41167_c0_seq1
comp41168_c0_seq1
comp41169_c0_seq1
comp41170_c0_seq1
comp41177_c0_seq1	K00940
comp41178_c0_seq1
comp41182_c0_seq1
comp41183_c0_seq1
comp41183_c0_seq2
comp41185_c0_seq1
comp41187_c0_seq1
comp41187_c0_seq2
comp41190_c0_seq1
comp41191_c0_seq1
comp41193_c0_seq1	K17301
comp41193_c1_seq1	K17301
comp41193_c2_seq1	K17301
comp41195_c0_seq1
comp41196_c0_seq1
comp41197_c0_seq1
comp41197_c0_seq2
comp41200_c0_seq1
comp41200_c0_seq2
comp41201_c0_seq1
comp41203_c0_seq1
comp41204_c0_seq1
comp41204_c0_seq2
comp41206_c0_seq1
comp41207_c0_seq1	K15271
comp41209_c0_seq1
comp41209_c0_seq2
comp41210_c0_seq1
comp41211_c0_seq1
comp41212_c0_seq1
comp41213_c0_seq1
comp41214_c0_seq1
comp41217_c0_seq1
comp41219_c0_seq1
comp41220_c0_seq1
comp41221_c0_seq1
comp41223_c0_seq1	K00616
comp41224_c0_seq1
comp41225_c0_seq1
comp41226_c0_seq1
comp41229_c0_seq1
comp41233_c0_seq1
comp41233_c0_seq2
comp41233_c0_seq3
comp41234_c0_seq1
comp41235_c0_seq1
comp41236_c0_seq1
comp41237_c0_seq1
comp41237_c0_seq2
comp41239_c0_seq1
comp41240_c0_seq1
comp41241_c0_seq1
comp41242_c0_seq1
comp41243_c0_seq1	K01044
comp41245_c0_seq1
comp41246_c0_seq1
comp41246_c1_seq1
comp41247_c0_seq1
comp41249_c0_seq1
comp41251_c0_seq1
comp41252_c0_seq1
comp41252_c0_seq2
comp41255_c0_seq1
comp41257_c0_seq1
comp41260_c0_seq1
comp41261_c0_seq1
comp41263_c0_seq1
comp41268_c0_seq1
comp41268_c1_seq1
comp41270_c0_seq1
comp41272_c0_seq1
comp41273_c0_seq1
comp41273_c1_seq1
comp41274_c0_seq1
comp41274_c0_seq2
comp41276_c0_seq1
comp41277_c0_seq1
comp41279_c0_seq1
comp41281_c0_seq1
comp41282_c0_seq1
comp41283_c0_seq1
comp41286_c0_seq1
comp41286_c1_seq1
comp41288_c0_seq1
comp41289_c0_seq1
comp41289_c1_seq1
comp41291_c0_seq1
comp41292_c0_seq1
comp41293_c0_seq1
comp41296_c0_seq1
comp41297_c0_seq1
comp41299_c0_seq1
comp41302_c0_seq1
comp41302_c0_seq2
comp41307_c0_seq1
comp41308_c0_seq1
comp41308_c0_seq2
comp41310_c0_seq1
comp41312_c0_seq1
comp41314_c0_seq1
comp41316_c0_seq1
comp41318_c0_seq1
comp41320_c0_seq1
comp41327_c0_seq1
comp41328_c0_seq1	K10408
comp41331_c0_seq1
comp41333_c0_seq1
comp41333_c0_seq2
comp41334_c0_seq1
comp41335_c0_seq1
comp41336_c0_seq1
comp41337_c0_seq1
comp41338_c0_seq1
comp41340_c0_seq1
comp41340_c0_seq2
comp41343_c0_seq1
comp41345_c0_seq1
comp41348_c0_seq1
comp41349_c0_seq1
comp41350_c0_seq1
comp41351_c0_seq1
comp41353_c0_seq1
comp41354_c0_seq1
comp41355_c0_seq1
comp41355_c0_seq2
comp41357_c0_seq1
comp41357_c0_seq2
comp41360_c0_seq1
comp41362_c0_seq1
comp41363_c0_seq1
comp41365_c0_seq1
comp41371_c0_seq1
comp41371_c1_seq1
comp41374_c0_seq1
comp41374_c0_seq2
comp41375_c0_seq1
comp41383_c0_seq1	K00297
comp41384_c0_seq1
comp41389_c0_seq1
comp41390_c0_seq1
comp41392_c0_seq1
comp41398_c0_seq1
comp41399_c0_seq1	K00799
comp41400_c0_seq1
comp41401_c0_seq1
comp41402_c0_seq1
comp41403_c0_seq1	K07937
comp41403_c0_seq2	K07937
comp41408_c0_seq1
comp41412_c0_seq1
comp41413_c0_seq1
comp41414_c0_seq1
comp41417_c0_seq1
comp41418_c0_seq1
comp41423_c0_seq1
comp41424_c0_seq1
comp41425_c0_seq1
comp41427_c0_seq1
comp41428_c0_seq1
comp41430_c0_seq1
comp41432_c0_seq1
comp41436_c0_seq1
comp41437_c0_seq1
comp41438_c0_seq1
comp41439_c0_seq1
comp41444_c0_seq1
comp41446_c0_seq1
comp41448_c0_seq1
comp41449_c0_seq1
comp41450_c0_seq1	K07378
comp41451_c0_seq1
comp41454_c0_seq1
comp41457_c0_seq1
comp41459_c0_seq1
comp41460_c0_seq1
comp41460_c0_seq2
comp41461_c0_seq1
comp41462_c0_seq1	K10636
comp41464_c0_seq1
comp41464_c0_seq2
comp41466_c0_seq1
comp41467_c0_seq1
comp41469_c0_seq1
comp41470_c0_seq1
comp41473_c0_seq1
comp41475_c0_seq1
comp41476_c0_seq1
comp41476_c0_seq2
comp41477_c0_seq1
comp41480_c0_seq1
comp41481_c0_seq1
comp41482_c0_seq1
comp41482_c0_seq2
comp41482_c0_seq3
comp41484_c0_seq1
comp41487_c0_seq1
comp41489_c0_seq1
comp41491_c0_seq1
comp41494_c0_seq1
comp41495_c0_seq1	K04495
comp41499_c0_seq1
comp41503_c0_seq1
comp41504_c0_seq1
comp41506_c0_seq1
comp41509_c0_seq1
comp41511_c0_seq1
comp41516_c0_seq1
comp41518_c0_seq1
comp41519_c0_seq1
comp41521_c0_seq1
comp41523_c0_seq1
comp41527_c0_seq1	K01251
comp41529_c0_seq1
comp41530_c0_seq1
comp41533_c0_seq1
comp41536_c0_seq1
comp41538_c0_seq1
comp41540_c0_seq1
comp41541_c0_seq1
comp41542_c0_seq1
comp41544_c0_seq1
comp41544_c0_seq2
comp41545_c0_seq1
comp41547_c0_seq1
comp41548_c0_seq1
comp41549_c0_seq1
comp41549_c0_seq2
comp41550_c0_seq1
comp41552_c0_seq1
comp41552_c0_seq2
comp41554_c0_seq1
comp41555_c0_seq1
comp41556_c0_seq1
comp41557_c0_seq1
comp41559_c0_seq1
comp41560_c0_seq1
comp41561_c0_seq1
comp41562_c0_seq1
comp41563_c0_seq1
comp41565_c0_seq1
comp41567_c0_seq1
comp41568_c0_seq1
comp41571_c0_seq1
comp41572_c0_seq1
comp41574_c0_seq1
comp41574_c0_seq2
comp41575_c0_seq1
comp41580_c0_seq1
comp41581_c0_seq1
comp41582_c0_seq1
comp41583_c0_seq1
comp41584_c0_seq1
comp41589_c0_seq1
comp41591_c0_seq1
comp41593_c0_seq1
comp41593_c0_seq2
comp41594_c0_seq1
comp41595_c0_seq1
comp41597_c0_seq1
comp41597_c1_seq1
comp41599_c0_seq1
comp41600_c0_seq1
comp41603_c0_seq1
comp41604_c0_seq1
comp41605_c0_seq1
comp41605_c0_seq2
comp41606_c0_seq1
comp41607_c0_seq1
comp41610_c0_seq1
comp41611_c0_seq1
comp41612_c0_seq1	K01870
comp41612_c1_seq1	K01870
comp41614_c0_seq1
comp41615_c0_seq1
comp41616_c0_seq1
comp41616_c0_seq2
comp41617_c0_seq1
comp41618_c0_seq1
comp41619_c0_seq1
comp41620_c0_seq1
comp41621_c0_seq1
comp41621_c1_seq1
comp41627_c0_seq1
comp41628_c0_seq1
comp41630_c0_seq1
comp41631_c0_seq1
comp41633_c0_seq1
comp41638_c0_seq1
comp41641_c0_seq1
comp41642_c0_seq1
comp41645_c0_seq1
comp41646_c0_seq1
comp41646_c1_seq1
comp41647_c0_seq1
comp41653_c0_seq1
comp41654_c0_seq1
comp41655_c0_seq1
comp41657_c0_seq1
comp41658_c0_seq1
comp41659_c0_seq1
comp41661_c0_seq1
comp41662_c0_seq1
comp41668_c0_seq1
comp41670_c0_seq1
comp41670_c0_seq2
comp41671_c0_seq1
comp41676_c0_seq1
comp41677_c0_seq1
comp41678_c0_seq1
comp41683_c0_seq1
comp41684_c0_seq1
comp41686_c0_seq1
comp41690_c0_seq1
comp41694_c0_seq1
comp41696_c0_seq1
comp41698_c0_seq1
comp41701_c0_seq1
comp41702_c0_seq1
comp41703_c0_seq1
comp41704_c0_seq1
comp41706_c0_seq1
comp41707_c0_seq1
comp41708_c0_seq1	K01509
comp41709_c0_seq1
comp41711_c0_seq1
comp41716_c0_seq1
comp41717_c0_seq1
comp41721_c0_seq1
comp41722_c0_seq1
comp41725_c0_seq1
comp41730_c0_seq1
comp41733_c0_seq1
comp41734_c0_seq1
comp41734_c1_seq1
comp41736_c0_seq1
comp41737_c0_seq1
comp41738_c0_seq1
comp41739_c0_seq1
comp41740_c0_seq1
comp41744_c0_seq1
comp41746_c0_seq1
comp41747_c0_seq1
comp41748_c0_seq1
comp41749_c0_seq1
comp41751_c0_seq1
comp41752_c0_seq1
comp41752_c1_seq1	K07562
comp41752_c1_seq2
comp41753_c0_seq1
comp41756_c0_seq1
comp41757_c0_seq1
comp41760_c0_seq1
comp41762_c0_seq1
comp41762_c0_seq2
comp41763_c0_seq1
comp41765_c0_seq1
comp41767_c0_seq1
comp41768_c0_seq1
comp41773_c0_seq1
comp41774_c0_seq1
comp41776_c0_seq1
comp41777_c0_seq1
comp41779_c0_seq1	K03233
comp41783_c0_seq1
comp41783_c0_seq2
comp41784_c0_seq1
comp41785_c0_seq1
comp41786_c0_seq1
comp41790_c0_seq1
comp41794_c0_seq1
comp41797_c0_seq1
comp41798_c0_seq1
comp41799_c0_seq1
comp41800_c0_seq1
comp41800_c0_seq2
comp41803_c0_seq1
comp41807_c0_seq1
comp41808_c0_seq1
comp41809_c0_seq1
comp41810_c0_seq1
comp41814_c0_seq1
comp41816_c0_seq1
comp41816_c0_seq2
comp41816_c0_seq3
comp41819_c0_seq1
comp41819_c1_seq1
comp41820_c0_seq1
comp41821_c0_seq1
comp41823_c0_seq1
comp41825_c0_seq1
comp41826_c0_seq1
comp41826_c1_seq1
comp41827_c0_seq1
comp41827_c0_seq2
comp41828_c0_seq1
comp41831_c0_seq1
comp41831_c0_seq2
comp41832_c0_seq1
comp41834_c0_seq1
comp41835_c0_seq1
comp41836_c0_seq1
comp41837_c0_seq1
comp41838_c0_seq1
comp41839_c0_seq1
comp41840_c0_seq1
comp41841_c0_seq1
comp41845_c0_seq1
comp41846_c0_seq1	K00665
comp41848_c0_seq1
comp41848_c0_seq2
comp41849_c0_seq1
comp41852_c0_seq1
comp41853_c0_seq1
comp41854_c0_seq1
comp41857_c0_seq1
comp41859_c0_seq1
comp41860_c0_seq1
comp41862_c0_seq1
comp41864_c0_seq1
comp41865_c0_seq1
comp41866_c0_seq1
comp41870_c0_seq1
comp41875_c0_seq1
comp41878_c0_seq1
comp41880_c0_seq1	K08900
comp41882_c0_seq1
comp41883_c0_seq1
comp41884_c0_seq1
comp41885_c0_seq1
comp41885_c0_seq2
comp41886_c0_seq1
comp41886_c0_seq2
comp41888_c0_seq1
comp41892_c0_seq1
comp41892_c0_seq2
comp41893_c0_seq1
comp41894_c0_seq1
comp41895_c0_seq1
comp41896_c0_seq1
comp41898_c0_seq1
comp41898_c0_seq2
comp41899_c0_seq1
comp41901_c0_seq1	K02978
comp41902_c0_seq1
comp41903_c0_seq1
comp41904_c0_seq1
comp41908_c0_seq1
comp41908_c1_seq1
comp41908_c2_seq1
comp41908_c2_seq2
comp41909_c0_seq1
comp41911_c0_seq1	K06666
comp41912_c0_seq1
comp41913_c0_seq1
comp41913_c0_seq2
comp41914_c0_seq1	K03232
comp41917_c0_seq1
comp41918_c0_seq1
comp41918_c0_seq2
comp41920_c0_seq1	K11142
comp41920_c1_seq1	K11142
comp41922_c0_seq1
comp41922_c0_seq2
comp41923_c0_seq1
comp41925_c0_seq1
comp41926_c0_seq1
comp41927_c0_seq1
comp41928_c0_seq1
comp41928_c0_seq2
comp41931_c0_seq1
comp41933_c0_seq1
comp41934_c0_seq1
comp41935_c0_seq1
comp41937_c0_seq1
comp41940_c0_seq1
comp41941_c0_seq1
comp41946_c0_seq1
comp41947_c0_seq1
comp41948_c0_seq1
comp41954_c0_seq1
comp41956_c0_seq1
comp41962_c0_seq1
comp41965_c0_seq1
comp41966_c0_seq1
comp41967_c0_seq1
comp41969_c0_seq1
comp41972_c0_seq1
comp41974_c0_seq1
comp41977_c0_seq1
comp41978_c0_seq1
comp41978_c0_seq2
comp41980_c0_seq1
comp41981_c0_seq1
comp41984_c0_seq1
comp41984_c0_seq2
comp41985_c0_seq1
comp41987_c0_seq1
comp41993_c0_seq1
comp41995_c0_seq1
comp42001_c0_seq1
comp42003_c0_seq1	K00753
comp42003_c1_seq1
comp42004_c0_seq1
comp42007_c0_seq1
comp42009_c0_seq1
comp42013_c0_seq1
comp42016_c0_seq1
comp42018_c0_seq1
comp42021_c0_seq1
comp42022_c0_seq1
comp42023_c0_seq1
comp42024_c0_seq1
comp42026_c0_seq1
comp42030_c0_seq1
comp42031_c0_seq1
comp42031_c0_seq2
comp42033_c0_seq1	K03231
comp42035_c0_seq1
comp42037_c0_seq1
comp42038_c0_seq1
comp42039_c0_seq1
comp42041_c0_seq1
comp42041_c0_seq2
comp42042_c0_seq1
comp42045_c0_seq1
comp42045_c0_seq2
comp42046_c0_seq1
comp42047_c0_seq1
comp42050_c0_seq1
comp42051_c0_seq1
comp42054_c0_seq1
comp42055_c0_seq1
comp42060_c0_seq1
comp42060_c0_seq2
comp42064_c0_seq1
comp42065_c0_seq1
comp42065_c0_seq2
comp42067_c0_seq1
comp42070_c0_seq1
comp42072_c0_seq1
comp42073_c0_seq1
comp42074_c0_seq1
comp42076_c0_seq1
comp42078_c0_seq1
comp42080_c0_seq1
comp42080_c0_seq2
comp42080_c0_seq3
comp42084_c0_seq1
comp42085_c0_seq1
comp42087_c0_seq1
comp42089_c0_seq1
comp42090_c0_seq1
comp42093_c0_seq1
comp42094_c0_seq1
comp42094_c1_seq1
comp42096_c0_seq1
comp42096_c0_seq2
comp42097_c0_seq1
comp42098_c0_seq1	K14407
comp42099_c0_seq1
comp42101_c0_seq1
comp42103_c0_seq1
comp42104_c0_seq1
comp42105_c0_seq1
comp42105_c0_seq2
comp42111_c0_seq1
comp42111_c0_seq2
comp42112_c0_seq1
comp42113_c0_seq1
comp42116_c0_seq1
comp42117_c0_seq1
comp42118_c0_seq1	K07953
comp42120_c0_seq1
comp42124_c0_seq1
comp42125_c0_seq1
comp42126_c0_seq1
comp42127_c0_seq1
comp42128_c0_seq1
comp42128_c1_seq1
comp42130_c0_seq1
comp42133_c0_seq1
comp42133_c0_seq2	K03243
comp42134_c0_seq1
comp42137_c0_seq1
comp42139_c0_seq1
comp42141_c0_seq1
comp42143_c0_seq1
comp42145_c0_seq1
comp42147_c0_seq1
comp42148_c0_seq1
comp42150_c0_seq1
comp42151_c0_seq1
comp42153_c0_seq1
comp42155_c0_seq1
comp42156_c0_seq1
comp42158_c0_seq1
comp42159_c0_seq1
comp42160_c0_seq1
comp42162_c0_seq1
comp42162_c1_seq1
comp42162_c1_seq2
comp42165_c0_seq1	K12176
comp42167_c0_seq1
comp42169_c0_seq1
comp42170_c0_seq1
comp42172_c0_seq1
comp42172_c0_seq2
comp42173_c0_seq1
comp42173_c0_seq2
comp42174_c0_seq1
comp42175_c0_seq1
comp42176_c0_seq1
comp42178_c0_seq1
comp42180_c0_seq1
comp42181_c0_seq1
comp42184_c0_seq1
comp42186_c0_seq1
comp42188_c0_seq1
comp42190_c0_seq1	K14999
comp42192_c0_seq1	K08955
comp42192_c0_seq2	K08956
comp42193_c0_seq1
comp42193_c0_seq2
comp42194_c0_seq1
comp42195_c0_seq1
comp42196_c0_seq1
comp42198_c0_seq1
comp42201_c0_seq1
comp42204_c0_seq1
comp42205_c0_seq1
comp42207_c0_seq1
comp42207_c0_seq2
comp42208_c0_seq1
comp42209_c0_seq1
comp42211_c0_seq1
comp42213_c0_seq1
comp42214_c0_seq1
comp42214_c0_seq2
comp42215_c0_seq1	K09304
comp42216_c0_seq1
comp42217_c0_seq1
comp42218_c0_seq1
comp42219_c0_seq1
comp42221_c0_seq1
comp42221_c0_seq2
comp42222_c0_seq1
comp42224_c0_seq1
comp42225_c0_seq1
comp42225_c0_seq2
comp42227_c0_seq1
comp42228_c0_seq1
comp42232_c0_seq1
comp42232_c0_seq2
comp42233_c0_seq1
comp42235_c0_seq1
comp42236_c0_seq1
comp42237_c0_seq1
comp42237_c0_seq2
comp42238_c0_seq1
comp42239_c0_seq1
comp42240_c0_seq1
comp42241_c0_seq1
comp42246_c0_seq1
comp42248_c0_seq1	K06236
comp42250_c0_seq1
comp42251_c0_seq1
comp42251_c0_seq2
comp42252_c0_seq1
comp42253_c0_seq1
comp42253_c0_seq2
comp42254_c0_seq1
comp42254_c0_seq2
comp42255_c0_seq1
comp42255_c0_seq2
comp42256_c0_seq1
comp42256_c0_seq2
comp42258_c0_seq1	K02977
comp42258_c0_seq2
comp42260_c0_seq1
comp42263_c0_seq1
comp42264_c0_seq1
comp42266_c0_seq1
comp42267_c0_seq1
comp42268_c0_seq1
comp42269_c0_seq1
comp42269_c1_seq1
comp42271_c0_seq1
comp42272_c0_seq1
comp42273_c0_seq1
comp42273_c0_seq2
comp42275_c0_seq1
comp42278_c0_seq1
comp42280_c0_seq1	K14613
comp42282_c0_seq1
comp42282_c0_seq2
comp42285_c0_seq1
comp42286_c0_seq1
comp42287_c0_seq1
comp42289_c0_seq1
comp42290_c0_seq1
comp42291_c0_seq1
comp42292_c0_seq1
comp42293_c0_seq1
comp42295_c0_seq1
comp42296_c0_seq1
comp42297_c0_seq1
comp42300_c0_seq1
comp42303_c0_seq1
comp42304_c0_seq1
comp42305_c0_seq1
comp42306_c0_seq1
comp42308_c0_seq1
comp42309_c0_seq1
comp42311_c0_seq1
comp42315_c0_seq1	K05666
comp42319_c0_seq1
comp42320_c0_seq1
comp42320_c0_seq2
comp42321_c0_seq1
comp42323_c0_seq1
comp42324_c0_seq1
comp42325_c0_seq1	K07305
comp42326_c0_seq1
comp42327_c0_seq1
comp42335_c0_seq1
comp42336_c0_seq1
comp42337_c0_seq1
comp42338_c0_seq1
comp42339_c0_seq1
comp42341_c0_seq1
comp42341_c0_seq2
comp42344_c0_seq1
comp42345_c0_seq1
comp42346_c0_seq1
comp42347_c0_seq1
comp42348_c0_seq1
comp42352_c0_seq1
comp42353_c0_seq1
comp42353_c0_seq2
comp42354_c0_seq1
comp42355_c0_seq1
comp42359_c0_seq1	K12323
comp42360_c0_seq1
comp42360_c0_seq2
comp42360_c0_seq3
comp42361_c0_seq1
comp42361_c0_seq2
comp42363_c0_seq1
comp42364_c0_seq1
comp42367_c0_seq1
comp42368_c0_seq1
comp42369_c0_seq1
comp42371_c0_seq1
comp42371_c0_seq2
comp42374_c0_seq1
comp42375_c0_seq1
comp42377_c0_seq1
comp42379_c0_seq1
comp42380_c0_seq1
comp42382_c0_seq1
comp42383_c0_seq1
comp42385_c0_seq1
comp42387_c0_seq1
comp42387_c0_seq2
comp42392_c0_seq1
comp42392_c0_seq2
comp42394_c0_seq1
comp42396_c0_seq1
comp42397_c0_seq1
comp42400_c0_seq1
comp42406_c0_seq1
comp42406_c0_seq2
comp42407_c0_seq1
comp42410_c0_seq1	K17500
comp42411_c0_seq1
comp42415_c0_seq1
comp42416_c0_seq1
comp42418_c0_seq1
comp42420_c0_seq1
comp42421_c0_seq1
[truncated: 4,017,801 more chars]
