# Supplementary material for: Deep, Staged Transcriptomic Resources for the Novel Coleopteran Models Atrachya menetriesi and Callosobruchus maculatus
Source: PLoS One. 2016 Dec 1;11(12):e0167431. doi: 10.1371/journal.pone.0167431 (PMC5132259; doi:10.1371/journal.pone.0167431)
Supplement: S5 File — (TXT) [file pone.0167431.s005.txt]

comp1_c0_seq1
comp2_c0_seq1
comp3_c0_seq1
comp3_c1_seq1
comp4_c0_seq1
comp6_c0_seq1
comp6_c1_seq1
comp7_c0_seq1
comp8_c0_seq1
comp8_c1_seq1
comp9_c0_seq1
comp9_c1_seq1
comp11_c0_seq1
comp12_c0_seq1
comp13_c0_seq1
comp14_c0_seq1
comp15_c0_seq1
comp15_c0_seq2
comp17_c0_seq1
comp17_c0_seq2
comp18_c0_seq1
comp23_c0_seq1
comp24_c0_seq1
comp25_c0_seq1
comp26_c0_seq1
comp27_c0_seq1
comp29_c0_seq1
comp29_c1_seq1
comp30_c0_seq1
comp31_c0_seq1
comp31_c1_seq1
comp32_c0_seq1
comp35_c0_seq1
comp36_c0_seq1
comp36_c0_seq2
comp37_c0_seq1
comp38_c0_seq1
comp38_c1_seq1
comp40_c0_seq1
comp41_c0_seq1
comp45_c0_seq1
comp45_c1_seq1
comp46_c0_seq1
comp47_c0_seq1
comp48_c0_seq1
comp49_c0_seq1
comp50_c0_seq1
comp50_c0_seq2
comp55_c0_seq1
comp56_c0_seq1
comp57_c0_seq1
comp59_c0_seq1
comp61_c0_seq1
comp62_c0_seq1
comp62_c1_seq1
comp63_c0_seq1
comp63_c1_seq1
comp64_c0_seq1
comp65_c0_seq1
comp66_c0_seq1
comp68_c0_seq1
comp71_c0_seq1
comp72_c0_seq1
comp72_c1_seq1
comp73_c0_seq1
comp73_c0_seq2
comp75_c0_seq1
comp76_c0_seq1
comp76_c0_seq2
comp77_c0_seq1
comp77_c0_seq2
comp79_c0_seq1
comp80_c0_seq1	K00981
comp81_c0_seq1
comp81_c1_seq1
comp82_c0_seq1
comp82_c1_seq1
comp84_c0_seq1
comp85_c0_seq1
comp85_c1_seq1
comp86_c0_seq1
comp86_c0_seq2
comp87_c0_seq1
comp87_c1_seq1
comp89_c0_seq1	K04495
comp89_c1_seq1
comp90_c0_seq1
comp90_c0_seq2
comp93_c0_seq1
comp93_c1_seq1
comp96_c0_seq1
comp96_c0_seq2
comp96_c0_seq3
comp99_c0_seq1	K04225
comp100_c0_seq1
comp101_c0_seq1
comp103_c0_seq1
comp104_c0_seq1
comp106_c0_seq1
comp106_c0_seq2
comp109_c0_seq1
comp110_c0_seq1
comp110_c1_seq1
comp111_c0_seq1
comp111_c1_seq1
comp113_c0_seq1
comp115_c0_seq1
comp116_c0_seq1
comp117_c0_seq1
comp119_c0_seq1
comp119_c0_seq2
comp120_c0_seq1
comp120_c0_seq2
comp121_c0_seq1
comp122_c0_seq1
comp123_c0_seq1
comp124_c0_seq1
comp125_c0_seq1
comp125_c1_seq1
comp126_c0_seq1
comp126_c0_seq2
comp127_c0_seq1
comp127_c1_seq1
comp128_c0_seq1
comp130_c0_seq1
comp130_c0_seq2
comp135_c0_seq1
comp137_c0_seq1
comp137_c1_seq1
comp138_c0_seq1
comp139_c0_seq1
comp140_c0_seq1
comp141_c0_seq1
comp142_c0_seq1
comp143_c0_seq1
comp144_c0_seq1
comp147_c0_seq1
comp149_c0_seq1
comp151_c0_seq1
comp152_c0_seq1
comp152_c1_seq1
comp153_c0_seq1
comp155_c0_seq1
comp155_c1_seq1
comp157_c0_seq1
comp158_c0_seq1
comp159_c0_seq1
comp161_c0_seq1
comp161_c0_seq2
comp162_c0_seq1
comp163_c0_seq1
comp164_c0_seq1
comp165_c0_seq1	K01672
comp165_c0_seq2	K01674
comp166_c0_seq1
comp168_c0_seq1
comp168_c1_seq1
comp169_c0_seq1
comp170_c0_seq1
comp171_c0_seq1
comp172_c0_seq1
comp173_c0_seq1
comp173_c1_seq1
comp175_c0_seq1
comp177_c0_seq1
comp177_c1_seq1
comp178_c0_seq1	K04912
comp178_c1_seq1
comp179_c0_seq1
comp179_c1_seq1
comp183_c0_seq1
comp184_c0_seq1
comp184_c0_seq2
comp185_c0_seq1
comp186_c0_seq1
comp187_c0_seq1
comp187_c0_seq2
comp188_c0_seq1
comp189_c0_seq1
comp189_c1_seq1
comp190_c0_seq1	K18631
comp190_c1_seq1	K18631
comp191_c0_seq1
comp192_c0_seq1	K03927
comp192_c0_seq2	K03927
comp193_c0_seq1
comp195_c0_seq1
comp197_c0_seq1
comp198_c0_seq1
comp199_c0_seq1
comp199_c1_seq1
comp201_c0_seq1
comp201_c1_seq1
comp202_c0_seq1
comp202_c0_seq2	K06767
comp203_c0_seq1
comp204_c0_seq1
comp204_c1_seq1
comp205_c0_seq1
comp207_c0_seq1
comp207_c0_seq2
comp209_c0_seq1
comp211_c0_seq1
comp214_c0_seq1
comp214_c0_seq2
comp215_c0_seq1
comp216_c0_seq1
comp216_c1_seq1
comp217_c0_seq1
comp218_c0_seq1
comp219_c0_seq1
comp219_c1_seq1
comp220_c0_seq1
comp220_c0_seq2
comp221_c0_seq1
comp223_c0_seq1
comp223_c1_seq1
comp224_c0_seq1
comp224_c1_seq1
comp225_c0_seq1
comp226_c0_seq1
comp226_c1_seq1
comp228_c0_seq1
comp229_c0_seq1
comp230_c0_seq1
comp230_c1_seq1
comp231_c0_seq1
comp232_c0_seq1
comp232_c1_seq1
comp233_c0_seq1
comp233_c1_seq1
comp234_c0_seq1
comp234_c1_seq1
comp237_c0_seq1
comp238_c0_seq1
comp238_c0_seq2
comp243_c0_seq1
comp244_c0_seq1
comp245_c0_seq1
comp248_c0_seq1
comp249_c0_seq1
comp251_c0_seq1
comp252_c0_seq1
comp252_c0_seq2
comp254_c0_seq1
comp255_c0_seq1
comp258_c0_seq1
comp260_c0_seq1
comp260_c1_seq1
comp263_c0_seq1
comp264_c0_seq1
comp265_c0_seq1
comp265_c1_seq1
comp267_c0_seq1
comp269_c0_seq1
comp270_c0_seq1	K10404
comp270_c1_seq1
comp274_c0_seq1
comp275_c0_seq1
comp276_c0_seq1
comp277_c0_seq1
comp278_c0_seq1
comp278_c0_seq2
comp279_c0_seq1
comp279_c0_seq2
comp281_c0_seq1
comp282_c0_seq1
comp283_c0_seq1
comp285_c0_seq1
comp286_c0_seq1
comp287_c0_seq1
comp287_c1_seq1
comp288_c0_seq1
comp288_c0_seq2
comp289_c0_seq1
comp289_c1_seq1
comp290_c0_seq1
comp291_c0_seq1
comp293_c0_seq1
comp293_c1_seq1
comp294_c0_seq1
comp295_c0_seq1
comp296_c0_seq1
comp296_c1_seq1
comp298_c0_seq1
comp298_c1_seq1
comp300_c0_seq1
comp300_c1_seq1
comp302_c0_seq1	K18595
comp302_c0_seq2	K18595
comp303_c0_seq1
comp304_c0_seq1
comp305_c0_seq1
comp305_c1_seq1	K13348
comp306_c0_seq1
comp307_c0_seq1
comp307_c1_seq1
comp308_c0_seq1
comp309_c0_seq1
comp309_c1_seq1
comp310_c0_seq1
comp311_c0_seq1
comp311_c0_seq2
comp312_c0_seq1
comp313_c0_seq1
comp313_c1_seq1
comp314_c0_seq1
comp315_c0_seq1
comp316_c0_seq1
comp316_c0_seq2
comp317_c0_seq1
comp318_c0_seq1
comp318_c1_seq1
comp319_c0_seq1
comp320_c1_seq1
comp321_c0_seq1
comp322_c0_seq1
comp324_c0_seq1
comp326_c0_seq1
comp327_c0_seq1
comp327_c1_seq1
comp328_c0_seq1
comp330_c0_seq1
comp330_c1_seq1
comp331_c0_seq1	K00787
comp332_c0_seq1
comp332_c0_seq2
comp333_c0_seq1
comp333_c0_seq2
comp335_c0_seq1
comp335_c1_seq1
comp337_c0_seq1
comp339_c0_seq1
comp341_c0_seq1
comp343_c0_seq1
comp343_c1_seq1
comp345_c0_seq1
comp345_c1_seq1
comp348_c0_seq1
comp348_c1_seq1
comp349_c0_seq1
comp351_c0_seq1
comp352_c0_seq1
comp354_c0_seq1
comp359_c0_seq1
comp359_c0_seq2
comp362_c0_seq1
comp363_c0_seq1
comp364_c0_seq1
comp365_c0_seq1
comp367_c0_seq1
comp369_c0_seq1
comp369_c1_seq1
comp370_c0_seq1
comp371_c0_seq1
comp372_c0_seq1
comp373_c0_seq1
comp374_c0_seq1
comp375_c0_seq1
comp376_c0_seq1
comp376_c1_seq1
comp377_c0_seq1
comp378_c0_seq1
comp378_c1_seq1
comp379_c0_seq1
comp379_c0_seq2
comp380_c0_seq1
comp380_c1_seq1
comp381_c0_seq1
comp381_c1_seq1
comp382_c0_seq1
comp383_c0_seq1
comp383_c1_seq1
comp385_c0_seq1
comp386_c0_seq1
comp387_c0_seq1
comp388_c0_seq1
comp388_c1_seq1
comp389_c0_seq1
comp389_c1_seq1
comp390_c0_seq1
comp391_c0_seq1
comp391_c0_seq2
comp392_c0_seq1
comp392_c1_seq1
comp393_c0_seq1
comp393_c1_seq1
comp395_c0_seq1
comp396_c0_seq1
comp397_c0_seq1
comp397_c1_seq1
comp398_c0_seq1
comp399_c0_seq1
comp400_c0_seq1
comp401_c0_seq1
comp402_c0_seq1
comp403_c0_seq1
comp404_c0_seq1
comp405_c0_seq1
comp405_c0_seq2
comp406_c0_seq1
comp407_c0_seq1
comp409_c0_seq1
comp409_c0_seq2
comp410_c0_seq1
comp411_c0_seq1	K01520
comp411_c1_seq1
comp412_c0_seq1
comp413_c0_seq1
comp415_c0_seq1
comp417_c0_seq1
comp418_c0_seq1
comp418_c1_seq1
comp419_c0_seq1
comp419_c1_seq1
comp420_c0_seq1
comp420_c0_seq2
comp421_c0_seq1
comp421_c1_seq1
comp422_c0_seq1
comp423_c0_seq1
comp424_c0_seq1
comp425_c0_seq1
comp426_c0_seq1
comp426_c1_seq1
comp427_c0_seq1
comp428_c0_seq1
comp431_c0_seq1
comp432_c0_seq1
comp432_c1_seq1
comp433_c0_seq1
comp433_c1_seq1
comp434_c0_seq1
comp436_c0_seq1
comp438_c0_seq1
comp439_c0_seq1
comp440_c0_seq1
comp440_c1_seq1
comp441_c0_seq1
comp443_c0_seq1
comp445_c0_seq1
comp446_c0_seq1
comp447_c0_seq1
comp449_c0_seq1
comp449_c1_seq1
comp450_c0_seq1
comp450_c1_seq1
comp451_c0_seq1
comp452_c0_seq1
comp453_c0_seq1
comp455_c0_seq1
comp455_c0_seq2
comp457_c0_seq1
comp459_c0_seq1
comp460_c0_seq1
comp460_c0_seq2
comp461_c0_seq1
comp461_c1_seq1
comp462_c0_seq1
comp463_c0_seq1
comp464_c0_seq1	K05312
comp464_c1_seq1
comp465_c0_seq1
comp466_c0_seq1
comp466_c0_seq2
comp469_c0_seq1
comp470_c0_seq1
comp472_c0_seq1
comp473_c0_seq1
comp474_c0_seq1
comp474_c0_seq2
comp475_c0_seq1
comp477_c0_seq1
comp478_c0_seq1
comp478_c1_seq1
comp480_c0_seq1
comp481_c0_seq1
comp481_c0_seq2
comp482_c0_seq1
comp486_c0_seq1
comp486_c0_seq2
comp487_c0_seq1
comp490_c0_seq1
comp496_c0_seq1
comp496_c1_seq1
comp497_c0_seq1
comp499_c0_seq1
comp502_c0_seq1
comp505_c0_seq1
comp506_c0_seq1
comp507_c0_seq1
comp507_c1_seq1
comp514_c0_seq1
comp515_c0_seq1
comp517_c0_seq1	K08399
comp517_c1_seq1	K08399
comp518_c0_seq1
comp519_c0_seq1
comp520_c0_seq1
comp523_c0_seq1
comp524_c0_seq1
comp525_c0_seq1
comp526_c0_seq1
comp527_c0_seq1
comp527_c0_seq2
comp528_c0_seq1
comp528_c1_seq1	K12754
comp529_c0_seq1
comp529_c0_seq2
comp530_c0_seq1
comp532_c0_seq1
comp533_c0_seq1
comp533_c0_seq2
comp535_c0_seq1
comp537_c0_seq1
comp538_c0_seq1
comp538_c0_seq2
comp540_c0_seq1
comp540_c1_seq1
comp541_c0_seq1
comp543_c0_seq1
comp544_c0_seq1
comp545_c0_seq1
comp547_c0_seq1
comp547_c0_seq2
comp548_c0_seq1
comp548_c0_seq2
comp552_c0_seq1	K03440
comp552_c0_seq2	K03440
comp553_c0_seq1
comp554_c0_seq1
comp556_c0_seq1
comp558_c0_seq1
comp560_c0_seq1
comp562_c0_seq1
comp566_c0_seq1
comp567_c0_seq1
comp569_c0_seq1
comp570_c0_seq1
comp570_c0_seq2
comp572_c0_seq1
comp573_c0_seq1
comp575_c0_seq1
comp576_c0_seq1
comp578_c0_seq1
comp578_c0_seq2
comp580_c0_seq1
comp580_c0_seq2
comp581_c0_seq1
comp581_c0_seq2
comp584_c0_seq1
comp585_c0_seq1
comp586_c0_seq1
comp587_c0_seq1
comp587_c0_seq2
comp588_c0_seq1
comp588_c1_seq1
comp589_c0_seq1
comp590_c0_seq1
comp592_c0_seq1
comp593_c0_seq1
comp594_c0_seq1
comp596_c0_seq1	K13356
comp597_c0_seq1
comp599_c0_seq1
comp599_c1_seq1
comp600_c0_seq1
comp601_c0_seq1
comp605_c0_seq1
comp605_c0_seq2
comp606_c0_seq1
comp607_c0_seq1
comp609_c0_seq1
comp613_c0_seq1
comp613_c1_seq1
comp615_c0_seq1	K02152
comp616_c0_seq1
comp619_c0_seq1
comp620_c0_seq1
comp622_c0_seq1
comp624_c0_seq1
comp627_c0_seq1
comp628_c0_seq1
comp630_c0_seq1
comp631_c0_seq1
comp632_c0_seq1
comp633_c0_seq1
comp634_c0_seq1
comp635_c0_seq1
comp636_c0_seq1
comp637_c0_seq1
comp638_c0_seq1
comp638_c1_seq1
comp639_c0_seq1
comp639_c1_seq1
comp643_c0_seq1
comp644_c0_seq1
comp646_c0_seq1
comp646_c0_seq2
comp649_c0_seq1
comp650_c0_seq1
comp651_c0_seq1
comp652_c0_seq1
comp655_c0_seq1
comp657_c0_seq1
comp657_c0_seq2
comp658_c0_seq1
comp660_c0_seq1
comp661_c0_seq1
comp661_c0_seq2
comp662_c0_seq1
comp662_c0_seq2
comp663_c0_seq1
comp664_c0_seq1
comp666_c0_seq1
comp668_c0_seq1
comp668_c0_seq2
comp669_c0_seq1
comp669_c0_seq2
comp670_c0_seq1
comp672_c0_seq1
comp672_c0_seq2
comp675_c0_seq1
comp676_c0_seq1
comp676_c0_seq2
comp677_c0_seq1
comp678_c0_seq1
comp679_c0_seq1
comp681_c0_seq1
comp683_c0_seq1
comp685_c0_seq1
comp686_c0_seq1
comp686_c0_seq2
comp687_c0_seq1
comp689_c0_seq1
comp690_c0_seq1
comp692_c0_seq1
comp695_c0_seq1
comp695_c1_seq1
comp696_c0_seq1	K00502
comp696_c0_seq2	K00502
comp697_c0_seq1
comp699_c0_seq1
comp699_c1_seq1
comp701_c0_seq1
comp703_c0_seq1
comp704_c0_seq1
comp705_c0_seq1
comp707_c0_seq1
comp707_c0_seq2
comp708_c0_seq1
comp709_c0_seq1
comp709_c0_seq2
comp712_c0_seq1
comp714_c0_seq1
comp718_c0_seq1
comp723_c0_seq1
comp724_c0_seq1
comp724_c1_seq1
comp726_c0_seq1
comp726_c1_seq1
comp727_c0_seq1
comp728_c0_seq1
comp728_c1_seq1
comp729_c0_seq1
comp731_c0_seq1
comp734_c0_seq1
comp735_c0_seq1
comp735_c1_seq1
comp737_c0_seq1
comp739_c0_seq1	K19328
comp739_c0_seq2	K19328
comp740_c0_seq1
comp741_c0_seq1
comp742_c0_seq1
comp744_c0_seq1
comp745_c0_seq1
comp745_c0_seq2
comp746_c1_seq1
comp747_c0_seq1
comp747_c0_seq2
comp748_c0_seq1
comp748_c1_seq1
comp751_c0_seq1
comp752_c0_seq1
comp753_c0_seq1
comp755_c0_seq1
comp755_c1_seq1	K12196
comp756_c0_seq1
comp758_c0_seq1
comp761_c0_seq1
comp764_c0_seq1
comp764_c0_seq2
comp765_c0_seq1
comp766_c0_seq1
comp767_c0_seq1
comp767_c0_seq2
comp769_c0_seq1
comp770_c0_seq1
comp772_c0_seq1
comp772_c1_seq1
comp773_c0_seq1
comp775_c0_seq1
comp779_c0_seq1
comp780_c0_seq1
comp781_c0_seq1
comp782_c0_seq1
comp783_c0_seq1
comp788_c0_seq1
comp788_c0_seq2
comp789_c0_seq1
comp790_c0_seq1
comp791_c0_seq1
comp791_c0_seq2
comp792_c0_seq1
comp793_c0_seq1
comp797_c0_seq1
comp801_c0_seq1
comp802_c0_seq1
comp802_c0_seq2
comp803_c0_seq1
comp803_c0_seq2
comp804_c0_seq1
comp805_c0_seq1
comp806_c0_seq1
comp808_c0_seq1
comp808_c0_seq2
comp812_c0_seq1
comp813_c0_seq1
comp814_c0_seq1
comp814_c1_seq1
comp817_c0_seq1
comp818_c0_seq1
comp819_c0_seq1
comp820_c0_seq1
comp822_c0_seq1
comp827_c0_seq1
comp829_c0_seq1
comp831_c0_seq1
comp831_c0_seq2
comp832_c0_seq1
comp834_c0_seq1
comp838_c0_seq1
comp838_c1_seq1
comp839_c0_seq1
comp839_c0_seq2
comp840_c0_seq1
comp840_c0_seq2
comp841_c0_seq1
comp845_c0_seq1
comp846_c0_seq1
comp847_c0_seq1
comp847_c1_seq1
comp848_c0_seq1
comp849_c0_seq1
comp849_c0_seq2
comp851_c0_seq1
comp853_c0_seq1
comp856_c0_seq1
comp857_c0_seq1
comp858_c0_seq1
comp858_c0_seq2
comp859_c0_seq1
comp864_c0_seq1
comp865_c0_seq1
comp865_c1_seq1
comp867_c0_seq1
comp867_c0_seq2
comp868_c0_seq1
comp870_c0_seq1
comp871_c0_seq1
comp872_c0_seq1
comp874_c0_seq1
comp876_c0_seq1
comp876_c1_seq1
comp877_c0_seq1
comp881_c0_seq1
comp882_c0_seq1
comp884_c0_seq1
comp885_c0_seq1
comp886_c0_seq1
comp888_c0_seq1
comp888_c0_seq2
comp891_c0_seq1
comp892_c0_seq1
comp893_c0_seq1
comp894_c0_seq1
comp894_c0_seq2
comp898_c0_seq1
comp898_c0_seq2
comp901_c0_seq1
comp902_c0_seq1
comp902_c0_seq2
comp908_c0_seq1
comp912_c0_seq1
comp914_c0_seq1
comp915_c0_seq1
comp917_c0_seq1
comp918_c0_seq1
comp919_c0_seq1
comp921_c0_seq1
comp922_c0_seq1
comp922_c1_seq1
comp924_c0_seq1
comp928_c0_seq1
comp928_c0_seq2
comp929_c0_seq1
comp931_c0_seq1
comp932_c0_seq1
comp937_c0_seq1
comp937_c0_seq2
comp939_c0_seq1
comp939_c0_seq2
comp941_c0_seq1
comp942_c0_seq1
comp943_c0_seq1
comp943_c1_seq1
comp945_c0_seq1
comp946_c0_seq1
comp947_c0_seq1
comp947_c1_seq1
comp948_c0_seq1
comp948_c1_seq1
comp949_c0_seq1
comp950_c0_seq1
comp952_c0_seq1
comp953_c0_seq1
comp954_c0_seq1
comp954_c1_seq1
comp955_c0_seq1
comp956_c0_seq1
comp957_c0_seq1
comp960_c0_seq1
comp960_c1_seq1
comp962_c0_seq1
comp962_c0_seq2
comp963_c0_seq1
comp965_c0_seq1	K17690
comp965_c1_seq1	K14999
comp966_c0_seq1
comp967_c0_seq1
comp968_c0_seq1	K01389
comp969_c0_seq1
comp969_c1_seq1
comp970_c0_seq1
comp970_c1_seq1
comp971_c0_seq1
comp972_c0_seq1
comp973_c0_seq1
comp975_c0_seq1
comp977_c0_seq1
comp979_c0_seq1
comp979_c1_seq1
comp980_c0_seq1
comp981_c0_seq1
comp982_c0_seq1
comp984_c0_seq1
comp987_c0_seq1
comp988_c0_seq1
comp989_c0_seq1
comp990_c0_seq1
comp993_c0_seq1
comp993_c1_seq1
comp998_c0_seq1
comp998_c1_seq1
comp999_c0_seq1
comp1000_c0_seq1
comp1001_c0_seq1
comp1002_c0_seq1
comp1002_c1_seq1
comp1003_c0_seq1
comp1003_c1_seq1
comp1004_c0_seq1
comp1004_c0_seq2
comp1005_c0_seq1
comp1006_c0_seq1
comp1007_c0_seq1
comp1008_c0_seq1
comp1009_c0_seq1
comp1009_c1_seq1
comp1010_c0_seq1
comp1013_c0_seq1
comp1017_c0_seq1
comp1018_c0_seq1
comp1019_c0_seq1
comp1020_c0_seq1
comp1020_c0_seq2
comp1021_c0_seq1
comp1022_c0_seq1
comp1024_c0_seq1
comp1026_c0_seq1
comp1027_c0_seq1
comp1030_c0_seq1
comp1031_c0_seq1
comp1033_c0_seq1
comp1036_c0_seq1
comp1039_c0_seq1
comp1042_c0_seq1
comp1043_c0_seq1
comp1043_c0_seq2
comp1045_c0_seq1
comp1045_c1_seq1
comp1046_c0_seq1
comp1047_c0_seq1
comp1048_c0_seq1
comp1050_c0_seq1
comp1051_c0_seq1
comp1051_c1_seq1	K05635
comp1052_c0_seq1
comp1052_c0_seq2
comp1054_c0_seq1
comp1055_c0_seq1
comp1055_c0_seq2
comp1058_c0_seq1
comp1058_c0_seq2
comp1059_c0_seq1
comp1059_c1_seq1
comp1060_c0_seq1
comp1062_c0_seq1
comp1063_c0_seq1
comp1067_c0_seq1
comp1067_c0_seq2
comp1068_c0_seq1
comp1069_c0_seq1
comp1071_c0_seq1
comp1071_c0_seq2
comp1072_c0_seq1
comp1072_c0_seq2
comp1073_c0_seq1
comp1074_c0_seq1
comp1075_c0_seq1
comp1075_c1_seq1
comp1076_c0_seq1
comp1076_c1_seq1
comp1077_c0_seq1
comp1077_c1_seq1
comp1078_c0_seq1
comp1080_c0_seq1
comp1080_c0_seq2
comp1081_c0_seq1
comp1081_c1_seq1
comp1082_c0_seq1
comp1083_c0_seq1
comp1084_c0_seq1
comp1086_c0_seq1
comp1086_c1_seq1
comp1089_c0_seq1
comp1089_c0_seq2
comp1090_c0_seq1
comp1091_c0_seq1
comp1093_c0_seq1
comp1094_c0_seq1
comp1095_c0_seq1
comp1098_c0_seq1
comp1099_c0_seq1
comp1100_c0_seq1
comp1100_c1_seq1
comp1101_c0_seq1
comp1102_c0_seq1
comp1103_c0_seq1
comp1103_c1_seq1
comp1105_c0_seq1
comp1105_c1_seq1	K01316
comp1106_c0_seq1	K02599
comp1106_c1_seq1	K14616
comp1107_c0_seq1
comp1109_c0_seq1
comp1109_c0_seq2
comp1110_c0_seq1
comp1110_c1_seq1
comp1111_c0_seq1
comp1111_c0_seq2
comp1112_c0_seq1
comp1112_c1_seq1
comp1114_c0_seq1
comp1115_c0_seq1
comp1117_c0_seq1
comp1117_c0_seq2
comp1118_c0_seq1
comp1118_c0_seq2
comp1120_c0_seq1
comp1120_c1_seq1
comp1122_c0_seq1
comp1124_c0_seq1
comp1124_c0_seq2
comp1126_c0_seq1
comp1127_c0_seq1
comp1128_c0_seq1
comp1129_c0_seq1
comp1129_c1_seq1
comp1130_c0_seq1
comp1131_c0_seq1
comp1132_c0_seq1
comp1134_c0_seq1
comp1135_c0_seq1
comp1136_c0_seq1
comp1138_c0_seq1
comp1138_c0_seq2
comp1141_c0_seq1
comp1142_c0_seq1
comp1145_c0_seq1
comp1146_c0_seq1
comp1147_c0_seq1
comp1150_c0_seq1
comp1150_c1_seq1
comp1151_c0_seq1
comp1153_c0_seq1
comp1153_c1_seq1
comp1154_c0_seq1
comp1155_c0_seq1
comp1156_c0_seq1
comp1156_c0_seq2
comp1159_c0_seq1
comp1160_c0_seq1
comp1161_c0_seq1
comp1163_c0_seq1
comp1165_c0_seq1
comp1166_c0_seq1
comp1168_c0_seq1
comp1169_c0_seq1
comp1172_c0_seq1
comp1175_c0_seq1
comp1176_c0_seq1
comp1177_c0_seq1
comp1181_c0_seq1
comp1183_c0_seq1
comp1183_c0_seq2
comp1184_c0_seq1
comp1185_c0_seq1
comp1185_c0_seq2
comp1186_c0_seq1
comp1186_c0_seq2
comp1187_c0_seq1
comp1188_c0_seq2
comp1190_c0_seq1
comp1192_c0_seq1
comp1196_c0_seq1
comp1197_c0_seq1
comp1197_c1_seq1
comp1201_c0_seq1
comp1201_c0_seq2
comp1202_c0_seq1
comp1204_c0_seq1
comp1205_c0_seq1
comp1205_c0_seq2
comp1206_c0_seq1
comp1208_c0_seq1
comp1208_c0_seq2
comp1209_c0_seq1
comp1210_c0_seq1
comp1211_c0_seq1
comp1211_c1_seq1
comp1212_c0_seq1
comp1213_c0_seq1
comp1213_c1_seq1
comp1214_c0_seq1
comp1218_c0_seq1
comp1219_c0_seq1
comp1219_c1_seq1
comp1221_c0_seq1	K01488
comp1221_c1_seq1	K01488
comp1222_c0_seq1
comp1222_c0_seq2
comp1223_c0_seq1
comp1225_c0_seq1
comp1225_c0_seq2
comp1226_c0_seq1
comp1226_c1_seq1
comp1227_c0_seq1
comp1228_c0_seq1
comp1229_c0_seq1
comp1230_c0_seq1
comp1230_c0_seq2
comp1231_c0_seq1
comp1232_c0_seq1
comp1233_c0_seq1
comp1234_c0_seq1
comp1234_c1_seq1
comp1235_c0_seq1
comp1236_c0_seq1
comp1237_c0_seq1
comp1239_c0_seq1
comp1239_c1_seq1
comp1240_c0_seq1
comp1241_c0_seq1
comp1241_c0_seq2
comp1242_c0_seq1
comp1242_c1_seq1
comp1244_c0_seq1
comp1244_c0_seq2
comp1245_c0_seq1
comp1246_c0_seq1
comp1246_c0_seq2
comp1249_c0_seq1
comp1249_c1_seq1
comp1250_c0_seq1
comp1250_c1_seq1
comp1251_c0_seq1
comp1252_c0_seq1
comp1252_c1_seq1
comp1253_c0_seq1
comp1254_c0_seq1
comp1255_c0_seq1
comp1257_c0_seq1
comp1257_c0_seq2
comp1259_c0_seq1
comp1259_c1_seq1
comp1261_c0_seq1
comp1263_c0_seq1
comp1263_c0_seq2
comp1264_c0_seq1
comp1265_c0_seq1
comp1266_c0_seq1
comp1266_c0_seq2
comp1267_c0_seq1
comp1270_c0_seq1
comp1271_c0_seq1
comp1272_c0_seq1
comp1273_c0_seq1
comp1276_c0_seq1
comp1278_c0_seq1
comp1279_c0_seq1
comp1281_c0_seq1
comp1282_c0_seq1
comp1282_c0_seq2
comp1283_c0_seq1
comp1285_c0_seq1
comp1285_c1_seq1
comp1286_c0_seq1
comp1287_c0_seq1
comp1288_c0_seq1
comp1289_c0_seq1
comp1292_c0_seq1
comp1296_c0_seq1
comp1297_c0_seq1
comp1298_c0_seq1
comp1299_c0_seq1
comp1300_c0_seq1
comp1302_c0_seq1
comp1303_c0_seq1
comp1303_c0_seq2
comp1304_c0_seq1
comp1305_c0_seq1
comp1306_c0_seq1
comp1308_c0_seq1
comp1309_c0_seq1
comp1310_c0_seq1
comp1311_c0_seq1
comp1311_c0_seq2
comp1313_c0_seq1
comp1314_c0_seq1	K09645
comp1314_c1_seq1	K09645
comp1316_c0_seq1
comp1317_c0_seq1
comp1319_c0_seq1	K05643
comp1319_c0_seq2
comp1320_c0_seq1
comp1321_c0_seq1
comp1322_c0_seq1
comp1322_c1_seq1
comp1323_c0_seq1	K09185
comp1323_c1_seq1	K08561
comp1324_c0_seq1
comp1325_c0_seq1
comp1325_c0_seq2
comp1328_c0_seq1
comp1329_c0_seq1
comp1329_c0_seq2
comp1330_c0_seq1
comp1331_c0_seq1
comp1332_c0_seq1
comp1333_c0_seq1
comp1335_c0_seq1
comp1336_c0_seq1
comp1337_c0_seq1
comp1340_c0_seq1
comp1341_c0_seq1
comp1342_c0_seq1
comp1342_c1_seq1
comp1343_c0_seq1
comp1343_c0_seq2
comp1344_c0_seq1
comp1346_c0_seq1
comp1349_c0_seq1
comp1349_c1_seq1
comp1350_c0_seq1
comp1351_c0_seq1
comp1353_c0_seq1
comp1354_c0_seq1
comp1356_c0_seq1
comp1357_c0_seq1
comp1357_c1_seq1	K16533
comp1358_c0_seq1
comp1358_c1_seq1
comp1359_c0_seq1
comp1360_c0_seq1
comp1360_c1_seq1
comp1361_c0_seq1
comp1361_c0_seq2
comp1362_c0_seq1
comp1363_c0_seq1
comp1364_c0_seq1
comp1364_c1_seq1	K11433
comp1365_c0_seq1
comp1366_c0_seq1
comp1369_c0_seq1
comp1369_c1_seq1
comp1370_c0_seq1
comp1371_c0_seq1
comp1373_c0_seq1
comp1373_c1_seq1
comp1374_c0_seq1
comp1376_c0_seq1
comp1378_c0_seq1
comp1380_c0_seq1
comp1381_c0_seq1
comp1382_c0_seq1
comp1383_c0_seq1
comp1384_c0_seq1
comp1384_c0_seq2
comp1385_c0_seq1
comp1386_c0_seq1
comp1387_c0_seq1
comp1388_c0_seq1
comp1388_c1_seq1
comp1389_c0_seq1
comp1390_c0_seq1
comp1391_c0_seq1
comp1392_c0_seq1
comp1395_c0_seq1
comp1396_c0_seq1
comp1397_c0_seq1
comp1397_c1_seq1
comp1399_c0_seq1
comp1400_c0_seq1
comp1402_c0_seq1
comp1402_c1_seq1
comp1403_c0_seq1
comp1403_c0_seq2
comp1406_c0_seq1
comp1407_c0_seq1
comp1408_c0_seq1
comp1408_c0_seq2
comp1410_c0_seq1
comp1410_c0_seq2
comp1411_c0_seq1
comp1411_c1_seq1
comp1413_c0_seq1
comp1413_c1_seq1
comp1416_c0_seq1
comp1417_c0_seq1
comp1419_c0_seq1
comp1420_c0_seq1
comp1421_c0_seq1
comp1422_c0_seq1
comp1424_c0_seq1
comp1424_c1_seq1
comp1426_c0_seq1
comp1426_c1_seq1
comp1427_c0_seq1
comp1428_c0_seq1
comp1430_c0_seq1
comp1431_c0_seq1
comp1433_c0_seq1
comp1433_c1_seq1
comp1434_c0_seq1
comp1434_c1_seq1
comp1435_c0_seq1
comp1436_c0_seq1
comp1436_c0_seq2
comp1437_c0_seq1
comp1439_c0_seq1
comp1440_c0_seq1
comp1440_c1_seq1
comp1441_c0_seq1
comp1442_c0_seq1
comp1443_c0_seq1
comp1443_c0_seq2
comp1445_c0_seq1
comp1445_c0_seq2
comp1447_c0_seq1
comp1448_c0_seq1
comp1450_c0_seq1
comp1450_c1_seq1
comp1451_c0_seq1
comp1451_c1_seq1
comp1452_c0_seq1
comp1452_c0_seq2
comp1453_c0_seq1
comp1454_c0_seq1
comp1454_c0_seq2
comp1456_c0_seq1
comp1457_c0_seq1
comp1458_c0_seq1
comp1458_c1_seq1
comp1460_c0_seq1
comp1462_c0_seq1
comp1463_c0_seq1	K18595
comp1463_c1_seq1
comp1467_c0_seq1
comp1468_c0_seq1
comp1468_c1_seq1
comp1470_c0_seq1
comp1473_c0_seq1
comp1473_c1_seq1
comp1474_c0_seq1
comp1475_c0_seq1
comp1478_c0_seq1
comp1479_c0_seq1
comp1480_c0_seq1
comp1482_c0_seq1
comp1484_c0_seq1
comp1485_c0_seq1
comp1485_c1_seq1
comp1486_c0_seq1
comp1488_c0_seq1
comp1489_c0_seq1
comp1489_c1_seq1
comp1490_c0_seq1
comp1491_c0_seq1
comp1491_c0_seq2
comp1493_c0_seq1
comp1494_c0_seq1
comp1496_c0_seq1
comp1496_c1_seq1
comp1497_c0_seq1
comp1497_c1_seq1
comp1498_c0_seq1
comp1499_c0_seq1
comp1499_c1_seq1
comp1500_c0_seq1
comp1502_c0_seq1
comp1502_c1_seq1
comp1505_c0_seq1
comp1506_c0_seq1
comp1507_c0_seq1
comp1507_c0_seq2
comp1513_c0_seq1
comp1513_c1_seq1
comp1518_c0_seq1
comp1519_c0_seq1
comp1519_c0_seq2
comp1520_c0_seq1
comp1520_c1_seq1
comp1521_c0_seq1
comp1521_c0_seq2
comp1522_c0_seq1
comp1523_c0_seq1
comp1524_c0_seq1
comp1527_c0_seq1
comp1529_c0_seq1
comp1529_c0_seq2
comp1530_c0_seq1
comp1531_c0_seq1
comp1533_c0_seq1
comp1534_c0_seq1
comp1535_c0_seq1
comp1535_c0_seq2
comp1536_c0_seq1
comp1537_c0_seq1
comp1537_c1_seq1
comp1538_c0_seq1
comp1540_c0_seq1
comp1543_c0_seq1
comp1543_c0_seq2
comp1544_c0_seq1
comp1545_c0_seq1
comp1546_c0_seq1
comp1546_c0_seq2
comp1547_c0_seq1
comp1547_c1_seq1
comp1548_c0_seq1
comp1549_c0_seq1
comp1550_c0_seq1
comp1551_c0_seq1	K01431
comp1552_c0_seq1
comp1553_c0_seq1
comp1554_c0_seq1
comp1555_c0_seq1
comp1558_c0_seq1
comp1559_c0_seq1
comp1559_c1_seq1
comp1560_c0_seq1
comp1566_c0_seq1
comp1570_c0_seq1
comp1573_c0_seq1
comp1573_c1_seq1
comp1574_c0_seq1
comp1577_c0_seq1
comp1579_c0_seq1
comp1581_c0_seq1
comp1583_c0_seq1
comp1583_c0_seq2
comp1584_c0_seq1
comp1585_c0_seq1
comp1588_c0_seq1
comp1590_c0_seq1
comp1591_c0_seq1
comp1591_c1_seq1
comp1592_c0_seq1
comp1596_c0_seq1
comp1596_c0_seq2
comp1597_c0_seq1
comp1599_c0_seq1
comp1600_c0_seq1
comp1601_c0_seq1
comp1602_c0_seq1
comp1603_c0_seq1
comp1605_c0_seq1
comp1606_c0_seq1
comp1607_c0_seq1
comp1608_c0_seq1
comp1609_c0_seq1
comp1612_c0_seq1
comp1613_c0_seq1
comp1614_c0_seq1	K10393
comp1615_c0_seq1
comp1616_c0_seq1
comp1618_c0_seq1
comp1619_c0_seq1
comp1620_c0_seq1
comp1622_c0_seq1
comp1623_c0_seq1
comp1624_c0_seq1
comp1626_c0_seq1
comp1628_c0_seq1
comp1629_c0_seq1
comp1630_c0_seq1
comp1631_c0_seq1
comp1631_c1_seq1
comp1632_c0_seq1
comp1634_c0_seq1
comp1635_c0_seq1
comp1637_c0_seq1
comp1640_c0_seq1
comp1642_c0_seq1
comp1642_c0_seq2
comp1644_c0_seq1
comp1645_c0_seq1
comp1647_c0_seq1
comp1648_c0_seq1
comp1649_c0_seq1
comp1652_c0_seq1
comp1656_c0_seq1
comp1656_c1_seq1
comp1657_c0_seq1
comp1658_c0_seq1
comp1659_c0_seq1
comp1667_c0_seq1
comp1670_c0_seq1
comp1672_c0_seq1
comp1673_c0_seq1
comp1677_c0_seq1
comp1677_c0_seq2
comp1678_c0_seq1
comp1679_c0_seq1
comp1679_c0_seq2
comp1681_c0_seq1
comp1682_c0_seq1
comp1683_c0_seq1
comp1684_c0_seq1
comp1685_c0_seq1
comp1685_c0_seq2
comp1686_c0_seq1
comp1687_c0_seq1
comp1688_c0_seq1
comp1689_c0_seq1
comp1690_c0_seq1
comp1690_c0_seq2
comp1691_c0_seq1
comp1692_c0_seq1
comp1693_c0_seq1
comp1695_c0_seq1
comp1696_c0_seq1
comp1697_c0_seq1
comp1698_c0_seq1
comp1702_c0_seq1
comp1703_c0_seq1
comp1704_c0_seq1
comp1705_c0_seq1
comp1706_c0_seq1
comp1707_c0_seq1
comp1708_c0_seq1
comp1709_c0_seq1
comp1710_c0_seq1
comp1711_c0_seq1
comp1712_c0_seq1
comp1713_c0_seq1
comp1714_c0_seq1
comp1716_c0_seq1
comp1717_c0_seq1
comp1719_c0_seq1
comp1720_c0_seq1
comp1721_c0_seq1
comp1722_c0_seq1
comp1723_c0_seq1
comp1725_c0_seq1
comp1726_c0_seq1
comp1727_c0_seq1
comp1728_c0_seq1
comp1729_c0_seq1
comp1731_c0_seq1
comp1733_c0_seq1
comp1734_c0_seq1
comp1735_c0_seq1
comp1735_c0_seq2
comp1736_c0_seq1
comp1738_c0_seq1
comp1739_c0_seq1	K07375
comp1741_c0_seq1
comp1742_c0_seq1
comp1742_c0_seq2
comp1743_c0_seq1
comp1744_c0_seq1
comp1748_c0_seq1
comp1749_c0_seq1
comp1750_c0_seq1
comp1751_c0_seq1
comp1753_c0_seq1
comp1756_c0_seq1
comp1756_c0_seq2
comp1758_c0_seq1
comp1758_c0_seq2
comp1760_c0_seq1
comp1762_c0_seq1
comp1764_c0_seq1
comp1764_c0_seq2
comp1766_c0_seq1
comp1767_c0_seq1
comp1770_c0_seq1
comp1771_c0_seq1
comp1774_c0_seq1
comp1776_c0_seq1
comp1777_c0_seq1
comp1778_c0_seq1
comp1779_c0_seq1
comp1781_c0_seq1
comp1784_c0_seq1
comp1784_c1_seq1
comp1785_c0_seq1
comp1786_c0_seq1
comp1787_c0_seq1
comp1788_c0_seq1
comp1788_c0_seq2
comp1789_c0_seq1
comp1791_c0_seq1
comp1792_c0_seq1
comp1793_c0_seq1
comp1793_c1_seq1
comp1794_c0_seq1
comp1795_c0_seq1
comp1797_c0_seq1
comp1797_c0_seq2
comp1799_c0_seq1
comp1801_c0_seq1
comp1801_c1_seq1
comp1803_c0_seq1
comp1804_c0_seq1
comp1805_c0_seq1
comp1806_c0_seq1
comp1807_c0_seq1
comp1808_c0_seq1
comp1809_c0_seq1
comp1809_c1_seq1
comp1810_c0_seq1
comp1811_c0_seq1
comp1816_c0_seq1
comp1817_c0_seq1
comp1818_c0_seq1
comp1819_c0_seq1
comp1820_c0_seq1
comp1821_c0_seq1
comp1822_c0_seq1
comp1822_c0_seq2
comp1823_c0_seq1
comp1826_c0_seq1
comp1827_c0_seq1
comp1828_c0_seq1
comp1829_c0_seq1
comp1829_c0_seq2
comp1831_c0_seq1
comp1833_c0_seq1
comp1834_c0_seq1
comp1835_c0_seq1
comp1836_c0_seq1
comp1837_c0_seq1
comp1838_c0_seq1
comp1839_c0_seq1
comp1840_c0_seq1
comp1841_c0_seq1
comp1842_c0_seq1
comp1844_c0_seq1
comp1847_c0_seq1	K05175
comp1848_c0_seq1
comp1850_c0_seq1
comp1851_c0_seq1
comp1852_c0_seq1
comp1854_c0_seq1
comp1855_c0_seq1
comp1855_c1_seq1
comp1856_c0_seq1
comp1857_c0_seq1
comp1860_c0_seq1
comp1861_c0_seq1
comp1863_c0_seq1
comp1865_c0_seq1
comp1866_c0_seq1
comp1870_c0_seq1
comp1870_c0_seq2
comp1871_c0_seq1
comp1872_c0_seq1
comp1873_c0_seq1
comp1875_c0_seq1
comp1877_c0_seq1
comp1878_c0_seq1
comp1882_c0_seq1
comp1883_c0_seq1
comp1884_c0_seq1
comp1886_c0_seq1
comp1886_c0_seq2
comp1887_c0_seq1
comp1888_c0_seq1
comp1890_c0_seq1
comp1892_c0_seq1
comp1893_c0_seq1
comp1893_c0_seq2
comp1894_c0_seq1
comp1896_c0_seq1
comp1899_c0_seq1
comp1901_c0_seq1
comp1902_c0_seq1
comp1903_c0_seq1
comp1904_c0_seq1
comp1905_c0_seq1
comp1905_c1_seq1
comp1906_c0_seq1
comp1906_c1_seq1
comp1907_c0_seq1
comp1908_c0_seq1
comp1909_c0_seq1
comp1911_c0_seq1
comp1913_c0_seq1
comp1916_c0_seq1
comp1918_c0_seq1
comp1920_c0_seq1
comp1921_c0_seq1
comp1923_c0_seq1
comp1925_c0_seq1
comp1926_c0_seq1
comp1927_c0_seq1
comp1930_c0_seq1
comp1932_c0_seq1
comp1936_c0_seq1
comp1937_c0_seq1
comp1939_c0_seq1
comp1940_c0_seq1
comp1940_c0_seq2
comp1944_c0_seq1
comp1944_c0_seq2
comp1946_c0_seq1
comp1948_c0_seq1
comp1948_c1_seq1
comp1949_c0_seq1
comp1951_c0_seq1
comp1951_c0_seq2
comp1953_c0_seq1
comp1954_c0_seq1
comp1955_c0_seq1
comp1957_c0_seq1
comp1959_c0_seq1	K06767
comp1959_c0_seq2	K06767
comp1960_c0_seq1
comp1961_c0_seq1
comp1963_c0_seq1
comp1964_c0_seq1
comp1965_c0_seq1
comp1966_c0_seq1
comp1967_c0_seq1
comp1967_c0_seq2
comp1970_c0_seq1
comp1970_c0_seq2
comp1971_c0_seq1
comp1972_c0_seq1
comp1974_c0_seq1
comp1976_c0_seq1
comp1977_c0_seq1
comp1978_c0_seq1
comp1979_c0_seq1
comp1980_c0_seq1
comp1981_c0_seq1
comp1982_c0_seq1
comp1983_c0_seq1
comp1983_c0_seq2
comp1984_c0_seq1
comp1988_c0_seq1
comp1988_c0_seq2
comp1990_c0_seq1
comp1991_c0_seq1
comp1991_c1_seq1
comp1992_c0_seq1
comp1993_c0_seq1
comp1994_c0_seq1
comp1995_c0_seq1
comp1997_c0_seq1
comp2000_c0_seq1
comp2001_c0_seq1
comp2002_c0_seq1
comp2004_c0_seq1
comp2004_c0_seq2
comp2005_c0_seq1
comp2005_c0_seq2
comp2008_c0_seq1
comp2009_c0_seq1
comp2010_c0_seq1
comp2011_c0_seq1
comp2012_c0_seq1
comp2013_c0_seq1
comp2014_c0_seq1
comp2015_c0_seq1
comp2018_c0_seq1
comp2019_c0_seq1
comp2020_c0_seq1
comp2021_c0_seq1
comp2022_c0_seq1
comp2023_c0_seq1
comp2025_c0_seq1
comp2027_c0_seq1
comp2028_c0_seq1
comp2028_c1_seq1
comp2029_c0_seq1
comp2030_c0_seq1
comp2032_c0_seq1
comp2033_c0_seq1
comp2034_c0_seq1
comp2035_c0_seq1
comp2038_c0_seq1
comp2038_c1_seq1
comp2039_c0_seq1
comp2040_c0_seq1
comp2041_c0_seq1
comp2042_c0_seq1
comp2044_c0_seq1
comp2045_c0_seq1
comp2046_c0_seq1
comp2047_c0_seq1
comp2048_c0_seq1
comp2048_c1_seq1
comp2049_c0_seq1
comp2052_c0_seq1
comp2053_c0_seq1
comp2053_c0_seq2
comp2054_c0_seq1
comp2055_c0_seq1
comp2056_c0_seq1
comp2057_c0_seq1
comp2059_c0_seq1
comp2061_c0_seq1
comp2062_c0_seq1
comp2064_c0_seq1
comp2066_c0_seq1
comp2067_c0_seq1
comp2068_c0_seq1
comp2069_c0_seq1
comp2070_c0_seq1
comp2074_c0_seq1
comp2075_c0_seq1
comp2075_c1_seq1
comp2076_c0_seq1
comp2077_c0_seq1
comp2079_c0_seq1
comp2082_c0_seq1
comp2083_c0_seq1
comp2086_c0_seq1
comp2087_c0_seq1
comp2089_c0_seq1
comp2090_c0_seq1
comp2091_c0_seq1
comp2092_c0_seq1
comp2097_c0_seq1
comp2098_c0_seq1
comp2099_c0_seq1
comp2099_c0_seq2
comp2101_c0_seq1
comp2102_c0_seq1
comp2103_c0_seq1
comp2104_c0_seq1
comp2105_c0_seq1
comp2107_c0_seq1
comp2108_c0_seq1
comp2109_c0_seq1
comp2109_c1_seq1
comp2110_c0_seq1
comp2111_c0_seq1
comp2112_c0_seq1
comp2112_c0_seq2
comp2113_c0_seq1
comp2114_c0_seq1
comp2114_c1_seq1
comp2116_c0_seq1
comp2117_c0_seq1
comp2117_c0_seq2
comp2119_c0_seq1
comp2120_c0_seq1
comp2120_c1_seq1
comp2123_c0_seq1
comp2124_c0_seq1
comp2126_c0_seq1
comp2127_c0_seq1
comp2130_c0_seq1
comp2132_c0_seq1
comp2132_c0_seq2
comp2134_c0_seq1
comp2136_c0_seq1
comp2136_c0_seq2
comp2138_c0_seq1
comp2138_c1_seq1
comp2139_c0_seq1
comp2140_c0_seq1
comp2141_c0_seq1
comp2143_c0_seq1
comp2144_c0_seq1
comp2146_c0_seq1
comp2147_c0_seq1
comp2148_c0_seq1
comp2150_c0_seq1
comp2151_c0_seq1
comp2152_c0_seq1
comp2153_c0_seq1
comp2156_c0_seq1
comp2157_c0_seq1	K05208
comp2158_c0_seq1
comp2158_c0_seq2
comp2159_c0_seq1
comp2160_c0_seq1
comp2161_c0_seq1
comp2161_c0_seq2
comp2162_c0_seq1
comp2163_c0_seq1
comp2165_c0_seq1
comp2166_c0_seq1
comp2167_c0_seq1
comp2168_c0_seq1
comp2168_c1_seq1
comp2171_c0_seq1
comp2172_c0_seq1
comp2173_c0_seq1
comp2178_c0_seq1
comp2178_c0_seq2
comp2180_c0_seq1
comp2181_c0_seq1
comp2183_c0_seq1
comp2184_c0_seq1
comp2185_c0_seq1
comp2186_c0_seq1
comp2189_c0_seq1
comp2190_c0_seq1
comp2192_c0_seq1
comp2192_c0_seq2
comp2193_c0_seq1
comp2194_c0_seq1
comp2195_c0_seq1
comp2195_c1_seq1
comp2196_c0_seq1
comp2197_c0_seq1
comp2199_c0_seq1
comp2201_c0_seq1
comp2202_c0_seq1
comp2202_c0_seq2
comp2203_c0_seq1
comp2204_c0_seq1
comp2205_c0_seq1
comp2206_c0_seq1
comp2207_c0_seq1
comp2207_c0_seq2
comp2208_c0_seq1
comp2208_c0_seq2
comp2209_c0_seq1
comp2210_c0_seq1
comp2212_c0_seq1
comp2213_c0_seq1
comp2214_c0_seq1
comp2217_c0_seq1
comp2219_c0_seq1
comp2221_c0_seq1
comp2225_c0_seq1
comp2227_c0_seq1
comp2228_c0_seq1
comp2229_c0_seq1
comp2230_c0_seq1
comp2230_c0_seq2
comp2232_c0_seq1
comp2233_c0_seq1
comp2235_c0_seq1
comp2236_c0_seq1
comp2237_c0_seq1
comp2239_c0_seq1
comp2240_c0_seq1
comp2242_c0_seq1
comp2243_c0_seq1
comp2245_c0_seq1
comp2246_c0_seq1
comp2248_c0_seq1
comp2249_c0_seq1
comp2250_c0_seq1
comp2250_c0_seq2
comp2251_c0_seq1
comp2253_c0_seq1
comp2255_c0_seq1
comp2256_c0_seq1
comp2257_c0_seq1
comp2258_c0_seq1
comp2259_c0_seq1
comp2259_c1_seq1
comp2260_c0_seq1
comp2261_c0_seq1
comp2262_c0_seq1
comp2263_c0_seq1
comp2264_c0_seq1
comp2265_c0_seq1
comp2266_c0_seq1
comp2267_c0_seq1
comp2272_c0_seq1
comp2273_c0_seq1
comp2273_c0_seq2
comp2276_c0_seq1
comp2276_c1_seq1
comp2277_c0_seq1
comp2279_c0_seq1
comp2280_c0_seq1
comp2281_c0_seq1
comp2283_c0_seq1
comp2284_c0_seq1
comp2285_c0_seq1
comp2287_c0_seq1
comp2288_c0_seq1
comp2289_c0_seq1
comp2290_c0_seq1
comp2291_c0_seq1
comp2291_c0_seq2
comp2292_c0_seq1
comp2292_c1_seq1
comp2293_c0_seq1
comp2294_c0_seq1
comp2294_c0_seq2
comp2295_c0_seq1
comp2295_c1_seq1
comp2296_c0_seq1
comp2297_c0_seq1
comp2298_c0_seq1
comp2299_c0_seq1
comp2300_c0_seq1
comp2302_c0_seq1
comp2304_c0_seq1	K08220
comp2305_c0_seq1
comp2306_c0_seq1
comp2307_c0_seq1
comp2307_c1_seq1
comp2308_c0_seq1
comp2309_c0_seq1
comp2310_c0_seq1
comp2313_c0_seq1
comp2316_c0_seq1
comp2317_c0_seq1
comp2318_c0_seq1
comp2319_c0_seq1
comp2320_c0_seq1
comp2321_c0_seq1
comp2325_c0_seq1
comp2326_c0_seq1
comp2329_c0_seq1
comp2329_c1_seq1
comp2331_c0_seq1
comp2332_c0_seq1
comp2333_c0_seq1
comp2334_c0_seq1
comp2334_c0_seq2
comp2335_c0_seq1
comp2336_c0_seq1
comp2337_c0_seq1
comp2342_c0_seq1
comp2343_c0_seq1
comp2344_c0_seq1
comp2345_c0_seq1
comp2346_c0_seq1
comp2346_c1_seq1
comp2347_c0_seq1
comp2350_c0_seq1
comp2351_c0_seq1
comp2352_c0_seq1
comp2353_c0_seq1
comp2353_c1_seq1
comp2354_c0_seq1
comp2355_c0_seq1
comp2356_c0_seq1
comp2358_c0_seq1
comp2359_c0_seq1
comp2360_c0_seq1
comp2362_c0_seq1
comp2363_c0_seq1
comp2365_c0_seq1
comp2367_c0_seq1
comp2369_c0_seq1
comp2370_c0_seq1
comp2375_c0_seq1
comp2376_c0_seq1
comp2377_c0_seq1
comp2378_c0_seq1
comp2379_c0_seq1
comp2379_c0_seq2
comp2380_c0_seq1
comp2381_c0_seq1
comp2382_c0_seq1
comp2383_c0_seq1
comp2385_c0_seq1
comp2386_c0_seq1
comp2388_c0_seq1
comp2390_c0_seq1
comp2391_c0_seq1
comp2392_c0_seq1
comp2394_c0_seq1
comp2394_c1_seq1	K00901
comp2395_c0_seq1
comp2398_c0_seq1
comp2398_c1_seq1
comp2399_c0_seq1
comp2403_c0_seq1
comp2405_c0_seq1
comp2406_c0_seq1	K05313
comp2407_c0_seq1
comp2411_c0_seq1
comp2414_c0_seq1
comp2415_c0_seq1
comp2416_c0_seq1
comp2419_c0_seq1
comp2420_c0_seq1	K08077
comp2421_c0_seq1
comp2422_c0_seq1
comp2428_c0_seq1
comp2430_c0_seq1
comp2431_c0_seq1
comp2431_c0_seq2	K08471
comp2432_c0_seq1
comp2433_c0_seq1
comp2435_c0_seq1
comp2436_c0_seq1
comp2437_c0_seq1
comp2438_c0_seq1
comp2439_c0_seq1
comp2441_c0_seq1
comp2442_c0_seq1
comp2442_c1_seq1
comp2446_c0_seq1
comp2449_c0_seq1
comp2450_c0_seq1
comp2451_c0_seq1
comp2458_c0_seq1
comp2460_c0_seq1
comp2461_c0_seq1
comp2462_c0_seq1
comp2463_c0_seq1
comp2464_c0_seq1
comp2465_c0_seq1
comp2467_c0_seq1
comp2470_c0_seq1
comp2471_c0_seq1
comp2471_c1_seq1
comp2473_c0_seq1
comp2474_c0_seq1
comp2475_c0_seq1
comp2476_c0_seq1	K01229
comp2476_c1_seq1	K01229
comp2477_c0_seq1
comp2480_c0_seq1
comp2482_c0_seq1
comp2483_c0_seq1
comp2485_c0_seq1
comp2486_c0_seq1
comp2488_c0_seq1
comp2489_c0_seq1
comp2495_c0_seq1
comp2496_c0_seq1
comp2498_c0_seq1
comp2500_c0_seq1
comp2503_c0_seq1
comp2504_c0_seq1
comp2505_c0_seq1
comp2505_c0_seq2
comp2506_c0_seq1
comp2508_c0_seq1
comp2509_c0_seq1
comp2509_c1_seq1
comp2510_c0_seq1
comp2512_c0_seq1
comp2515_c0_seq1
comp2515_c0_seq2
comp2516_c0_seq1
comp2517_c0_seq1
comp2523_c0_seq1
comp2523_c0_seq2
comp2524_c0_seq1
comp2525_c0_seq1
comp2526_c0_seq1
comp2527_c0_seq1
comp2527_c1_seq1	K01229
comp2530_c0_seq1
comp2530_c1_seq1
comp2531_c0_seq1
comp2532_c0_seq1
comp2535_c0_seq1
comp2536_c0_seq1
comp2537_c0_seq1
comp2538_c0_seq1
comp2538_c0_seq2
comp2539_c0_seq1
comp2540_c0_seq1
comp2541_c0_seq1
comp2542_c0_seq1
comp2543_c0_seq1
comp2544_c0_seq1
comp2545_c0_seq1
comp2545_c1_seq1
comp2546_c0_seq1
comp2547_c0_seq1
comp2548_c0_seq1
comp2550_c0_seq1
comp2551_c0_seq1
comp2552_c0_seq1
comp2553_c0_seq1
comp2553_c1_seq1
comp2557_c0_seq1
comp2558_c0_seq1
comp2558_c0_seq2
comp2559_c0_seq1
comp2560_c0_seq1
comp2561_c0_seq1
comp2562_c0_seq1
comp2563_c0_seq1
comp2565_c0_seq1
comp2566_c0_seq1	K05038
comp2566_c0_seq2	K05038
comp2567_c0_seq1
comp2568_c0_seq1
comp2570_c0_seq1
comp2570_c0_seq2
comp2571_c0_seq1
comp2572_c0_seq1
comp2574_c0_seq1
comp2574_c1_seq1
comp2575_c0_seq1
comp2576_c0_seq1
comp2577_c0_seq1
comp2578_c0_seq1
comp2579_c0_seq1
comp2581_c0_seq1
comp2583_c0_seq1
comp2585_c0_seq1
comp2586_c0_seq1
comp2587_c0_seq1
comp2588_c0_seq1
comp2588_c0_seq2
comp2589_c0_seq1
comp2591_c0_seq1
comp2592_c0_seq1
comp2593_c0_seq1
comp2594_c0_seq1
comp2595_c0_seq1
comp2596_c0_seq1
comp2597_c0_seq1
comp2598_c0_seq1
comp2598_c1_seq1
comp2600_c0_seq1
comp2601_c0_seq1
comp2601_c1_seq1
comp2602_c0_seq1
comp2603_c0_seq1
comp2604_c0_seq1
comp2605_c0_seq1
comp2606_c0_seq1
comp2607_c0_seq1
comp2609_c0_seq1
comp2609_c0_seq2
comp2610_c0_seq1
comp2611_c0_seq1
comp2611_c0_seq2
comp2612_c0_seq1
comp2614_c0_seq1
comp2615_c0_seq1
comp2616_c0_seq1
comp2617_c0_seq1
comp2618_c0_seq1
comp2619_c0_seq1
comp2621_c0_seq1
comp2622_c0_seq1
comp2622_c0_seq2
comp2623_c0_seq1
comp2624_c0_seq1
comp2624_c0_seq2
comp2625_c0_seq1
comp2625_c0_seq2
comp2625_c0_seq3
comp2626_c0_seq1
comp2626_c1_seq1
comp2627_c0_seq1
comp2628_c0_seq1
comp2629_c0_seq1
comp2629_c0_seq2
comp2630_c0_seq1
comp2631_c0_seq1
comp2631_c0_seq2
comp2632_c0_seq1
comp2633_c0_seq1
comp2634_c0_seq1
comp2635_c0_seq1
comp2637_c0_seq1
comp2638_c0_seq1
comp2639_c0_seq1
comp2641_c0_seq1
comp2645_c0_seq1
comp2646_c0_seq1
comp2648_c0_seq1
comp2650_c0_seq1
comp2653_c0_seq1
comp2654_c0_seq1
comp2655_c0_seq1
comp2656_c0_seq1
comp2656_c1_seq1
comp2657_c0_seq1
comp2658_c0_seq1
comp2660_c0_seq1
comp2660_c1_seq1
comp2662_c0_seq1
comp2663_c0_seq1
comp2664_c0_seq1
comp2667_c0_seq1
comp2668_c0_seq1
comp2669_c0_seq1
comp2671_c0_seq1
comp2672_c0_seq1
comp2673_c0_seq1
comp2674_c0_seq1
comp2675_c0_seq1
comp2675_c0_seq2
comp2676_c0_seq1
comp2677_c0_seq1
comp2678_c0_seq1
comp2679_c0_seq1
comp2683_c0_seq1
comp2683_c0_seq2
comp2684_c0_seq1
comp2685_c0_seq1
comp2686_c0_seq1
comp2686_c1_seq1
comp2687_c0_seq1
comp2687_c1_seq1
comp2688_c0_seq1
comp2689_c0_seq1
comp2691_c0_seq1
comp2692_c0_seq1
comp2692_c0_seq2
comp2694_c0_seq1
comp2696_c0_seq1
comp2696_c0_seq2
comp2697_c0_seq1
comp2699_c0_seq1
comp2700_c0_seq1
comp2700_c0_seq2
comp2701_c0_seq1
comp2702_c0_seq1
comp2702_c1_seq1
comp2703_c0_seq1
comp2704_c0_seq1
comp2705_c0_seq1
comp2707_c0_seq1
comp2709_c0_seq1
comp2710_c0_seq1
comp2712_c0_seq1
comp2714_c0_seq1
comp2715_c0_seq1
comp2716_c0_seq1
comp2717_c0_seq1
comp2718_c0_seq1
comp2719_c1_seq1
comp2722_c0_seq1
comp2724_c0_seq1
comp2725_c0_seq1
comp2728_c0_seq1
comp2732_c0_seq1
comp2735_c0_seq1
comp2736_c0_seq1
comp2740_c0_seq1
comp2741_c0_seq1
comp2742_c0_seq1
comp2743_c0_seq1
comp2743_c0_seq2
comp2745_c0_seq1
comp2747_c0_seq1
comp2748_c0_seq1
comp2749_c0_seq1
comp2751_c0_seq1
comp2752_c0_seq1
comp2755_c0_seq1
comp2756_c0_seq1
comp2758_c0_seq1
comp2760_c0_seq1
comp2761_c0_seq1
comp2762_c0_seq1
comp2764_c0_seq1
comp2766_c0_seq1
comp2767_c0_seq1
comp2769_c0_seq1
comp2770_c0_seq1
comp2772_c0_seq1
comp2773_c0_seq1
comp2774_c0_seq1
comp2775_c0_seq1
comp2776_c0_seq1
comp2779_c0_seq1
comp2780_c0_seq1
comp2780_c0_seq2
comp2781_c0_seq1
comp2784_c0_seq1
comp2785_c0_seq1
comp2786_c0_seq1
comp2788_c0_seq1
comp2790_c0_seq1
comp2790_c0_seq2
comp2792_c0_seq1
comp2793_c0_seq1
comp2793_c1_seq1
comp2798_c0_seq1
comp2798_c0_seq2
comp2800_c0_seq1
comp2800_c0_seq2
comp2802_c0_seq1
comp2803_c0_seq1
comp2803_c1_seq1
comp2807_c0_seq1
comp2808_c0_seq1	K12350
comp2808_c0_seq2
comp2809_c0_seq1
comp2811_c0_seq1
comp2811_c0_seq2
comp2813_c0_seq1
comp2814_c0_seq1
comp2816_c0_seq1
comp2817_c0_seq1
comp2820_c0_seq1
comp2821_c0_seq1
comp2821_c1_seq1
comp2823_c0_seq1
comp2824_c0_seq1
comp2824_c1_seq1
comp2825_c0_seq1
comp2825_c0_seq2
comp2826_c0_seq1
comp2826_c0_seq2
comp2827_c0_seq1
comp2829_c0_seq1
comp2829_c1_seq1	K06767
comp2830_c0_seq1
comp2831_c0_seq1
comp2831_c0_seq2
comp2833_c0_seq1
comp2834_c0_seq1
comp2835_c0_seq1
comp2839_c0_seq1
comp2839_c0_seq2
comp2840_c0_seq1
comp2841_c0_seq1
comp2845_c0_seq1
comp2845_c1_seq1
comp2848_c0_seq1
comp2851_c0_seq1
comp2852_c0_seq1
comp2853_c0_seq1
comp2854_c0_seq1
comp2856_c0_seq1
comp2859_c0_seq1
comp2860_c0_seq1
comp2861_c0_seq1
comp2862_c0_seq1
comp2863_c0_seq1
comp2864_c0_seq1
comp2865_c0_seq1
comp2867_c0_seq1
comp2869_c0_seq1
comp2869_c0_seq2
comp2870_c0_seq1
comp2871_c0_seq1
comp2873_c0_seq1
comp2874_c0_seq1
comp2875_c0_seq1
comp2875_c1_seq1
comp2876_c0_seq1
comp2877_c0_seq1
comp2878_c0_seq1
comp2879_c0_seq1
comp2882_c0_seq1
comp2884_c0_seq1
comp2885_c0_seq1
comp2886_c0_seq1
comp2886_c1_seq1
comp2888_c0_seq1
comp2890_c0_seq1
comp2890_c0_seq2	K09321
comp2891_c0_seq1
comp2891_c0_seq2
comp2892_c0_seq1
comp2892_c0_seq2
comp2893_c0_seq1
comp2894_c0_seq1
comp2896_c0_seq1
comp2898_c0_seq1
comp2898_c1_seq1
comp2900_c0_seq1
comp2901_c0_seq1
comp2902_c0_seq1
comp2902_c0_seq2
comp2903_c0_seq1
comp2904_c0_seq1
comp2905_c0_seq1
comp2910_c0_seq1
comp2911_c0_seq1
comp2912_c0_seq1
comp2912_c0_seq2
comp2913_c0_seq1
comp2917_c0_seq1
comp2917_c0_seq2
comp2918_c0_seq1
comp2919_c0_seq1
comp2920_c0_seq1
comp2922_c0_seq1
comp2924_c0_seq1
comp2925_c0_seq1
comp2927_c0_seq1
comp2928_c0_seq1
comp2930_c0_seq1
comp2932_c0_seq1
comp2936_c0_seq1
comp2937_c0_seq1
comp2938_c0_seq1
comp2939_c0_seq1
comp2940_c0_seq1
comp2941_c0_seq1
comp2942_c0_seq1
comp2943_c0_seq1
comp2945_c0_seq1
comp2947_c0_seq1
comp2948_c0_seq1
comp2950_c0_seq1
comp2951_c0_seq1
comp2952_c0_seq1
comp2954_c0_seq1
comp2955_c0_seq1
comp2956_c0_seq1
comp2956_c0_seq2
comp2957_c0_seq1
comp2960_c0_seq1
comp2961_c0_seq1
comp2962_c0_seq1
comp2963_c0_seq1
comp2963_c0_seq2
comp2964_c0_seq1
comp2965_c0_seq1
comp2966_c0_seq1
comp2968_c0_seq1
comp2969_c0_seq1
comp2970_c0_seq1
comp2971_c0_seq1
comp2971_c0_seq2
comp2972_c0_seq1
comp2974_c0_seq1
comp2975_c0_seq1
comp2975_c1_seq1
comp2976_c0_seq1
comp2976_c0_seq2
comp2979_c0_seq1
comp2980_c0_seq1
comp2982_c0_seq1
comp2983_c0_seq1
comp2984_c0_seq1
comp2986_c0_seq1
comp2987_c0_seq1	K05312
comp2988_c0_seq1
comp2988_c1_seq1
comp2989_c0_seq1
comp2990_c0_seq1
comp2991_c0_seq1
comp2992_c0_seq1
comp2993_c0_seq1
comp2994_c0_seq1
comp2996_c0_seq1
comp2997_c0_seq1
comp2998_c0_seq1
comp2999_c0_seq1
comp3002_c0_seq1
comp3003_c0_seq1
comp3005_c0_seq1
comp3005_c1_seq1
comp3006_c0_seq1
comp3007_c0_seq1
comp3008_c0_seq1
comp3009_c0_seq1
comp3010_c0_seq1
comp3011_c0_seq1
comp3011_c1_seq1
comp3013_c0_seq1
comp3014_c0_seq1
comp3015_c0_seq1
comp3016_c0_seq1
comp3016_c0_seq2
comp3017_c0_seq1
comp3017_c1_seq1
comp3020_c0_seq1
comp3021_c0_seq1
comp3023_c0_seq1
comp3024_c0_seq1	K00451
comp3025_c0_seq1
comp3028_c0_seq1
comp3029_c0_seq1
comp3030_c0_seq1
comp3031_c0_seq1
comp3032_c0_seq1
comp3033_c0_seq1
comp3036_c0_seq1
comp3037_c0_seq1
comp3038_c0_seq1
comp3039_c0_seq1
comp3040_c0_seq1
comp3042_c0_seq1
comp3043_c0_seq1
comp3043_c1_seq1
comp3044_c0_seq1
comp3046_c0_seq1
comp3047_c0_seq1
comp3048_c0_seq1
comp3051_c0_seq1
comp3053_c0_seq1
comp3053_c0_seq2
comp3056_c0_seq1
comp3058_c0_seq1
comp3058_c0_seq2	K05175
comp3059_c0_seq1
comp3060_c0_seq1
comp3061_c0_seq1
comp3062_c0_seq1
comp3064_c0_seq1
comp3066_c0_seq1
comp3068_c0_seq1
comp3068_c0_seq2
comp3069_c0_seq1
comp3070_c0_seq1
comp3071_c0_seq1	K01053
comp3071_c0_seq2	K01053
comp3072_c0_seq1
comp3073_c0_seq1
comp3073_c1_seq1
comp3076_c0_seq1
comp3076_c1_seq1
comp3078_c0_seq1
comp3079_c0_seq1
comp3080_c0_seq1
comp3082_c0_seq1
comp3085_c0_seq1
comp3086_c0_seq1
comp3089_c0_seq1
comp3089_c0_seq2
comp3091_c0_seq1
comp3092_c0_seq1
comp3093_c0_seq1
comp3094_c0_seq1
comp3097_c0_seq1
comp3098_c0_seq1
comp3101_c0_seq1
comp3102_c0_seq1
comp3103_c0_seq1
comp3104_c0_seq1
comp3104_c1_seq1
comp3107_c0_seq1
comp3108_c0_seq1
comp3112_c0_seq1
comp3114_c0_seq1
comp3115_c0_seq1
comp3115_c0_seq2
comp3116_c0_seq1
comp3116_c0_seq2
comp3117_c0_seq1
comp3117_c0_seq2
comp3118_c0_seq1
comp3118_c1_seq1
comp3119_c0_seq1
comp3120_c0_seq1
comp3122_c0_seq1
comp3123_c0_seq1
comp3123_c0_seq2
comp3125_c0_seq1
comp3125_c1_seq1
comp3126_c0_seq1	K01014
comp3126_c1_seq1	K01014
comp3130_c0_seq1
comp3131_c0_seq1
comp3132_c0_seq1
comp3132_c0_seq2
comp3133_c0_seq1
comp3134_c0_seq1
comp3135_c0_seq1
comp3138_c0_seq1
comp3139_c0_seq1
comp3139_c0_seq2
comp3140_c0_seq1
comp3141_c0_seq1
comp3143_c0_seq1
comp3144_c0_seq1
comp3145_c0_seq1	K01135
comp3145_c0_seq2	K01135
comp3147_c0_seq1
comp3149_c0_seq1
comp3151_c0_seq1
comp3151_c1_seq1
comp3152_c0_seq1
comp3154_c0_seq1
comp3157_c0_seq1
comp3159_c0_seq1
comp3160_c0_seq1
comp3160_c0_seq2
comp3161_c0_seq1
comp3162_c0_seq1
comp3163_c0_seq1
comp3166_c0_seq1
comp3169_c0_seq1
comp3171_c0_seq1
comp3172_c0_seq1
comp3175_c0_seq1
comp3175_c1_seq1
comp3176_c0_seq1
comp3177_c0_seq1
comp3177_c1_seq1
comp3178_c0_seq1
comp3179_c0_seq1
comp3180_c0_seq1
comp3181_c0_seq1
comp3182_c0_seq1
comp3183_c0_seq1
comp3184_c0_seq1
comp3185_c0_seq1
comp3186_c0_seq1
comp3187_c0_seq1
comp3188_c0_seq1
comp3189_c0_seq1
comp3189_c0_seq2
comp3190_c0_seq1
comp3190_c0_seq2
comp3191_c0_seq1
comp3192_c0_seq1
comp3192_c1_seq1
comp3195_c0_seq1
comp3196_c0_seq1
comp3197_c0_seq1
comp3198_c0_seq1
comp3199_c0_seq1
comp3201_c0_seq1
comp3204_c0_seq1
comp3205_c0_seq1
comp3206_c0_seq1
comp3207_c0_seq1
comp3208_c0_seq1
comp3208_c0_seq2
comp3210_c0_seq1
comp3212_c0_seq1
comp3213_c0_seq1
comp3214_c0_seq1
comp3214_c0_seq2
comp3215_c0_seq1
comp3216_c0_seq1
comp3217_c0_seq1
comp3218_c0_seq1
comp3219_c0_seq1
comp3220_c0_seq1
comp3221_c0_seq1
comp3222_c0_seq1
comp3225_c0_seq1
comp3226_c0_seq1
comp3227_c0_seq1
comp3231_c0_seq1
comp3231_c0_seq2
comp3234_c0_seq1
comp3235_c0_seq1
comp3236_c0_seq1
comp3237_c0_seq1
comp3238_c0_seq1
comp3239_c0_seq1
comp3240_c0_seq1
comp3241_c0_seq1
comp3242_c0_seq1
comp3244_c0_seq1
comp3244_c0_seq2
comp3245_c0_seq1
comp3245_c0_seq2
comp3247_c0_seq1
comp3248_c0_seq1
comp3248_c0_seq2
comp3249_c0_seq1
comp3250_c0_seq1
comp3253_c0_seq1
comp3257_c0_seq1
comp3257_c0_seq2
comp3258_c0_seq1
comp3260_c0_seq1
comp3261_c0_seq1
comp3262_c0_seq1
comp3264_c0_seq1
comp3265_c0_seq1
comp3266_c0_seq1
comp3266_c1_seq1
comp3267_c0_seq1
comp3269_c0_seq1
comp3273_c0_seq1
comp3274_c0_seq1
comp3275_c0_seq1
comp3277_c0_seq1
comp3278_c0_seq1
comp3279_c0_seq1
comp3281_c0_seq1
comp3281_c1_seq1
comp3283_c0_seq1
comp3286_c0_seq1
comp3288_c0_seq1
comp3289_c0_seq1
comp3290_c0_seq1
comp3291_c0_seq1
comp3292_c0_seq1
comp3297_c0_seq1
comp3298_c0_seq1
comp3299_c0_seq1
comp3299_c0_seq2
comp3302_c0_seq1
comp3303_c0_seq1
comp3305_c0_seq1
comp3306_c0_seq1
comp3307_c0_seq1
comp3309_c0_seq1
comp3310_c0_seq1
comp3311_c0_seq1
comp3312_c0_seq1
comp3314_c0_seq1
comp3315_c0_seq1
comp3317_c0_seq1
comp3318_c0_seq1
comp3319_c0_seq1
comp3319_c0_seq2
comp3321_c0_seq1
comp3322_c0_seq1
comp3323_c0_seq1
comp3324_c0_seq1
comp3325_c0_seq1
comp3326_c0_seq1
comp3328_c0_seq1
comp3329_c0_seq1
comp3330_c0_seq1
comp3331_c0_seq1
comp3332_c0_seq1
comp3334_c0_seq1
comp3336_c0_seq1
comp3338_c0_seq1
comp3339_c0_seq1
comp3340_c0_seq1
comp3341_c0_seq1
comp3345_c0_seq1
comp3345_c0_seq2
comp3347_c0_seq1
comp3348_c0_seq1
comp3349_c0_seq1
comp3350_c0_seq1
comp3351_c0_seq1
comp3352_c0_seq1
comp3354_c0_seq1
comp3356_c0_seq1
comp3357_c0_seq1
comp3358_c0_seq1
comp3360_c0_seq1
comp3360_c0_seq2
comp3361_c0_seq1
comp3362_c0_seq1
comp3363_c0_seq1
comp3363_c0_seq2
comp3364_c0_seq1
comp3365_c0_seq1
comp3366_c0_seq1
comp3367_c0_seq1
comp3368_c0_seq1
comp3369_c0_seq1
comp3373_c0_seq1
comp3375_c0_seq1
comp3375_c0_seq2
comp3376_c0_seq1
comp3377_c0_seq1
comp3378_c0_seq1
comp3379_c0_seq1
comp3380_c0_seq1
comp3380_c0_seq2
comp3381_c0_seq1
comp3385_c0_seq1
comp3387_c0_seq1
comp3388_c0_seq1
comp3389_c0_seq1
comp3391_c0_seq1
comp3393_c0_seq1
comp3393_c1_seq1
comp3394_c0_seq1
comp3395_c0_seq1
comp3397_c0_seq1
comp3398_c0_seq1
comp3400_c0_seq1
comp3400_c0_seq2
comp3402_c0_seq1
comp3403_c0_seq1
comp3405_c0_seq1
comp3406_c0_seq1
comp3407_c0_seq1
comp3408_c0_seq1
comp3409_c0_seq1
comp3410_c0_seq1
comp3411_c0_seq1
comp3413_c0_seq1
comp3415_c0_seq1
comp3418_c0_seq1
comp3420_c0_seq1
comp3421_c0_seq1
comp3422_c0_seq1
comp3423_c0_seq1
comp3423_c1_seq1
comp3424_c0_seq1
comp3425_c0_seq1
comp3426_c0_seq1
comp3428_c0_seq1
comp3431_c0_seq1
comp3432_c0_seq1
comp3433_c0_seq1
comp3433_c0_seq2
comp3435_c0_seq1
comp3439_c0_seq1
comp3440_c0_seq1
comp3442_c0_seq1
comp3444_c0_seq1
comp3445_c0_seq1
comp3445_c0_seq2
comp3446_c0_seq1
comp3448_c0_seq1
comp3450_c0_seq1
comp3451_c0_seq1
comp3452_c0_seq1
comp3452_c0_seq2
comp3453_c0_seq1
comp3454_c0_seq1
comp3455_c0_seq1
comp3455_c0_seq2
comp3456_c0_seq1
comp3457_c0_seq1
comp3458_c0_seq1
comp3459_c0_seq1
comp3459_c0_seq2
comp3460_c0_seq1
comp3461_c0_seq1
comp3462_c0_seq1
comp3463_c0_seq1
comp3464_c0_seq1
comp3465_c0_seq1
comp3466_c0_seq1
comp3467_c0_seq1
comp3467_c1_seq1
comp3468_c0_seq1	K00069
comp3470_c0_seq1
comp3471_c0_seq1
comp3473_c0_seq1
comp3473_c0_seq2
comp3473_c0_seq3
comp3474_c0_seq1
comp3475_c0_seq1
comp3476_c0_seq1
comp3478_c0_seq1
comp3479_c0_seq1
comp3480_c0_seq1
comp3482_c0_seq1
comp3483_c0_seq1
comp3485_c0_seq1
comp3486_c0_seq1
comp3489_c0_seq1
comp3489_c0_seq2	K00026
comp3491_c0_seq1	K16535
comp3491_c0_seq2
comp3492_c0_seq1
comp3494_c0_seq1
comp3497_c0_seq1
comp3498_c0_seq1
comp3499_c0_seq1
comp3501_c0_seq1
comp3503_c0_seq1
comp3503_c0_seq2
comp3504_c0_seq1
comp3505_c0_seq1
comp3505_c0_seq2
comp3506_c0_seq1	K00026
comp3507_c0_seq1
comp3508_c0_seq1
comp3510_c0_seq1
comp3511_c0_seq1
comp3513_c0_seq1
comp3514_c0_seq1
comp3518_c0_seq1
comp3519_c0_seq1
comp3520_c0_seq1
comp3520_c0_seq2
comp3521_c0_seq1
comp3522_c0_seq1
comp3524_c0_seq1
comp3524_c0_seq2
comp3525_c0_seq1
comp3528_c0_seq1
comp3529_c0_seq1
comp3530_c0_seq1
comp3531_c0_seq1
comp3533_c0_seq1
comp3535_c0_seq1
comp3535_c0_seq2
comp3536_c0_seq1
comp3537_c0_seq1
comp3538_c0_seq1
comp3539_c0_seq1
comp3540_c0_seq1
comp3541_c0_seq1
comp3541_c1_seq1
comp3542_c0_seq1
comp3542_c0_seq2
comp3543_c0_seq1
comp3545_c0_seq1
comp3548_c0_seq1
comp3549_c0_seq1
comp3551_c0_seq1
comp3552_c0_seq1
comp3555_c0_seq1
comp3557_c1_seq1
comp3558_c0_seq1
comp3559_c0_seq1
comp3560_c0_seq1
comp3562_c0_seq1	K00128
comp3564_c0_seq1
comp3565_c0_seq1
comp3569_c0_seq1
comp3570_c0_seq1
comp3571_c0_seq1
comp3573_c0_seq1
comp3576_c0_seq1
comp3577_c0_seq1
comp3579_c0_seq1
comp3580_c0_seq1
comp3581_c0_seq1
comp3582_c0_seq1
comp3584_c0_seq1
comp3586_c0_seq1
comp3586_c0_seq2
comp3587_c0_seq1
comp3588_c0_seq1
comp3591_c0_seq1
comp3593_c0_seq1
comp3595_c0_seq1
comp3596_c0_seq1
comp3598_c0_seq1
comp3600_c0_seq1
comp3601_c0_seq1
comp3602_c0_seq1
comp3605_c0_seq1
comp3606_c0_seq1
comp3610_c0_seq1
comp3611_c0_seq1
comp3612_c0_seq1
comp3613_c0_seq1
comp3616_c0_seq1
comp3617_c0_seq1
comp3619_c0_seq1
comp3620_c0_seq1
comp3624_c0_seq1
comp3627_c0_seq1
comp3629_c0_seq1
comp3631_c0_seq1
comp3633_c0_seq1
comp3634_c0_seq1
comp3636_c0_seq1
comp3637_c0_seq1
comp3638_c0_seq1
comp3638_c0_seq2
comp3641_c0_seq1
comp3645_c0_seq1
comp3645_c0_seq2
comp3646_c0_seq1
comp3647_c0_seq1
comp3648_c0_seq1
comp3649_c0_seq1
comp3651_c0_seq1
comp3657_c0_seq1
comp3659_c0_seq1
comp3660_c0_seq1
comp3664_c0_seq1
comp3666_c0_seq1
comp3667_c0_seq1
comp3668_c0_seq1
comp3669_c0_seq1
comp3672_c0_seq1
comp3673_c0_seq1
comp3674_c0_seq1
comp3676_c0_seq1
comp3677_c0_seq1
comp3678_c0_seq1
comp3679_c0_seq1
comp3681_c0_seq1
comp3682_c0_seq1
comp3684_c0_seq1
comp3686_c0_seq1
comp3689_c0_seq1
comp3691_c0_seq1
comp3693_c0_seq1
comp3699_c0_seq1
comp3700_c0_seq1
comp3704_c0_seq1
comp3706_c0_seq1
comp3707_c0_seq1
comp3718_c0_seq1
comp3721_c0_seq1
comp3722_c0_seq1
comp3723_c0_seq1
comp3723_c0_seq2
comp3724_c0_seq1
comp3731_c0_seq1
comp3731_c0_seq2	K05304
comp3732_c0_seq1
comp3737_c0_seq1
comp3739_c0_seq1
comp3740_c0_seq1
comp3742_c0_seq1
comp3743_c0_seq1	K09091
comp3745_c0_seq1
comp3746_c0_seq1
comp3747_c0_seq1
comp3748_c0_seq1
comp3751_c0_seq1
comp3752_c0_seq1
comp3753_c0_seq1
comp3756_c0_seq1
comp3757_c0_seq1
comp3758_c0_seq1
comp3759_c0_seq1
comp3760_c0_seq1
comp3761_c0_seq1
comp3762_c0_seq1
comp3764_c0_seq1
comp3766_c0_seq1
comp3768_c0_seq1
comp3769_c0_seq1
comp3771_c0_seq1
comp3772_c0_seq1
comp3780_c0_seq1
comp3782_c0_seq1
comp3784_c0_seq1
comp3785_c0_seq1
comp3786_c0_seq1
comp3787_c0_seq1
comp3788_c0_seq1
comp3790_c0_seq1
comp3790_c0_seq2
comp3795_c0_seq1
comp3797_c0_seq1
comp3797_c1_seq1
comp3800_c0_seq1
comp3801_c0_seq1
comp3802_c0_seq1
comp3805_c0_seq1
comp3807_c0_seq1
comp3808_c0_seq1	K12323
comp3811_c0_seq1
comp3813_c0_seq1
comp3816_c0_seq1
comp3818_c0_seq1
comp3820_c0_seq1
comp3824_c0_seq1
comp3826_c0_seq1
comp3831_c0_seq1	K17256
comp3841_c0_seq1
comp3845_c0_seq1
comp3848_c0_seq1
comp3852_c0_seq1
comp3856_c0_seq1
comp3857_c0_seq1	K08144
comp3858_c0_seq1
comp3861_c0_seq1
comp3861_c0_seq2
comp3862_c0_seq1
comp3868_c0_seq1
comp3869_c0_seq1
comp3872_c0_seq1
comp3873_c0_seq1
comp3874_c0_seq1
comp3874_c0_seq2	K01052
comp3875_c0_seq1
comp3876_c0_seq1
comp3879_c0_seq1
comp3881_c0_seq1
comp3882_c0_seq1	K01353
comp3885_c0_seq1
comp3887_c0_seq1
comp3888_c0_seq1
comp3888_c0_seq2
comp3889_c0_seq1
comp3890_c0_seq1
comp3891_c0_seq1
comp3893_c0_seq1
comp3894_c0_seq1
comp3895_c0_seq1
comp3899_c0_seq1	K08145
comp3900_c0_seq1
comp3902_c0_seq1
comp3903_c0_seq1
comp3906_c0_seq1
comp3908_c0_seq1
comp3913_c0_seq1
comp3914_c0_seq1
comp3916_c0_seq1
comp3918_c0_seq1
comp3921_c0_seq1
comp3922_c0_seq1
comp3924_c0_seq1
comp3929_c0_seq1
comp3931_c0_seq1
comp3933_c0_seq1
comp3934_c0_seq1
comp3935_c0_seq1
comp3938_c0_seq1
comp3939_c0_seq1
comp3943_c0_seq1
comp3944_c0_seq1
comp3947_c0_seq1
comp3953_c0_seq1
comp3956_c0_seq1
comp3965_c0_seq1
comp3966_c0_seq1
comp3971_c0_seq1
comp3973_c0_seq1
comp3977_c0_seq1
comp3980_c0_seq1
comp3983_c0_seq1
comp3984_c0_seq1
comp3986_c0_seq1	K19362
comp3986_c0_seq2	K19362
comp3989_c0_seq1
comp3991_c0_seq1
comp3993_c0_seq1
comp3995_c0_seq1
comp3997_c0_seq1
comp3999_c0_seq1
comp4001_c0_seq1
comp4003_c0_seq1
comp4007_c0_seq1
comp4013_c0_seq1
comp4015_c0_seq1
comp4017_c0_seq1
comp4033_c0_seq1
comp4036_c0_seq1
comp4038_c0_seq1
comp4046_c0_seq1	K10408
comp4048_c0_seq1
comp4052_c0_seq1
comp4054_c0_seq1
comp4054_c0_seq2
comp4060_c0_seq1
comp4062_c0_seq1
comp4065_c0_seq1
comp4068_c0_seq1
comp4072_c0_seq1
comp4075_c0_seq1
comp4077_c0_seq1
comp4079_c0_seq1
comp4082_c0_seq1
comp4083_c0_seq1
comp4086_c0_seq1
comp4089_c0_seq1
comp4090_c0_seq1
comp4090_c0_seq2
comp4091_c0_seq1
comp4095_c0_seq1
comp4103_c0_seq1
comp4106_c0_seq1
comp4112_c0_seq1
comp4116_c0_seq1
comp4123_c0_seq1
comp4125_c0_seq1
comp4130_c0_seq1
comp4139_c0_seq1
comp4141_c0_seq1
comp4146_c0_seq1
comp4154_c0_seq1
comp4157_c0_seq1
comp4162_c0_seq1
comp4164_c0_seq1
comp4166_c0_seq1
comp4167_c0_seq1
comp4167_c0_seq2
comp4169_c0_seq1
comp4171_c0_seq1
comp4174_c0_seq1
comp4177_c0_seq1
comp4181_c0_seq1
comp4182_c0_seq1
comp4185_c0_seq1
comp4187_c0_seq1
comp4188_c0_seq1
comp4192_c0_seq1
comp4198_c0_seq1
comp4200_c0_seq1
comp4203_c0_seq1
comp4208_c0_seq1
comp4209_c0_seq1
comp4211_c0_seq1
comp4214_c0_seq1
comp4220_c0_seq1
comp4220_c1_seq1
comp4223_c0_seq1
comp4224_c0_seq1
comp4227_c0_seq1
comp4230_c0_seq1
comp4231_c0_seq1
comp4235_c0_seq1
comp4246_c0_seq1
comp4249_c0_seq1
comp4251_c0_seq1
comp4264_c0_seq1
comp4265_c0_seq1
comp4269_c0_seq1
comp4286_c0_seq1
comp4288_c0_seq1
comp4289_c0_seq1
comp4290_c0_seq1
comp4292_c0_seq1
comp4292_c1_seq1
comp4294_c0_seq1	K00049
comp4294_c0_seq2	K00049
comp4314_c0_seq1
comp4314_c0_seq2
comp4316_c0_seq1	K10408
comp4319_c0_seq1
comp4330_c0_seq1
comp4340_c0_seq1
comp4343_c0_seq1	K01052
comp4344_c0_seq1
comp4345_c0_seq1
comp4346_c0_seq1
comp4347_c0_seq1
comp4348_c0_seq1
comp4358_c0_seq1
comp4362_c0_seq1
comp4364_c0_seq1
comp4369_c0_seq1
comp4371_c0_seq1
comp4374_c0_seq1
comp4375_c0_seq1
comp4383_c0_seq1
comp4386_c0_seq1
comp4388_c0_seq1
comp4399_c0_seq1
comp4405_c0_seq1
comp4409_c0_seq1
comp4417_c0_seq1
comp4426_c0_seq1
comp4427_c0_seq1
comp4429_c0_seq1
comp4429_c0_seq2
comp4430_c0_seq1
comp4431_c0_seq1
comp4436_c0_seq1
comp4438_c0_seq1	K04266
comp4444_c0_seq1
comp4446_c0_seq1
comp4447_c0_seq1
comp4449_c0_seq1
comp4450_c0_seq1
comp4454_c0_seq1
comp4455_c0_seq1
comp4457_c0_seq1
comp4464_c0_seq1
comp4468_c0_seq1
comp4471_c0_seq1
comp4473_c0_seq1
comp4476_c0_seq1
comp4482_c0_seq1
comp4483_c0_seq1
comp4484_c0_seq1
comp4485_c0_seq1
comp4486_c0_seq1
comp4487_c0_seq1
comp4489_c0_seq1
comp4490_c0_seq1
comp4493_c0_seq1
comp4497_c0_seq1
comp4501_c0_seq1
comp4511_c0_seq1
comp4515_c0_seq1	K14258
comp4518_c0_seq1
comp4523_c0_seq1
comp4525_c0_seq1
comp4529_c0_seq1
comp4534_c0_seq1
comp4536_c0_seq1
comp4537_c0_seq1
comp4544_c0_seq1
comp4546_c0_seq1
comp4548_c0_seq1
comp4550_c0_seq1
comp4554_c0_seq1
comp4555_c0_seq1
comp4557_c0_seq1
comp4558_c0_seq1
comp4569_c0_seq1
comp4577_c0_seq1
comp4589_c0_seq1
comp4593_c0_seq1
comp4596_c0_seq1
comp4606_c0_seq1
comp4609_c0_seq1
comp4617_c0_seq1
comp4621_c0_seq1
comp4624_c0_seq1
comp4628_c0_seq1
comp4629_c0_seq1
comp4637_c0_seq1	K04948
comp4641_c0_seq1
comp4647_c0_seq1
comp4648_c0_seq1
comp4649_c0_seq1
comp4650_c0_seq1
comp4651_c0_seq1
comp4653_c0_seq1
comp4657_c0_seq1
comp4658_c0_seq1
comp4660_c0_seq1
comp4661_c0_seq1
comp4662_c0_seq1
comp4664_c0_seq1
comp4666_c0_seq1
comp4668_c0_seq1
comp4670_c0_seq1
comp4671_c0_seq1
comp4672_c0_seq1
comp4674_c0_seq1
comp4676_c0_seq1
comp4678_c0_seq1
comp4680_c0_seq1
comp4681_c0_seq1
comp4682_c0_seq1
comp4685_c0_seq1
comp4687_c0_seq1
comp4688_c0_seq1
comp4690_c0_seq1
comp4690_c0_seq2
comp4691_c0_seq1
comp4692_c0_seq1
comp4693_c0_seq1
comp4694_c0_seq1
comp4695_c0_seq1
comp4696_c0_seq1
comp4697_c0_seq1
comp4700_c0_seq1
comp4701_c0_seq1
comp4702_c0_seq1
comp4703_c0_seq1
comp4703_c1_seq1
comp4705_c0_seq1
comp4706_c0_seq1
comp4707_c0_seq1
comp4708_c0_seq1
comp4710_c0_seq1
comp4712_c0_seq1
comp4714_c0_seq1
comp4715_c0_seq1
comp4716_c0_seq1
comp4718_c0_seq1
comp4719_c0_seq1
comp4722_c0_seq1
comp4723_c0_seq1
comp4728_c0_seq1
comp4733_c0_seq1	K12566
comp4734_c0_seq1
comp4735_c0_seq1
comp4735_c0_seq2
comp4737_c0_seq1
comp4738_c0_seq1
comp4739_c0_seq1
comp4740_c0_seq1
comp4741_c0_seq1
comp4743_c0_seq1
comp4745_c0_seq1
comp4747_c0_seq1
comp4748_c0_seq1
comp4750_c0_seq1
comp4751_c0_seq1
comp4752_c0_seq1
comp4753_c0_seq1
comp4754_c0_seq1
comp4754_c0_seq2
comp4756_c0_seq1
comp4758_c0_seq1
comp4759_c0_seq1
comp4760_c0_seq1
comp4762_c0_seq1
comp4764_c0_seq1
comp4766_c0_seq1	K06054
comp4767_c0_seq1
comp4771_c0_seq1
comp4772_c0_seq1
comp4773_c0_seq1
comp4774_c0_seq1
comp4776_c0_seq1
comp4777_c0_seq1
comp4778_c0_seq1
comp4779_c0_seq1
comp4780_c0_seq1
comp4781_c0_seq1
comp4782_c0_seq1
comp4782_c0_seq2
comp4783_c0_seq1
comp4784_c0_seq1
comp4785_c0_seq1
comp4786_c0_seq1
comp4787_c0_seq1
comp4788_c0_seq1
comp4789_c0_seq1
comp4790_c0_seq1
comp4790_c0_seq2
comp4791_c0_seq1
comp4792_c0_seq1
comp4793_c0_seq1
comp4794_c0_seq1
comp4795_c0_seq1
comp4796_c0_seq1
comp4797_c0_seq1	K04226
comp4798_c0_seq1
comp4799_c0_seq1
comp4800_c0_seq1
comp4801_c0_seq1
comp4802_c0_seq1
comp4803_c0_seq1
comp4804_c0_seq1
comp4805_c0_seq1
comp4806_c0_seq1
comp4807_c0_seq1
comp4808_c0_seq1
comp4810_c0_seq1
comp4811_c0_seq1
comp4812_c0_seq1
comp4813_c0_seq1
comp4814_c0_seq1
comp4815_c0_seq1
comp4816_c0_seq1
comp4817_c0_seq1
comp4819_c0_seq1
comp4820_c0_seq1
comp4821_c0_seq1
comp4822_c0_seq1
comp4823_c0_seq1
comp4824_c0_seq1
comp4825_c0_seq1
comp4827_c0_seq1
comp4828_c0_seq1
comp4829_c0_seq1
comp4830_c0_seq1
comp4831_c0_seq1
comp4832_c0_seq1
comp4834_c0_seq1
comp4835_c0_seq1
comp4836_c0_seq1
comp4837_c0_seq1
comp4837_c0_seq2
comp4838_c0_seq1
comp4839_c0_seq1
comp4840_c0_seq1
comp4841_c0_seq1
comp4842_c0_seq1
comp4843_c0_seq1
comp4844_c0_seq1	K00115
comp4845_c0_seq1
comp4846_c0_seq1
comp4847_c0_seq1
comp4848_c0_seq1
comp4849_c0_seq1
comp4850_c0_seq1
comp4852_c0_seq1
comp4853_c0_seq1
comp4855_c0_seq1
comp4856_c0_seq1
comp4857_c0_seq1
comp4858_c0_seq1
comp4860_c0_seq1
comp4861_c0_seq1
comp4862_c0_seq1
comp4863_c0_seq1
comp4864_c0_seq1
comp4866_c0_seq1
comp4867_c0_seq1	K10872
comp4868_c0_seq1
comp4869_c0_seq1
comp4871_c0_seq1	K01053
comp4872_c0_seq1
comp4873_c0_seq1
comp4874_c0_seq1
comp4876_c0_seq1
comp4877_c0_seq1
comp4878_c0_seq1
comp4879_c0_seq1
comp4880_c0_seq1
comp4881_c0_seq1
comp4882_c0_seq1
comp4884_c0_seq1
comp4885_c0_seq1
comp4887_c0_seq1
comp4887_c0_seq2
comp4888_c0_seq1
comp4890_c0_seq1
comp4891_c0_seq1
comp4892_c0_seq1
comp4895_c0_seq1
comp4900_c0_seq1
comp4901_c0_seq1
comp4903_c0_seq1
comp4904_c0_seq1
comp4906_c0_seq1
comp4911_c0_seq1
comp4913_c0_seq1
comp4919_c0_seq1
comp4920_c0_seq1
comp4921_c0_seq1
comp4922_c0_seq1	K19404
comp4924_c0_seq1	K00507
comp4925_c0_seq1
comp4927_c0_seq1
comp4928_c0_seq1
comp4929_c0_seq1
comp4930_c0_seq1
comp4932_c0_seq1
comp4933_c0_seq1
comp4934_c0_seq1
comp4936_c0_seq1
comp4938_c0_seq1
comp4940_c0_seq1
comp4941_c0_seq1
comp4942_c0_seq1
comp4944_c0_seq1
comp4946_c0_seq1
comp4947_c0_seq1
comp4947_c0_seq2
comp4948_c0_seq1
comp4951_c0_seq1
comp4953_c0_seq1
comp4955_c0_seq1
comp4958_c0_seq1
comp4960_c0_seq1
comp4962_c0_seq1
comp4964_c0_seq1
comp4965_c0_seq1
comp4966_c0_seq1
comp4966_c0_seq2
comp4967_c0_seq1
comp4968_c0_seq1	K00129
comp4970_c0_seq1
comp4971_c0_seq1
comp4972_c0_seq1
comp4974_c0_seq1
comp4979_c0_seq1
comp4980_c0_seq1	K16605
comp4983_c0_seq1
comp4984_c0_seq1	K10779
comp4985_c0_seq1
comp4986_c0_seq1
comp4988_c0_seq1
comp4989_c0_seq1
comp4991_c0_seq1
comp4992_c0_seq1
comp4993_c0_seq1
comp4994_c0_seq1
comp4998_c0_seq1
comp4999_c0_seq1
comp5000_c0_seq1
comp5004_c0_seq1
comp5008_c0_seq1
comp5015_c0_seq1
comp5018_c0_seq1
comp5024_c0_seq1
comp5028_c0_seq1
comp5030_c0_seq1
comp5031_c0_seq1
comp5032_c0_seq1
comp5033_c0_seq1
comp5036_c0_seq1
comp5037_c0_seq1
comp5040_c0_seq1
comp5042_c0_seq1
comp5043_c0_seq1
comp5044_c0_seq1
comp5046_c0_seq1
comp5047_c0_seq1
comp5049_c0_seq1
comp5056_c0_seq1
comp5057_c0_seq1
comp5059_c0_seq1
comp5060_c0_seq1
comp5061_c0_seq1
comp5066_c0_seq1
comp5073_c0_seq1
comp5077_c0_seq1
comp5078_c0_seq1
comp5079_c0_seq1
comp5083_c0_seq1	K02183
comp5084_c0_seq1
comp5086_c0_seq1
comp5087_c0_seq1
comp5088_c0_seq1
comp5090_c0_seq1
comp5094_c0_seq1
comp5095_c0_seq1
comp5105_c0_seq1
comp5107_c0_seq1
comp5108_c0_seq1
comp5111_c0_seq1
comp5120_c0_seq1	K01365
comp5125_c0_seq1
comp5130_c0_seq1
comp5133_c0_seq1
comp5134_c0_seq1
comp5135_c0_seq1
comp5136_c0_seq1
comp5137_c0_seq1
comp5139_c0_seq1
comp5140_c0_seq1
comp5141_c0_seq1
comp5142_c0_seq1
comp5143_c0_seq1
comp5144_c0_seq1
comp5146_c0_seq1
comp5148_c0_seq1
comp5151_c0_seq1
comp5151_c0_seq2
comp5153_c0_seq1
comp5154_c0_seq1
comp5155_c0_seq1
comp5156_c0_seq1
comp5157_c0_seq1
comp5158_c0_seq1
comp5159_c0_seq1
comp5164_c0_seq1
comp5166_c0_seq1
comp5168_c0_seq1
comp5168_c0_seq2
comp5169_c0_seq1
comp5170_c0_seq1
comp5171_c0_seq1
comp5177_c0_seq1
comp5178_c0_seq1
comp5179_c0_seq1
comp5182_c0_seq1
comp5184_c0_seq1
comp5185_c0_seq1
comp5186_c0_seq1
comp5187_c0_seq1
comp5190_c0_seq1
comp5191_c0_seq1
comp5193_c0_seq1
comp5194_c0_seq1
comp5197_c0_seq1
comp5199_c0_seq1
comp5202_c0_seq1
comp5203_c0_seq1
comp5204_c0_seq1
comp5205_c0_seq1
comp5209_c0_seq1
comp5211_c0_seq1
comp5213_c0_seq1
comp5214_c0_seq1
comp5215_c0_seq1
comp5216_c0_seq1
comp5218_c0_seq1
comp5220_c0_seq1
comp5222_c0_seq1	K08056
comp5224_c0_seq1
comp5231_c0_seq1
comp5238_c0_seq1
comp5239_c0_seq1
comp5243_c0_seq1
comp5246_c0_seq1
comp5247_c0_seq1
comp5248_c0_seq1
comp5248_c0_seq2
comp5250_c0_seq1
comp5251_c0_seq1
comp5252_c0_seq1
comp5253_c0_seq1
comp5254_c0_seq1
comp5258_c0_seq1
comp5263_c0_seq1
comp5264_c0_seq1
comp5266_c0_seq1
comp5267_c0_seq1
comp5267_c0_seq2
comp5268_c0_seq1
comp5269_c0_seq1
comp5270_c0_seq1
comp5271_c0_seq1
comp5272_c0_seq1
comp5272_c0_seq2
comp5273_c0_seq1
comp5274_c0_seq1
comp5275_c0_seq1
comp5277_c0_seq1
comp5280_c0_seq1
comp5282_c0_seq1
comp5283_c0_seq1
comp5283_c0_seq2
comp5285_c0_seq1
comp5286_c0_seq1
comp5287_c0_seq1
comp5288_c0_seq1
comp5292_c0_seq1
comp5293_c0_seq1
comp5294_c0_seq1
comp5296_c0_seq1
comp5299_c0_seq1
comp5301_c0_seq1
comp5302_c0_seq1
comp5307_c0_seq1
comp5308_c0_seq1
comp5309_c0_seq1
comp5310_c0_seq1
comp5311_c0_seq1
comp5312_c0_seq1
comp5317_c0_seq1
comp5318_c0_seq1
comp5318_c0_seq2
comp5321_c0_seq1
comp5322_c0_seq1
comp5324_c0_seq1
comp5325_c0_seq1
comp5325_c0_seq2
comp5326_c0_seq1
comp5328_c0_seq1
comp5329_c0_seq1
comp5330_c0_seq1
comp5331_c0_seq1
comp5332_c0_seq1
comp5334_c0_seq1
comp5335_c0_seq1
comp5337_c0_seq1
comp5340_c0_seq1
comp5342_c0_seq1
comp5343_c0_seq1
comp5344_c0_seq1	K14613
comp5349_c0_seq1
comp5350_c0_seq1
comp5351_c0_seq1
comp5352_c0_seq1
comp5355_c0_seq1
comp5359_c0_seq1
comp5360_c0_seq1
comp5360_c0_seq2
comp5361_c0_seq1
comp5361_c0_seq2
comp5362_c0_seq1
comp5364_c0_seq1
comp5365_c0_seq1
comp5367_c0_seq1
comp5369_c0_seq1
comp5374_c0_seq1
comp5375_c0_seq1
comp5376_c0_seq1
comp5377_c0_seq1
comp5381_c0_seq1
comp5382_c0_seq1
comp5384_c0_seq1
comp5385_c0_seq1
comp5386_c0_seq1
comp5387_c0_seq1
comp5388_c0_seq1	K16340
comp5389_c0_seq1
comp5391_c0_seq1
comp5392_c0_seq1
comp5393_c0_seq1
comp5394_c0_seq1
comp5394_c1_seq1
comp5396_c0_seq1
comp5398_c0_seq1
comp5399_c0_seq1
comp5400_c0_seq1	K16608
comp5401_c0_seq1
comp5405_c0_seq1
comp5406_c0_seq1
comp5407_c0_seq1
comp5408_c0_seq1
comp5409_c0_seq1
comp5410_c0_seq1
comp5410_c1_seq1
comp5412_c0_seq1
comp5414_c0_seq1
comp5418_c0_seq1
comp5419_c0_seq1
comp5420_c0_seq1
comp5420_c1_seq1
comp5422_c0_seq1
comp5423_c0_seq1
comp5424_c0_seq1
comp5425_c0_seq1
comp5427_c0_seq1
comp5428_c0_seq1
comp5431_c0_seq1
comp5432_c0_seq1
comp5432_c1_seq1
comp5433_c0_seq1
comp5435_c0_seq1
comp5437_c0_seq1
comp5438_c0_seq1
comp5439_c0_seq1
comp5440_c0_seq1
comp5441_c0_seq1
comp5442_c0_seq1
comp5443_c0_seq1
comp5443_c0_seq2
comp5444_c0_seq1
comp5446_c0_seq1
comp5447_c0_seq1
comp5448_c0_seq1
comp5449_c0_seq1
comp5450_c0_seq1
comp5451_c0_seq1
comp5452_c0_seq1
comp5455_c0_seq1
comp5457_c0_seq1
comp5457_c0_seq2
comp5458_c0_seq1
comp5459_c0_seq1
comp5460_c0_seq1
comp5461_c0_seq1
comp5462_c0_seq1
comp5463_c0_seq1
comp5464_c0_seq1
comp5465_c0_seq1
comp5467_c0_seq1
comp5468_c0_seq1
comp5470_c0_seq1
comp5471_c0_seq1
comp5472_c0_seq1
comp5472_c0_seq2
comp5473_c0_seq1
comp5475_c0_seq1
comp5481_c0_seq1
comp5484_c0_seq1
comp5489_c0_seq1
comp5489_c1_seq1
comp5493_c0_seq1
comp5494_c0_seq1
comp5495_c0_seq1
comp5497_c0_seq1
comp5499_c0_seq1
comp5502_c0_seq1
comp5502_c1_seq1
comp5503_c0_seq1
comp5504_c0_seq1
comp5506_c0_seq1
comp5509_c0_seq1
comp5510_c0_seq1
comp5512_c0_seq1
comp5514_c0_seq1
comp5516_c0_seq1
comp5517_c0_seq1
comp5518_c0_seq1
comp5519_c0_seq1
comp5520_c0_seq1
comp5521_c0_seq1
comp5522_c0_seq1
comp5524_c0_seq1
comp5525_c0_seq1
comp5527_c0_seq1
comp5528_c0_seq1
comp5531_c0_seq1
comp5532_c0_seq1
comp5533_c0_seq1
comp5536_c0_seq1
comp5537_c0_seq1
comp5538_c0_seq1
comp5540_c0_seq1
comp5541_c0_seq1	K05038
comp5541_c0_seq2	K05038
comp5545_c0_seq1
comp5546_c0_seq1
comp5547_c0_seq1
comp5547_c0_seq2
comp5548_c0_seq1
comp5549_c0_seq1
comp5550_c0_seq1
comp5550_c0_seq2
comp5551_c0_seq1
comp5554_c0_seq1
comp5555_c0_seq1
comp5557_c0_seq1
comp5558_c0_seq1
comp5560_c0_seq1
comp5563_c0_seq1
comp5566_c0_seq1
comp5567_c0_seq1
comp5568_c0_seq1
comp5569_c0_seq1
comp5570_c0_seq1
comp5571_c0_seq1
comp5574_c0_seq1
comp5575_c0_seq1
comp5576_c0_seq1
comp5578_c0_seq1
comp5582_c0_seq1
comp5582_c1_seq1
comp5584_c0_seq1
comp5586_c0_seq1
comp5587_c0_seq1
comp5589_c0_seq1
comp5592_c0_seq1
comp5592_c0_seq2
comp5593_c0_seq1
comp5594_c0_seq1
comp5596_c0_seq1
comp5597_c0_seq1
comp5598_c0_seq1
comp5600_c0_seq1
comp5601_c0_seq1
comp5602_c0_seq1
comp5602_c0_seq2
comp5605_c0_seq1
comp5607_c0_seq1
comp5611_c0_seq1
comp5612_c0_seq1
comp5612_c1_seq1
comp5614_c0_seq1
comp5615_c0_seq1
comp5616_c0_seq1
comp5619_c0_seq1
comp5622_c0_seq1
comp5622_c0_seq2
comp5623_c0_seq1
comp5625_c0_seq1
comp5627_c0_seq1
comp5631_c0_seq1
comp5632_c0_seq1
comp5633_c0_seq1
comp5634_c0_seq1
comp5635_c0_seq1
comp5636_c0_seq1	K10414
comp5637_c0_seq1
comp5638_c0_seq1
comp5640_c0_seq1
comp5641_c0_seq1
comp5643_c0_seq1
comp5644_c0_seq1
comp5646_c0_seq1
comp5647_c0_seq1
comp5649_c0_seq1
comp5650_c0_seq1
comp5652_c0_seq1
comp5654_c0_seq1
comp5658_c0_seq1
comp5660_c0_seq1
comp5661_c0_seq1
comp5663_c0_seq1
comp5664_c0_seq1
comp5665_c0_seq1
comp5669_c0_seq1
comp5671_c0_seq1
comp5671_c1_seq1
comp5672_c0_seq1
comp5673_c0_seq1
comp5673_c1_seq1
comp5675_c0_seq1
comp5676_c0_seq1
comp5678_c0_seq1
comp5683_c0_seq1
comp5684_c0_seq1
comp5684_c0_seq2
comp5686_c0_seq1
comp5688_c0_seq1
comp5689_c0_seq1
comp5690_c0_seq1
comp5693_c0_seq1
comp5693_c0_seq2
comp5696_c0_seq1
comp5697_c0_seq1
comp5698_c0_seq1
comp5699_c0_seq1
comp5700_c0_seq1
comp5701_c0_seq1
comp5703_c0_seq1
comp5706_c0_seq1
comp5708_c0_seq1
comp5710_c0_seq1	K15290
comp5710_c0_seq2
comp5711_c0_seq1
comp5713_c0_seq1
comp5713_c0_seq2
comp5714_c0_seq1	K03927
comp5714_c0_seq2
comp5715_c0_seq1
comp5718_c0_seq1
comp5720_c0_seq1
comp5721_c0_seq1
comp5723_c0_seq1
comp5725_c0_seq1
comp5726_c0_seq1
comp5727_c0_seq1
comp5728_c0_seq1
comp5728_c0_seq2
comp5729_c0_seq1
comp5731_c0_seq1
comp5732_c0_seq1
comp5734_c0_seq1
comp5736_c0_seq1
comp5737_c0_seq1
comp5739_c0_seq1
comp5743_c0_seq1
comp5744_c0_seq1
comp5745_c0_seq1
comp5746_c0_seq1
comp5747_c0_seq1
comp5748_c0_seq1
comp5749_c0_seq1
comp5750_c0_seq1
comp5751_c0_seq1
comp5752_c0_seq1
comp5757_c0_seq1
comp5760_c0_seq1
comp5761_c0_seq1
comp5762_c0_seq1
comp5764_c0_seq1
comp5766_c0_seq1
comp5768_c0_seq1
comp5769_c0_seq1
comp5770_c0_seq1
comp5771_c0_seq1
comp5772_c0_seq1
comp5775_c0_seq1
comp5776_c0_seq1
comp5777_c0_seq1
comp5778_c0_seq1
comp5780_c0_seq1
comp5782_c0_seq1
comp5784_c0_seq1
comp5786_c0_seq1
comp5788_c0_seq1
comp5788_c0_seq2
comp5790_c0_seq1
comp5792_c0_seq1
comp5793_c0_seq1
comp5796_c0_seq1
comp5798_c0_seq1
comp5799_c0_seq1
comp5800_c0_seq1
comp5801_c0_seq1
comp5802_c0_seq1
comp5803_c0_seq1
comp5804_c0_seq1
comp5805_c0_seq1
comp5808_c0_seq1
comp5808_c0_seq2
comp5810_c0_seq1
comp5813_c0_seq1
comp5814_c0_seq1
comp5815_c0_seq1
comp5816_c0_seq1
comp5819_c0_seq1
comp5821_c0_seq1
comp5822_c0_seq1
comp5824_c0_seq1
comp5825_c0_seq1
comp5826_c0_seq1
comp5828_c0_seq1
comp5830_c0_seq1
comp5831_c0_seq1
comp5832_c0_seq1
comp5832_c1_seq1
comp5833_c0_seq1
comp5833_c1_seq1
comp5835_c0_seq1
comp5837_c0_seq1
comp5839_c0_seq1
comp5840_c0_seq1
comp5840_c0_seq2
comp5842_c0_seq1
comp5843_c0_seq1
comp5846_c0_seq1
comp5847_c0_seq1
comp5847_c0_seq2
comp5848_c0_seq1
comp5849_c0_seq1
comp5850_c0_seq1
comp5854_c0_seq1
comp5860_c0_seq1
comp5861_c0_seq1
comp5862_c0_seq1
comp5863_c0_seq1
comp5865_c0_seq1
comp5867_c0_seq1
comp5868_c0_seq1
comp5872_c0_seq1
comp5877_c0_seq1
comp5878_c0_seq1
comp5878_c0_seq2
comp5879_c0_seq1
comp5880_c0_seq1
comp5882_c0_seq1
comp5884_c0_seq1
comp5887_c0_seq1
comp5889_c0_seq1
comp5891_c0_seq1
comp5893_c0_seq1
comp5894_c0_seq1
comp5896_c0_seq1
comp5897_c0_seq1
comp5902_c0_seq1
comp5904_c0_seq1
comp5905_c0_seq1
comp5905_c0_seq2
comp5906_c0_seq1
comp5908_c0_seq1
comp5909_c0_seq1
comp5910_c0_seq1
comp5911_c0_seq1
comp5913_c0_seq1
comp5914_c0_seq1
comp5914_c0_seq2
comp5915_c0_seq1
comp5916_c0_seq1
comp5917_c0_seq1
comp5918_c0_seq1
comp5919_c0_seq1
comp5920_c0_seq1
comp5921_c0_seq1
comp5924_c0_seq1
comp5925_c0_seq1
comp5925_c0_seq2
comp5926_c0_seq1
comp5927_c0_seq1
comp5928_c0_seq1
comp5929_c0_seq1
comp5932_c0_seq1
comp5933_c0_seq1
comp5934_c0_seq1
comp5935_c0_seq1
comp5938_c0_seq1
comp5939_c0_seq1
comp5940_c0_seq1
comp5941_c0_seq1
comp5941_c0_seq2
comp5943_c0_seq1
comp5944_c0_seq1
comp5949_c0_seq1
comp5949_c0_seq2
comp5950_c0_seq1
comp5952_c0_seq1
comp5953_c0_seq1
comp5955_c0_seq1
comp5957_c0_seq1
comp5958_c0_seq1
comp5959_c0_seq1
comp5960_c0_seq1
comp5963_c0_seq1
comp5964_c0_seq1
comp5965_c0_seq1
comp5966_c0_seq1
comp5971_c0_seq1
comp5978_c0_seq1
comp5979_c0_seq1
comp5986_c0_seq1
comp5988_c0_seq1
comp5989_c0_seq1
comp5992_c0_seq1
comp5995_c0_seq1
comp5996_c0_seq1
comp5997_c0_seq1	K00069
comp5998_c0_seq1
comp5999_c0_seq1
comp6001_c0_seq1
comp6003_c0_seq1
comp6005_c0_seq1
comp6006_c0_seq1
comp6007_c0_seq1
comp6008_c0_seq1
comp6009_c0_seq1
comp6011_c0_seq1
comp6012_c0_seq1
comp6016_c0_seq1
comp6019_c0_seq1
comp6020_c0_seq1
comp6020_c0_seq2
comp6022_c0_seq1
comp6026_c0_seq1	K04225
comp6027_c0_seq1
comp6027_c0_seq2
comp6029_c0_seq1
comp6029_c0_seq2
comp6030_c0_seq1
comp6031_c0_seq1	K09324
comp6032_c0_seq1
comp6034_c0_seq1
comp6039_c0_seq1
comp6040_c0_seq1
comp6043_c0_seq1
comp6046_c0_seq1
comp6051_c0_seq1
comp6053_c0_seq1
comp6055_c0_seq1
comp6056_c0_seq1
comp6057_c0_seq1
comp6062_c0_seq1
comp6063_c0_seq1
comp6066_c0_seq1
comp6068_c0_seq1
comp6083_c0_seq1
comp6093_c0_seq1
comp6100_c0_seq1
comp6101_c0_seq1
comp6102_c0_seq1
comp6107_c0_seq1
comp6108_c0_seq1
comp6112_c0_seq1
comp6120_c0_seq1
comp6121_c0_seq1
comp6123_c0_seq1
comp6126_c0_seq1	K05038
comp6128_c0_seq1
comp6134_c0_seq1
comp6136_c0_seq1
comp6139_c0_seq1
comp6141_c0_seq1
comp6145_c0_seq1
comp6147_c0_seq1
comp6161_c0_seq1
comp6171_c0_seq1
comp6176_c0_seq1
comp6186_c0_seq1
comp6197_c0_seq1
comp6205_c0_seq1
comp6207_c0_seq1
comp6210_c0_seq1
comp6220_c0_seq1
comp6221_c0_seq1
comp6225_c0_seq1
comp6227_c0_seq1
comp6233_c0_seq1
comp6240_c0_seq1
comp6243_c0_seq1
comp6244_c0_seq1
comp6249_c0_seq1
comp6254_c0_seq1
comp6261_c0_seq1
comp6268_c0_seq1	K04280
comp6272_c0_seq1
comp6278_c0_seq1
comp6278_c0_seq2
comp6279_c0_seq1
comp6281_c0_seq1
comp6287_c0_seq1
comp6294_c0_seq1
comp6308_c0_seq1
comp6309_c0_seq1
comp6320_c0_seq1
comp6327_c0_seq1
comp6329_c0_seq1
comp6330_c0_seq1
comp6331_c0_seq1	K02513
comp6341_c0_seq1
comp6354_c0_seq1
comp6357_c0_seq1
comp6372_c0_seq1
comp6374_c0_seq1
comp6375_c0_seq1
comp6376_c0_seq1
comp6378_c0_seq1
comp6379_c0_seq1
comp6389_c0_seq1
comp6399_c0_seq1
comp6402_c0_seq1
comp6406_c0_seq1
comp6407_c0_seq1
comp6409_c0_seq1
comp6414_c0_seq1
comp6426_c0_seq1
comp6443_c0_seq1
comp6452_c0_seq1
comp6454_c0_seq1
comp6463_c0_seq1
comp6469_c0_seq1
comp6474_c0_seq1
comp6480_c0_seq1
comp6484_c0_seq1
comp6485_c0_seq1
comp6491_c0_seq1
comp6495_c0_seq1
comp6497_c0_seq1
comp6511_c0_seq1
comp6513_c0_seq1
comp6514_c0_seq1
comp6515_c0_seq1
comp6516_c0_seq1
comp6522_c0_seq1
comp6525_c0_seq1
comp6530_c0_seq1
comp6537_c0_seq1
comp6544_c0_seq1
comp6547_c0_seq1
comp6554_c0_seq1
comp6558_c0_seq1
comp6560_c0_seq1
comp6561_c0_seq1
comp6565_c0_seq1
comp6571_c0_seq1
comp6572_c0_seq1
comp6578_c0_seq1
comp6586_c0_seq1
comp6587_c0_seq1
comp6588_c0_seq1
comp6589_c0_seq1
comp6590_c0_seq1
comp6604_c0_seq1
comp6608_c0_seq1
comp6612_c0_seq1
comp6619_c0_seq1
comp6620_c0_seq1
comp6621_c0_seq1
comp6622_c0_seq1
comp6623_c0_seq1
comp6624_c0_seq1
comp6625_c0_seq1
comp6628_c0_seq1	K01539
comp6635_c0_seq1
comp6647_c0_seq1
comp6652_c0_seq1
comp6655_c0_seq1
comp6658_c0_seq1
comp6660_c0_seq1
comp6661_c0_seq1
comp6662_c0_seq1
comp6663_c0_seq1
comp6663_c1_seq1
comp6666_c0_seq1	K10408
comp6667_c0_seq1
comp6669_c0_seq1
comp6670_c0_seq1
comp6674_c0_seq1
comp6675_c0_seq1
comp6675_c0_seq2
comp6676_c0_seq1
comp6677_c0_seq1
comp6678_c0_seq1
comp6679_c0_seq1
comp6680_c0_seq1
comp6681_c0_seq1	K00815
comp6683_c0_seq1
comp6684_c0_seq1
comp6686_c0_seq1
comp6686_c0_seq2
comp6687_c0_seq1
comp6690_c0_seq1
comp6692_c0_seq1
comp6695_c0_seq1
comp6695_c1_seq1
comp6698_c0_seq1
comp6700_c0_seq1
comp6701_c0_seq1
comp6705_c0_seq1
comp6705_c0_seq2
comp6708_c0_seq1
comp6709_c0_seq1
comp6710_c0_seq1
comp6710_c0_seq2
comp6711_c0_seq1
comp6716_c0_seq1
comp6717_c0_seq1
comp6717_c0_seq2
comp6722_c0_seq1
comp6724_c0_seq1
comp6725_c0_seq1
comp6725_c1_seq1
comp6726_c0_seq1
comp6727_c0_seq1
comp6727_c0_seq2
comp6728_c0_seq1
comp6729_c0_seq1	K01312
comp6731_c0_seq1
comp6732_c0_seq1
comp6733_c0_seq1
comp6736_c0_seq1
comp6737_c0_seq1
comp6738_c0_seq1
comp6739_c0_seq1
comp6740_c0_seq1
comp6741_c0_seq1
comp6742_c0_seq1
comp6743_c0_seq1
comp6749_c0_seq1
comp6751_c0_seq1
comp6754_c0_seq1
comp6754_c0_seq2
comp6756_c0_seq1
comp6756_c0_seq2
comp6758_c0_seq1
comp6759_c0_seq1
comp6760_c0_seq1
comp6766_c0_seq1
comp6767_c0_seq1
comp6768_c0_seq1
comp6769_c0_seq1
comp6770_c0_seq1
comp6771_c0_seq1
comp6772_c0_seq1
comp6773_c0_seq1
comp6776_c0_seq1
comp6780_c0_seq1
comp6781_c0_seq1
comp6782_c0_seq1
comp6783_c0_seq1
comp6784_c0_seq1
comp6786_c0_seq1	K06669
comp6788_c0_seq1
comp6790_c0_seq1
comp6791_c0_seq1
comp6792_c0_seq1
comp6794_c0_seq1
comp6796_c0_seq1
comp6797_c0_seq1	K03781
comp6798_c0_seq1
comp6800_c0_seq1
comp6804_c0_seq1	K16582
comp6805_c0_seq1
comp6807_c0_seq1
comp6810_c0_seq1
comp6811_c0_seq1
comp6812_c0_seq1
comp6813_c0_seq1
comp6816_c0_seq1
comp6818_c0_seq1
comp6819_c0_seq1
comp6821_c0_seq1
comp6825_c0_seq1
comp6827_c0_seq1
comp6827_c0_seq2
comp6829_c0_seq1
comp6831_c0_seq1	K08056
comp6832_c0_seq1
comp6834_c0_seq1
comp6837_c0_seq1
comp6838_c0_seq1
comp6839_c0_seq1
comp6839_c0_seq2
comp6840_c0_seq1
comp6841_c0_seq1
comp6842_c0_seq1
comp6844_c0_seq1
comp6845_c0_seq1
comp6846_c0_seq1
comp6847_c0_seq1
comp6848_c0_seq1
comp6852_c0_seq1
comp6853_c0_seq1
comp6855_c0_seq1
comp6857_c0_seq1
comp6858_c0_seq1
comp6858_c0_seq2
comp6871_c0_seq1
comp6874_c0_seq1
comp6876_c0_seq1
comp6879_c0_seq1
comp6880_c0_seq1
comp6880_c0_seq2
comp6885_c0_seq1
comp6887_c0_seq1
comp6889_c0_seq1
comp6890_c0_seq1
comp6891_c0_seq1
comp6892_c0_seq1
comp6892_c0_seq2
comp6895_c0_seq1
comp6896_c0_seq1
comp6897_c0_seq1
comp6898_c0_seq1
comp6899_c0_seq1
comp6900_c0_seq1
comp6903_c0_seq1
comp6904_c0_seq1	K09360
comp6904_c0_seq2	K09360
comp6905_c0_seq1
comp6906_c0_seq1
comp6908_c0_seq1
comp6912_c0_seq1
comp6914_c0_seq1
comp6915_c0_seq1
comp6919_c0_seq1
comp6920_c0_seq1
comp6920_c0_seq2
comp6921_c0_seq1	K03131
comp6924_c0_seq1
comp6925_c0_seq1
comp6926_c0_seq1
comp6927_c0_seq1
comp6928_c0_seq1
comp6929_c0_seq1
comp6931_c0_seq1
comp6933_c0_seq1
comp6936_c0_seq1
comp6938_c0_seq1
comp6939_c0_seq1
comp6939_c1_seq1
comp6940_c0_seq1
comp6943_c0_seq1
comp6944_c0_seq1
comp6947_c0_seq1
comp6948_c0_seq1
comp6949_c0_seq1
comp6950_c0_seq1
comp6950_c0_seq2
comp6951_c0_seq1
comp6952_c0_seq1
comp6952_c0_seq2
comp6952_c0_seq3	K00108
comp6953_c0_seq1
comp6955_c0_seq1
comp6956_c0_seq1
comp6958_c0_seq1
comp6962_c0_seq1
comp6963_c0_seq1
comp6964_c0_seq1
comp6966_c0_seq1
comp6967_c0_seq1
comp6968_c0_seq1
comp6971_c0_seq1
comp6971_c1_seq1
comp6972_c0_seq1
comp6975_c0_seq1
comp6976_c0_seq1
comp6977_c0_seq1
comp6979_c0_seq1
comp6980_c0_seq1
comp6981_c0_seq1
comp6982_c0_seq1	K12040
comp6982_c1_seq1	K12040
comp6983_c0_seq1
comp6984_c0_seq1
comp6986_c0_seq1
comp6987_c0_seq1
comp6988_c0_seq1	K19332
comp6988_c0_seq2	K19332
comp6989_c0_seq1
comp6990_c0_seq1
comp6991_c0_seq1
comp6991_c1_seq1
comp6992_c0_seq1
comp6994_c0_seq1
comp6995_c0_seq1
comp6997_c0_seq1
comp6997_c0_seq2
comp6998_c0_seq1
comp6999_c0_seq1
comp7000_c0_seq1
comp7001_c0_seq1
comp7002_c0_seq1
comp7003_c0_seq1
comp7003_c0_seq2
comp7004_c0_seq1
comp7005_c0_seq1
comp7006_c0_seq1
comp7007_c0_seq1
comp7008_c0_seq1
comp7008_c0_seq2
comp7010_c0_seq1
comp7012_c0_seq1
comp7014_c0_seq1	K05034
comp7014_c1_seq1	K05034
comp7015_c0_seq1
comp7017_c0_seq1
comp7019_c0_seq1
comp7019_c0_seq2
comp7020_c0_seq1
comp7021_c0_seq1
comp7022_c0_seq1
comp7022_c1_seq1
comp7024_c0_seq1
comp7027_c0_seq1
comp7027_c1_seq1
comp7031_c0_seq1
comp7031_c1_seq1
comp7034_c0_seq1
comp7035_c0_seq1
comp7035_c1_seq1
comp7036_c0_seq1
comp7038_c0_seq1
comp7039_c0_seq1
comp7039_c0_seq2
comp7040_c0_seq1
comp7040_c1_seq1
comp7042_c0_seq1
comp7043_c0_seq1
comp7044_c0_seq1
comp7044_c0_seq2
comp7046_c0_seq1
comp7047_c0_seq1
comp7047_c0_seq2
comp7048_c0_seq1
comp7049_c0_seq1
comp7051_c0_seq1
comp7052_c0_seq1
comp7053_c1_seq1
comp7055_c0_seq1
comp7056_c0_seq1
comp7057_c0_seq1
comp7058_c0_seq1
comp7059_c0_seq1
comp7060_c0_seq1
comp7061_c0_seq1
comp7062_c0_seq1
comp7063_c0_seq1
comp7064_c0_seq1
comp7066_c0_seq1
comp7066_c1_seq1
comp7067_c0_seq1
comp7069_c0_seq1
comp7070_c0_seq1
comp7071_c0_seq1
comp7071_c0_seq2
comp7073_c0_seq1
comp7075_c0_seq1
comp7076_c0_seq1
comp7077_c0_seq1
comp7078_c0_seq1
comp7079_c0_seq1
comp7080_c0_seq1
comp7081_c0_seq1
comp7083_c0_seq1
comp7084_c0_seq1
comp7085_c0_seq1
comp7086_c0_seq1
comp7088_c0_seq1
comp7090_c0_seq1
comp7091_c0_seq1
comp7092_c0_seq1
comp7093_c0_seq1
comp7097_c0_seq1
comp7098_c0_seq1
comp7099_c0_seq1
comp7100_c0_seq1
comp7102_c0_seq1
comp7104_c0_seq1
comp7106_c0_seq1
comp7107_c0_seq1
comp7107_c0_seq2
comp7108_c0_seq1
comp7109_c0_seq1
comp7109_c1_seq1
comp7110_c0_seq1
comp7112_c0_seq1
comp7112_c1_seq1
comp7113_c0_seq1
comp7116_c0_seq1
comp7116_c1_seq1
comp7119_c0_seq1
comp7119_c1_seq1
comp7121_c0_seq1
comp7122_c0_seq1
comp7123_c0_seq1
comp7124_c0_seq1
comp7125_c0_seq1
comp7126_c0_seq1
comp7126_c1_seq1
comp7127_c0_seq1
comp7129_c0_seq1
comp7130_c0_seq1
comp7130_c0_seq2
comp7131_c0_seq1
comp7131_c1_seq1
comp7132_c0_seq1
comp7133_c0_seq1
comp7134_c0_seq1
comp7136_c0_seq1
comp7137_c0_seq1
comp7138_c0_seq1
comp7140_c0_seq1
comp7141_c0_seq1
comp7142_c0_seq1
comp7142_c0_seq2
comp7143_c0_seq1
comp7146_c0_seq1
comp7147_c0_seq1
comp7149_c0_seq1
comp7150_c0_seq1
comp7150_c1_seq1
comp7152_c0_seq1
comp7155_c0_seq1
comp7157_c0_seq1
comp7160_c0_seq1
comp7161_c0_seq1
comp7161_c0_seq2
comp7162_c0_seq1
comp7162_c1_seq1
comp7163_c0_seq1
comp7164_c0_seq1
comp7165_c0_seq1
comp7166_c0_seq1
comp7168_c0_seq1
comp7169_c0_seq1
comp7169_c0_seq2
comp7171_c0_seq1
comp7171_c0_seq2
comp7172_c0_seq1
comp7173_c0_seq1
comp7174_c0_seq1
comp7176_c0_seq1
comp7176_c1_seq1
comp7177_c0_seq1
comp7178_c0_seq1
comp7179_c0_seq1
comp7179_c1_seq1
comp7181_c0_seq1
comp7182_c0_seq1
comp7184_c0_seq1
comp7184_c0_seq2
comp7185_c0_seq1
comp7185_c1_seq1
comp7186_c0_seq1
comp7186_c0_seq2
comp7187_c0_seq1
comp7187_c1_seq1
comp7189_c0_seq1
comp7190_c0_seq1
comp7193_c0_seq1
comp7194_c0_seq1
comp7194_c1_seq1
comp7196_c0_seq1
comp7197_c0_seq1
comp7198_c0_seq1
comp7201_c0_seq1
comp7201_c0_seq2
comp7202_c0_seq1
comp7203_c0_seq1
comp7207_c0_seq1
comp7208_c0_seq1
comp7209_c0_seq1	K05125
comp7209_c0_seq2	K05125
comp7211_c0_seq1
comp7214_c0_seq1
comp7215_c0_seq1
comp7216_c0_seq1
comp7216_c0_seq2
comp7217_c0_seq1	K04437
comp7219_c0_seq1
comp7222_c0_seq1
comp7222_c1_seq1
comp7223_c0_seq1
comp7224_c0_seq1
comp7224_c1_seq1
comp7226_c0_seq1
comp7227_c0_seq1
comp7227_c0_seq2
comp7228_c0_seq1
comp7228_c1_seq1
comp7229_c0_seq1
comp7230_c0_seq1
comp7230_c0_seq2
comp7231_c0_seq1
comp7233_c0_seq1
comp7233_c0_seq2
comp7235_c0_seq1
comp7236_c0_seq1
comp7236_c0_seq2
comp7238_c0_seq1
comp7239_c0_seq1
comp7239_c1_seq1
comp7240_c0_seq1
comp7243_c0_seq1
comp7244_c0_seq1
comp7246_c0_seq1
comp7246_c1_seq1
comp7248_c0_seq1
comp7249_c0_seq1
comp7249_c0_seq2
comp7251_c0_seq1
comp7253_c0_seq1
comp7254_c0_seq1
comp7256_c0_seq1
comp7256_c1_seq1
comp7257_c0_seq1
comp7259_c0_seq1
comp7260_c0_seq1
comp7262_c0_seq1
comp7262_c0_seq2
comp7263_c0_seq1
comp7265_c0_seq1
comp7268_c0_seq1
comp7270_c0_seq1
comp7270_c0_seq2
comp7271_c0_seq1
comp7271_c0_seq2
comp7273_c0_seq1
comp7274_c0_seq1
comp7275_c0_seq1
comp7277_c0_seq1
comp7278_c0_seq1
comp7278_c0_seq2
comp7280_c0_seq1
comp7282_c0_seq1
comp7284_c0_seq1
comp7286_c0_seq1
comp7287_c0_seq1
comp7287_c1_seq1
comp7288_c0_seq1
comp7289_c0_seq1
comp7290_c0_seq1
comp7291_c0_seq1
comp7292_c0_seq1
comp7293_c0_seq1
comp7294_c0_seq1
comp7295_c0_seq1
comp7296_c0_seq1
comp7296_c0_seq2
comp7299_c0_seq1
comp7300_c0_seq1
comp7301_c0_seq1
comp7302_c0_seq1
comp7303_c0_seq1
comp7303_c1_seq1
comp7304_c0_seq1
comp7308_c0_seq1
comp7309_c0_seq1
comp7309_c1_seq1
comp7310_c0_seq1
comp7310_c1_seq1
comp7312_c0_seq1
comp7313_c0_seq1
comp7314_c0_seq1
comp7315_c0_seq1
comp7316_c0_seq1	K05201
comp7317_c0_seq1
comp7318_c0_seq1
comp7321_c0_seq1
comp7322_c0_seq1
comp7323_c0_seq1
comp7324_c0_seq1
comp7324_c1_seq1
comp7325_c0_seq1
comp7326_c0_seq1
comp7327_c0_seq1
comp7327_c0_seq2
comp7328_c0_seq1
comp7331_c0_seq1
comp7334_c0_seq1
comp7334_c0_seq2
comp7335_c0_seq1
comp7336_c0_seq1
comp7337_c0_seq1
comp7337_c0_seq2
comp7338_c0_seq1
comp7340_c0_seq1
comp7342_c0_seq1
comp7343_c0_seq1
comp7344_c0_seq1
comp7345_c0_seq1
comp7347_c0_seq1
comp7348_c0_seq1
comp7349_c0_seq1
comp7353_c0_seq1
comp7354_c0_seq1
comp7354_c1_seq1
comp7355_c0_seq1
comp7356_c0_seq1
comp7357_c0_seq1
comp7358_c0_seq1
comp7358_c1_seq1
comp7359_c0_seq1
comp7361_c0_seq1
comp7362_c0_seq1
comp7363_c0_seq1
comp7363_c1_seq1
comp7364_c0_seq1
comp7365_c0_seq1
comp7366_c0_seq1
comp7367_c0_seq1
comp7370_c0_seq1
comp7371_c0_seq1
comp7372_c0_seq1
comp7372_c0_seq2
comp7373_c0_seq1
comp7374_c0_seq1
comp7375_c0_seq1
comp7377_c0_seq1
comp7378_c0_seq1
comp7378_c1_seq1
comp7379_c0_seq1
comp7380_c0_seq1
comp7383_c0_seq1
comp7383_c0_seq2
comp7385_c0_seq1
comp7385_c1_seq1
comp7388_c0_seq1
comp7390_c0_seq1
comp7393_c0_seq1
comp7394_c0_seq1
comp7395_c0_seq1
comp7396_c0_seq1
comp7397_c0_seq1
comp7399_c0_seq1
comp7399_c1_seq1
comp7400_c0_seq1
comp7401_c0_seq1
comp7401_c0_seq2
comp7402_c0_seq1
comp7403_c0_seq1
comp7405_c0_seq1
comp7406_c0_seq1
comp7407_c0_seq1
comp7409_c0_seq1
comp7410_c0_seq1
comp7412_c0_seq1
comp7413_c0_seq1
comp7416_c0_seq1
comp7418_c0_seq1
comp7418_c0_seq2
comp7420_c0_seq1
comp7420_c0_seq2
comp7421_c0_seq1
comp7422_c0_seq1
comp7423_c0_seq1
comp7423_c0_seq2
comp7424_c0_seq1
comp7424_c1_seq1
comp7426_c0_seq1
comp7427_c0_seq1
comp7428_c0_seq1
comp7428_c1_seq1
comp7430_c0_seq1
comp7430_c1_seq1
comp7431_c0_seq1
comp7433_c0_seq1
comp7433_c1_seq1
comp7434_c0_seq1
comp7434_c1_seq1
comp7435_c0_seq1
comp7435_c1_seq1
comp7436_c0_seq1
comp7436_c1_seq1
comp7438_c0_seq1
comp7439_c0_seq1
comp7440_c0_seq1
comp7441_c0_seq1
comp7443_c0_seq1
comp7443_c0_seq2
comp7444_c0_seq1
comp7445_c0_seq1
comp7446_c0_seq1
comp7447_c0_seq1
comp7447_c1_seq1
comp7448_c0_seq1
comp7448_c1_seq1
comp7449_c0_seq1
comp7451_c0_seq1
comp7453_c0_seq1
comp7453_c0_seq2
comp7457_c0_seq1
comp7457_c0_seq2
comp7458_c0_seq1
comp7459_c0_seq1
comp7460_c0_seq1
comp7461_c0_seq1
comp7462_c0_seq1
comp7463_c0_seq1
comp7464_c0_seq1
comp7465_c0_seq1
comp7466_c0_seq1
comp7470_c0_seq1
comp7471_c0_seq1
comp7471_c1_seq1
comp7473_c0_seq1
comp7473_c0_seq2
comp7474_c0_seq1
comp7475_c0_seq1
comp7476_c0_seq1
comp7476_c0_seq2
comp7477_c0_seq1
comp7480_c0_seq1
comp7481_c0_seq1
comp7481_c1_seq1
comp7482_c0_seq1
comp7485_c0_seq1
comp7486_c0_seq1
comp7488_c0_seq1
comp7489_c0_seq1
comp7489_c1_seq1
comp7490_c0_seq1
comp7490_c1_seq1
comp7492_c0_seq1
comp7493_c0_seq1
comp7494_c0_seq1
comp7496_c0_seq1
comp7497_c0_seq1
comp7499_c0_seq1
comp7500_c0_seq1
comp7501_c0_seq1
comp7503_c0_seq1
comp7505_c0_seq1
comp7506_c0_seq1
comp7507_c0_seq1
comp7508_c0_seq1
comp7509_c0_seq1
comp7510_c0_seq1
comp7510_c0_seq2
comp7511_c0_seq1
comp7512_c0_seq1
comp7512_c1_seq1
comp7513_c0_seq1
comp7515_c0_seq1
comp7515_c1_seq1
comp7517_c0_seq1
comp7518_c0_seq1
comp7518_c1_seq1
comp7519_c0_seq1
comp7520_c0_seq1
comp7521_c0_seq1
comp7521_c0_seq2
comp7522_c0_seq1
comp7523_c0_seq1
comp7525_c0_seq1
comp7525_c1_seq1
comp7526_c0_seq1
comp7526_c1_seq1
comp7529_c0_seq1
comp7529_c0_seq2
comp7530_c0_seq1
comp7531_c0_seq1
comp7532_c0_seq1
comp7533_c0_seq1
comp7534_c0_seq1
comp7534_c1_seq1
comp7536_c0_seq1
comp7537_c0_seq1
comp7539_c0_seq1
comp7540_c0_seq1
comp7540_c0_seq2
comp7541_c0_seq1
comp7541_c1_seq1
comp7543_c0_seq1
comp7544_c0_seq1
comp7544_c0_seq2	K19525
comp7546_c0_seq1
comp7547_c0_seq1
comp7548_c0_seq1
comp7549_c0_seq1
comp7551_c0_seq1
comp7553_c0_seq1
comp7554_c0_seq1
comp7555_c0_seq1
comp7557_c0_seq1
comp7559_c0_seq1
comp7559_c0_seq2
comp7561_c0_seq1
comp7562_c0_seq1
comp7564_c0_seq1
comp7565_c0_seq1
comp7566_c0_seq1
comp7566_c0_seq2
comp7568_c0_seq1
comp7568_c1_seq1
comp7572_c0_seq1
comp7573_c0_seq1
comp7575_c0_seq1
comp7576_c0_seq1
comp7577_c0_seq1
comp7579_c0_seq1
comp7579_c0_seq2
comp7580_c0_seq1
comp7581_c0_seq1
comp7582_c0_seq1
comp7583_c0_seq1
comp7584_c0_seq1
comp7586_c0_seq1
comp7587_c0_seq1
comp7591_c0_seq1
comp7595_c0_seq1
comp7596_c0_seq1
comp7596_c1_seq1
comp7597_c0_seq1
comp7598_c0_seq1
comp7599_c0_seq1
comp7600_c0_seq1
comp7601_c0_seq1
comp7603_c0_seq1
comp7606_c0_seq1
comp7606_c1_seq1
comp7607_c0_seq1
comp7608_c0_seq1
comp7609_c0_seq1
comp7609_c0_seq2
comp7610_c0_seq1
comp7611_c0_seq1
comp7612_c0_seq1	K13356
comp7613_c0_seq1
comp7614_c0_seq1
comp7617_c0_seq1
comp7618_c0_seq1
comp7619_c0_seq1
comp7619_c1_seq1
comp7621_c0_seq1
comp7622_c0_seq1
comp7623_c0_seq1
comp7624_c0_seq1
comp7626_c0_seq1
comp7627_c0_seq1
comp7630_c0_seq1
comp7631_c0_seq1
comp7631_c0_seq2
comp7632_c0_seq1
comp7632_c0_seq2
comp7634_c0_seq1
comp7635_c0_seq1
comp7635_c0_seq2
comp7641_c0_seq1
comp7642_c0_seq1
comp7643_c0_seq1
comp7644_c0_seq1
comp7647_c0_seq1
comp7648_c0_seq1
comp7651_c0_seq1
comp7658_c0_seq1
comp7660_c0_seq1
comp7662_c0_seq1
comp7663_c0_seq1
comp7664_c0_seq1
comp7664_c1_seq1
comp7666_c0_seq1
comp7667_c0_seq1
comp7669_c0_seq1
comp7670_c0_seq1
comp7671_c0_seq1
comp7673_c0_seq1
comp7673_c1_seq1
comp7674_c0_seq1
comp7675_c0_seq1
comp7675_c1_seq1
comp7678_c0_seq1
comp7679_c0_seq1
comp7680_c0_seq1
comp7681_c0_seq1
comp7682_c0_seq1
comp7683_c0_seq1
comp7684_c0_seq1
comp7685_c0_seq1
comp7689_c0_seq1
comp7694_c0_seq1
comp7696_c0_seq1
comp7696_c0_seq2
comp7697_c0_seq1
comp7699_c0_seq1
comp7701_c0_seq1
comp7704_c0_seq1
comp7705_c0_seq1
comp7706_c0_seq1
comp7709_c0_seq1
comp7712_c0_seq1
comp7714_c0_seq1
comp7715_c0_seq1
comp7716_c0_seq1
comp7718_c0_seq1
comp7719_c0_seq1
comp7720_c0_seq1
comp7721_c0_seq1
comp7721_c1_seq1
comp7723_c0_seq1
comp7724_c0_seq1
comp7725_c0_seq1
comp7726_c0_seq1
comp7728_c0_seq1
comp7729_c0_seq1
comp7733_c0_seq1
comp7733_c0_seq2
comp7736_c0_seq1
comp7737_c0_seq1
comp7739_c0_seq1
comp7741_c0_seq1
comp7742_c0_seq1
comp7744_c0_seq1
comp7747_c0_seq1
comp7748_c0_seq1
comp7750_c0_seq1
comp7751_c0_seq1
comp7753_c0_seq1
comp7754_c0_seq1
comp7755_c0_seq1
comp7757_c0_seq1
comp7759_c0_seq1
comp7760_c0_seq1
comp7761_c0_seq1
comp7762_c0_seq1
comp7763_c0_seq1
comp7765_c0_seq1
comp7765_c0_seq2
comp7769_c0_seq1
comp7773_c0_seq1
comp7774_c0_seq1
comp7775_c0_seq1
comp7777_c0_seq1
comp7779_c0_seq1
comp7780_c0_seq1
comp7781_c0_seq1
comp7783_c0_seq1
comp7784_c0_seq1
comp7787_c0_seq1	K10250
comp7790_c0_seq1
comp7794_c0_seq1
comp7795_c0_seq1
comp7796_c0_seq1
comp7797_c0_seq1
comp7797_c1_seq1
comp7798_c0_seq1
comp7800_c0_seq1
comp7803_c0_seq1
comp7804_c0_seq1
comp7805_c0_seq1
comp7806_c0_seq1
comp7807_c0_seq1
comp7808_c0_seq1
comp7809_c0_seq1
comp7810_c0_seq1
comp7812_c0_seq1
comp7812_c1_seq1
comp7813_c0_seq1
comp7815_c0_seq1
comp7815_c1_seq1
comp7819_c0_seq1
comp7820_c0_seq1
comp7821_c0_seq1
comp7823_c0_seq1
comp7826_c0_seq1
comp7826_c1_seq1
comp7827_c0_seq1
comp7828_c0_seq1
comp7829_c0_seq1
comp7832_c0_seq1
comp7833_c0_seq1
comp7834_c0_seq1
comp7835_c0_seq1
comp7835_c1_seq1
comp7836_c0_seq1
comp7838_c0_seq1
comp7839_c0_seq1
comp7840_c0_seq1
comp7840_c1_seq1
comp7841_c0_seq1
comp7841_c1_seq1
comp7843_c0_seq1
comp7844_c0_seq1
comp7844_c0_seq2
comp7846_c0_seq1
comp7848_c0_seq1
comp7848_c0_seq2
comp7849_c0_seq1
comp7851_c0_seq1
comp7852_c0_seq1
comp7853_c0_seq1
comp7853_c0_seq2
comp7855_c0_seq1
comp7859_c0_seq1
comp7860_c0_seq1
comp7862_c0_seq1
comp7863_c0_seq1
comp7863_c0_seq2
comp7866_c0_seq1
comp7869_c0_seq1
comp7871_c0_seq1
comp7872_c0_seq1
comp7872_c0_seq2
comp7873_c0_seq1
comp7874_c0_seq1
comp7875_c0_seq1
comp7877_c0_seq1
comp7878_c0_seq1
comp7881_c0_seq1
comp7882_c0_seq1
comp7882_c1_seq1
comp7885_c0_seq1
comp7886_c0_seq1
comp7887_c0_seq1
comp7889_c0_seq1
comp7890_c0_seq1
comp7892_c0_seq1
comp7893_c0_seq1
comp7894_c0_seq1
comp7895_c0_seq1
comp7898_c0_seq1
comp7899_c0_seq1
comp7899_c1_seq1
comp7900_c0_seq1
comp7903_c0_seq1
comp7904_c0_seq1
comp7905_c0_seq1
comp7906_c0_seq1
comp7907_c0_seq1
comp7911_c0_seq1
comp7911_c0_seq2
comp7912_c0_seq1
comp7912_c1_seq1
comp7913_c0_seq1
comp7914_c0_seq1
comp7916_c0_seq1
comp7917_c0_seq1
comp7918_c0_seq1
comp7920_c0_seq1
comp7922_c0_seq1
comp7924_c0_seq1
comp7927_c0_seq1
comp7927_c0_seq2
comp7928_c0_seq1
comp7929_c0_seq1
comp7930_c0_seq1
comp7930_c0_seq2
comp7931_c0_seq1
comp7932_c0_seq1
comp7933_c0_seq1
comp7934_c0_seq1
comp7935_c0_seq1
comp7936_c0_seq1
comp7937_c0_seq1
comp7939_c0_seq1
comp7940_c0_seq1
comp7941_c0_seq1
comp7942_c0_seq1
comp7942_c0_seq2
comp7943_c0_seq1
comp7943_c0_seq2
comp7944_c0_seq1
comp7947_c0_seq1
comp7949_c0_seq1
comp7950_c0_seq1
comp7951_c0_seq1
comp7952_c0_seq1
comp7952_c0_seq2
comp7953_c0_seq1
comp7954_c0_seq1
comp7955_c0_seq1
comp7956_c0_seq1
comp7957_c0_seq1
comp7957_c0_seq2
comp7959_c0_seq1
comp7961_c0_seq1
comp7964_c0_seq1
comp7965_c0_seq1
comp7966_c0_seq1
comp7967_c0_seq1
comp7968_c1_seq1
comp7969_c0_seq1
comp7970_c0_seq1
comp7971_c0_seq1
comp7973_c0_seq1
comp7974_c0_seq1
comp7974_c0_seq2
comp7975_c0_seq1
comp7975_c1_seq1
comp7977_c0_seq1
comp7979_c0_seq1
comp7981_c0_seq1
comp7981_c0_seq2
comp7982_c0_seq1
comp7983_c0_seq1
comp7984_c0_seq1
comp7985_c0_seq1
comp7986_c0_seq1
comp7989_c0_seq1
comp7991_c0_seq1	K05126
comp7991_c0_seq2
comp7992_c0_seq1
comp7992_c0_seq2
comp7993_c0_seq1
comp7994_c0_seq1
comp7995_c0_seq1
comp7996_c0_seq1
comp7996_c1_seq1
comp7997_c0_seq1
comp7999_c0_seq1
comp8001_c0_seq1
comp8002_c0_seq1
comp8005_c0_seq1
comp8006_c0_seq1
comp8007_c0_seq1
comp8007_c1_seq1
comp8009_c0_seq1
comp8009_c1_seq1
comp8010_c0_seq1
comp8013_c0_seq1
comp8013_c0_seq2
comp8014_c0_seq1
comp8015_c0_seq1
comp8023_c0_seq1
comp8024_c0_seq1
comp8025_c0_seq1
comp8027_c0_seq1
comp8028_c0_seq1
comp8028_c0_seq2
comp8029_c0_seq1
comp8030_c0_seq1
comp8030_c1_seq1
comp8032_c0_seq1
comp8032_c1_seq1
comp8033_c0_seq1
comp8033_c1_seq1
comp8034_c0_seq1
comp8035_c0_seq1
comp8036_c0_seq1
comp8037_c0_seq1
comp8038_c0_seq1
comp8040_c0_seq1
comp8040_c1_seq1
comp8042_c0_seq1
comp8044_c0_seq1
comp8045_c0_seq1
comp8045_c0_seq2
comp8046_c0_seq1
comp8048_c0_seq1
comp8049_c0_seq1
comp8052_c0_seq1
comp8054_c0_seq1
comp8056_c0_seq1
comp8057_c0_seq1
comp8058_c0_seq1
comp8059_c0_seq1
comp8060_c0_seq1
comp8062_c0_seq1
comp8063_c0_seq1
comp8064_c0_seq1
comp8066_c0_seq1
comp8067_c0_seq1
comp8068_c0_seq1
comp8068_c0_seq2	K01359
comp8070_c0_seq1
comp8071_c0_seq1
comp8072_c0_seq1
comp8076_c0_seq1
comp8078_c0_seq1
comp8079_c0_seq1
comp8080_c0_seq1
comp8081_c0_seq1
comp8083_c0_seq1
comp8084_c0_seq1
comp8084_c1_seq1
comp8085_c0_seq1
comp8085_c0_seq2
comp8086_c0_seq1
comp8087_c0_seq1
comp8088_c0_seq1
comp8090_c0_seq1
comp8090_c1_seq1
comp8091_c0_seq1
comp8091_c0_seq2	K09884
comp8092_c0_seq1
comp8093_c0_seq1
comp8093_c1_seq1
comp8094_c0_seq1
comp8094_c0_seq2
comp8097_c0_seq1
comp8098_c0_seq1
comp8099_c0_seq1
comp8100_c0_seq1
comp8101_c0_seq1
comp8104_c0_seq1
comp8106_c0_seq1
comp8106_c0_seq2
comp8107_c0_seq1
comp8108_c0_seq1
comp8110_c0_seq1
comp8111_c0_seq1
comp8112_c0_seq1
comp8113_c0_seq1
comp8114_c0_seq1
comp8114_c0_seq2
comp8115_c0_seq1
comp8115_c0_seq2
comp8118_c0_seq1
comp8118_c0_seq2
comp8120_c0_seq1
comp8120_c0_seq2
comp8121_c0_seq1
comp8122_c0_seq1
comp8123_c0_seq1
comp8123_c1_seq1
comp8124_c0_seq1	K15001
comp8125_c0_seq1
comp8127_c0_seq1	K15292
comp8128_c0_seq1
comp8130_c0_seq1
comp8131_c0_seq1
comp8132_c0_seq1
comp8133_c0_seq1
comp8133_c0_seq2
comp8134_c0_seq1
comp8138_c0_seq1
comp8140_c0_seq1
comp8141_c0_seq1
comp8143_c0_seq1
comp8144_c0_seq1
comp8144_c1_seq1
comp8145_c0_seq1
comp8146_c0_seq1
comp8147_c0_seq1
comp8148_c0_seq1
comp8149_c0_seq1
comp8149_c0_seq2
comp8153_c0_seq1
comp8153_c0_seq2
comp8154_c0_seq1
comp8158_c0_seq1
comp8159_c0_seq1
comp8160_c0_seq1
comp8161_c0_seq1
comp8161_c0_seq2
comp8163_c0_seq1
comp8163_c0_seq2
comp8164_c0_seq1
comp8165_c0_seq1
comp8166_c0_seq1
comp8166_c1_seq1
comp8168_c0_seq1
comp8169_c0_seq1
comp8170_c0_seq1
comp8171_c0_seq1
comp8171_c0_seq2
comp8172_c0_seq1
comp8173_c0_seq1
comp8173_c0_seq2
comp8174_c0_seq1
comp8175_c0_seq1
comp8177_c0_seq1
comp8178_c0_seq1
comp8180_c0_seq1
comp8181_c0_seq1
comp8184_c0_seq1
comp8186_c0_seq1
comp8187_c0_seq1
comp8188_c0_seq1
comp8189_c0_seq1
comp8193_c0_seq1
comp8195_c0_seq1
comp8196_c0_seq1
comp8197_c0_seq1
comp8198_c0_seq1
comp8200_c0_seq1
comp8201_c0_seq1
comp8202_c0_seq1
comp8203_c0_seq1
comp8205_c0_seq1
comp8205_c0_seq2
comp8208_c0_seq1
comp8209_c0_seq1
comp8210_c0_seq1
comp8210_c0_seq2
comp8211_c0_seq1
comp8212_c0_seq1
comp8213_c0_seq1
comp8213_c0_seq2
comp8214_c0_seq1
comp8216_c0_seq1
comp8218_c0_seq1
comp8220_c0_seq1
comp8224_c0_seq1
comp8226_c0_seq1
comp8228_c0_seq1
comp8229_c0_seq1
comp8230_c0_seq1
comp8232_c0_seq1
comp8233_c0_seq1
comp8237_c0_seq1
comp8238_c0_seq1
comp8239_c0_seq1
comp8239_c1_seq1
comp8240_c0_seq1
comp8244_c0_seq1
comp8245_c0_seq1	K01128
comp8249_c0_seq1
comp8250_c0_seq1
comp8251_c0_seq1
comp8253_c0_seq1
comp8254_c0_seq1
comp8254_c0_seq2
comp8255_c0_seq1
comp8256_c0_seq1
comp8256_c0_seq2
comp8257_c0_seq1
comp8258_c0_seq1
comp8259_c0_seq1
comp8260_c0_seq1
comp8261_c0_seq1	K04209
comp8261_c1_seq1	K04209
comp8262_c0_seq1	K04135
comp8262_c1_seq1
comp8263_c0_seq1
comp8264_c0_seq1
comp8268_c0_seq1
comp8269_c0_seq1
comp8270_c0_seq1
comp8271_c0_seq1
comp8274_c0_seq1
comp8277_c0_seq1
comp8278_c0_seq1
comp8279_c0_seq1
comp8280_c0_seq1
comp8281_c0_seq1
comp8283_c0_seq1	K05208
comp8283_c0_seq2	K05208
comp8284_c0_seq1
comp8285_c0_seq1
comp8286_c0_seq1
comp8288_c0_seq1
comp8289_c0_seq1
comp8290_c0_seq1
comp8291_c0_seq1
comp8292_c0_seq1
comp8292_c1_seq1
comp8294_c0_seq1
comp8295_c0_seq1
comp8296_c0_seq1
comp8296_c1_seq1
comp8297_c0_seq1
comp8298_c0_seq1
comp8298_c1_seq1
comp8299_c0_seq1
comp8299_c0_seq2
comp8300_c0_seq1
comp8302_c0_seq1
comp8303_c0_seq1
comp8305_c0_seq1
comp8306_c0_seq1
comp8306_c0_seq2
comp8307_c0_seq1
comp8309_c0_seq1
comp8310_c0_seq1
comp8311_c0_seq1
comp8312_c0_seq1
comp8313_c0_seq1
comp8314_c0_seq1
comp8316_c0_seq1
comp8319_c0_seq1
comp8323_c0_seq1
comp8324_c0_seq1
comp8324_c1_seq1
comp8325_c0_seq1
comp8328_c0_seq1
comp8328_c1_seq1
comp8329_c0_seq1
comp8329_c1_seq1
comp8330_c0_seq1
comp8330_c1_seq1
comp8331_c0_seq1
comp8332_c0_seq1
comp8333_c0_seq1
comp8333_c1_seq1
comp8334_c0_seq1
comp8335_c0_seq1
comp8338_c0_seq1
comp8338_c0_seq2
comp8339_c0_seq1
comp8341_c0_seq1
comp8345_c0_seq1
comp8346_c0_seq1
comp8347_c0_seq1
comp8347_c0_seq2
comp8348_c0_seq1
comp8350_c0_seq1
comp8350_c0_seq2
comp8351_c0_seq1
comp8352_c0_seq1
comp8353_c0_seq1
comp8354_c0_seq1
comp8355_c0_seq1
comp8356_c0_seq1
comp8357_c0_seq1
comp8359_c0_seq1
comp8360_c0_seq1
comp8360_c1_seq1
comp8362_c0_seq1
comp8364_c0_seq1
comp8365_c0_seq1
comp8366_c0_seq1
comp8367_c0_seq1
comp8368_c0_seq1
comp8369_c0_seq1
comp8370_c0_seq1
comp8371_c0_seq1
comp8373_c0_seq1
comp8374_c0_seq1
comp8376_c0_seq1
comp8377_c0_seq1
comp8378_c0_seq1
comp8379_c0_seq1
comp8380_c0_seq1
comp8380_c0_seq2
comp8381_c0_seq1
comp8385_c0_seq1
comp8386_c0_seq1
comp8387_c0_seq1
comp8387_c0_seq2
comp8388_c0_seq1
comp8390_c0_seq1
comp8390_c1_seq1
comp8390_c1_seq2
comp8391_c0_seq1
comp8391_c1_seq1
comp8392_c0_seq1
comp8393_c0_seq1
comp8394_c0_seq1
comp8394_c0_seq2
comp8395_c0_seq1
comp8396_c0_seq1
comp8396_c1_seq1
comp8397_c0_seq1
comp8398_c0_seq1
comp8399_c0_seq1
comp8400_c0_seq1
comp8401_c0_seq1
comp8402_c0_seq1
comp8403_c0_seq1
comp8403_c0_seq2
comp8405_c0_seq1
comp8408_c0_seq1
comp8410_c0_seq1
comp8413_c0_seq1
comp8413_c0_seq2
comp8415_c0_seq1
comp8415_c0_seq2
comp8416_c0_seq1
comp8417_c0_seq1
comp8417_c0_seq2
comp8418_c0_seq1
comp8422_c0_seq1
comp8423_c0_seq1
comp8424_c0_seq1
comp8426_c0_seq1
comp8428_c0_seq1
comp8429_c0_seq1
comp8431_c0_seq1
comp8432_c0_seq1
comp8435_c0_seq1
comp8437_c0_seq1
comp8439_c0_seq1
comp8441_c0_seq1
comp8441_c1_seq1
comp8442_c0_seq1
comp8444_c0_seq1
comp8445_c0_seq1	K10448
comp8445_c1_seq1	K10448
comp8446_c0_seq1
comp8447_c0_seq1
comp8447_c0_seq2
comp8450_c0_seq1
comp8451_c0_seq1
comp8452_c0_seq1
comp8453_c0_seq1
comp8454_c0_seq1
comp8455_c0_seq1
comp8458_c0_seq1
comp8459_c0_seq1
comp8459_c1_seq1
comp8460_c0_seq1
comp8462_c0_seq1
comp8463_c0_seq1
comp8465_c0_seq1
comp8466_c0_seq1
comp8468_c0_seq1
comp8469_c0_seq1
comp8470_c0_seq1
comp8470_c1_seq1
comp8471_c0_seq1
comp8472_c0_seq1
comp8472_c0_seq2
comp8473_c0_seq1
comp8474_c0_seq1
comp8476_c0_seq1
comp8477_c0_seq1
comp8478_c0_seq1
comp8479_c0_seq1
comp8480_c0_seq1
comp8481_c0_seq1
comp8482_c0_seq1
comp8482_c0_seq2
comp8483_c0_seq1
comp8485_c0_seq1	K01282
comp8485_c1_seq1
comp8486_c0_seq1
comp8487_c0_seq1
comp8487_c0_seq2
comp8488_c0_seq1
comp8489_c0_seq1
comp8491_c0_seq1
comp8493_c0_seq1
comp8493_c0_seq2
comp8494_c0_seq1
comp8495_c0_seq1
comp8496_c0_seq1
comp8498_c0_seq1
comp8498_c1_seq1
comp8500_c0_seq1
comp8501_c0_seq1
comp8502_c0_seq1
comp8503_c0_seq1
comp8504_c0_seq1
comp8505_c0_seq1
comp8506_c0_seq1
comp8507_c0_seq1
comp8508_c0_seq1
comp8510_c0_seq1
comp8511_c0_seq1
comp8514_c0_seq1
comp8515_c0_seq1
comp8517_c0_seq1
comp8518_c0_seq1	K01363
comp8519_c0_seq1
comp8520_c0_seq1
comp8521_c0_seq1
comp8522_c0_seq1
comp8522_c1_seq1
comp8523_c0_seq1
comp8524_c0_seq1
comp8525_c0_seq1
comp8527_c0_seq1
comp8527_c0_seq2
comp8528_c0_seq1
comp8529_c0_seq1
comp8530_c0_seq1
comp8531_c0_seq1
comp8532_c0_seq1
comp8533_c0_seq1
comp8534_c0_seq1
comp8534_c1_seq1
comp8535_c0_seq1
comp8536_c0_seq1
comp8538_c0_seq1
comp8539_c0_seq1
comp8540_c0_seq1
comp8540_c1_seq1
comp8541_c0_seq1
comp8542_c0_seq1
comp8543_c0_seq1
comp8543_c1_seq1
comp8544_c0_seq1
comp8544_c0_seq2
comp8545_c0_seq1
comp8545_c1_seq1
comp8547_c0_seq1
comp8550_c0_seq1
comp8552_c0_seq1
comp8553_c0_seq1
comp8554_c0_seq1
comp8554_c1_seq1
comp8555_c0_seq1
comp8556_c0_seq1
comp8556_c0_seq2
comp8557_c0_seq1
comp8559_c0_seq1
comp8560_c0_seq1
comp8562_c0_seq1
comp8562_c1_seq1
comp8563_c0_seq1
comp8564_c0_seq1
comp8567_c0_seq1
comp8568_c0_seq1
comp8569_c0_seq1
comp8569_c0_seq2
comp8571_c0_seq1
comp8571_c1_seq1
comp8572_c0_seq1
comp8573_c0_seq1
comp8574_c0_seq1
comp8574_c1_seq1
comp8575_c0_seq1
comp8576_c0_seq1
comp8577_c0_seq1
comp8578_c0_seq1
comp8579_c0_seq1
comp8580_c0_seq1
comp8581_c0_seq1
comp8582_c0_seq1
comp8583_c0_seq1
comp8584_c0_seq1
comp8584_c0_seq2
comp8585_c0_seq1
comp8585_c1_seq1
comp8589_c0_seq1
comp8590_c0_seq1
comp8591_c0_seq1
comp8592_c0_seq1
comp8593_c0_seq1
comp8594_c0_seq1
comp8595_c0_seq1
comp8595_c1_seq1
comp8598_c0_seq1
comp8599_c0_seq1
comp8599_c1_seq1
comp8600_c0_seq1
comp8600_c1_seq1
comp8601_c0_seq1
comp8602_c0_seq1
comp8603_c0_seq1
comp8603_c0_seq2
comp8604_c0_seq1
comp8604_c1_seq1
comp8605_c0_seq1
comp8608_c0_seq1
comp8611_c0_seq1
comp8611_c1_seq1
comp8612_c0_seq1
comp8613_c0_seq1
comp8615_c0_seq1
comp8618_c0_seq1
comp8618_c0_seq2
comp8619_c0_seq1
comp8621_c0_seq1
comp8622_c0_seq1
comp8622_c1_seq1	K09608
comp8623_c0_seq1
comp8625_c0_seq1
comp8626_c0_seq1
comp8626_c0_seq2
comp8629_c0_seq1
comp8630_c0_seq1
comp8630_c1_seq1
comp8631_c0_seq1
comp8632_c0_seq1
comp8635_c0_seq1
comp8637_c0_seq1
comp8639_c0_seq1
comp8640_c0_seq1
comp8641_c0_seq1
comp8642_c0_seq1
comp8644_c0_seq1
comp8645_c0_seq1
comp8646_c0_seq1
comp8646_c1_seq1
comp8647_c0_seq1
comp8649_c0_seq1
comp8650_c0_seq1
comp8651_c0_seq1
comp8651_c1_seq1
comp8652_c0_seq1
comp8653_c0_seq1
comp8654_c0_seq1
comp8655_c0_seq1
comp8657_c0_seq1
comp8657_c0_seq2
comp8660_c0_seq1
comp8661_c0_seq1
comp8662_c0_seq1
comp8663_c0_seq1
comp8664_c0_seq1
comp8665_c0_seq1
comp8666_c0_seq1
comp8667_c0_seq1
comp8668_c0_seq1
comp8669_c0_seq1	K10408
comp8671_c0_seq1
comp8672_c0_seq1
comp8673_c0_seq1
comp8674_c0_seq1
comp8674_c1_seq1
comp8676_c0_seq1
comp8676_c0_seq2
comp8678_c0_seq1
comp8678_c1_seq1
comp8679_c0_seq1
comp8680_c0_seq1
comp8681_c0_seq1
comp8681_c1_seq1
comp8683_c0_seq1
comp8685_c0_seq1
comp8687_c0_seq1
comp8689_c0_seq1
comp8690_c0_seq1
comp8691_c0_seq1
comp8692_c0_seq1
comp8692_c1_seq1
comp8693_c0_seq1
comp8694_c0_seq1
comp8695_c0_seq1
comp8696_c0_seq1
comp8697_c0_seq1
comp8699_c0_seq1
comp8699_c1_seq1
comp8700_c0_seq1
comp8701_c0_seq1
comp8702_c0_seq1
comp8702_c0_seq2
comp8703_c0_seq1
comp8704_c0_seq1
comp8705_c0_seq1
comp8706_c0_seq1
comp8707_c0_seq1
comp8708_c0_seq1
comp8710_c0_seq1
comp8711_c0_seq1
comp8712_c0_seq1
comp8714_c0_seq1
comp8715_c0_seq1
comp8716_c0_seq1
comp8716_c0_seq2
comp8719_c0_seq1
comp8721_c0_seq1
comp8722_c0_seq1
comp8723_c0_seq1
comp8724_c0_seq1
comp8725_c0_seq1
comp8726_c0_seq1
comp8727_c0_seq1
comp8728_c0_seq1
comp8730_c0_seq1
comp8730_c0_seq2
comp8731_c0_seq1
comp8731_c1_seq1
comp8732_c0_seq1
comp8733_c0_seq1
comp8735_c0_seq1
comp8736_c0_seq1
comp8739_c0_seq1
comp8740_c0_seq1
comp8742_c0_seq1
comp8744_c0_seq1
comp8745_c0_seq1
comp8747_c0_seq1
comp8749_c0_seq1
comp8750_c0_seq1
comp8750_c0_seq2
comp8753_c0_seq1
comp8753_c0_seq2
comp8755_c0_seq1
comp8757_c0_seq1
comp8759_c0_seq1	K04148
comp8760_c0_seq1
comp8761_c0_seq1
comp8762_c0_seq1
comp8763_c0_seq1
comp8764_c0_seq1
comp8764_c1_seq1
comp8765_c0_seq1
comp8765_c0_seq2
comp8768_c0_seq1	K05388
comp8769_c0_seq1
comp8770_c0_seq1
comp8771_c0_seq1
comp8772_c0_seq1
comp8772_c0_seq2
comp8773_c0_seq1
comp8774_c0_seq1
comp8775_c0_seq1
comp8776_c0_seq1
comp8777_c0_seq1
comp8778_c0_seq1
comp8779_c0_seq1
comp8779_c0_seq2
comp8780_c0_seq1
comp8780_c1_seq1
comp8781_c0_seq1
comp8782_c0_seq1
comp8783_c0_seq1
comp8784_c0_seq1
comp8785_c0_seq1
comp8786_c0_seq1
comp8787_c0_seq1
comp8788_c0_seq1
comp8791_c0_seq1
comp8792_c0_seq1
comp8792_c1_seq1
comp8793_c0_seq1
comp8793_c0_seq2
comp8794_c0_seq1
comp8795_c0_seq1
comp8797_c0_seq1
comp8801_c0_seq1
comp8802_c0_seq1
comp8803_c0_seq1
comp8803_c0_seq2
comp8804_c0_seq1
comp8805_c0_seq1
comp8805_c1_seq1
comp8806_c0_seq1	K01758
comp8806_c1_seq1	K01758
comp8808_c0_seq1
comp8809_c0_seq1
comp8809_c0_seq2
comp8810_c0_seq1
comp8812_c0_seq1
comp8813_c0_seq1
comp8813_c0_seq2
comp8814_c0_seq1
comp8814_c1_seq1
comp8815_c0_seq1
comp8816_c0_seq1
comp8817_c0_seq1
comp8820_c0_seq1
comp8820_c1_seq1
comp8821_c0_seq1
comp8822_c0_seq1
comp8823_c0_seq1
comp8824_c0_seq1
comp8826_c0_seq1
comp8827_c0_seq1
comp8828_c0_seq1
comp8828_c1_seq1
comp8830_c0_seq1
comp8831_c0_seq1
comp8835_c0_seq1
comp8835_c1_seq1
comp8837_c0_seq1
comp8837_c0_seq2
comp8838_c0_seq1
comp8839_c0_seq1
comp8840_c0_seq1
comp8840_c0_seq2
comp8841_c0_seq1
comp8843_c0_seq1
comp8846_c0_seq1
comp8846_c1_seq1
comp8849_c0_seq1
comp8850_c0_seq1
comp8851_c0_seq1
comp8852_c0_seq1
comp8854_c0_seq1
comp8855_c0_seq1
comp8857_c0_seq1
comp8857_c0_seq2
comp8859_c0_seq1
comp8859_c0_seq2
comp8860_c0_seq1
comp8861_c0_seq1
comp8862_c0_seq1
comp8863_c0_seq1
comp8864_c0_seq1
comp8864_c0_seq2
comp8865_c0_seq1
comp8867_c0_seq1
comp8868_c0_seq1
comp8870_c0_seq1
comp8871_c0_seq1
comp8871_c0_seq2
comp8872_c0_seq1
comp8873_c0_seq1
comp8874_c0_seq1
comp8877_c0_seq1
comp8877_c0_seq2
comp8878_c0_seq1
comp8880_c0_seq1
comp8882_c0_seq1
comp8883_c0_seq1
comp8884_c0_seq1
comp8885_c0_seq1
comp8887_c0_seq1
comp8889_c0_seq1
comp8891_c0_seq1
comp8892_c0_seq1
comp8893_c0_seq1
comp8893_c0_seq2
comp8894_c0_seq1
comp8895_c0_seq1
comp8897_c0_seq1
comp8898_c0_seq1
comp8899_c0_seq1
comp8900_c0_seq1
comp8902_c0_seq1
comp8903_c0_seq1
comp8904_c0_seq1
comp8905_c0_seq1
comp8906_c0_seq1
comp8906_c0_seq2
comp8908_c0_seq1	K03900
comp8908_c1_seq1
comp8909_c0_seq1
comp8910_c0_seq1
comp8911_c0_seq1
comp8912_c0_seq1
comp8914_c0_seq1
comp8914_c0_seq2
comp8915_c0_seq1
comp8922_c0_seq1
comp8923_c0_seq1
comp8924_c0_seq1
comp8924_c0_seq2
comp8926_c0_seq1
comp8927_c0_seq1
comp8928_c0_seq1
comp8929_c0_seq1
comp8930_c0_seq1
comp8931_c0_seq1
comp8932_c0_seq1
comp8933_c0_seq1
comp8933_c1_seq1
comp8934_c0_seq1
comp8935_c0_seq1
comp8939_c0_seq1
comp8942_c0_seq1
comp8943_c0_seq1
comp8944_c0_seq1
comp8945_c0_seq1
comp8946_c0_seq1
comp8949_c0_seq1
comp8950_c0_seq1
comp8951_c0_seq1
comp8952_c0_seq1
comp8952_c1_seq1
comp8955_c0_seq1
comp8955_c1_seq1
comp8958_c0_seq1
comp8959_c0_seq1
comp8960_c0_seq1
comp8963_c0_seq1
comp8963_c0_seq2
comp8964_c0_seq1
comp8964_c1_seq1
comp8965_c0_seq1
comp8965_c1_seq1
comp8966_c0_seq1
comp8967_c0_seq1
comp8967_c0_seq2
comp8969_c0_seq1
comp8971_c0_seq1
comp8972_c0_seq1
comp8973_c0_seq1
comp8975_c0_seq1
comp8977_c0_seq1
comp8978_c0_seq1
comp8981_c0_seq1
comp8983_c0_seq1
comp8984_c0_seq1
comp8985_c0_seq1
comp8986_c0_seq1
comp8987_c0_seq1
comp8988_c0_seq1
comp8989_c0_seq1
comp8989_c1_seq1
comp8990_c0_seq1
comp8991_c0_seq1
comp8993_c0_seq1
comp8993_c1_seq1
comp8995_c0_seq1
comp8997_c0_seq1
comp8999_c0_seq1
comp8999_c1_seq1
comp9002_c0_seq1
comp9002_c1_seq1
comp9004_c0_seq1
comp9005_c0_seq1
comp9006_c0_seq1
comp9006_c1_seq1
comp9007_c0_seq1
comp9007_c0_seq2
comp9008_c0_seq1
comp9009_c0_seq1
comp9010_c0_seq1
comp9010_c1_seq1
comp9011_c0_seq1
comp9012_c0_seq1
comp9012_c1_seq1
comp9013_c0_seq1
comp9014_c0_seq1
comp9015_c0_seq1
comp9015_c1_seq1
comp9016_c0_seq1
comp9018_c0_seq1
comp9019_c0_seq1
comp9020_c0_seq1
comp9021_c0_seq1
comp9023_c0_seq1
comp9024_c0_seq1
comp9025_c0_seq1
comp9027_c0_seq1
comp9028_c0_seq1
comp9028_c1_seq1
comp9029_c0_seq1
comp9030_c0_seq1
comp9031_c0_seq1
comp9032_c0_seq1
comp9032_c0_seq2
comp9033_c0_seq1
comp9034_c0_seq1
comp9036_c0_seq1
comp9037_c0_seq1
comp9038_c0_seq1
comp9038_c1_seq1
comp9039_c0_seq1
comp9040_c0_seq1
comp9041_c0_seq1
comp9042_c0_seq1
comp9042_c0_seq2
comp9043_c0_seq1
comp9044_c0_seq1
comp9046_c0_seq1
comp9047_c0_seq1
comp9047_c1_seq1
comp9048_c0_seq1
comp9049_c0_seq1
comp9050_c0_seq1
comp9051_c0_seq1
comp9052_c0_seq1
comp9052_c1_seq1
comp9054_c0_seq1
comp9054_c0_seq2
comp9057_c0_seq1
comp9057_c0_seq2
comp9058_c0_seq1
comp9062_c0_seq1
comp9065_c0_seq1
comp9070_c0_seq1
comp9071_c0_seq1
comp9071_c1_seq1
comp9072_c0_seq1
comp9076_c0_seq1	K01024
comp9082_c0_seq1
comp9082_c1_seq1
comp9083_c0_seq1
comp9085_c0_seq1
comp9085_c0_seq2
comp9086_c0_seq1
comp9087_c0_seq1
comp9090_c0_seq1
comp9090_c0_seq2
comp9091_c0_seq1
comp9095_c0_seq1
comp9095_c0_seq2
comp9097_c0_seq1
comp9097_c0_seq2
comp9098_c0_seq1
comp9099_c0_seq1
comp9100_c0_seq1
comp9101_c0_seq1
comp9102_c0_seq1
comp9103_c0_seq1
comp9105_c0_seq1
comp9106_c0_seq1
comp9107_c0_seq1
comp9109_c0_seq1
comp9110_c0_seq1
comp9113_c0_seq1
comp9114_c0_seq1
comp9115_c0_seq1
comp9116_c0_seq1
comp9117_c0_seq1
comp9118_c0_seq1
comp9119_c0_seq1
comp9119_c0_seq2
comp9121_c0_seq1
comp9122_c0_seq1
comp9123_c0_seq1
comp9123_c0_seq2
comp9124_c0_seq1
comp9125_c0_seq1
comp9127_c0_seq1
comp9128_c0_seq1
comp9128_c0_seq2
comp9129_c0_seq1
comp9131_c0_seq1
comp9133_c0_seq1
comp9135_c0_seq1
comp9136_c0_seq1
comp9137_c0_seq1
comp9140_c0_seq1
comp9142_c0_seq1
comp9146_c0_seq1
comp9147_c0_seq1
comp9148_c0_seq1
comp9149_c0_seq1
comp9150_c0_seq1
comp9151_c0_seq1
comp9153_c0_seq1
comp9153_c0_seq2
comp9156_c0_seq1
comp9157_c0_seq1
comp9158_c0_seq1
comp9162_c0_seq1
comp9165_c0_seq1
comp9166_c0_seq1
comp9167_c0_seq1
comp9168_c0_seq1
comp9169_c0_seq1
comp9170_c0_seq1
comp9171_c0_seq1
comp9172_c0_seq1
comp9175_c0_seq1
comp9176_c0_seq1
comp9176_c1_seq1
comp9177_c0_seq1
comp9177_c0_seq2
comp9178_c0_seq1
comp9178_c0_seq2
comp9179_c0_seq1
comp9180_c0_seq1
comp9180_c1_seq1
comp9181_c0_seq1
comp9185_c0_seq1
comp9185_c0_seq2
comp9187_c0_seq1
comp9189_c0_seq1
comp9193_c0_seq1
comp9197_c0_seq1
comp9199_c0_seq1
comp9200_c0_seq1
comp9201_c0_seq1
comp9202_c0_seq1
comp9204_c0_seq1
comp9204_c0_seq2
comp9205_c0_seq1
comp9207_c0_seq1
comp9209_c0_seq1
comp9210_c0_seq1
comp9210_c1_seq1
comp9211_c0_seq1
comp9211_c0_seq2
comp9215_c0_seq1
comp9216_c0_seq1
comp9216_c0_seq2
comp9217_c0_seq1
comp9219_c0_seq1
comp9221_c0_seq1
comp9223_c0_seq1
comp9224_c0_seq1
comp9225_c0_seq1
comp9227_c0_seq1
comp9228_c0_seq1
comp9229_c0_seq1
comp9230_c0_seq1
comp9231_c0_seq1
comp9232_c0_seq1
comp9235_c0_seq1
comp9236_c0_seq1
comp9237_c0_seq1
comp9237_c0_seq2
comp9238_c0_seq1
comp9239_c0_seq1
comp9240_c0_seq1
comp9241_c0_seq1
comp9242_c0_seq1
comp9242_c0_seq2
comp9243_c0_seq1
comp9245_c0_seq1
comp9245_c0_seq2
comp9246_c0_seq1
comp9247_c0_seq1
comp9248_c0_seq1
comp9250_c0_seq1
comp9251_c0_seq1
comp9253_c0_seq1
comp9254_c0_seq1
comp9254_c1_seq1
comp9255_c0_seq1
comp9256_c0_seq1
comp9257_c0_seq1
comp9258_c0_seq1
comp9259_c0_seq1
comp9260_c0_seq1
comp9260_c1_seq1
comp9264_c0_seq1
comp9265_c0_seq1
comp9266_c0_seq1
comp9267_c0_seq1
comp9268_c0_seq1
comp9269_c0_seq1
comp9271_c0_seq1
comp9273_c0_seq1
comp9274_c0_seq1
comp9274_c0_seq2
comp9275_c0_seq1
comp9275_c1_seq1
comp9276_c0_seq1
comp9278_c0_seq1
comp9279_c0_seq1
comp9280_c0_seq1
comp9281_c0_seq1
comp9282_c0_seq1
comp9284_c0_seq1
comp9286_c0_seq1
comp9288_c0_seq1
comp9290_c0_seq1
comp9292_c0_seq1
comp9292_c0_seq2
comp9293_c0_seq1
comp9295_c0_seq1
comp9296_c0_seq1
comp9297_c0_seq1
comp9298_c0_seq1
comp9299_c0_seq1
comp9303_c0_seq1
comp9307_c0_seq1
comp9308_c0_seq1
comp9309_c0_seq1
comp9309_c1_seq1
comp9310_c0_seq1
comp9310_c1_seq1
comp9311_c0_seq1
comp9312_c0_seq1
comp9313_c0_seq1
comp9314_c0_seq1
comp9314_c1_seq1
comp9315_c0_seq1
comp9316_c0_seq1
comp9319_c0_seq1
comp9320_c0_seq1
comp9322_c0_seq1
comp9323_c0_seq1
comp9323_c0_seq2
comp9324_c0_seq1
comp9325_c0_seq1
comp9325_c0_seq2
comp9326_c0_seq1
comp9326_c0_seq2
comp9327_c0_seq1
comp9328_c0_seq1
comp9328_c0_seq2
comp9330_c0_seq1
comp9331_c0_seq1
comp9331_c0_seq2
comp9332_c0_seq1
comp9333_c0_seq1
comp9334_c0_seq1
comp9335_c0_seq1
comp9336_c0_seq1
comp9337_c0_seq1
comp9338_c0_seq1
comp9339_c0_seq1
comp9343_c0_seq1
comp9345_c0_seq1
comp9347_c0_seq1
comp9349_c0_seq1
comp9349_c1_seq1
comp9351_c0_seq1
comp9352_c0_seq1
comp9353_c0_seq1
comp9354_c0_seq1
comp9355_c0_seq1
comp9356_c0_seq1
comp9358_c0_seq1
comp9360_c0_seq1
comp9362_c0_seq1
comp9365_c0_seq1
comp9366_c0_seq1
comp9366_c0_seq2
comp9367_c0_seq1
comp9368_c0_seq1
comp9369_c0_seq1
comp9371_c0_seq1
comp9372_c0_seq1
comp9374_c0_seq1
comp9375_c0_seq1	K03440
comp9375_c0_seq2	K03440
comp9376_c0_seq1
comp9377_c0_seq1
comp9378_c0_seq1
comp9380_c0_seq1
comp9380_c0_seq2
comp9381_c0_seq1
comp9382_c0_seq1
comp9383_c0_seq1
comp9384_c0_seq1
comp9385_c0_seq1
comp9385_c0_seq2
comp9387_c0_seq1
comp9388_c0_seq1
comp9388_c1_seq1
comp9390_c0_seq1
comp9391_c0_seq1
comp9392_c0_seq1
comp9393_c0_seq1
comp9396_c0_seq1
comp9397_c0_seq1
comp9398_c0_seq1
comp9399_c0_seq1
comp9400_c0_seq1
comp9401_c0_seq1
comp9401_c1_seq1
comp9402_c0_seq1
comp9402_c0_seq2
comp9403_c0_seq1
comp9403_c0_seq2
comp9405_c0_seq1
comp9405_c0_seq2
comp9406_c0_seq1
comp9407_c0_seq1
comp9408_c0_seq1
comp9408_c1_seq1
comp9410_c0_seq1
comp9411_c0_seq1
comp9413_c0_seq1
comp9414_c0_seq1
comp9415_c0_seq1
comp9418_c0_seq1
comp9421_c0_seq1
comp9422_c0_seq1
comp9426_c0_seq1
comp9427_c0_seq1
comp9428_c0_seq1
comp9430_c0_seq1
comp9430_c0_seq2
comp9432_c0_seq1
comp9434_c0_seq1
comp9437_c0_seq1
comp9438_c0_seq1
comp9440_c0_seq1
comp9442_c0_seq1
comp9443_c0_seq1
comp9443_c0_seq2
comp9444_c0_seq1
comp9445_c0_seq1
comp9445_c1_seq1
comp9446_c0_seq1
comp9447_c0_seq1
comp9447_c0_seq2
comp9449_c0_seq1
comp9450_c0_seq1
comp9450_c1_seq1
comp9452_c0_seq1
comp9453_c0_seq1
comp9453_c1_seq1
comp9454_c0_seq1
comp9455_c0_seq1
comp9456_c0_seq1
comp9459_c0_seq1
comp9460_c0_seq1
comp9462_c0_seq1
comp9462_c0_seq2
comp9463_c0_seq1
comp9463_c0_seq2
comp9464_c0_seq1
comp9465_c0_seq1
comp9466_c0_seq1
comp9467_c0_seq1
comp9469_c0_seq1
comp9472_c0_seq1
comp9474_c0_seq1
comp9475_c0_seq1
comp9476_c0_seq1
comp9477_c0_seq1
comp9477_c1_seq1
comp9480_c0_seq1
comp9482_c0_seq1
comp9483_c0_seq1
comp9484_c0_seq1
comp9485_c0_seq1
comp9485_c1_seq1
comp9486_c0_seq1
comp9487_c0_seq1
comp9489_c0_seq1
comp9489_c0_seq2
comp9490_c0_seq1
comp9492_c0_seq1
comp9494_c0_seq1
comp9494_c0_seq2
comp9495_c0_seq1
comp9497_c0_seq1
comp9498_c0_seq1
comp9499_c0_seq1
comp9500_c0_seq1
comp9502_c0_seq1
comp9503_c0_seq1
comp9504_c0_seq1
comp9508_c0_seq1
comp9509_c0_seq1
comp9510_c0_seq1
comp9511_c0_seq1
comp9513_c0_seq1
comp9515_c0_seq1
comp9518_c0_seq1
comp9518_c1_seq1
comp9519_c0_seq1
comp9520_c0_seq1
comp9521_c0_seq1
comp9522_c0_seq1
comp9523_c0_seq1
comp9523_c0_seq2
comp9525_c0_seq1
comp9528_c0_seq1
comp9528_c1_seq1
comp9529_c0_seq1
comp9531_c0_seq1
comp9532_c0_seq1
comp9532_c1_seq1
comp9533_c0_seq1
comp9533_c1_seq1
comp9534_c0_seq1
comp9535_c0_seq1
comp9537_c0_seq1
comp9538_c0_seq1
comp9539_c0_seq1
comp9542_c0_seq1
comp9543_c0_seq1
comp9543_c1_seq1
comp9544_c0_seq1
comp9545_c0_seq1
comp9545_c0_seq2
comp9549_c0_seq1
comp9550_c0_seq1
comp9551_c0_seq1
comp9552_c0_seq1
comp9553_c0_seq1
comp9554_c0_seq1
comp9555_c0_seq1
comp9556_c0_seq1
comp9559_c0_seq1
comp9560_c0_seq1
comp9563_c0_seq1
comp9564_c0_seq1	K09604
comp9564_c1_seq1
comp9565_c0_seq1
comp9565_c1_seq1
comp9567_c0_seq1
comp9568_c0_seq1
comp9568_c1_seq1
comp9569_c0_seq1
comp9569_c1_seq1
comp9570_c0_seq1
comp9571_c0_seq1
comp9572_c0_seq1
comp9572_c0_seq2
comp9573_c0_seq1
comp9575_c0_seq1
comp9579_c0_seq1
comp9580_c0_seq1
comp9581_c0_seq1
comp9581_c0_seq2
comp9582_c0_seq1
comp9583_c0_seq1
comp9584_c0_seq1
comp9585_c0_seq1
comp9587_c0_seq1
comp9588_c0_seq1
comp9589_c0_seq1
comp9591_c0_seq1
comp9592_c0_seq1
comp9593_c0_seq1
comp9594_c0_seq1
comp9594_c1_seq1
comp9595_c0_seq1
comp9598_c0_seq1
comp9599_c0_seq1
comp9602_c0_seq1
comp9603_c0_seq1
comp9605_c0_seq1
comp9606_c0_seq1
comp9607_c0_seq1
comp9608_c0_seq1
comp9609_c0_seq1
comp9610_c0_seq1
comp9612_c0_seq1
comp9613_c0_seq1
comp9614_c0_seq1
comp9614_c1_seq1
comp9615_c0_seq1
comp9616_c0_seq1
comp9618_c0_seq1
comp9619_c0_seq1
comp9621_c0_seq1
comp9622_c0_seq1
comp9623_c0_seq1
comp9623_c0_seq2
comp9624_c0_seq1
comp9627_c0_seq1
comp9628_c0_seq1
comp9629_c0_seq1
comp9630_c0_seq1
comp9631_c0_seq1
comp9632_c0_seq1
comp9637_c0_seq1
comp9638_c0_seq1
comp9643_c0_seq1
comp9643_c1_seq1
comp9647_c0_seq1
comp9648_c0_seq1
comp9648_c1_seq1
comp9649_c0_seq1
comp9650_c0_seq1
comp9652_c0_seq1
comp9652_c1_seq1
comp9653_c0_seq1
comp9654_c0_seq1
comp9655_c0_seq1
comp9655_c0_seq2
comp9657_c0_seq1
comp9658_c0_seq1
comp9659_c0_seq1
comp9660_c0_seq1
comp9665_c0_seq1
comp9667_c0_seq1
comp9668_c0_seq1
comp9669_c0_seq1
comp9673_c0_seq1
comp9675_c0_seq1
comp9676_c0_seq1
comp9676_c0_seq2
comp9677_c0_seq1
comp9679_c0_seq1
comp9680_c0_seq1
comp9680_c0_seq2
comp9683_c0_seq1
comp9684_c0_seq1
comp9685_c0_seq1
comp9686_c0_seq1
comp9686_c0_seq2
comp9687_c0_seq1
comp9688_c0_seq1
comp9688_c1_seq1
comp9689_c0_seq1
comp9691_c0_seq1
comp9694_c0_seq1
comp9694_c0_seq2
comp9696_c0_seq1
comp9698_c0_seq1
comp9699_c0_seq1
comp9700_c0_seq1
comp9700_c0_seq2
comp9702_c0_seq1
comp9703_c0_seq1
comp9704_c0_seq1
comp9705_c0_seq1
comp9706_c0_seq1
comp9707_c0_seq1
comp9708_c0_seq1
comp9709_c0_seq1
comp9711_c0_seq1
comp9714_c0_seq1
comp9715_c0_seq1
comp9715_c1_seq1
comp9716_c0_seq1
comp9716_c0_seq2
comp9718_c0_seq1
comp9720_c0_seq1
comp9721_c0_seq1
comp9724_c0_seq1
comp9724_c1_seq1
comp9725_c0_seq1
comp9728_c0_seq1
comp9729_c0_seq1
comp9730_c0_seq1
comp9731_c0_seq1
comp9732_c0_seq1
comp9734_c0_seq1
comp9735_c0_seq1
comp9739_c0_seq1
comp9741_c0_seq1
comp9742_c0_seq1
comp9743_c0_seq1
comp9745_c0_seq1
comp9745_c0_seq2
comp9746_c0_seq1
comp9748_c0_seq1
comp9750_c0_seq1
comp9750_c1_seq1
comp9751_c0_seq1
comp9751_c1_seq1
comp9753_c0_seq1
comp9754_c0_seq1
comp9755_c0_seq1
comp9756_c0_seq1
comp9757_c0_seq1
comp9758_c0_seq1
comp9758_c0_seq2
comp9759_c0_seq1
comp9760_c0_seq1
comp9761_c0_seq1
comp9765_c0_seq1
comp9766_c0_seq1
comp9767_c0_seq1
comp9767_c1_seq1
comp9769_c0_seq1
comp9770_c0_seq1
comp9771_c0_seq1
comp9772_c0_seq1
comp9773_c0_seq1
comp9774_c0_seq1
comp9775_c0_seq1
comp9776_c0_seq1
comp9776_c1_seq1
comp9778_c0_seq1
comp9779_c0_seq1
comp9780_c0_seq1
comp9781_c0_seq1
comp9782_c0_seq1
comp9783_c0_seq1
comp9786_c0_seq1
comp9788_c0_seq1
comp9789_c0_seq1
comp9789_c0_seq2
comp9791_c0_seq1
comp9794_c0_seq1
comp9795_c0_seq1
comp9796_c0_seq1
comp9796_c0_seq2
comp9797_c0_seq1
comp9798_c0_seq1
comp9798_c1_seq1
comp9800_c0_seq1
comp9801_c0_seq1
comp9802_c0_seq1
comp9804_c0_seq1
comp9805_c0_seq1
comp9808_c0_seq1
comp9809_c0_seq1
comp9810_c0_seq1
comp9810_c0_seq2
comp9811_c0_seq1
comp9814_c0_seq1
comp9816_c0_seq1
comp9816_c1_seq1
comp9817_c0_seq1
comp9818_c0_seq1
comp9819_c0_seq1
comp9822_c0_seq1
comp9824_c0_seq1
comp9825_c0_seq1
comp9827_c0_seq1
comp9832_c0_seq1
comp9835_c0_seq1
comp9835_c0_seq2
comp9837_c0_seq1
comp9838_c0_seq1
comp9840_c0_seq1
comp9841_c0_seq1
comp9842_c0_seq1
comp9843_c0_seq1
comp9844_c0_seq1
comp9848_c0_seq1
comp9848_c1_seq1
comp9851_c0_seq1
comp9852_c0_seq1
comp9853_c0_seq1	K12324
comp9853_c1_seq1	K01769
comp9854_c0_seq1
comp9856_c0_seq1
comp9858_c0_seq1
comp9859_c0_seq1
comp9862_c0_seq1
comp9864_c0_seq1	K01580
comp9865_c0_seq1
comp9866_c0_seq1
comp9867_c0_seq1
comp9871_c0_seq1
comp9871_c1_seq1
comp9872_c0_seq1
comp9872_c1_seq1
comp9873_c0_seq1
comp9875_c0_seq1
comp9876_c0_seq1
comp9876_c1_seq1
comp9877_c0_seq1
comp9877_c0_seq2
comp9879_c0_seq1
comp9880_c0_seq1
comp9881_c0_seq1
comp9883_c0_seq1
comp9885_c0_seq1
comp9889_c0_seq1
comp9890_c0_seq1
comp9891_c0_seq1
comp9891_c0_seq2
comp9892_c0_seq1
comp9892_c0_seq2
comp9894_c0_seq1
comp9895_c0_seq1
comp9896_c0_seq1
comp9897_c0_seq1
comp9899_c0_seq1
comp9899_c0_seq2
comp9901_c0_seq1
comp9901_c0_seq2
comp9902_c0_seq1
comp9903_c0_seq1
comp9903_c0_seq2
comp9904_c0_seq1
comp9911_c0_seq1
comp9913_c0_seq1
comp9914_c0_seq1
comp9916_c0_seq1
comp9917_c0_seq1
comp9919_c0_seq1
comp9921_c0_seq1
comp9923_c0_seq1
comp9923_c1_seq1
comp9925_c0_seq1
comp9926_c0_seq1
comp9927_c0_seq1
comp9929_c0_seq1
comp9931_c0_seq1
comp9931_c0_seq2
comp9933_c0_seq1
comp9935_c0_seq1
comp9936_c0_seq1
comp9937_c0_seq1
comp9942_c0_seq1
comp9943_c0_seq1
comp9944_c0_seq1
comp9945_c0_seq1
comp9946_c0_seq1
comp9947_c0_seq1
comp9948_c0_seq1
comp9949_c0_seq1
comp9950_c0_seq1
comp9953_c0_seq1
comp9955_c0_seq1
comp9956_c0_seq1
comp9957_c0_seq1
comp9958_c0_seq1
comp9960_c0_seq1
comp9961_c0_seq1
comp9962_c0_seq1
comp9964_c0_seq1
comp9965_c0_seq1
comp9965_c1_seq1
comp9966_c0_seq1
comp9968_c0_seq1
comp9969_c0_seq1
comp9969_c0_seq2
comp9970_c0_seq1
comp9972_c0_seq1
comp9973_c0_seq1
comp9975_c0_seq1
comp9976_c0_seq1
comp9981_c0_seq1
comp9982_c0_seq1
comp9983_c0_seq1
comp9984_c0_seq1
comp9985_c0_seq1
comp9986_c0_seq1
comp9987_c0_seq1
comp9991_c0_seq1
comp9995_c0_seq1
comp9996_c0_seq1
comp9996_c1_seq1
comp9998_c0_seq1
comp9999_c0_seq1
comp10000_c0_seq1
comp10000_c1_seq1
comp10001_c0_seq1
comp10002_c0_seq1
comp10003_c0_seq1
comp10004_c0_seq1
comp10005_c0_seq1
comp10006_c0_seq1
comp10007_c0_seq1
comp10009_c0_seq1
comp10011_c0_seq1
comp10011_c1_seq1
comp10012_c0_seq1
comp10013_c0_seq1
comp10014_c0_seq1
comp10015_c0_seq1
comp10017_c0_seq1
comp10019_c0_seq1
comp10021_c0_seq1
comp10022_c0_seq1
comp10024_c0_seq1
comp10024_c1_seq1
comp10027_c0_seq1
comp10028_c0_seq1
comp10029_c0_seq1
comp10030_c0_seq1
comp10033_c0_seq1
comp10036_c0_seq1
comp10036_c1_seq1
comp10044_c0_seq1
comp10045_c0_seq1
comp10047_c0_seq1
comp10048_c0_seq1
comp10048_c0_seq2
comp10049_c0_seq1
comp10052_c0_seq1
comp10058_c0_seq1
comp10059_c0_seq1
comp10060_c0_seq1
comp10060_c1_seq1
comp10061_c0_seq1
comp10062_c0_seq1
comp10063_c0_seq1
comp10064_c0_seq1
comp10066_c0_seq1
comp10067_c0_seq1
comp10068_c0_seq1
comp10069_c0_seq1
comp10070_c0_seq1
comp10070_c1_seq1
comp10071_c0_seq1
comp10071_c1_seq1
comp10074_c0_seq1
comp10075_c0_seq1
comp10078_c0_seq1
comp10079_c0_seq1
comp10080_c0_seq1
comp10081_c0_seq1
comp10082_c0_seq1
comp10083_c0_seq1
comp10083_c0_seq2
comp10088_c0_seq1
comp10089_c0_seq1
comp10091_c0_seq1
comp10094_c0_seq1
comp10095_c0_seq1
comp10095_c0_seq2
comp10096_c0_seq1
comp10097_c0_seq1
comp10100_c0_seq1
comp10101_c0_seq1
comp10102_c0_seq1
comp10106_c0_seq1
comp10107_c0_seq1
comp10107_c1_seq1
comp10108_c0_seq1
comp10109_c0_seq1
comp10111_c0_seq1
comp10113_c0_seq1
comp10114_c0_seq1
comp10115_c0_seq1
comp10116_c0_seq1
comp10119_c0_seq1
comp10121_c0_seq1
comp10121_c1_seq1
comp10127_c0_seq1
comp10130_c0_seq1
comp10130_c1_seq1
comp10131_c0_seq1
comp10131_c0_seq2
comp10134_c0_seq1
comp10137_c0_seq1
comp10138_c0_seq1
comp10138_c1_seq1
comp10140_c0_seq1
comp10141_c0_seq1
comp10143_c0_seq1
comp10144_c0_seq1
comp10145_c0_seq1
comp10146_c0_seq1
comp10147_c0_seq1
comp10148_c0_seq1
comp10148_c1_seq1
comp10149_c0_seq1
comp10149_c0_seq2
comp10152_c0_seq1
comp10153_c0_seq1
comp10154_c0_seq1
comp10157_c0_seq1
comp10158_c0_seq1
comp10159_c0_seq1
comp10160_c0_seq1
comp10161_c0_seq1
comp10161_c1_seq1
comp10163_c0_seq1
comp10163_c1_seq1
comp10165_c0_seq1
comp10169_c0_seq1
comp10169_c0_seq2
comp10170_c0_seq1
comp10170_c1_seq1
comp10172_c0_seq1
comp10172_c0_seq2	K12895
comp10175_c0_seq1
comp10179_c0_seq1
comp10179_c0_seq2
comp10180_c0_seq1
comp10181_c0_seq1
comp10182_c0_seq1
comp10183_c0_seq1
comp10184_c0_seq1
comp10185_c0_seq1
comp10186_c0_seq1
comp10187_c0_seq1
comp10188_c0_seq1
comp10188_c0_seq2
comp10189_c0_seq1
comp10190_c0_seq1
comp10191_c0_seq1
comp10192_c0_seq1
comp10193_c0_seq1
comp10196_c0_seq1
comp10197_c0_seq1
comp10198_c0_seq1
comp10199_c0_seq1
comp10200_c0_seq1
comp10201_c0_seq1
comp10202_c0_seq1
comp10203_c0_seq1
comp10204_c0_seq1
comp10207_c0_seq1
comp10212_c0_seq1
comp10213_c0_seq1
comp10213_c0_seq2
comp10214_c0_seq1
comp10214_c1_seq1
comp10215_c0_seq1
comp10215_c1_seq1
comp10216_c0_seq1
comp10217_c0_seq1
comp10218_c0_seq1
comp10219_c0_seq1
comp10221_c0_seq1
comp10222_c0_seq1
comp10223_c0_seq1
comp10225_c0_seq1
comp10225_c0_seq2
comp10226_c0_seq1
comp10227_c0_seq1
comp10229_c0_seq1
comp10230_c0_seq1
comp10231_c0_seq1
comp10231_c1_seq1
comp10232_c0_seq1
comp10233_c0_seq1
comp10234_c0_seq1
comp10236_c0_seq1
comp10239_c0_seq1
comp10240_c0_seq1
comp10240_c1_seq1
comp10243_c0_seq1
comp10243_c0_seq2
comp10245_c0_seq1
comp10246_c0_seq1
comp10247_c0_seq1
comp10248_c0_seq1
comp10249_c0_seq1
comp10250_c0_seq1
comp10250_c1_seq1
comp10252_c0_seq1
comp10253_c0_seq1	K08632
comp10254_c0_seq1
comp10255_c0_seq1
comp10257_c0_seq1
comp10258_c0_seq1
comp10258_c1_seq1
comp10260_c0_seq1
comp10263_c0_seq1
comp10263_c1_seq1
comp10264_c0_seq1
comp10266_c0_seq1
comp10268_c0_seq1
comp10268_c1_seq1
comp10271_c0_seq1
comp10273_c0_seq1
comp10274_c0_seq1
comp10279_c0_seq1
comp10280_c0_seq1
comp10281_c0_seq1
comp10281_c1_seq1
comp10282_c0_seq1
comp10285_c0_seq1
comp10286_c0_seq1
comp10287_c0_seq1
comp10287_c0_seq2
comp10288_c0_seq1
comp10289_c0_seq1
comp10291_c0_seq1
comp10291_c1_seq1
comp10292_c0_seq1
comp10293_c0_seq1
comp10295_c0_seq1
comp10298_c0_seq1	K12842
comp10298_c0_seq2	K12842
comp10304_c0_seq1
comp10305_c0_seq1
comp10306_c0_seq1
comp10307_c0_seq1
comp10309_c0_seq1
comp10310_c0_seq1
comp10312_c0_seq1
comp10313_c0_seq1
comp10315_c0_seq1
comp10317_c0_seq1
comp10319_c0_seq1
comp10320_c0_seq1
comp10320_c1_seq1	K05315
comp10321_c0_seq1
comp10322_c0_seq1
comp10323_c0_seq1
comp10324_c0_seq1
comp10324_c1_seq1
comp10326_c0_seq1
comp10328_c0_seq1
comp10329_c0_seq1
comp10330_c0_seq1
comp10331_c0_seq1
comp10333_c0_seq1
comp10336_c0_seq1
comp10339_c0_seq1
comp10340_c0_seq1
comp10341_c0_seq1
comp10342_c0_seq1
comp10344_c0_seq1
comp10346_c0_seq1
comp10346_c0_seq2
comp10350_c0_seq1
comp10352_c0_seq1
comp10355_c0_seq1
comp10357_c0_seq1
comp10360_c0_seq1
comp10361_c0_seq1
comp10362_c0_seq1	K01183
comp10363_c0_seq1
comp10364_c0_seq1
comp10367_c0_seq1
comp10367_c1_seq1
comp10368_c0_seq1
comp10370_c0_seq1
comp10371_c0_seq1
comp10372_c0_seq1
comp10374_c0_seq1
comp10375_c0_seq1
comp10376_c0_seq1
comp10376_c1_seq1
comp10377_c0_seq1
comp10377_c0_seq2
comp10378_c0_seq1
comp10380_c0_seq1
comp10381_c0_seq1
comp10381_c0_seq2
comp10382_c0_seq1
comp10382_c1_seq1
comp10383_c0_seq1
comp10384_c0_seq1
comp10384_c0_seq2
comp10385_c0_seq1
comp10386_c0_seq1
comp10388_c0_seq1
comp10388_c1_seq1
comp10389_c0_seq1
comp10390_c0_seq1
comp10391_c0_seq1
comp10392_c0_seq1
comp10393_c0_seq1
comp10393_c1_seq1
comp10396_c0_seq1
comp10397_c0_seq1
comp10397_c0_seq2
comp10398_c0_seq1
comp10398_c0_seq2
comp10402_c0_seq1
comp10404_c0_seq1
comp10404_c0_seq2
comp10407_c0_seq1
comp10409_c0_seq1
comp10410_c0_seq1
comp10413_c0_seq1
comp10415_c0_seq1
comp10415_c1_seq1
comp10417_c1_seq1
comp10418_c0_seq1
comp10419_c0_seq1
comp10420_c0_seq1
comp10421_c0_seq1
comp10423_c0_seq1
comp10424_c0_seq1
comp10425_c0_seq1
comp10427_c0_seq1
comp10428_c0_seq1
comp10431_c0_seq1
comp10432_c0_seq1
comp10434_c0_seq1
comp10435_c0_seq1
comp10436_c0_seq1
comp10437_c0_seq1
comp10439_c0_seq1
comp10441_c0_seq1
comp10442_c0_seq1
comp10443_c0_seq1
comp10445_c0_seq1
comp10446_c0_seq1
comp10447_c0_seq1
comp10451_c0_seq1
comp10452_c0_seq1
comp10454_c0_seq1
comp10455_c0_seq1
comp10457_c0_seq1
comp10458_c0_seq1
comp10459_c0_seq1
comp10460_c0_seq1
comp10461_c0_seq1	K14709
comp10461_c0_seq2	K14709
comp10462_c0_seq1
comp10462_c0_seq2
comp10465_c0_seq1
comp10465_c0_seq2
comp10468_c0_seq1
comp10469_c0_seq1
comp10470_c0_seq1	K04280
comp10477_c0_seq1
comp10479_c0_seq1
comp10480_c0_seq1
comp10480_c0_seq2
comp10481_c0_seq1
comp10481_c0_seq2
comp10484_c0_seq1
comp10484_c1_seq1
comp10486_c0_seq1
comp10487_c0_seq1
comp10488_c0_seq1
comp10489_c0_seq1
comp10493_c0_seq1
comp10495_c0_seq1	K19498
comp10495_c0_seq2	K19499
comp10498_c0_seq1
comp10500_c0_seq1
comp10501_c0_seq1
comp10503_c0_seq1
comp10504_c0_seq1
comp10505_c0_seq1
comp10509_c0_seq1
comp10512_c0_seq1
comp10514_c0_seq1
comp10514_c1_seq1
comp10515_c0_seq1
comp10516_c0_seq1
comp10518_c0_seq1
comp10519_c0_seq1
comp10521_c0_seq1
comp10522_c0_seq1
comp10523_c0_seq1
comp10525_c0_seq1
comp10527_c0_seq1
comp10528_c0_seq1
comp10530_c0_seq1
comp10530_c0_seq2
comp10532_c0_seq1
comp10533_c0_seq1
comp10533_c0_seq2	K00084
comp10534_c0_seq1
comp10535_c0_seq1
comp10536_c0_seq1
comp10539_c0_seq1	K09219
comp10540_c0_seq1
comp10540_c1_seq1	K05126
comp10541_c0_seq1
comp10542_c0_seq1
comp10544_c0_seq1
comp10546_c0_seq1
comp10547_c0_seq1
comp10548_c0_seq1
comp10548_c0_seq2
comp10549_c0_seq1
comp10550_c0_seq1
comp10552_c0_seq1
comp10556_c0_seq1
comp10560_c0_seq1
comp10560_c0_seq2
comp10563_c0_seq1
comp10564_c0_seq1
comp10566_c0_seq1
comp10567_c0_seq1
comp10569_c0_seq1
comp10570_c0_seq1
comp10571_c0_seq1
comp10572_c0_seq1
comp10574_c0_seq1
comp10577_c0_seq1
comp10580_c0_seq1
comp10580_c1_seq1
comp10585_c0_seq1
comp10588_c0_seq1
comp10588_c1_seq1
comp10590_c0_seq1
comp10590_c1_seq1
comp10591_c0_seq1
comp10593_c0_seq1
comp10596_c0_seq1
comp10599_c0_seq1
comp10600_c0_seq1
comp10603_c0_seq1
comp10603_c0_seq2
comp10605_c0_seq1
comp10606_c0_seq1
comp10607_c0_seq1
comp10611_c0_seq1
comp10613_c0_seq1
comp10614_c0_seq1
comp10615_c0_seq1
comp10616_c0_seq1
comp10618_c0_seq1
comp10620_c0_seq1
comp10621_c0_seq1
comp10622_c0_seq1
comp10622_c0_seq2
comp10623_c0_seq1
comp10624_c0_seq1
comp10625_c0_seq1
comp10626_c0_seq1
comp10626_c0_seq2
comp10627_c0_seq1
comp10628_c0_seq1
comp10632_c0_seq1
comp10633_c0_seq1
comp10634_c0_seq1
comp10639_c0_seq1
comp10640_c0_seq1
comp10642_c0_seq1
comp10643_c0_seq1
comp10644_c0_seq1
comp10645_c0_seq1
comp10645_c0_seq2
comp10646_c0_seq1
comp10647_c0_seq1
comp10648_c0_seq1
comp10651_c0_seq1
comp10653_c0_seq1
comp10654_c0_seq1	K05312
comp10654_c0_seq2	K05312
comp10657_c0_seq1
comp10659_c0_seq1
comp10664_c0_seq1
comp10670_c0_seq1
comp10672_c0_seq1
comp10673_c0_seq1
comp10674_c0_seq1
comp10674_c0_seq2
comp10675_c0_seq1
comp10677_c0_seq1
comp10678_c0_seq1
comp10679_c0_seq1
comp10681_c0_seq1
comp10681_c0_seq2
comp10683_c0_seq1
comp10684_c0_seq1
comp10685_c0_seq1
comp10686_c0_seq1
comp10686_c1_seq1
comp10688_c0_seq1
comp10689_c0_seq1
comp10690_c0_seq1
comp10692_c0_seq1
comp10694_c0_seq1
comp10694_c0_seq2
comp10695_c0_seq1
comp10698_c0_seq1
comp10698_c0_seq2
comp10699_c0_seq1
comp10700_c0_seq1
comp10700_c0_seq2
comp10701_c0_seq1
comp10702_c0_seq1
comp10703_c0_seq1
comp10703_c0_seq2
comp10704_c0_seq1
comp10704_c0_seq2
comp10706_c0_seq1
comp10707_c0_seq1
comp10708_c0_seq1
comp10709_c0_seq1
comp10710_c0_seq1
comp10714_c0_seq1
comp10715_c0_seq1
comp10716_c0_seq1	K00108
comp10717_c0_seq1
comp10718_c0_seq1
comp10718_c0_seq2
comp10719_c0_seq1
comp10723_c0_seq1
comp10725_c0_seq1
comp10726_c0_seq1
comp10728_c0_seq1
comp10729_c0_seq1
comp10730_c0_seq1
comp10731_c0_seq1
comp10732_c0_seq1
comp10737_c0_seq1
comp10738_c0_seq1
comp10738_c1_seq1
comp10739_c0_seq1
comp10740_c0_seq1
comp10745_c0_seq1
comp10746_c0_seq1
comp10747_c0_seq1
comp10749_c0_seq1
comp10749_c1_seq1
comp10750_c0_seq1
comp10752_c0_seq1
comp10753_c0_seq1
comp10754_c0_seq1
comp10755_c0_seq1
comp10755_c1_seq1
comp10756_c0_seq1
comp10756_c0_seq2
comp10758_c0_seq1
comp10758_c1_seq1
comp10760_c0_seq1
comp10760_c1_seq1
comp10761_c0_seq1
comp10762_c0_seq1
comp10763_c0_seq1
comp10765_c0_seq1
comp10766_c0_seq1
comp10768_c0_seq1
comp10769_c0_seq1
comp10769_c0_seq2
comp10770_c0_seq1
comp10770_c0_seq2
comp10771_c0_seq1
comp10774_c0_seq1
comp10775_c0_seq1
comp10776_c0_seq1
comp10776_c1_seq1
comp10777_c0_seq1
comp10778_c0_seq1
comp10779_c0_seq1
comp10780_c0_seq1
comp10784_c0_seq1
comp10785_c0_seq1
comp10786_c0_seq1
comp10786_c1_seq1
comp10788_c0_seq1
comp10790_c0_seq1
comp10790_c1_seq1
comp10791_c0_seq1
comp10792_c0_seq1
comp10792_c1_seq1
comp10794_c0_seq1
comp10795_c0_seq1
comp10796_c0_seq1
comp10799_c0_seq1
comp10800_c0_seq1
comp10801_c0_seq1
comp10802_c0_seq1
comp10803_c0_seq1
comp10803_c0_seq2
comp10805_c0_seq1
comp10806_c0_seq1
comp10806_c1_seq1	K01046
comp10808_c0_seq1
comp10809_c0_seq1
comp10810_c0_seq1
comp10812_c0_seq1
comp10816_c0_seq1
comp10817_c0_seq1
comp10818_c0_seq1
comp10819_c0_seq1
comp10820_c0_seq1
comp10821_c0_seq1
comp10822_c0_seq1
comp10824_c0_seq1
comp10826_c0_seq1
comp10826_c0_seq2
comp10828_c0_seq1
comp10828_c1_seq1
comp10829_c0_seq1
comp10829_c1_seq1
comp10830_c0_seq1
comp10831_c0_seq1
comp10832_c0_seq1
comp10833_c0_seq1
comp10833_c0_seq2
comp10834_c0_seq1
comp10836_c0_seq1
comp10837_c0_seq1
comp10837_c1_seq1
comp10838_c0_seq1
comp10839_c0_seq1
comp10840_c0_seq1
comp10841_c0_seq1
comp10841_c0_seq2
comp10843_c0_seq1
comp10844_c0_seq1
comp10845_c0_seq1
comp10847_c0_seq1
comp10847_c0_seq2
comp10848_c0_seq1
comp10850_c0_seq1
comp10850_c0_seq2
comp10851_c0_seq1
comp10853_c0_seq1
comp10854_c0_seq1
comp10854_c1_seq1
comp10855_c0_seq1
comp10857_c0_seq1
comp10860_c0_seq1
comp10862_c0_seq1
comp10864_c0_seq1
comp10869_c0_seq1
comp10871_c0_seq1
comp10871_c1_seq1
comp10872_c0_seq1
comp10875_c0_seq1
comp10875_c0_seq2
comp10876_c0_seq1
comp10876_c1_seq1
comp10877_c0_seq1
comp10878_c0_seq1
comp10879_c0_seq1
comp10881_c0_seq1
comp10885_c0_seq1
comp10886_c0_seq1
comp10887_c0_seq1	K16531
comp10889_c0_seq1
comp10890_c0_seq1
comp10890_c1_seq1
comp10891_c0_seq1
comp10892_c0_seq1
comp10893_c0_seq1
comp10893_c1_seq1
comp10894_c0_seq1
comp10895_c0_seq1
comp10901_c0_seq1
comp10903_c0_seq1
comp10904_c0_seq1
comp10906_c0_seq1
comp10909_c0_seq1
comp10911_c0_seq1
comp10913_c0_seq1
comp10914_c0_seq1
comp10916_c0_seq1
comp10917_c0_seq1
comp10918_c0_seq1
comp10922_c0_seq1
comp10922_c1_seq1	K13963
comp10923_c0_seq1	K10408
comp10923_c1_seq1
comp10924_c0_seq1
comp10924_c0_seq2
comp10926_c0_seq1
comp10928_c0_seq1
comp10929_c0_seq1
comp10929_c1_seq1
comp10930_c0_seq1
comp10931_c0_seq1
comp10932_c0_seq1
comp10933_c0_seq1
comp10934_c0_seq1
comp10935_c0_seq1
comp10936_c0_seq1
comp10938_c0_seq1
comp10939_c0_seq1
comp10941_c0_seq1
comp10942_c0_seq1
comp10942_c1_seq1
comp10944_c0_seq1
comp10945_c0_seq1
comp10946_c0_seq1
comp10946_c1_seq1
comp10949_c0_seq1
comp10949_c1_seq1
comp10951_c0_seq1
comp10952_c0_seq1
comp10954_c0_seq1
comp10955_c0_seq1
comp10956_c0_seq1
comp10956_c0_seq2
comp10957_c0_seq1
comp10958_c0_seq1
comp10959_c0_seq1
comp10960_c0_seq1
comp10960_c0_seq2
comp10963_c0_seq1
comp10964_c0_seq1
comp10964_c0_seq2
comp10965_c0_seq1
comp10968_c0_seq1
comp10968_c0_seq2
comp10969_c0_seq1
comp10971_c0_seq1
comp10971_c1_seq1
comp10972_c0_seq1
comp10974_c0_seq1
comp10976_c0_seq1
comp10977_c0_seq1
comp10979_c0_seq1
comp10979_c1_seq1
comp10982_c0_seq1
comp10984_c0_seq1
comp10985_c0_seq1
comp10986_c0_seq1
comp10987_c0_seq1
comp10987_c1_seq1
comp10989_c0_seq1
comp10992_c0_seq1
comp10992_c1_seq1
comp10993_c0_seq1
comp10994_c0_seq1
comp10994_c1_seq1
comp10996_c0_seq1
comp10997_c0_seq1
comp10997_c0_seq2
comp10999_c0_seq1
comp11000_c0_seq1
comp11001_c0_seq1
comp11001_c0_seq2
comp11002_c0_seq1
comp11002_c0_seq2
comp11005_c0_seq1
comp11006_c0_seq1
comp11007_c0_seq1
comp11007_c0_seq2
comp11008_c0_seq1
comp11009_c0_seq1
comp11010_c0_seq1
comp11011_c0_seq1
comp11013_c0_seq1
comp11014_c0_seq1
comp11014_c0_seq2
comp11016_c0_seq1
comp11017_c0_seq1
comp11020_c0_seq1
comp11021_c0_seq1
comp11022_c0_seq1
comp11022_c1_seq1
comp11023_c0_seq1
comp11024_c0_seq1
comp11025_c0_seq1
comp11026_c0_seq1
comp11027_c0_seq1
comp11028_c0_seq1
comp11029_c0_seq1
comp11031_c0_seq1	K05312
comp11031_c0_seq2	K05312
comp11032_c0_seq1
comp11032_c1_seq1
comp11034_c0_seq1
comp11035_c0_seq1
comp11036_c0_seq1
comp11037_c0_seq1
comp11038_c0_seq1
comp11038_c1_seq1
comp11040_c0_seq1
comp11042_c0_seq1
comp11043_c0_seq1
comp11044_c0_seq1
comp11045_c0_seq1
comp11048_c0_seq1
comp11050_c0_seq1
comp11052_c0_seq1
comp11053_c0_seq1
comp11053_c1_seq1
comp11055_c0_seq1
comp11056_c0_seq1
comp11056_c1_seq1
comp11057_c0_seq1
comp11057_c0_seq2
comp11058_c0_seq1
comp11059_c0_seq1
comp11060_c0_seq1
comp11061_c0_seq1
comp11064_c0_seq1
comp11066_c0_seq1
comp11068_c0_seq1
comp11069_c0_seq1
comp11070_c0_seq1
comp11072_c0_seq1
comp11072_c1_seq1
comp11073_c0_seq1
comp11074_c0_seq1
comp11076_c0_seq1
comp11077_c0_seq1
comp11078_c0_seq1
comp11079_c0_seq1
comp11080_c0_seq1
comp11080_c0_seq2
comp11081_c0_seq1
comp11082_c0_seq1
comp11083_c0_seq1
comp11084_c0_seq1
comp11086_c0_seq1
comp11089_c0_seq1
comp11090_c0_seq1
comp11092_c0_seq1
comp11092_c0_seq2
comp11095_c0_seq1
comp11097_c0_seq1
comp11097_c1_seq1
comp11098_c0_seq1
comp11099_c0_seq1
comp11101_c0_seq1
comp11102_c0_seq1
comp11104_c0_seq1
comp11104_c1_seq1
comp11106_c0_seq1
comp11107_c0_seq1
comp11108_c0_seq1
comp11109_c0_seq1
comp11110_c0_seq1
comp11111_c0_seq1
comp11112_c0_seq1
comp11115_c0_seq1
comp11116_c0_seq1
comp11118_c0_seq1
comp11119_c0_seq1
comp11120_c0_seq1
comp11121_c0_seq1
comp11122_c0_seq1
comp11123_c0_seq1
comp11124_c0_seq1
comp11125_c0_seq1
comp11125_c0_seq2
comp11127_c0_seq1
comp11128_c0_seq1
comp11129_c0_seq1
comp11130_c0_seq1
comp11131_c0_seq1
comp11131_c0_seq2
comp11133_c0_seq1
comp11134_c0_seq1
comp11135_c0_seq1
comp11138_c0_seq1
comp11138_c1_seq1
comp11139_c0_seq1
comp11140_c0_seq1
comp11141_c0_seq1
comp11142_c0_seq1
comp11142_c1_seq1
comp11143_c0_seq1
comp11144_c0_seq1
comp11145_c0_seq1
comp11145_c1_seq1
comp11146_c0_seq1
comp11147_c0_seq1
comp11149_c0_seq1
comp11152_c0_seq1
comp11155_c0_seq1
comp11156_c0_seq1
comp11156_c0_seq2
comp11157_c0_seq1
comp11158_c0_seq1
comp11158_c0_seq2
comp11159_c0_seq1
comp11160_c0_seq1
comp11161_c0_seq1
comp11163_c0_seq1
comp11164_c0_seq1
comp11166_c0_seq1
comp11167_c0_seq1
comp11167_c1_seq1
comp11168_c0_seq1
comp11170_c0_seq1
comp11171_c0_seq1
comp11171_c0_seq2
comp11172_c0_seq1
comp11173_c0_seq1
comp11175_c0_seq1
comp11176_c0_seq1
comp11178_c0_seq1
comp11178_c1_seq1
comp11179_c0_seq1
comp11180_c0_seq1
comp11181_c0_seq1
comp11182_c0_seq1
comp11184_c0_seq1
comp11184_c1_seq1
comp11185_c0_seq1
comp11185_c1_seq1
comp11186_c0_seq1
comp11187_c0_seq1
comp11187_c1_seq1
comp11188_c0_seq1
comp11190_c0_seq1
comp11190_c1_seq1
comp11191_c0_seq1
comp11191_c0_seq2
comp11192_c0_seq1
comp11193_c0_seq1
comp11193_c1_seq1	K08059
comp11195_c0_seq1
comp11196_c0_seq1
comp11198_c0_seq1
comp11199_c0_seq1
comp11200_c0_seq1
comp11201_c0_seq1
comp11202_c0_seq1
comp11202_c1_seq1
comp11206_c0_seq1
comp11206_c1_seq1
comp11207_c0_seq1
comp11208_c0_seq1
comp11208_c1_seq1
comp11210_c0_seq1
comp11210_c1_seq1
comp11211_c0_seq1
comp11212_c0_seq1
comp11213_c0_seq1
comp11214_c0_seq1
comp11215_c0_seq1
comp11216_c0_seq1
comp11216_c1_seq1
comp11217_c0_seq1
comp11217_c0_seq2
comp11218_c0_seq1
comp11219_c0_seq1
comp11220_c0_seq1
comp11221_c0_seq1
comp11221_c0_seq2
comp11223_c0_seq1
comp11225_c0_seq1
comp11225_c0_seq2
comp11226_c0_seq1
comp11226_c1_seq1
comp11227_c0_seq1
comp11228_c0_seq1
comp11229_c0_seq1
comp11229_c0_seq2	K03132
comp11231_c0_seq1
comp11232_c0_seq1	K10414
comp11232_c1_seq1	K10414
comp11233_c0_seq1
comp11234_c0_seq1
comp11235_c0_seq1
comp11240_c0_seq1
comp11243_c0_seq1
comp11244_c0_seq1
comp11245_c0_seq1
comp11246_c0_seq1
comp11247_c0_seq1
comp11248_c0_seq1
comp11250_c0_seq1
comp11251_c0_seq1
comp11252_c0_seq1
comp11252_c1_seq1
comp11253_c0_seq1
comp11253_c1_seq1
comp11254_c0_seq1
comp11255_c0_seq1
comp11256_c0_seq1
comp11257_c0_seq1
comp11259_c0_seq1
comp11260_c0_seq1
comp11261_c0_seq1
comp11261_c1_seq1
comp11262_c0_seq1
comp11263_c0_seq1
comp11264_c0_seq1
comp11265_c0_seq1
comp11267_c0_seq1
comp11267_c0_seq2
comp11268_c0_seq1
comp11269_c0_seq1
comp11270_c0_seq1
comp11271_c0_seq1
comp11272_c0_seq1
comp11273_c0_seq1
comp11278_c0_seq1
comp11278_c0_seq2
comp11279_c0_seq1
comp11279_c0_seq2
comp11280_c0_seq1
comp11281_c0_seq1
comp11282_c0_seq1
comp11283_c0_seq1
comp11284_c0_seq1
comp11285_c0_seq1
comp11285_c1_seq1
comp11287_c0_seq1
comp11287_c0_seq2
comp11288_c0_seq1
comp11290_c0_seq1
comp11294_c0_seq1
comp11296_c0_seq1
comp11298_c0_seq1
comp11299_c0_seq1
comp11301_c0_seq1
comp11302_c0_seq1
comp11302_c1_seq1
comp11303_c0_seq1
comp11304_c0_seq1
comp11306_c0_seq1
comp11307_c0_seq1
comp11308_c0_seq1
comp11309_c0_seq1
comp11310_c0_seq1
comp11312_c0_seq1
comp11313_c0_seq1
comp11313_c0_seq2
comp11314_c0_seq1
comp11316_c0_seq1
comp11318_c0_seq1
comp11319_c0_seq1
comp11319_c1_seq1
comp11320_c0_seq1	K12309
comp11320_c1_seq1
comp11321_c0_seq1
comp11323_c0_seq1
comp11323_c1_seq1
comp11324_c0_seq1
comp11325_c0_seq1
comp11326_c1_seq1
comp11328_c0_seq1
comp11328_c1_seq1
comp11329_c0_seq1
comp11330_c0_seq1
comp11331_c0_seq1
comp11331_c1_seq1
comp11333_c0_seq1
comp11334_c0_seq1
comp11336_c0_seq1
comp11336_c1_seq1
comp11337_c0_seq1
comp11337_c1_seq1
comp11338_c0_seq1
comp11339_c0_seq1
comp11341_c0_seq1
comp11342_c0_seq1
comp11344_c0_seq1	K05312
comp11344_c1_seq1	K05312
comp11346_c0_seq1
comp11346_c1_seq1
comp11347_c0_seq1
comp11348_c0_seq1
comp11349_c0_seq1
comp11349_c1_seq1
comp11351_c0_seq1
comp11352_c0_seq1
comp11353_c0_seq1
comp11354_c0_seq1
comp11355_c0_seq1
comp11356_c0_seq1
comp11356_c1_seq1	K13356
comp11357_c0_seq1
comp11357_c1_seq1
comp11358_c0_seq1
comp11359_c0_seq1
comp11360_c0_seq1
comp11361_c0_seq1	K05203
comp11361_c1_seq1
comp11362_c0_seq1
comp11363_c0_seq1
comp11364_c0_seq1
comp11365_c0_seq1
comp11366_c0_seq1
comp11367_c0_seq1
comp11367_c0_seq2
comp11368_c0_seq1
comp11369_c0_seq1
comp11370_c0_seq1
comp11370_c0_seq2
comp11372_c0_seq1
comp11373_c0_seq1
comp11375_c0_seq1
comp11375_c1_seq1
comp11376_c0_seq1
comp11377_c0_seq1
comp11377_c0_seq2
comp11379_c0_seq1
comp11381_c0_seq1
comp11382_c0_seq1
comp11384_c0_seq1
comp11385_c0_seq1
comp11386_c0_seq1
comp11386_c1_seq1
comp11387_c0_seq1
comp11387_c0_seq2
comp11388_c0_seq1
comp11389_c0_seq1
comp11389_c1_seq1
comp11390_c0_seq1
comp11391_c0_seq1
comp11392_c0_seq1
comp11392_c1_seq1
comp11393_c0_seq1
comp11394_c0_seq1
comp11394_c1_seq1
comp11395_c0_seq1
comp11396_c0_seq1
comp11397_c0_seq1
comp11402_c0_seq1
comp11403_c0_seq1
comp11404_c0_seq1
comp11405_c0_seq1
comp11407_c0_seq1
comp11408_c0_seq1
comp11409_c0_seq1
comp11410_c0_seq1
comp11412_c0_seq1
comp11412_c1_seq1
comp11413_c0_seq1
comp11413_c0_seq2
comp11415_c0_seq1
comp11416_c0_seq1
comp11418_c0_seq1
comp11419_c0_seq1
comp11420_c0_seq1
comp11421_c0_seq1
comp11421_c1_seq1
comp11422_c0_seq1
comp11422_c1_seq1
comp11423_c0_seq1
comp11424_c0_seq1
comp11425_c0_seq1
comp11426_c0_seq1
comp11426_c1_seq1
comp11427_c0_seq1
comp11427_c0_seq2
comp11430_c0_seq1
comp11431_c0_seq1
comp11433_c0_seq1
comp11433_c0_seq2
comp11434_c0_seq1
comp11436_c0_seq1
comp11436_c0_seq2
comp11437_c0_seq1
comp11438_c0_seq1
comp11439_c0_seq1
comp11440_c0_seq1
comp11441_c0_seq1
comp11442_c0_seq1
comp11443_c0_seq1
comp11443_c0_seq2
comp11444_c0_seq1
comp11445_c0_seq1
comp11446_c0_seq1
comp11446_c1_seq1
comp11448_c0_seq1
comp11450_c0_seq1
comp11452_c0_seq1
comp11453_c0_seq1	K12350
comp11454_c0_seq1
comp11454_c1_seq1
comp11455_c0_seq1
comp11457_c0_seq1
comp11458_c0_seq1
comp11460_c0_seq1
comp11461_c0_seq1
comp11462_c0_seq1
comp11463_c0_seq1
comp11464_c0_seq1
comp11466_c0_seq1
comp11466_c0_seq2
comp11467_c0_seq1
comp11468_c0_seq1
comp11470_c0_seq1
comp11474_c0_seq1
comp11474_c1_seq1
comp11476_c0_seq1
comp11481_c0_seq1
comp11485_c0_seq1
comp11485_c1_seq1
comp11486_c0_seq1
comp11486_c1_seq1
comp11487_c0_seq1
comp11489_c0_seq1
comp11491_c0_seq1
comp11494_c0_seq1
comp11497_c0_seq1
comp11499_c0_seq1
comp11500_c0_seq1
comp11500_c0_seq2
comp11501_c0_seq1
comp11502_c0_seq1
comp11508_c0_seq1
comp11510_c0_seq1
comp11511_c0_seq1
comp11511_c1_seq1
comp11513_c0_seq1
comp11514_c0_seq1
comp11515_c0_seq1
comp11516_c0_seq1
comp11516_c0_seq2
comp11517_c0_seq1
comp11518_c0_seq1
comp11519_c0_seq1
comp11520_c0_seq1
comp11522_c0_seq1
comp11523_c0_seq1
comp11524_c0_seq1
comp11525_c0_seq1
comp11527_c0_seq1
comp11528_c0_seq1
comp11530_c0_seq1
comp11532_c0_seq1
comp11532_c0_seq2
comp11534_c0_seq1
comp11536_c0_seq1	K04565
comp11537_c0_seq1
comp11539_c0_seq1
comp11540_c0_seq1
comp11541_c0_seq1
comp11542_c0_seq1
comp11543_c0_seq1
comp11544_c0_seq1
comp11546_c0_seq1
comp11549_c0_seq1
comp11549_c0_seq2
comp11552_c0_seq1
comp11554_c0_seq1
comp11557_c0_seq1
comp11557_c1_seq1
comp11558_c0_seq1
comp11561_c0_seq1
comp11562_c0_seq1
comp11566_c0_seq1
comp11567_c0_seq1
comp11568_c0_seq1
comp11568_c1_seq1
comp11569_c0_seq1
comp11569_c1_seq1
comp11572_c0_seq1
comp11573_c0_seq1
comp11573_c0_seq2
comp11576_c0_seq1
comp11576_c0_seq2
comp11579_c0_seq1
comp11580_c0_seq1
comp11581_c0_seq1
comp11581_c1_seq1
comp11583_c0_seq1
comp11585_c0_seq1
comp11587_c0_seq1
comp11588_c0_seq1
comp11589_c0_seq1
comp11589_c0_seq2
comp11591_c0_seq1
comp11591_c1_seq1
comp11593_c0_seq1
comp11594_c0_seq1
comp11595_c0_seq1
comp11597_c0_seq1
comp11599_c0_seq1
comp11600_c0_seq1
comp11602_c0_seq1
comp11603_c0_seq1
comp11604_c0_seq1
comp11609_c0_seq1
comp11611_c0_seq1
comp11612_c0_seq1
comp11612_c1_seq1
comp11615_c0_seq1
comp11616_c0_seq1
comp11616_c0_seq2
comp11620_c0_seq1
comp11622_c0_seq1
comp11625_c0_seq1
comp11625_c1_seq1
comp11626_c0_seq1
comp11626_c1_seq1
comp11628_c0_seq1
comp11629_c0_seq1
comp11630_c0_seq1
comp11631_c0_seq1
comp11632_c0_seq1
comp11632_c0_seq2
comp11634_c0_seq1
comp11636_c0_seq1
comp11639_c0_seq1
comp11641_c0_seq1
comp11642_c0_seq1
comp11646_c0_seq1
comp11649_c0_seq1
comp11650_c0_seq1
comp11652_c0_seq1
comp11653_c0_seq1
comp11657_c0_seq1
comp11662_c0_seq1
comp11664_c0_seq1
comp11665_c0_seq1
comp11666_c0_seq1
comp11666_c0_seq2
comp11667_c0_seq1
comp11668_c0_seq1
comp11669_c0_seq1
comp11669_c0_seq2
comp11670_c0_seq1
comp11672_c0_seq1
comp11674_c0_seq1
comp11674_c1_seq1
comp11677_c0_seq1
comp11681_c0_seq1
comp11681_c0_seq2
comp11682_c0_seq1
comp11682_c1_seq1
comp11683_c0_seq1
comp11686_c0_seq1
comp11687_c0_seq1
comp11689_c0_seq1
comp11691_c0_seq1
comp11692_c0_seq1
comp11697_c0_seq1
comp11700_c0_seq1
comp11700_c0_seq2
comp11701_c0_seq1
comp11702_c0_seq1
comp11704_c0_seq1
comp11706_c0_seq1
comp11708_c0_seq1
comp11709_c0_seq1
comp11711_c0_seq1
comp11713_c0_seq1
comp11714_c0_seq1
comp11719_c0_seq1
comp11720_c0_seq1
comp11721_c0_seq1
comp11722_c0_seq1
comp11723_c0_seq1
comp11724_c0_seq1
comp11725_c0_seq1
comp11725_c0_seq2
comp11728_c0_seq1
comp11730_c0_seq1
comp11731_c0_seq1
comp11732_c0_seq1
comp11733_c0_seq1
comp11734_c0_seq1
comp11735_c0_seq1
comp11736_c0_seq1
comp11737_c0_seq1
comp11738_c0_seq1
comp11740_c0_seq1
comp11740_c0_seq2
comp11741_c0_seq1
comp11745_c0_seq1
comp11747_c0_seq1
comp11748_c0_seq1
comp11749_c0_seq1
comp11750_c0_seq1
comp11751_c0_seq1
comp11753_c0_seq1
comp11755_c0_seq1
comp11755_c0_seq2
comp11756_c0_seq1
comp11756_c1_seq1
comp11757_c0_seq1
comp11759_c0_seq1
comp11759_c1_seq1
comp11760_c0_seq1
comp11761_c0_seq1
comp11762_c0_seq1
comp11763_c0_seq1
comp11763_c1_seq1
comp11764_c0_seq1
comp11764_c1_seq1
comp11766_c0_seq1
comp11767_c0_seq1
comp11768_c0_seq1
comp11770_c0_seq1
comp11773_c0_seq1
comp11775_c0_seq1
comp11777_c0_seq1
comp11780_c0_seq1
comp11781_c0_seq1
comp11782_c0_seq1
comp11783_c0_seq1
comp11784_c0_seq1
comp11785_c0_seq1
comp11786_c0_seq1
comp11786_c0_seq2
comp11788_c0_seq1
comp11789_c0_seq1
comp11791_c0_seq1
comp11794_c0_seq1
comp11796_c0_seq1
comp11796_c1_seq1
comp11797_c0_seq1
comp11799_c0_seq1
comp11801_c0_seq1
comp11802_c0_seq1
comp11804_c0_seq1
comp11804_c1_seq1
comp11805_c0_seq1
comp11806_c0_seq1
comp11806_c1_seq1
comp11808_c0_seq1
comp11809_c0_seq1
comp11811_c0_seq1
comp11811_c1_seq1
comp11812_c0_seq1
comp11813_c0_seq1
comp11814_c0_seq1
comp11815_c0_seq1
comp11817_c0_seq1
comp11818_c0_seq1
comp11820_c0_seq1
comp11821_c0_seq1
comp11821_c1_seq1
comp11822_c0_seq1
comp11823_c0_seq1
comp11823_c0_seq2
comp11824_c0_seq1	K10408
comp11825_c0_seq1
comp11826_c0_seq1
comp11828_c0_seq1
comp11829_c0_seq1
comp11830_c0_seq1
comp11830_c1_seq1
comp11831_c0_seq1
comp11832_c0_seq1
comp11832_c0_seq2
comp11833_c0_seq1
comp11833_c1_seq1
comp11834_c0_seq1
comp11834_c1_seq1
comp11836_c0_seq1
comp11837_c0_seq1
comp11837_c0_seq2
comp11839_c0_seq1
comp11840_c0_seq1	K05048
comp11840_c0_seq2	K05048
comp11841_c0_seq1
comp11842_c0_seq1
comp11842_c1_seq1
comp11846_c0_seq1
comp11847_c0_seq1
comp11848_c0_seq1
comp11848_c0_seq2
comp11849_c0_seq1
comp11850_c0_seq1
comp11851_c0_seq1
comp11854_c0_seq1
comp11855_c0_seq1
comp11857_c0_seq1
comp11858_c0_seq1
comp11859_c0_seq1
comp11860_c0_seq1
comp11860_c0_seq2
comp11861_c0_seq1
comp11862_c0_seq1
comp11865_c0_seq1
comp11866_c0_seq1
comp11866_c0_seq2
comp11868_c0_seq1
comp11868_c1_seq1
comp11869_c0_seq1
comp11870_c0_seq1
comp11871_c0_seq1
comp11874_c0_seq1
comp11875_c0_seq1
comp11876_c0_seq1
comp11876_c0_seq2
comp11877_c0_seq1
comp11878_c0_seq1
comp11879_c0_seq1
comp11880_c0_seq1
comp11882_c0_seq1
comp11882_c1_seq1
comp11887_c0_seq1
comp11888_c0_seq1
comp11889_c0_seq1
comp11892_c0_seq1
comp11893_c0_seq1
comp11895_c0_seq1
comp11896_c0_seq1
comp11896_c1_seq1
comp11897_c0_seq1
comp11899_c0_seq1
comp11900_c0_seq1
comp11902_c0_seq1
comp11902_c1_seq1
comp11903_c0_seq1
comp11903_c1_seq1
comp11906_c0_seq1
comp11907_c0_seq1
comp11908_c0_seq1
comp11909_c0_seq1
comp11911_c0_seq1
comp11911_c1_seq1
comp11912_c0_seq1
comp11912_c0_seq2
comp11913_c0_seq1
comp11915_c0_seq1
comp11915_c0_seq2
comp11916_c0_seq1
comp11917_c0_seq1
comp11918_c0_seq1
comp11919_c0_seq1
comp11920_c0_seq1
comp11921_c0_seq1
comp11922_c0_seq1
comp11922_c0_seq2
comp11924_c0_seq1
comp11925_c0_seq1
comp11926_c0_seq1
comp11927_c0_seq1
comp11928_c0_seq1
comp11929_c0_seq1
comp11931_c0_seq1
comp11933_c0_seq1
comp11934_c0_seq1
comp11936_c0_seq1
comp11937_c0_seq1
comp11938_c0_seq1
comp11938_c0_seq2
comp11940_c0_seq1
comp11940_c1_seq1
comp11942_c0_seq1
comp11943_c0_seq1
comp11944_c0_seq1
comp11944_c0_seq2
comp11945_c0_seq1
comp11946_c0_seq1
comp11946_c0_seq2
comp11949_c0_seq1
comp11950_c0_seq1
comp11951_c0_seq1
comp11953_c0_seq1
comp11953_c0_seq2
comp11956_c0_seq1
comp11959_c0_seq1
comp11960_c0_seq1
comp11962_c0_seq1
comp11963_c0_seq1
comp11964_c0_seq1
comp11966_c0_seq1
comp11967_c0_seq1
comp11967_c0_seq2
comp11968_c0_seq1
comp11969_c0_seq1
comp11970_c0_seq1
comp11970_c0_seq2
comp11972_c0_seq1
comp11972_c1_seq1
comp11973_c0_seq1
comp11975_c0_seq1
comp11976_c0_seq1
comp11978_c0_seq1
comp11978_c0_seq2
comp11980_c0_seq1
comp11980_c0_seq2
comp11982_c0_seq1
comp11983_c0_seq1
comp11986_c0_seq1
comp11988_c0_seq1
comp11988_c0_seq2
comp11990_c0_seq1
comp11991_c0_seq1
comp11992_c0_seq1
comp11996_c0_seq1
comp11996_c0_seq2
comp11997_c0_seq1
comp11998_c0_seq1
comp12000_c0_seq1
comp12000_c1_seq1
comp12002_c0_seq1
comp12002_c0_seq2
comp12004_c0_seq1
comp12004_c1_seq1
comp12005_c0_seq1
comp12006_c0_seq1
comp12006_c1_seq1
comp12007_c0_seq1
comp12008_c0_seq1
comp12008_c1_seq1
comp12009_c0_seq1
comp12009_c1_seq1
comp12010_c0_seq1
comp12012_c0_seq1
comp12018_c0_seq1
comp12018_c1_seq1
comp12021_c0_seq1
comp12023_c0_seq1
comp12023_c0_seq2
comp12024_c0_seq1
comp12025_c0_seq1
comp12025_c1_seq1
comp12026_c0_seq1
comp12028_c0_seq1
comp12028_c0_seq2
comp12029_c0_seq1
comp12029_c1_seq1
comp12030_c0_seq1
comp12036_c0_seq1
comp12037_c0_seq1
comp12040_c0_seq1
comp12042_c0_seq1
comp12043_c0_seq1
comp12044_c0_seq1
comp12044_c0_seq2
comp12045_c0_seq1
comp12047_c0_seq1
comp12047_c0_seq2
comp12048_c0_seq1
comp12049_c0_seq1
comp12050_c0_seq1
comp12051_c0_seq1
comp12052_c0_seq1
comp12053_c0_seq1
comp12055_c0_seq1
comp12056_c0_seq1
comp12057_c0_seq1
comp12059_c0_seq1
comp12061_c0_seq1
comp12061_c1_seq1
comp12062_c0_seq1
comp12064_c0_seq1
comp12065_c0_seq1
comp12069_c0_seq1
comp12070_c0_seq1
comp12070_c1_seq1
comp12072_c0_seq1
comp12073_c0_seq1
comp12074_c0_seq1
comp12075_c0_seq1
comp12076_c0_seq1
comp12076_c0_seq2
comp12077_c0_seq1
comp12077_c1_seq1	K08025
comp12078_c0_seq1
comp12081_c0_seq1
comp12082_c0_seq1
comp12085_c0_seq1
comp12086_c0_seq1
comp12087_c0_seq1
comp12088_c0_seq1
comp12088_c0_seq2
comp12089_c0_seq1
comp12090_c0_seq1
comp12090_c1_seq1
comp12093_c0_seq1
comp12094_c0_seq1
comp12094_c0_seq2
comp12096_c0_seq1
comp12097_c0_seq1
comp12098_c0_seq1
comp12100_c0_seq1	K05643
comp12100_c0_seq2	K05643
comp12102_c0_seq1
comp12104_c0_seq1
comp12104_c1_seq1
comp12105_c0_seq1
comp12106_c0_seq1
comp12107_c0_seq1
comp12113_c0_seq1
comp12115_c0_seq1
comp12116_c0_seq1
comp12117_c0_seq1
comp12118_c0_seq1
comp12119_c0_seq1
comp12119_c0_seq2
comp12120_c0_seq1
comp12122_c0_seq1
comp12126_c0_seq1
comp12127_c0_seq1	K12302
comp12130_c0_seq1
comp12131_c0_seq1
comp12132_c0_seq1
comp12133_c0_seq1
comp12134_c0_seq1
comp12134_c0_seq2
comp12136_c0_seq1
comp12137_c0_seq1
comp12138_c0_seq1
comp12139_c0_seq1
comp12142_c0_seq1
comp12142_c1_seq1
comp12143_c0_seq1
comp12144_c0_seq1
comp12146_c0_seq1
comp12147_c0_seq1
comp12148_c0_seq1
comp12151_c0_seq1
comp12153_c0_seq1
comp12154_c0_seq1
comp12154_c1_seq1
comp12155_c0_seq1
comp12155_c0_seq2
comp12156_c0_seq1
comp12157_c0_seq1
comp12158_c0_seq1
comp12159_c0_seq1
comp12160_c0_seq1
comp12162_c0_seq1
comp12164_c0_seq1
comp12165_c0_seq1
comp12166_c0_seq1
comp12167_c0_seq1
comp12168_c0_seq1
comp12170_c0_seq1
comp12170_c1_seq1
comp12171_c0_seq1
comp12171_c1_seq1
comp12172_c0_seq1
comp12174_c0_seq1
comp12175_c0_seq1
comp12176_c0_seq1
comp12177_c0_seq1
comp12178_c0_seq1
comp12180_c0_seq1
comp12181_c0_seq1
comp12182_c0_seq1
comp12184_c0_seq1
comp12186_c0_seq1
comp12187_c0_seq1
comp12189_c0_seq1
comp12190_c0_seq1
comp12191_c0_seq1
comp12193_c0_seq1
comp12195_c0_seq1
comp12196_c0_seq1
comp12196_c1_seq1
comp12197_c0_seq1
comp12198_c0_seq1
comp12198_c0_seq2
comp12199_c0_seq1
comp12200_c0_seq1
comp12201_c0_seq1
comp12203_c0_seq1
comp12204_c0_seq1
comp12205_c0_seq1
comp12206_c0_seq1
comp12207_c0_seq1
comp12208_c0_seq1
comp12211_c0_seq1
comp12211_c1_seq1
comp12214_c0_seq1
comp12214_c0_seq2
comp12215_c0_seq1
comp12215_c1_seq1
comp12218_c0_seq1
comp12219_c0_seq1
comp12222_c0_seq1
comp12224_c0_seq1
comp12227_c0_seq1
comp12230_c0_seq1
comp12231_c0_seq1
comp12234_c0_seq1
comp12235_c0_seq1
comp12237_c0_seq1
comp12238_c0_seq1
comp12238_c1_seq1
comp12239_c0_seq1
comp12240_c0_seq1
comp12240_c0_seq2
comp12241_c0_seq1
comp12241_c1_seq1
comp12242_c0_seq1
comp12244_c0_seq1
comp12244_c1_seq1
comp12245_c0_seq1
comp12246_c0_seq1
comp12248_c0_seq1
comp12248_c0_seq2
comp12249_c0_seq1
comp12249_c0_seq2
comp12250_c0_seq1
comp12252_c0_seq1
comp12253_c0_seq1
comp12254_c0_seq1
comp12255_c0_seq1
comp12256_c0_seq1
comp12257_c0_seq1
comp12258_c0_seq1
comp12258_c0_seq2
comp12259_c0_seq1
comp12260_c0_seq1
comp12260_c1_seq1
comp12261_c0_seq1
comp12262_c0_seq1
comp12263_c0_seq1
comp12263_c0_seq2
comp12264_c0_seq1
comp12264_c1_seq1
comp12266_c0_seq1
comp12267_c0_seq1
comp12268_c0_seq1
comp12269_c0_seq1
comp12270_c0_seq1
comp12271_c0_seq1
comp12271_c0_seq2
comp12272_c0_seq1
comp12273_c0_seq1
comp12273_c1_seq1
comp12275_c0_seq1
comp12275_c1_seq1
comp12276_c0_seq1
comp12276_c0_seq2
comp12278_c0_seq1
comp12278_c1_seq1
comp12279_c0_seq1
comp12280_c0_seq1
comp12281_c0_seq1
comp12282_c0_seq1
comp12282_c1_seq1
comp12283_c0_seq1
comp12284_c0_seq1
comp12285_c0_seq1
comp12287_c0_seq1
comp12289_c0_seq1
comp12290_c0_seq1
comp12291_c0_seq1	K07299
comp12291_c1_seq1
comp12294_c0_seq1
comp12294_c1_seq1
comp12295_c0_seq1
comp12295_c0_seq2
comp12296_c0_seq1
comp12298_c0_seq1
comp12299_c0_seq1
comp12300_c0_seq1
comp12302_c0_seq1
comp12303_c0_seq1
comp12304_c0_seq1
comp12304_c1_seq1
comp12306_c0_seq1
comp12306_c0_seq2
comp12308_c0_seq1
comp12309_c0_seq1
comp12310_c0_seq1
comp12311_c0_seq1
comp12311_c0_seq2
comp12312_c0_seq1
comp12313_c0_seq1
comp12314_c0_seq1
comp12315_c0_seq1
comp12316_c0_seq1
comp12317_c0_seq1
comp12318_c0_seq1
comp12320_c0_seq1
comp12323_c0_seq1
comp12324_c0_seq1
comp12324_c0_seq2
comp12325_c0_seq1
comp12326_c0_seq1
comp12327_c0_seq1
comp12327_c0_seq2
comp12329_c0_seq1
comp12330_c0_seq1
comp12330_c0_seq2
comp12331_c0_seq1
comp12331_c0_seq2
comp12334_c0_seq1
comp12335_c0_seq1
comp12336_c0_seq1
comp12338_c0_seq1
comp12340_c0_seq1
comp12340_c1_seq1
comp12341_c0_seq1
comp12342_c0_seq1
comp12342_c0_seq2
comp12347_c0_seq1
comp12349_c0_seq1
comp12349_c0_seq2
comp12350_c0_seq1
comp12350_c0_seq2
comp12352_c0_seq1
comp12352_c1_seq1
comp12353_c0_seq1
comp12354_c0_seq1
comp12354_c1_seq1
comp12355_c0_seq1
comp12355_c0_seq2
comp12356_c0_seq1
comp12357_c0_seq1
comp12359_c0_seq1
comp12360_c0_seq1
comp12362_c0_seq1
comp12363_c0_seq1
comp12363_c1_seq1
comp12364_c0_seq1
comp12365_c0_seq1
comp12366_c0_seq1
comp12366_c1_seq1
comp12367_c0_seq1
comp12369_c0_seq1
comp12370_c0_seq1
comp12372_c0_seq1
comp12373_c0_seq1
comp12375_c0_seq1
comp12376_c0_seq1
comp12376_c1_seq1
comp12377_c0_seq1
comp12378_c0_seq1
comp12380_c0_seq1
comp12381_c0_seq1
comp12382_c0_seq1
comp12383_c0_seq1
comp12386_c0_seq1
comp12386_c0_seq2
comp12388_c0_seq1	K06768
comp12389_c0_seq1
comp12391_c0_seq1
comp12392_c0_seq1
comp12393_c0_seq1
comp12394_c0_seq1
comp12394_c1_seq1
comp12395_c0_seq1
comp12396_c0_seq1
comp12397_c0_seq1
comp12397_c1_seq1
comp12398_c0_seq1
comp12399_c0_seq1
comp12399_c1_seq1
comp12400_c0_seq1
comp12401_c0_seq1
comp12401_c1_seq1
comp12402_c0_seq1
comp12402_c0_seq2
comp12403_c0_seq1
comp12405_c0_seq1
comp12407_c0_seq1
comp12408_c0_seq1
comp12410_c0_seq1
comp12411_c0_seq1
comp12412_c0_seq1
comp12413_c0_seq1
comp12415_c0_seq1
comp12417_c0_seq1
comp12419_c0_seq1
comp12420_c0_seq1
comp12422_c0_seq1
comp12422_c0_seq2
comp12423_c0_seq1
comp12425_c0_seq1
comp12426_c0_seq1
comp12427_c0_seq1
comp12428_c0_seq1
comp12429_c0_seq1
comp12429_c0_seq2
comp12430_c0_seq1
comp12430_c1_seq1
comp12431_c0_seq1
comp12431_c1_seq1
comp12432_c0_seq1
comp12433_c0_seq1
comp12434_c0_seq1
comp12435_c0_seq1
comp12435_c1_seq1
comp12436_c0_seq1
comp12437_c0_seq1
comp12438_c0_seq1
comp12440_c0_seq1
comp12442_c0_seq1
comp12442_c0_seq2
comp12443_c0_seq1
comp12443_c0_seq2
comp12444_c0_seq1
comp12444_c0_seq2
comp12445_c0_seq1
comp12446_c0_seq1
comp12447_c0_seq1
comp12448_c0_seq1
comp12449_c0_seq1
comp12451_c0_seq1
comp12452_c0_seq1
comp12453_c0_seq1
comp12461_c0_seq1
comp12462_c1_seq1
comp12463_c0_seq1
comp12464_c0_seq1
comp12464_c1_seq1
comp12465_c0_seq1
comp12466_c0_seq1
comp12467_c0_seq1
comp12468_c0_seq1
comp12468_c1_seq1
comp12469_c0_seq1
comp12470_c0_seq1
comp12471_c0_seq1
comp12473_c0_seq1
comp12476_c0_seq1	K06259
comp12476_c0_seq2
comp12479_c0_seq1
comp12479_c1_seq1
comp12480_c0_seq1
comp12481_c0_seq1
comp12482_c0_seq1
comp12482_c1_seq1
comp12485_c0_seq1
comp12487_c0_seq1
comp12488_c0_seq1
comp12490_c0_seq1	K12350
comp12494_c0_seq1
comp12495_c0_seq1
comp12496_c0_seq1	K04157
comp12496_c1_seq1	K04157
comp12497_c0_seq1
comp12498_c0_seq1
comp12499_c0_seq1
comp12499_c1_seq1
comp12502_c0_seq1
comp12503_c0_seq1
comp12503_c0_seq2
comp12505_c0_seq1
comp12506_c0_seq1
comp12507_c0_seq1
comp12508_c0_seq1
comp12508_c0_seq2
comp12509_c0_seq1
comp12509_c0_seq2
comp12511_c0_seq1
comp12512_c0_seq1
comp12513_c0_seq1
comp12515_c0_seq1
comp12516_c0_seq1
comp12517_c0_seq1
comp12517_c1_seq1
comp12519_c0_seq1
comp12521_c0_seq1
comp12521_c1_seq1
comp12522_c0_seq1
comp12523_c0_seq1
comp12524_c0_seq1
comp12525_c0_seq1
comp12526_c0_seq1
comp12528_c0_seq1
comp12530_c0_seq1
comp12530_c0_seq2
comp12531_c0_seq1
comp12532_c0_seq1
comp12532_c1_seq1
comp12535_c0_seq1
comp12537_c0_seq1
comp12538_c0_seq1
comp12539_c0_seq1
comp12540_c0_seq1	K09228
comp12541_c0_seq1
comp12542_c0_seq1
comp12543_c0_seq1
comp12544_c0_seq1
comp12545_c0_seq1
comp12546_c0_seq1
comp12548_c0_seq1
comp12548_c0_seq2
comp12549_c0_seq1
comp12550_c0_seq1
comp12551_c0_seq1
comp12551_c0_seq2
comp12553_c0_seq1
comp12554_c0_seq1
comp12555_c0_seq1
comp12557_c0_seq1
comp12559_c0_seq1	K13247
comp12560_c0_seq1
comp12562_c0_seq1
comp12563_c0_seq1
comp12564_c0_seq1
comp12565_c0_seq1
comp12565_c0_seq2
comp12567_c0_seq1
comp12568_c0_seq1
comp12570_c0_seq1
comp12571_c0_seq1
comp12572_c0_seq1	K12458
comp12573_c0_seq1
comp12581_c0_seq1
comp12583_c0_seq1
comp12583_c1_seq1
comp12584_c0_seq1
comp12585_c0_seq1
comp12586_c0_seq1
comp12588_c0_seq1
comp12590_c0_seq1
comp12590_c0_seq2
comp12591_c0_seq1
comp12592_c0_seq1
comp12593_c0_seq1
comp12598_c0_seq1
comp12599_c0_seq1
comp12600_c0_seq1
comp12600_c0_seq2
comp12601_c0_seq1	K00078
comp12602_c0_seq1
comp12603_c0_seq1
comp12604_c0_seq1
comp12609_c0_seq1
comp12610_c0_seq1
comp12611_c0_seq1
comp12613_c0_seq1
comp12614_c0_seq1	K01187
comp12616_c0_seq1
comp12617_c0_seq1
comp12618_c0_seq1
comp12618_c1_seq1
comp12619_c0_seq1
comp12620_c0_seq1
comp12621_c0_seq1
comp12626_c0_seq1
comp12628_c0_seq1
comp12629_c0_seq1
comp12630_c0_seq1
comp12631_c0_seq1
comp12632_c0_seq1
comp12632_c0_seq2
comp12633_c0_seq1
comp12634_c0_seq1
comp12637_c0_seq1
comp12638_c0_seq1
comp12641_c0_seq1
comp12642_c0_seq1
comp12643_c0_seq1
comp12644_c0_seq1
comp12647_c0_seq1
comp12648_c0_seq1
comp12650_c0_seq1
comp12651_c0_seq1
comp12652_c0_seq1
comp12652_c1_seq1
comp12654_c0_seq1	K07953
comp12654_c0_seq2	K07953
comp12655_c0_seq1
comp12655_c0_seq2
comp12656_c0_seq1
comp12657_c0_seq1
comp12659_c0_seq1
comp12662_c0_seq1
comp12664_c0_seq1
comp12668_c0_seq1
comp12671_c0_seq1
comp12672_c0_seq1
comp12672_c0_seq2
comp12674_c0_seq1
comp12679_c0_seq1	K08018
comp12680_c0_seq1
comp12683_c0_seq1
comp12684_c0_seq1
comp12686_c0_seq1
comp12689_c0_seq1
comp12690_c0_seq1
comp12691_c0_seq1
comp12693_c0_seq1
comp12694_c0_seq1
comp12695_c0_seq1
comp12696_c0_seq1
comp12699_c0_seq1
comp12699_c1_seq1
comp12702_c0_seq1
comp12704_c0_seq1
comp12704_c0_seq2
comp12706_c0_seq1
comp12708_c0_seq1
comp12709_c0_seq1
comp12711_c0_seq1
comp12711_c0_seq2
comp12712_c0_seq1
comp12713_c0_seq1
comp12714_c0_seq1
comp12715_c0_seq1	K01229
comp12718_c0_seq1
comp12719_c0_seq1
comp12719_c1_seq1
comp12721_c0_seq1
comp12722_c0_seq1	K14939
comp12723_c0_seq1
comp12724_c0_seq1
comp12726_c0_seq1
comp12728_c0_seq1
comp12728_c0_seq2
comp12730_c0_seq1
comp12731_c0_seq1
comp12731_c0_seq2
comp12732_c0_seq1
comp12733_c0_seq1
comp12735_c0_seq1
comp12737_c0_seq1
comp12739_c0_seq1
comp12742_c0_seq1
comp12745_c0_seq1
comp12746_c0_seq1
comp12747_c0_seq1
comp12748_c0_seq1
comp12749_c0_seq1	K06258
comp12749_c0_seq2	K06258
comp12751_c0_seq1
comp12757_c0_seq1
comp12760_c0_seq1
comp12761_c0_seq1
comp12763_c0_seq1
comp12764_c0_seq1
comp12766_c0_seq1
comp12769_c0_seq1
comp12769_c1_seq1
comp12771_c0_seq1
comp12772_c0_seq1
comp12773_c0_seq1
comp12773_c0_seq2
comp12774_c0_seq1
comp12775_c0_seq1
comp12776_c0_seq1
comp12777_c0_seq1
comp12780_c0_seq1
comp12781_c0_seq1
comp12782_c0_seq1
comp12783_c0_seq1
comp12789_c0_seq1
comp12791_c0_seq1	K19382
comp12791_c0_seq2	K16745
comp12792_c0_seq1
comp12794_c0_seq1
comp12795_c0_seq1
comp12796_c0_seq1
comp12797_c0_seq1
comp12798_c0_seq1
comp12800_c0_seq1	K10500
comp12801_c0_seq1
comp12802_c0_seq1
comp12802_c1_seq1
comp12803_c0_seq1
comp12805_c0_seq1
comp12806_c0_seq1	K14459
comp12807_c0_seq1
comp12808_c0_seq1
comp12809_c0_seq1	K10950
comp12809_c0_seq2	K10950
comp12810_c0_seq1
comp12811_c0_seq1
comp12814_c0_seq1
comp12815_c0_seq1
comp12815_c1_seq1
comp12820_c0_seq1
comp12821_c0_seq1
comp12823_c0_seq1
comp12824_c0_seq1
comp12826_c0_seq1
comp12829_c0_seq1
comp12830_c0_seq1
comp12831_c0_seq1
comp12832_c0_seq1
comp12832_c1_seq1	K08810
comp12833_c0_seq1
comp12833_c1_seq1
comp12834_c0_seq1
comp12835_c0_seq1
comp12835_c1_seq1
comp12837_c0_seq1
comp12841_c0_seq1
comp12842_c0_seq1
comp12842_c0_seq2
comp12843_c0_seq1
comp12845_c0_seq1
comp12848_c0_seq1	K00108
comp12848_c0_seq2	K00108
comp12849_c0_seq1
comp12850_c0_seq1
comp12852_c0_seq1
comp12853_c0_seq1
comp12854_c0_seq1
comp12855_c0_seq1
comp12857_c0_seq1
comp12859_c0_seq1
comp12862_c0_seq1
comp12862_c0_seq2
comp12863_c0_seq1
comp12864_c0_seq1
comp12866_c0_seq1
comp12868_c0_seq1
comp12869_c0_seq1
comp12871_c0_seq1
comp12874_c0_seq1
comp12876_c0_seq1
comp12877_c0_seq1
comp12879_c0_seq1
comp12880_c0_seq1
comp12881_c0_seq1
comp12885_c0_seq1	K09228
comp12887_c0_seq1
comp12890_c0_seq1
comp12895_c0_seq1
comp12896_c0_seq1
comp12899_c0_seq1
comp12901_c0_seq1
comp12902_c0_seq1
comp12903_c0_seq1
comp12904_c0_seq1
comp12905_c0_seq1
comp12906_c0_seq1
comp12908_c0_seq1	K18201
comp12908_c0_seq2	K18201
comp12909_c0_seq1
comp12911_c0_seq1
comp12914_c0_seq1
comp12915_c0_seq1
comp12916_c0_seq1
comp12917_c0_seq1
comp12920_c0_seq1
comp12921_c0_seq1
comp12922_c0_seq1	K18486
comp12922_c0_seq2	K18486
comp12930_c0_seq1
comp12931_c0_seq1
comp12934_c0_seq1
comp12936_c0_seq1
comp12936_c1_seq1
comp12939_c0_seq1
comp12941_c0_seq1
comp12942_c0_seq1
comp12943_c0_seq1
comp12943_c0_seq2
comp12946_c0_seq1
comp12946_c0_seq2
comp12947_c0_seq1
comp12950_c0_seq1	K14410
comp12950_c0_seq2	K14410
comp12956_c0_seq1
comp12957_c0_seq1
comp12961_c0_seq1
comp12967_c0_seq1
comp12968_c0_seq1
comp12972_c0_seq1
comp12974_c0_seq1
comp12975_c0_seq1
comp12975_c1_seq1
comp12977_c0_seq1
comp12978_c0_seq1
comp12979_c0_seq1
comp12983_c0_seq1
comp12983_c1_seq1
comp12985_c0_seq1
comp12987_c0_seq1
comp12990_c0_seq1
comp12992_c0_seq1
comp12992_c1_seq1
comp12993_c0_seq1
comp12995_c0_seq1
comp12997_c0_seq1
comp12999_c0_seq1	K02513
comp13002_c0_seq1
comp13003_c0_seq1
comp13005_c0_seq1
comp13005_c0_seq2
comp13006_c0_seq1
comp13012_c0_seq1
comp13012_c0_seq2
comp13016_c0_seq1
comp13017_c0_seq1
comp13018_c0_seq1
comp13019_c0_seq1
comp13020_c0_seq1
comp13021_c0_seq1
comp13022_c0_seq1
comp13023_c0_seq1
comp13026_c0_seq1
comp13028_c0_seq1
comp13031_c0_seq1
comp13033_c0_seq1
comp13035_c0_seq1
comp13036_c0_seq1
comp13038_c0_seq1
comp13044_c0_seq1
comp13045_c0_seq1	K08220
comp13047_c0_seq1
comp13048_c0_seq1
comp13049_c0_seq1	K08145
comp13051_c0_seq1
comp13054_c0_seq1
comp13055_c0_seq1
comp13057_c0_seq1
comp13058_c0_seq1
comp13059_c0_seq1	K05011
comp13060_c0_seq1
comp13061_c0_seq1
comp13062_c0_seq1
comp13063_c0_seq1
comp13065_c0_seq1
comp13067_c0_seq1
comp13069_c0_seq1
comp13072_c0_seq1
comp13073_c0_seq1
comp13075_c0_seq1
comp13076_c0_seq1
comp13079_c0_seq1
comp13080_c0_seq1
comp13081_c0_seq1
comp13082_c0_seq1
comp13083_c0_seq1
comp13085_c0_seq1
comp13087_c0_seq1
comp13089_c0_seq1
comp13092_c0_seq1
comp13094_c0_seq1
comp13095_c0_seq1
comp13097_c0_seq1
comp13098_c0_seq1
comp13099_c0_seq1
comp13103_c0_seq1
comp13104_c0_seq1
comp13104_c0_seq2
comp13105_c0_seq1
comp13107_c0_seq1
comp13108_c0_seq1
comp13109_c0_seq1
comp13112_c0_seq1
comp13112_c0_seq2
comp13113_c0_seq1
comp13113_c0_seq2
comp13114_c0_seq1
comp13114_c1_seq1
comp13115_c0_seq1
comp13116_c0_seq1
comp13118_c0_seq1
comp13119_c0_seq1
comp13120_c0_seq1
comp13121_c0_seq1
comp13124_c0_seq1
comp13125_c0_seq1
comp13129_c0_seq1
comp13130_c0_seq1
comp13131_c0_seq1
comp13136_c0_seq1
comp13138_c0_seq1	K07380
comp13138_c0_seq2	K07380
comp13139_c0_seq1
comp13142_c0_seq1
comp13144_c0_seq1	K15001
comp13144_c0_seq2	K15001
comp13145_c0_seq1
comp13147_c0_seq1
comp13147_c1_seq1
comp13150_c0_seq1
comp13156_c0_seq1
comp13157_c0_seq1
comp13158_c0_seq1
comp13160_c0_seq1
comp13161_c0_seq1
comp13161_c1_seq1
comp13166_c0_seq1
comp13169_c0_seq1
comp13171_c0_seq1
comp13173_c0_seq1
comp13174_c0_seq1
comp13175_c0_seq1
comp13177_c0_seq1
comp13178_c0_seq1
comp13184_c0_seq1
comp13186_c0_seq1
comp13188_c0_seq1
comp13191_c0_seq1
comp13194_c0_seq1
comp13195_c0_seq1
comp13200_c0_seq1	K14410
comp13200_c0_seq2	K14410
comp13201_c0_seq1	K09341
comp13203_c0_seq1
comp13203_c0_seq2
comp13205_c0_seq1
comp13206_c0_seq1
comp13208_c0_seq1
comp13209_c0_seq1
comp13211_c0_seq1
comp13212_c0_seq1
comp13214_c0_seq1
comp13215_c0_seq1
comp13216_c0_seq1
comp13216_c0_seq2
comp13219_c0_seq1
comp13220_c0_seq1
comp13221_c0_seq1
comp13222_c0_seq1
comp13224_c0_seq1
comp13226_c0_seq1
comp13229_c0_seq1
comp13231_c0_seq1
comp13235_c0_seq1
comp13237_c0_seq1
comp13239_c0_seq1
comp13240_c0_seq1
comp13246_c0_seq1
comp13248_c0_seq1
comp13249_c0_seq1
comp13249_c1_seq1
comp13251_c0_seq1
comp13254_c0_seq1
comp13255_c0_seq1
comp13256_c0_seq1
comp13257_c0_seq1
comp13257_c1_seq1
comp13258_c0_seq1	K05361
comp13258_c0_seq2	K05361
comp13260_c0_seq1
comp13264_c0_seq1
comp13265_c0_seq1
comp13266_c0_seq1
comp13268_c0_seq1
comp13269_c0_seq1
comp13270_c0_seq1
comp13271_c0_seq1
comp13275_c0_seq1
comp13276_c0_seq1
comp13283_c0_seq1
comp13284_c0_seq1
comp13285_c0_seq1
comp13287_c0_seq1
comp13288_c0_seq1
comp13291_c0_seq1
comp13291_c1_seq1
comp13292_c0_seq1
comp13293_c0_seq1
comp13295_c0_seq1
comp13295_c1_seq1
comp13299_c0_seq1
comp13300_c0_seq1
comp13301_c0_seq1
comp13302_c0_seq1
comp13302_c0_seq2
comp13303_c0_seq1
comp13305_c0_seq1
comp13309_c0_seq1
comp13311_c0_seq1
comp13313_c0_seq1
comp13314_c0_seq1
comp13315_c0_seq1
comp13317_c0_seq1
comp13317_c0_seq2
comp13318_c0_seq1	K00485
comp13322_c0_seq1
comp13322_c0_seq2
comp13324_c0_seq1
comp13326_c0_seq1
comp13327_c0_seq1
comp13327_c1_seq1
comp13328_c0_seq1
comp13331_c0_seq1
comp13334_c0_seq1
comp13336_c0_seq1
comp13339_c0_seq1	K14621
comp13340_c0_seq1
comp13341_c0_seq1
comp13346_c0_seq1
comp13349_c0_seq1
comp13350_c0_seq1
comp13351_c0_seq1
comp13353_c0_seq1	K07418
comp13354_c0_seq1
comp13355_c0_seq1
comp13357_c0_seq1
comp13359_c0_seq1
comp13360_c0_seq1
comp13360_c0_seq2
comp13364_c0_seq1
comp13367_c0_seq1
comp13368_c0_seq1
comp13374_c0_seq1
comp13375_c0_seq1
comp13379_c0_seq1
comp13380_c0_seq1
comp13381_c0_seq1
comp13382_c0_seq1
comp13383_c0_seq1
comp13384_c0_seq1
comp13386_c0_seq1
comp13387_c0_seq1
comp13389_c0_seq1
comp13389_c0_seq2
comp13391_c0_seq1
comp13392_c0_seq1
comp13394_c0_seq1
comp13397_c0_seq1
comp13398_c0_seq1
comp13401_c0_seq1
comp13402_c0_seq1
comp13408_c0_seq1
comp13411_c0_seq1
comp13413_c0_seq1
comp13414_c0_seq1
comp13415_c0_seq1
comp13417_c0_seq1
comp13418_c0_seq1
comp13418_c0_seq2
comp13419_c0_seq1
comp13421_c0_seq1
comp13424_c0_seq1
comp13425_c0_seq1
comp13426_c0_seq1
comp13428_c0_seq1
comp13429_c0_seq1
comp13431_c0_seq1
comp13433_c0_seq1
comp13436_c0_seq1
comp13439_c0_seq1
comp13443_c0_seq1
comp13444_c0_seq1
comp13447_c0_seq1
comp13454_c0_seq1
comp13460_c0_seq1
comp13462_c0_seq1
comp13466_c0_seq1
comp13467_c0_seq1
comp13467_c1_seq1
comp13468_c0_seq1
comp13468_c1_seq1
comp13473_c0_seq1
comp13475_c0_seq1
comp13476_c0_seq1
comp13478_c0_seq1
comp13482_c0_seq1
comp13484_c0_seq1
comp13488_c0_seq1
comp13490_c0_seq1
comp13491_c0_seq1
comp13492_c0_seq1	K04497
comp13493_c0_seq1
comp13494_c0_seq1
comp13495_c0_seq1	K13356
comp13498_c0_seq1
comp13501_c0_seq1
comp13502_c0_seq1
comp13503_c0_seq1
comp13505_c0_seq1
comp13507_c0_seq1
comp13508_c0_seq1
comp13509_c0_seq1
comp13513_c0_seq1
comp13515_c0_seq1
comp13515_c0_seq2
comp13517_c0_seq1	K00288
comp13518_c0_seq1	K16461
comp13518_c0_seq2	K16461
comp13521_c0_seq1
comp13522_c0_seq1
comp13524_c0_seq1	K15208
comp13527_c0_seq1	K01049
comp13527_c0_seq2	K01049
comp13528_c0_seq1
comp13528_c1_seq1
comp13529_c0_seq1
comp13530_c0_seq1
comp13531_c0_seq1
comp13532_c0_seq1
comp13532_c0_seq2
comp13534_c0_seq1	K04678
comp13535_c0_seq1	K05662
comp13536_c0_seq1
comp13539_c0_seq1
comp13542_c0_seq1
comp13544_c0_seq1
comp13545_c0_seq1
comp13548_c0_seq1
comp13549_c0_seq1
comp13550_c0_seq1
comp13554_c0_seq1
comp13556_c0_seq1
comp13560_c0_seq1
comp13561_c0_seq1
comp13562_c0_seq1
comp13563_c0_seq1	K11511
comp13564_c0_seq1
comp13565_c0_seq1
comp13567_c0_seq1
comp13570_c0_seq1	K03209
comp13571_c0_seq1
comp13571_c0_seq2
comp13573_c0_seq1
comp13574_c0_seq1
comp13576_c0_seq1
comp13577_c0_seq1
comp13578_c0_seq1	K08967
comp13579_c0_seq1
comp13580_c0_seq1
comp13581_c0_seq1
comp13582_c0_seq1
comp13586_c0_seq1	K14689
comp13587_c0_seq1
comp13588_c0_seq1
comp13588_c0_seq2
comp13590_c0_seq1	K06826
comp13591_c0_seq1
comp13592_c0_seq1
comp13592_c0_seq2
comp13595_c0_seq1
comp13595_c1_seq1
comp13596_c0_seq1	K10609
comp13599_c0_seq1
comp13600_c0_seq1
comp13601_c0_seq1
comp13601_c1_seq1	K15731
comp13602_c0_seq1	K10841
comp13603_c0_seq1
comp13605_c0_seq1
comp13606_c0_seq1
comp13607_c0_seq1
comp13608_c0_seq1	K09884
comp13610_c0_seq1
comp13613_c0_seq1
comp13614_c0_seq1
comp13615_c0_seq1
comp13616_c0_seq1
comp13616_c0_seq2
comp13617_c0_seq1
comp13618_c0_seq1
comp13620_c0_seq1
comp13620_c1_seq1
comp13621_c0_seq1
comp13622_c0_seq1	K00699
comp13624_c0_seq1
comp13625_c0_seq1
comp13627_c0_seq1
comp13627_c0_seq2
comp13629_c0_seq1
comp13629_c0_seq2
comp13630_c0_seq1	K03515
comp13631_c0_seq1
comp13632_c0_seq1
comp13632_c0_seq2
comp13633_c0_seq1
comp13634_c0_seq1
comp13634_c1_seq1
comp13635_c0_seq1	K03783
comp13635_c0_seq2	K03783
comp13637_c0_seq1
comp13641_c0_seq1
comp13644_c0_seq1	K14692
comp13646_c0_seq1	K12353
comp13647_c0_seq1
comp13647_c0_seq2
comp13649_c0_seq1	K09441
comp13650_c0_seq1	K10273
comp13651_c0_seq1	K16609
comp13652_c0_seq1	K08870
comp13653_c0_seq1	K00019
comp13654_c0_seq1	K15276
comp13656_c0_seq1
comp13657_c0_seq1
comp13657_c0_seq2
comp13659_c0_seq1	K01887
comp13660_c0_seq1
comp13662_c0_seq1	K12816
comp13663_c0_seq1
comp13664_c0_seq1
comp13665_c0_seq1
comp13666_c0_seq1	K05290
comp13667_c0_seq1	K03137
comp13668_c0_seq1
comp13669_c0_seq1
comp13670_c0_seq1	K08657
comp13671_c0_seq1	K10994
comp13672_c0_seq1	K15181
comp13673_c0_seq1
comp13674_c0_seq1	K18166
comp13675_c0_seq1	K18157
comp13676_c0_seq1	K04556
comp13677_c0_seq1	K02211
comp13678_c0_seq1
comp13679_c0_seq1
comp13680_c0_seq1	K09228
comp13681_c0_seq1	K13352
comp13682_c0_seq1	K10513
comp13682_c0_seq2
comp13683_c0_seq1	K11844
comp13683_c0_seq2	K11844
comp13684_c0_seq1	K01363
comp13684_c1_seq1	K01363
comp13685_c0_seq1	K10791
comp13687_c0_seq1
comp13688_c0_seq1
comp13689_c0_seq1
comp13690_c0_seq1
comp13691_c0_seq1
comp13692_c0_seq1
comp13693_c0_seq1
comp13694_c0_seq1
comp13695_c0_seq1
comp13695_c0_seq2
comp13696_c0_seq1	K07759
comp13697_c0_seq1	K00710
comp13698_c0_seq1	K01869
comp13699_c0_seq1
comp13699_c2_seq1
comp13700_c0_seq1	K05636
comp13700_c0_seq2	K05636
comp13701_c0_seq1
comp13702_c0_seq1	K14548
comp13703_c0_seq1	K14323
comp13705_c0_seq1	K02513
comp13706_c0_seq1	K10578
comp13707_c0_seq1	K14808
comp13708_c0_seq1	K11373
comp13709_c0_seq1
comp13709_c0_seq2
comp13710_c0_seq1	K12489
comp13712_c0_seq1	K13144
comp13713_c0_seq1
comp13713_c0_seq2
comp13714_c0_seq1
comp13716_c0_seq1
comp13716_c0_seq2
comp13717_c0_seq1	K10640
comp13718_c0_seq1
comp13718_c1_seq1
comp13720_c0_seq1	K15865
comp13721_c0_seq1
comp13722_c0_seq1
comp13723_c0_seq1	K02835
comp13724_c0_seq1
comp13725_c0_seq1	K00069
comp13726_c0_seq1
comp13727_c0_seq1	K13358
comp13728_c0_seq1	K17554
comp13729_c0_seq1	K01231
comp13730_c0_seq1	K14590
comp13731_c0_seq1
comp13731_c0_seq2
comp13732_c0_seq1
comp13734_c0_seq1	K16353
comp13734_c0_seq2	K16353
comp13736_c0_seq1
comp13737_c0_seq1	K08827
comp13739_c0_seq1	K15003
comp13740_c0_seq1
comp13741_c0_seq1	K03239
comp13742_c0_seq1	K09228
comp13743_c0_seq1	K17935
comp13744_c0_seq1	K15235
comp13745_c0_seq1
comp13746_c0_seq1	K11136
comp13747_c0_seq1	K11135
comp13748_c0_seq1	K11420
comp13749_c0_seq1
comp13749_c1_seq1	K17218
comp13750_c0_seq1	K01522
comp13750_c0_seq2	K01522
comp13751_c0_seq1
comp13752_c0_seq1	K00599
comp13754_c0_seq1
comp13755_c0_seq1
comp13756_c0_seq1
comp13757_c0_seq1
comp13758_c0_seq1
comp13759_c0_seq1
comp13759_c0_seq2
comp13761_c0_seq1	K07427
comp13764_c0_seq1	K00763
comp13765_c0_seq1
comp13766_c0_seq1	K08492
comp13767_c0_seq1
comp13768_c0_seq1	K03132
comp13769_c0_seq1	K09518
comp13769_c0_seq2	K09518
comp13770_c0_seq1
comp13771_c0_seq1	K01183
comp13772_c0_seq1	K13102
comp13774_c0_seq1	K17583
comp13775_c0_seq1	K11672
comp13776_c0_seq1	K00030
comp13777_c0_seq1	K12838
comp13778_c0_seq1	K01365
comp13779_c0_seq1	K02209
comp13779_c1_seq1	K02209
comp13780_c0_seq1	K10402
comp13781_c0_seq1	K02988
comp13782_c0_seq1	K14405
comp13783_c0_seq1	K09586
comp13784_c0_seq1	K08731
comp13785_c0_seq1	K10745
comp13786_c0_seq1
comp13788_c0_seq1
comp13789_c0_seq1	K03953
comp13790_c0_seq1	K19283
comp13791_c0_seq1	K02728
comp13792_c0_seq1	K00772
comp13794_c0_seq1	K11655
comp13795_c0_seq1	K16865
comp13796_c0_seq1
comp13796_c1_seq1
comp13797_c0_seq1	K03033
comp13798_c0_seq1	K15425
comp13799_c0_seq1
comp13800_c0_seq1	K15014
comp13801_c0_seq1	K14322
comp13801_c0_seq2	K14322
comp13802_c0_seq1	K09572
comp13803_c0_seq1	K04567
comp13803_c0_seq2	K04567
comp13804_c0_seq1	K12795
comp13805_c0_seq1	K07293
comp13805_c0_seq2	K07293
comp13806_c0_seq1
comp13807_c0_seq1	K04523
comp13807_c0_seq2	K04523
comp13808_c0_seq1	K14852
comp13809_c0_seq1
comp13810_c0_seq1
comp13812_c0_seq1
comp13813_c0_seq1
comp13815_c0_seq1
comp13816_c0_seq1
comp13817_c0_seq1	K14296
comp13818_c0_seq1	K08517
comp13819_c0_seq1
comp13820_c0_seq1
comp13821_c0_seq1
comp13822_c0_seq1
comp13823_c0_seq1
comp13824_c0_seq1	K10799
comp13825_c0_seq1
comp13826_c0_seq1	K12654
comp13826_c1_seq1	K03155
comp13827_c0_seq1	K12180
comp13828_c0_seq1
comp13828_c0_seq2
comp13829_c0_seq1
comp13829_c0_seq2
comp13830_c0_seq1	K13176
comp13831_c0_seq1	K09574
comp13833_c0_seq1	K03104
comp13833_c0_seq2	K03104
comp13834_c0_seq1
comp13835_c0_seq1
comp13835_c0_seq2
comp13836_c0_seq1	K04367
comp13836_c0_seq2	K04367
comp13837_c0_seq1	K11344
comp13837_c0_seq2	K11344
comp13838_c0_seq1
comp13839_c0_seq1
comp13840_c0_seq1
comp13841_c0_seq1	K17800
comp13842_c0_seq1	K15448
comp13843_c0_seq1	K11463
comp13844_c0_seq1	K03008
comp13845_c0_seq1	K14546
comp13846_c0_seq1	K01876
comp13848_c0_seq1
comp13848_c0_seq2
comp13849_c0_seq1	K03014
comp13850_c0_seq1	K00799
comp13851_c0_seq1	K10144
comp13852_c0_seq1	K14856
comp13853_c0_seq1	K14305
comp13854_c0_seq1
comp13855_c0_seq1
comp13857_c0_seq1
comp13858_c0_seq1
comp13858_c0_seq2
comp13859_c0_seq1	K13203
comp13860_c0_seq1	K04513
comp13860_c0_seq2	K04513
comp13861_c0_seq1	K01507
comp13862_c0_seq1	K02885
comp13863_c0_seq1
comp13864_c1_seq1
comp13865_c0_seq1	K02155
comp13866_c0_seq1
comp13866_c0_seq2
comp13867_c0_seq1	K02966
comp13868_c0_seq1
comp13869_c0_seq1	K12893
comp13869_c0_seq2	K12893
comp13870_c0_seq1
comp13871_c0_seq1	K02977
comp13872_c0_seq1
comp13873_c0_seq1	K03231
comp13874_c1_seq1	K02927
comp13875_c0_seq1	K02875
comp13876_c0_seq1	K02898
comp13877_c0_seq1	K02955
comp13877_c0_seq2	K02955
comp13878_c0_seq1	K03883
comp13879_c0_seq1	K02915
comp13880_c0_seq1	K14942
comp13881_c0_seq1
comp13881_c0_seq2
comp13882_c0_seq1
comp13883_c0_seq1	K15040
comp13885_c0_seq1	K09237
comp13886_c0_seq1	K18749
comp13886_c0_seq2	K18749
comp13887_c0_seq1	K07936
comp13888_c0_seq1	K12462
comp13889_c0_seq1	K05687
comp13890_c0_seq1	K15423
comp13890_c1_seq1	K15423
comp13891_c0_seq1	K11979
comp13891_c0_seq2	K11979
comp13892_c0_seq1	K02542
comp13893_c0_seq1	K09495
comp13894_c0_seq1
comp13894_c0_seq2
comp13895_c0_seq1	K01372
comp13896_c0_seq1	K03258
comp13897_c0_seq1	K05863
comp13897_c0_seq2	K05863
comp13898_c0_seq1	K13356
comp13899_c0_seq1	K16812
comp13899_c1_seq1
comp13900_c0_seq1	K14258
comp13901_c0_seq1	K14963
comp13903_c0_seq1	K03938
comp13903_c0_seq2	K03938
comp13904_c0_seq1
comp13905_c0_seq1
comp13906_c0_seq1
comp13906_c1_seq1	K05765
comp13907_c0_seq1	K00627
comp13908_c0_seq1
comp13908_c0_seq2
comp13909_c0_seq1	K03164
comp13909_c2_seq1	K02991
comp13909_c3_seq1	K02991
comp13909_c4_seq1	K03164
comp13910_c0_seq1
comp13910_c0_seq2
comp13911_c0_seq1	K01581
comp13911_c0_seq2
comp13912_c0_seq1
comp13912_c0_seq2
comp13913_c0_seq1	K09571
comp13914_c0_seq1	K13089
comp13914_c0_seq2	K13089
comp13916_c0_seq1	K01647
comp13917_c0_seq1	K01283
comp13917_c0_seq2	K01283
comp13918_c0_seq1	K07342
comp13919_c0_seq1	K00417
comp13920_c0_seq1	K03145
comp13921_c0_seq1	K13172
comp13922_c0_seq1
comp13923_c0_seq1	K17605
comp13924_c0_seq1
comp13925_c0_seq1
comp13926_c1_seq1	K17783
comp13927_c0_seq1	K04569
comp13928_c0_seq1
comp13929_c0_seq1	K01092
comp13930_c0_seq1	K04430
comp13931_c0_seq1	K03362
comp13932_c0_seq1
comp13932_c0_seq2
comp13934_c0_seq1	K08683
comp13935_c0_seq1	K09479
comp13937_c0_seq1
comp13938_c0_seq1	K09542
comp13939_c0_seq1
comp13940_c0_seq1	K12196
comp13941_c0_seq1	K09255
comp13941_c0_seq2	K09255
comp13942_c0_seq1	K05765
comp13943_c0_seq1
comp13944_c0_seq1
comp13945_c0_seq1	K10481
comp13946_c0_seq1	K13523
comp13946_c0_seq2	K13523
comp13947_c0_seq1
comp13948_c0_seq1	K08366
comp13949_c0_seq1	K14570
comp13950_c0_seq1	K17410
comp13951_c0_seq1	K11323
comp13952_c0_seq1	K02867
comp13953_c0_seq1
comp13954_c0_seq1	K13444
comp13957_c0_seq1	K00914
comp13959_c0_seq1
comp13959_c1_seq1	K09228
comp13960_c0_seq1	K03691
comp13961_c0_seq1	K03544
comp13962_c0_seq1
comp13964_c0_seq1
comp13965_c0_seq1
comp13966_c0_seq1
comp13966_c0_seq2
comp13967_c0_seq1	K14649
comp13968_c0_seq1	K12844
comp13969_c0_seq1
comp13970_c0_seq1
comp13970_c1_seq1	K16465
comp13971_c0_seq1	K15003
comp13972_c0_seq1
comp13973_c0_seq1
comp13974_c0_seq1
comp13975_c0_seq1
comp13975_c0_seq2
comp13976_c0_seq1
comp13977_c0_seq1	K10427
comp13979_c0_seq1	K10951
comp13980_c0_seq1	K13989
comp13982_c0_seq1	K11832
comp13983_c0_seq1	K07942
comp13984_c0_seq1
comp13985_c0_seq1	K14168
comp13985_c0_seq2	K14168
comp13986_c0_seq1
comp13986_c0_seq2
comp13987_c0_seq1
comp13988_c0_seq1	K04506
comp13988_c0_seq2	K04506
comp13989_c0_seq1	K12869
comp13990_c0_seq1
comp13991_c0_seq1
comp13991_c1_seq1
comp13992_c0_seq1
comp13993_c0_seq1	K15102
comp13994_c0_seq1
comp13995_c0_seq1	K15683
comp13996_c0_seq1	K13504
comp13997_c0_seq1
comp13998_c0_seq1
comp13999_c0_seq1	K09602
comp13999_c0_seq2	K09602
comp14000_c0_seq1	K03138
comp14000_c1_seq1	K03138
comp14001_c0_seq1	K09528
comp14002_c0_seq1
comp14002_c1_seq1
comp14003_c0_seq1	K12871
comp14004_c0_seq1	K06269
comp14005_c0_seq1	K06106
comp14006_c0_seq1	K03966
comp14007_c0_seq1	K09531
comp14008_c0_seq1
comp14009_c0_seq1	K18468
comp14010_c0_seq1	K06676
comp14011_c0_seq1	K09645
comp14012_c0_seq1	K01230
comp14013_c0_seq1	K10803
comp14014_c0_seq1
comp14015_c0_seq1
comp14015_c0_seq2
comp14016_c0_seq1
comp14016_c0_seq2
comp14017_c0_seq1	K00799
comp14018_c0_seq1	K08337
comp14019_c0_seq1
comp14020_c0_seq1	K14810
comp14021_c0_seq1	K12492
comp14022_c0_seq1	K08799
comp14023_c0_seq1	K11404
comp14024_c0_seq1
comp14025_c0_seq1
comp14026_c0_seq1
comp14027_c0_seq1	K13431
comp14028_c0_seq1
comp14029_c0_seq1
comp14030_c0_seq1
comp14031_c0_seq1	K00884
comp14032_c0_seq1
comp14035_c0_seq1	K04712
comp14036_c0_seq1	K03695
comp14037_c0_seq1
comp14038_c0_seq1	K10250
comp14039_c0_seq1
comp14040_c0_seq1	K17409
comp14041_c0_seq1
comp14042_c0_seq1
comp14043_c0_seq1	K03165
comp14044_c0_seq1	K17986
comp14044_c0_seq2	K17986
comp14045_c0_seq1
comp14045_c0_seq2
comp14046_c0_seq1
comp14047_c0_seq1
comp14048_c0_seq1	K00411
comp14049_c0_seq1
comp14051_c0_seq1
comp14052_c0_seq1	K09542
comp14053_c0_seq1
comp14054_c0_seq1	K09228
comp14054_c0_seq2	K09228
comp14055_c0_seq1	K18264
comp14056_c0_seq1
comp14058_c0_seq1
comp14058_c1_seq1
comp14059_c0_seq1	K00927
comp14060_c0_seq1
comp14060_c0_seq2
comp14061_c0_seq1
comp14062_c0_seq1
comp14063_c0_seq1
comp14064_c0_seq1
comp14065_c0_seq1	K13667
comp14066_c0_seq1	K00020
comp14067_c0_seq1
comp14072_c0_seq1
comp14074_c0_seq1	K14292
comp14074_c0_seq2
comp14076_c0_seq1	K08764
comp14076_c0_seq2	K08764
comp14077_c0_seq1
comp14078_c0_seq1	K10105
comp14078_c1_seq1	K10105
comp14079_c0_seq1
comp14080_c0_seq1	K09228
comp14081_c0_seq1
comp14082_c0_seq1
comp14083_c0_seq1
comp14085_c0_seq1
comp14086_c0_seq1	K15734
comp14086_c0_seq2	K15734
comp14087_c0_seq1	K19027
comp14087_c0_seq2	K19027
comp14088_c0_seq1
comp14089_c0_seq1	K15445
comp14089_c0_seq2	K15445
comp14091_c0_seq1
comp14092_c0_seq1
comp14092_c0_seq2
comp14093_c0_seq1	K09222
comp14094_c0_seq1
comp14094_c0_seq2
comp14095_c0_seq1
comp14095_c1_seq1
comp14096_c0_seq1
comp14097_c0_seq1
comp14098_c0_seq1
comp14099_c0_seq1	K02685
comp14100_c0_seq1
comp14100_c1_seq1
comp14101_c0_seq1	K16819
comp14101_c0_seq2	K16819
comp14102_c0_seq1
comp14103_c0_seq1	K05756
comp14104_c0_seq1
comp14105_c0_seq1
comp14105_c0_seq2
comp14106_c0_seq1	K08145
comp14107_c0_seq1	K18422
comp14107_c0_seq2	K18422
comp14108_c0_seq1
comp14108_c0_seq2
comp14110_c0_seq1
comp14111_c0_seq1	K08955
comp14112_c0_seq1	K18037
comp14113_c0_seq1
comp14114_c0_seq1
comp14114_c1_seq1
comp14115_c0_seq1	K03456
comp14116_c0_seq1
comp14118_c0_seq1
comp14118_c0_seq2
comp14119_c0_seq1
comp14120_c0_seq1	K02325
comp14121_c0_seq1
comp14122_c0_seq1	K03232
comp14123_c0_seq1
comp14124_c0_seq1
comp14125_c0_seq1
comp14126_c1_seq1	K11375
comp14129_c0_seq1
comp14132_c0_seq1	K15296
comp14134_c0_seq1	K01050
comp14134_c1_seq1	K01044
comp14135_c0_seq1	K10903
comp14135_c0_seq2	K10903
comp14136_c0_seq1	K01469
comp14138_c0_seq1
comp14138_c1_seq1
comp14140_c0_seq1	K05680
comp14141_c0_seq1
comp14142_c0_seq1	K04371
comp14143_c0_seq1
comp14144_c0_seq1	K02259
comp14144_c0_seq2
comp14145_c0_seq1
comp14146_c0_seq1
comp14147_c0_seq1
comp14149_c0_seq1
comp14151_c0_seq1	K13155
comp14153_c0_seq1	K09008
comp14154_c0_seq1
comp14155_c0_seq1	K14951
comp14156_c0_seq1
comp14157_c0_seq1
comp14158_c0_seq1
comp14159_c0_seq1
comp14160_c0_seq1	K17655
comp14162_c0_seq1
comp14162_c1_seq1
comp14163_c0_seq1
comp14163_c1_seq1	K10149
comp14164_c0_seq1
comp14164_c1_seq1
comp14165_c0_seq1	K14570
comp14166_c0_seq1	K03115
comp14167_c0_seq1
comp14169_c0_seq1	K06093
comp14169_c0_seq2
comp14170_c0_seq1	K11304
comp14170_c0_seq2	K11304
comp14171_c0_seq1	K00764
comp14172_c0_seq1
comp14172_c0_seq2
comp14173_c0_seq1
comp14173_c0_seq2
comp14174_c0_seq1
comp14175_c0_seq1
comp14176_c0_seq1
comp14177_c0_seq1
comp14178_c0_seq1
comp14179_c0_seq1	K15101
comp14180_c0_seq1	K08958
comp14181_c0_seq1
comp14183_c0_seq1
comp14184_c0_seq1
comp14185_c0_seq1
comp14186_c0_seq1
comp14187_c0_seq1	K12866
comp14188_c0_seq1
comp14189_c0_seq1
comp14189_c1_seq1
comp14190_c0_seq1	K05293
comp14191_c0_seq1
comp14193_c0_seq1	K15199
comp14194_c0_seq1
comp14196_c0_seq1
comp14196_c0_seq2
comp14197_c0_seq1
comp14198_c0_seq1	K04353
comp14198_c0_seq2	K04353
comp14199_c0_seq1	K06066
comp14200_c0_seq1
comp14201_c0_seq1
comp14201_c1_seq1
comp14202_c0_seq1
comp14203_c0_seq1
comp14203_c1_seq1
comp14204_c0_seq1
comp14205_c0_seq1	K18667
comp14206_c0_seq1
comp14207_c0_seq1
comp14209_c0_seq1
comp14211_c0_seq1
comp14211_c0_seq2	K19199
comp14211_c0_seq3
comp14212_c0_seq1
comp14213_c0_seq1
comp14214_c0_seq1
comp14215_c0_seq1
comp14215_c0_seq2
comp14216_c0_seq1
comp14217_c0_seq1	K15159
comp14217_c0_seq2
comp14218_c0_seq1	K00555
comp14219_c0_seq1	K00871
comp14219_c0_seq2	K00871
comp14221_c0_seq1	K02992
comp14222_c0_seq1	K17339
comp14224_c0_seq1	K03859
comp14226_c0_seq1
comp14227_c0_seq1
comp14228_c0_seq1
comp14228_c1_seq1
comp14230_c0_seq1
comp14231_c0_seq1
comp14232_c0_seq1
comp14233_c0_seq1
comp14234_c0_seq1	K01895
comp14235_c0_seq1
comp14235_c0_seq2
comp14236_c0_seq1	K12479
comp14239_c0_seq1
comp14240_c0_seq1
comp14241_c0_seq1
comp14242_c0_seq1
comp14242_c0_seq2
comp14244_c0_seq1	K00069
comp14244_c0_seq2
comp14245_c0_seq1	K16750
comp14246_c0_seq1	K13096
comp14246_c0_seq2	K13096
comp14247_c0_seq1
comp14248_c0_seq1	K17780
comp14249_c0_seq1	K12875
comp14250_c0_seq1
comp14251_c0_seq1
comp14252_c0_seq1
comp14254_c0_seq1
comp14256_c0_seq1
comp14257_c0_seq1
comp14257_c0_seq2
comp14260_c0_seq1
comp14260_c0_seq2
comp14262_c0_seq1
comp14263_c0_seq1
comp14264_c0_seq1	K04412
comp14265_c0_seq1
comp14269_c0_seq1	K01897
comp14269_c0_seq2
comp14271_c0_seq1
comp14273_c0_seq1	K08029
comp14274_c0_seq1
comp14275_c0_seq1
comp14277_c0_seq1	K03927
comp14278_c0_seq1
comp14279_c0_seq1
comp14280_c0_seq1
comp14281_c0_seq1	K02098
comp14282_c0_seq1
comp14286_c0_seq1
comp14286_c0_seq2
comp14290_c0_seq1
comp14291_c0_seq1
comp14293_c0_seq1
comp14296_c0_seq1	K03000
comp14297_c0_seq1
comp14298_c0_seq1	K18417
comp14299_c0_seq1
comp14300_c0_seq1	K11393
comp14301_c0_seq1	K14407
comp14302_c0_seq1
comp14303_c0_seq1
comp14304_c0_seq1
comp14309_c0_seq1
comp14311_c0_seq1
comp14315_c0_seq1
comp14319_c0_seq1	K10395
comp14320_c0_seq1	K14328
comp14322_c0_seq1	K12184
comp14325_c0_seq1
comp14326_c0_seq1
comp14328_c0_seq1	K07192
comp14329_c0_seq1	K01737
comp14330_c0_seq1
comp14332_c0_seq1
comp14333_c0_seq1
comp14335_c0_seq1
comp14336_c0_seq1	K09228
comp14337_c0_seq1	K00600
comp14340_c0_seq1
comp14341_c0_seq1
comp14343_c0_seq1
comp14344_c0_seq1	K13131
comp14344_c0_seq2	K13131
comp14346_c0_seq1
comp14347_c0_seq1
comp14349_c0_seq1
comp14350_c0_seq1
comp14352_c0_seq1	K08220
comp14354_c0_seq1	K14815
comp14355_c0_seq1
comp14355_c0_seq2
comp14356_c0_seq1
comp14357_c0_seq1
comp14360_c0_seq1	K12349
comp14360_c0_seq2	K12349
comp14361_c0_seq1
comp14364_c0_seq1
comp14365_c0_seq1
comp14366_c0_seq1
comp14367_c0_seq1
comp14368_c0_seq1
comp14369_c0_seq1
comp14370_c0_seq1	K05955
comp14371_c0_seq1	K18173
comp14372_c0_seq1	K11433
comp14372_c0_seq2
comp14374_c0_seq1
comp14375_c0_seq1
comp14376_c0_seq1
comp14379_c0_seq1
comp14380_c0_seq1
comp14382_c0_seq1
comp14383_c0_seq1
comp14383_c0_seq2
comp14384_c0_seq1
comp14385_c0_seq1
comp14386_c0_seq1	K14404
comp14387_c0_seq1	K06638
comp14388_c0_seq1
comp14389_c0_seq1
comp14390_c0_seq1
comp14392_c1_seq1
comp14393_c0_seq1
comp14394_c0_seq1
comp14394_c0_seq2
comp14395_c0_seq1
comp14398_c0_seq1
comp14400_c0_seq1
comp14401_c0_seq1
comp14402_c0_seq1
comp14403_c0_seq1
comp14405_c0_seq1	K02358
comp14407_c0_seq1	K00963
comp14409_c0_seq1
comp14413_c0_seq1
comp14413_c1_seq1
comp14414_c0_seq1
comp14415_c0_seq1	K09542
comp14416_c0_seq1
comp14418_c0_seq1
comp14420_c0_seq1
comp14420_c0_seq2
comp14422_c0_seq1	K03364
comp14423_c0_seq1
comp14427_c0_seq1
comp14429_c0_seq1
comp14430_c0_seq1
comp14430_c0_seq2
comp14431_c0_seq1
comp14432_c0_seq1	K08145
comp14433_c0_seq1
comp14434_c0_seq1	K06114
comp14435_c0_seq1
comp14435_c0_seq2
comp14438_c0_seq1	K18754
comp14438_c0_seq2	K18754
comp14440_c0_seq1
comp14440_c1_seq1
comp14441_c0_seq1
comp14442_c0_seq1
comp14443_c0_seq1
comp14444_c0_seq1
comp14445_c0_seq1	K10736
comp14446_c0_seq1
comp14448_c0_seq1
comp14448_c1_seq1
comp14449_c0_seq1	K03283
comp14449_c1_seq1	K03283
comp14450_c0_seq1
comp14451_c0_seq1
comp14452_c0_seq1
comp14454_c0_seq1
comp14454_c0_seq2
comp14456_c0_seq1
comp14458_c0_seq1
comp14458_c0_seq2	K06054
comp14460_c0_seq1
comp14462_c0_seq1	K08833
comp14462_c0_seq2	K08833
comp14463_c0_seq1
comp14463_c1_seq1
comp14464_c0_seq1
comp14467_c0_seq1
comp14469_c0_seq1
comp14470_c0_seq1
comp14471_c0_seq1
comp14472_c0_seq1
comp14473_c0_seq1	K15028
comp14474_c0_seq1
comp14475_c0_seq1	K09595
comp14476_c0_seq1
comp14477_c0_seq1
comp14479_c0_seq1
comp14480_c0_seq1
comp14482_c0_seq1
comp14483_c0_seq1	K13212
comp14484_c0_seq1
comp14486_c0_seq1
comp14486_c1_seq1
comp14487_c0_seq1
comp14489_c0_seq1	K09542
comp14490_c0_seq1
comp14492_c0_seq1	K01596
comp14492_c0_seq2	K01596
comp14493_c0_seq1
comp14495_c0_seq1
comp14495_c0_seq2
comp14496_c0_seq1	K04648
comp14499_c0_seq1
comp14500_c0_seq1
comp14501_c0_seq1
comp14502_c0_seq1
comp14503_c0_seq1
comp14504_c0_seq1
comp14505_c0_seq1
comp14507_c0_seq1
comp14507_c0_seq2
comp14508_c0_seq1
comp14509_c0_seq1
comp14510_c0_seq1	K10694
comp14510_c0_seq2	K10694
comp14511_c0_seq1
comp14513_c0_seq1
comp14514_c0_seq1
comp14514_c0_seq2
comp14516_c0_seq1
comp14517_c0_seq1	K11798
comp14518_c0_seq1
comp14519_c0_seq1
comp14523_c0_seq1	K10600
comp14524_c0_seq1
comp14526_c0_seq1
comp14529_c0_seq1	K14820
comp14530_c0_seq1
comp14532_c0_seq1
comp14533_c0_seq1
comp14533_c0_seq2
comp14535_c0_seq1	K17277
comp14537_c0_seq1
comp14539_c0_seq1	K09488
comp14540_c0_seq1
comp14540_c0_seq2
comp14541_c0_seq1
comp14544_c0_seq1
comp14545_c0_seq1
comp14548_c0_seq1
comp14550_c0_seq1
comp14551_c0_seq1
comp14552_c0_seq1
comp14553_c0_seq1
comp14554_c0_seq1	K16056
comp14554_c0_seq2	K16056
comp14555_c0_seq1
comp14556_c0_seq1
comp14556_c1_seq1
comp14559_c0_seq1
comp14561_c0_seq1	K01052
comp14562_c0_seq1
comp14563_c0_seq1
comp14565_c0_seq1
comp14565_c0_seq2
comp14566_c0_seq1	K11884
comp14567_c0_seq1
comp14571_c0_seq1
comp14572_c0_seq1
comp14573_c0_seq1	K03264
comp14575_c0_seq1
comp14576_c0_seq1
comp14577_c0_seq1
comp14577_c0_seq2
comp14580_c0_seq1
comp14581_c0_seq1
comp14582_c0_seq1	K17616
comp14583_c0_seq1
comp14585_c0_seq1
comp14586_c0_seq1
comp14587_c0_seq1
comp14589_c0_seq1
comp14590_c0_seq1
comp14590_c0_seq2
comp14591_c0_seq1	K09594
comp14594_c0_seq1
comp14594_c1_seq1
comp14598_c0_seq1	K12620
comp14599_c0_seq1
comp14600_c0_seq1
comp14601_c0_seq1
comp14602_c0_seq1
comp14602_c0_seq2
comp14604_c0_seq1
comp14605_c0_seq1
comp14609_c0_seq1
comp14609_c0_seq2
comp14610_c0_seq1	K00799
comp14611_c0_seq1
comp14615_c0_seq1
comp14615_c0_seq2
comp14616_c0_seq1
comp14617_c0_seq1	K12622
comp14617_c0_seq2	K12622
comp14621_c0_seq1	K14792
comp14622_c0_seq1
comp14624_c0_seq1
comp14626_c0_seq1
comp14628_c0_seq1	K03120
comp14629_c0_seq1
comp14630_c0_seq1	K07197
comp14631_c0_seq1
comp14632_c0_seq1	K10758
comp14633_c0_seq1	K09553
comp14634_c0_seq1
comp14635_c0_seq1
comp14639_c0_seq1	K08066
comp14640_c0_seq1	K13485
comp14642_c0_seq1
comp14643_c0_seq1
comp14643_c1_seq1
comp14644_c0_seq1
comp14644_c1_seq1
comp14645_c0_seq1
comp14646_c0_seq1
comp14647_c0_seq1
comp14648_c0_seq1	K00248
comp14651_c0_seq1
comp14654_c0_seq1
comp14655_c0_seq1	K03255
comp14656_c0_seq1	K00002
comp14656_c0_seq2	K00002
comp14657_c0_seq1
comp14658_c0_seq1
comp14659_c0_seq1
comp14660_c0_seq1	K14613
comp14661_c0_seq1
comp14663_c0_seq1
comp14664_c0_seq1
comp14666_c0_seq1
comp14667_c0_seq1
comp14669_c0_seq1
comp14670_c0_seq1	K00700
comp14670_c0_seq2	K00700
comp14671_c0_seq1	K00665
comp14672_c0_seq1
comp14674_c0_seq1	K09499
comp14676_c0_seq1
comp14677_c0_seq1
comp14678_c0_seq1
comp14679_c0_seq1
comp14682_c0_seq1	K00948
comp14684_c0_seq1	K08064
comp14686_c0_seq1
comp14688_c0_seq1
comp14690_c0_seq1	K09468
comp14691_c0_seq1
comp14693_c0_seq1	K14009
comp14697_c0_seq1
comp14698_c0_seq1
comp14700_c0_seq1
comp14702_c0_seq1	K11153
comp14702_c0_seq2	K11153
comp14703_c0_seq1
comp14703_c1_seq1
comp14704_c0_seq1
comp14705_c0_seq1
comp14706_c0_seq1
comp14709_c0_seq1
comp14711_c0_seq1
comp14712_c0_seq1
comp14714_c0_seq1	K18038
comp14715_c0_seq1
comp14717_c0_seq1
comp14718_c0_seq1
comp14720_c0_seq1
comp14720_c1_seq1
comp14721_c0_seq1
comp14721_c0_seq2
comp14722_c0_seq1
comp14723_c0_seq1	K14556
comp14724_c0_seq1
comp14725_c0_seq1	K11803
comp14726_c0_seq1	K14713
comp14729_c0_seq1	K11346
comp14730_c0_seq1
comp14732_c0_seq1
comp14733_c0_seq1
comp14734_c0_seq1	K12611
comp14735_c0_seq1	K05673
comp14735_c1_seq1
comp14736_c0_seq1	K09228
comp14737_c0_seq1
comp14739_c0_seq1
comp14739_c0_seq2
comp14740_c0_seq1
comp14740_c1_seq1
comp14741_c0_seq1
comp14743_c0_seq1
comp14745_c0_seq1
comp14746_c0_seq1	K06091
comp14749_c0_seq1
comp14750_c0_seq1
comp14754_c0_seq1
comp14756_c0_seq1	K01251
comp14756_c0_seq2	K01251
comp14758_c0_seq1	K09579
comp14760_c0_seq1	K09228
comp14761_c0_seq1
comp14763_c0_seq1
comp14764_c0_seq1
comp14765_c0_seq1	K14445
comp14765_c0_seq2	K14445
comp14768_c0_seq1
comp14768_c1_seq1
comp14773_c0_seq1
comp14774_c0_seq1
comp14775_c0_seq1
comp14777_c0_seq1
comp14778_c0_seq1	K10631
comp14778_c0_seq2	K10631
comp14781_c0_seq1
comp14783_c0_seq1
comp14785_c0_seq1
comp14786_c0_seq1
comp14787_c0_seq1
comp14789_c0_seq1	K12826
comp14790_c0_seq1
comp14791_c0_seq1
comp14792_c0_seq1
comp14793_c0_seq1
comp14794_c0_seq1
comp14798_c0_seq1
comp14799_c0_seq1	K02257
comp14800_c0_seq1
comp14801_c0_seq1	K13104
comp14804_c0_seq1
comp14804_c1_seq1
comp14805_c0_seq1
comp14808_c0_seq1
comp14809_c0_seq1
comp14810_c0_seq1
comp14811_c0_seq1
comp14811_c1_seq1
comp14812_c0_seq1
comp14813_c0_seq1
comp14813_c0_seq2
comp14814_c0_seq1	K00681
comp14815_c0_seq1
comp14816_c0_seq1	K09355
comp14817_c0_seq1	K08059
comp14817_c1_seq1
comp14819_c0_seq1
comp14820_c0_seq1
comp14821_c0_seq1	K18621
comp14823_c0_seq1
comp14824_c0_seq1
comp14825_c0_seq1
comp14826_c0_seq1
comp14827_c0_seq1	K09228
comp14829_c0_seq1
comp14830_c0_seq1
comp14834_c0_seq1
comp14834_c0_seq2
comp14838_c0_seq1
comp14839_c0_seq1
comp14840_c0_seq1	K01183
comp14841_c0_seq1	K10442
comp14843_c0_seq1
comp14844_c0_seq1
comp14845_c0_seq1
comp14847_c0_seq1
comp14851_c0_seq1	K15283
comp14854_c0_seq1	K02149
comp14856_c0_seq1
comp14857_c0_seq1
comp14860_c0_seq1
comp14861_c0_seq1
comp14863_c0_seq1
comp14864_c0_seq1
comp14866_c0_seq1	K09054
comp14868_c0_seq1
comp14869_c0_seq1
comp14869_c1_seq1
comp14870_c0_seq1
comp14872_c0_seq1
comp14874_c2_seq1
comp14875_c0_seq1	K00943
comp14875_c0_seq2	K00943
comp14876_c0_seq1
comp14877_c0_seq1	K14291
comp14879_c0_seq1
comp14879_c0_seq2
comp14885_c0_seq1	K18342
comp14887_c0_seq1
comp14888_c0_seq1
comp14889_c0_seq1
comp14890_c0_seq1
comp14892_c0_seq1
comp14893_c0_seq1
comp14894_c0_seq1	K14819
comp14897_c0_seq1	K03868
comp14899_c0_seq1	K04688
comp14900_c0_seq1	K01858
comp14901_c0_seq1
comp14902_c0_seq1
comp14902_c1_seq1
comp14903_c0_seq1
comp14903_c1_seq1
comp14907_c0_seq1
comp14908_c0_seq1	K03099
comp14910_c0_seq1	K02367
comp14911_c0_seq1
comp14915_c0_seq1
comp14916_c0_seq1
comp14917_c0_seq1
comp14918_c0_seq1
comp14918_c1_seq1
comp14919_c0_seq1	K03283
comp14921_c0_seq1
comp14922_c0_seq1	K16723
comp14923_c0_seq1
comp14924_c0_seq1	K13025
comp14925_c0_seq1
comp14925_c1_seq1
comp14926_c0_seq1	K06675
comp14928_c0_seq1
comp14929_c0_seq1
comp14931_c0_seq1
comp14933_c0_seq1
comp14934_c0_seq1
comp14935_c0_seq1	K11830
comp14936_c0_seq1	K05655
comp14937_c0_seq1
comp14938_c0_seq1
comp14940_c0_seq1	K09548
comp14940_c0_seq2	K09548
comp14942_c0_seq1
comp14943_c0_seq1	K14995
comp14943_c0_seq2	K14995
comp14944_c0_seq1
comp14945_c0_seq1
comp14948_c0_seq1	K03017
comp14949_c0_seq1	K10730
comp14949_c0_seq2	K10730
comp14951_c0_seq1	K08592
comp14952_c0_seq1
comp14953_c0_seq1
comp14954_c0_seq1	K02734
comp14957_c0_seq1
comp14960_c0_seq1	K18180
comp14961_c0_seq1
comp14962_c0_seq1
comp14963_c0_seq1
comp14964_c0_seq1
comp14965_c0_seq1
comp14966_c0_seq1
comp14967_c0_seq1
comp14968_c0_seq1
comp14971_c0_seq1	K10319
comp14972_c0_seq1	K07868
comp14975_c0_seq1
comp14976_c0_seq1
comp14977_c0_seq1
comp14979_c0_seq1
comp14980_c0_seq1	K09232
comp14980_c0_seq2	K09232
comp14981_c0_seq1
comp14982_c0_seq1
comp14983_c0_seq1
comp14984_c0_seq1
comp14988_c0_seq1
comp14992_c0_seq1
comp14993_c0_seq1
comp14994_c0_seq1
comp14996_c0_seq1
comp14997_c0_seq1
comp14998_c0_seq1
comp15001_c0_seq1
comp15001_c0_seq2
comp15003_c0_seq1
comp15004_c0_seq1
comp15006_c0_seq1
comp15009_c0_seq1
comp15010_c0_seq1
comp15011_c0_seq1
comp15013_c0_seq1
comp15014_c0_seq1
comp15015_c0_seq1
comp15016_c0_seq1
comp15018_c0_seq1
comp15022_c0_seq1	K11851
comp15023_c0_seq1
comp15023_c0_seq2
comp15025_c0_seq1
comp15026_c0_seq1
comp15029_c0_seq1
comp15030_c0_seq1
comp15030_c0_seq2
comp15033_c0_seq1
comp15036_c0_seq1
comp15037_c0_seq1
comp15040_c0_seq1
comp15041_c0_seq1
comp15042_c0_seq1
comp15044_c0_seq1
comp15046_c0_seq1
comp15048_c0_seq1
comp15051_c0_seq1
comp15055_c0_seq1
comp15056_c0_seq1	K08145
comp15058_c0_seq1
comp15060_c0_seq1
comp15063_c0_seq1
comp15064_c0_seq1
comp15066_c0_seq1
comp15067_c0_seq1
comp15068_c0_seq1
comp15068_c0_seq2
comp15070_c0_seq1
comp15072_c0_seq1
comp15073_c0_seq1
comp15074_c0_seq1
comp15074_c1_seq1
comp15076_c0_seq1
comp15077_c0_seq1
comp15078_c0_seq1
comp15079_c0_seq1
comp15079_c0_seq2
comp15081_c0_seq1
comp15082_c0_seq1
comp15084_c0_seq1
comp15085_c0_seq1
comp15086_c0_seq1
comp15087_c0_seq1
comp15089_c0_seq1
comp15089_c0_seq2
comp15091_c0_seq1	K15112
comp15091_c0_seq2	K15112
comp15093_c0_seq1	K01312
comp15094_c0_seq1
comp15095_c0_seq1
comp15095_c0_seq2
comp15096_c0_seq1
comp15098_c0_seq1
comp15098_c0_seq2
comp15100_c0_seq1
comp15102_c0_seq1	K16677
comp15103_c0_seq1
comp15103_c0_seq2
comp15104_c0_seq1
comp15105_c0_seq1
comp15106_c0_seq1
comp15109_c0_seq1
comp15112_c0_seq1
comp15113_c0_seq1
comp15115_c0_seq1
comp15119_c0_seq1
comp15120_c0_seq1
comp15122_c0_seq1	K08706
comp15124_c0_seq1
comp15125_c0_seq1
comp15128_c0_seq1
comp15129_c0_seq1	K05546
comp15130_c0_seq1
comp15132_c0_seq1
comp15134_c0_seq1	K05312
comp15134_c0_seq2	K05312
comp15135_c0_seq1
comp15135_c0_seq2
comp15139_c0_seq1
comp15141_c0_seq1
comp15143_c0_seq1
comp15145_c0_seq1
comp15146_c0_seq1
comp15148_c0_seq1
comp15153_c0_seq1
comp15155_c0_seq1
comp15155_c0_seq2
comp15156_c0_seq1	K18200
comp15156_c0_seq2	K18200
comp15157_c0_seq1
comp15157_c0_seq2
comp15158_c0_seq1
comp15158_c0_seq2
comp15159_c0_seq1
comp15161_c0_seq1
comp15161_c1_seq1
comp15164_c0_seq1
comp15165_c0_seq1	K08660
comp15167_c0_seq1
comp15173_c0_seq1
comp15174_c0_seq1
comp15176_c0_seq1	K03128
comp15177_c0_seq1
comp15179_c0_seq1
comp15184_c0_seq1
comp15185_c0_seq1
comp15187_c0_seq1
comp15188_c0_seq1
comp15191_c0_seq1
comp15192_c0_seq1
comp15193_c0_seq1
comp15194_c0_seq1
comp15196_c0_seq1
comp15199_c0_seq1
comp15200_c0_seq1
comp15201_c0_seq1
comp15204_c0_seq1
comp15205_c0_seq1
comp15206_c0_seq1
comp15207_c0_seq1
comp15209_c0_seq1
comp15210_c0_seq1
comp15212_c0_seq1
comp15214_c0_seq1
comp15215_c0_seq1
comp15216_c0_seq1
comp15217_c0_seq1
comp15220_c0_seq1
comp15222_c0_seq1
comp15222_c1_seq1
comp15223_c0_seq1
comp15225_c0_seq1	K03331
comp15225_c0_seq2	K03331
comp15226_c0_seq1
comp15227_c0_seq1
comp15229_c0_seq1
comp15232_c0_seq1
comp15233_c0_seq1
comp15239_c0_seq1
comp15242_c0_seq1
comp15243_c0_seq1
comp15245_c0_seq1
comp15246_c0_seq1
comp15247_c0_seq1
comp15247_c0_seq2
comp15248_c0_seq1
comp15249_c0_seq1
comp15250_c0_seq1
comp15253_c0_seq1
comp15253_c0_seq2
comp15255_c0_seq1
comp15258_c0_seq1
comp15259_c0_seq1	K01698
comp15260_c0_seq1
comp15261_c0_seq1
comp15263_c0_seq1
comp15269_c0_seq1
comp15270_c0_seq1
comp15273_c0_seq1
comp15275_c0_seq1
comp15276_c0_seq1	K00026
comp15276_c0_seq2	K00026
comp15279_c0_seq1
comp15280_c0_seq1
comp15281_c0_seq1
comp15281_c0_seq2
comp15284_c0_seq1
comp15285_c0_seq1
comp15287_c0_seq1
comp15288_c0_seq1
comp15292_c0_seq1
comp15293_c0_seq1	K04506
comp15294_c0_seq1
comp15294_c1_seq1
comp15295_c0_seq1
comp15298_c0_seq1
comp15300_c0_seq1
comp15301_c0_seq1
comp15302_c0_seq1
comp15303_c0_seq1
comp15306_c0_seq1
comp15306_c1_seq1
comp15307_c0_seq1
comp15311_c0_seq1
comp15312_c0_seq1
comp15314_c0_seq1
comp15316_c0_seq1
comp15316_c0_seq2
comp15318_c0_seq1
comp15319_c0_seq1
comp15319_c0_seq2
comp15320_c0_seq1
comp15322_c0_seq1
comp15326_c0_seq1
comp15327_c0_seq1
comp15328_c0_seq1
comp15330_c0_seq1
comp15331_c0_seq1
comp15332_c0_seq1
comp15333_c0_seq1
comp15335_c0_seq1
comp15336_c0_seq1
comp15336_c0_seq2
comp15337_c0_seq1
comp15338_c0_seq1
comp15341_c0_seq1
comp15342_c0_seq1
comp15343_c0_seq1
comp15346_c0_seq1
comp15347_c0_seq1
comp15347_c0_seq2
comp15348_c0_seq1
comp15349_c0_seq1
comp15350_c0_seq1
comp15352_c0_seq1
comp15352_c0_seq2
comp15353_c0_seq1
comp15354_c0_seq1
comp15355_c0_seq1
comp15356_c0_seq1
comp15359_c0_seq1	K14442
comp15362_c0_seq1
comp15363_c0_seq1
comp15364_c0_seq1
comp15370_c0_seq1
comp15371_c0_seq1
comp15372_c0_seq1
comp15373_c0_seq1
comp15374_c0_seq1
comp15375_c0_seq1	K07847
comp15375_c0_seq2	K07847
comp15376_c0_seq1
comp15377_c0_seq1
comp15378_c0_seq1
comp15379_c0_seq1
comp15380_c0_seq1	K17887
comp15381_c0_seq1
comp15382_c0_seq1
comp15383_c0_seq1
comp15384_c0_seq1
comp15385_c0_seq1
comp15386_c0_seq1
comp15387_c0_seq1
comp15392_c0_seq1	K07424
comp15393_c0_seq1
comp15394_c0_seq1
comp15397_c0_seq1
comp15399_c0_seq1
comp15400_c0_seq1
comp15401_c0_seq1	K06827
comp15402_c0_seq1
comp15404_c0_seq1
comp15405_c0_seq1
comp15407_c0_seq1
comp15409_c0_seq1
comp15412_c0_seq1
comp15413_c0_seq1
comp15414_c0_seq1	K15104
comp15415_c0_seq1
comp15417_c0_seq1
comp15417_c0_seq2
comp15421_c0_seq1	K14258
comp15422_c0_seq1
comp15422_c0_seq2
comp15425_c0_seq1
comp15426_c0_seq1
comp15427_c0_seq1
comp15429_c0_seq1
comp15430_c0_seq1
comp15432_c0_seq1
comp15433_c0_seq1	K09645
comp15434_c0_seq1
comp15435_c0_seq1
comp15439_c0_seq1
comp15440_c0_seq1
comp15442_c0_seq1
comp15443_c0_seq1
comp15446_c0_seq1
comp15447_c0_seq1
comp15448_c0_seq1	K09320
comp15450_c0_seq1
comp15454_c0_seq1
comp15455_c0_seq1	K14427
comp15455_c0_seq2	K14427
comp15456_c0_seq1
comp15457_c0_seq1
comp15458_c0_seq1
comp15461_c0_seq1
comp15462_c0_seq1
comp15464_c0_seq1
comp15465_c0_seq1
comp15467_c0_seq1	K09341
comp15469_c0_seq1	K03801
comp15475_c0_seq1	K17889
comp15476_c0_seq1
comp15477_c0_seq1
comp15478_c0_seq1
comp15480_c0_seq1
comp15480_c1_seq1
comp15483_c0_seq1
comp15484_c0_seq1
comp15485_c0_seq1
comp15485_c0_seq2
comp15489_c0_seq1
comp15491_c0_seq1
comp15492_c0_seq1
comp15495_c0_seq1
comp15496_c0_seq1
comp15497_c0_seq1	K10746
comp15498_c0_seq1
comp15499_c0_seq1
comp15502_c0_seq1	K01229
comp15502_c0_seq2	K01229
comp15503_c0_seq1
comp15508_c0_seq1
comp15509_c0_seq1
comp15510_c0_seq1
comp15510_c0_seq2
comp15511_c0_seq1
comp15513_c0_seq1
comp15515_c0_seq1
comp15517_c0_seq1
comp15518_c0_seq1
comp15519_c0_seq1	K13118
comp15520_c0_seq1
comp15522_c0_seq1
comp15524_c0_seq1
comp15525_c0_seq1
comp15525_c0_seq2
comp15526_c0_seq1
comp15530_c0_seq1
comp15531_c0_seq1
comp15534_c0_seq1
comp15536_c0_seq1
comp15536_c0_seq2
comp15540_c0_seq1
comp15543_c0_seq1
comp15543_c0_seq2
comp15545_c0_seq1
comp15545_c0_seq2
comp15547_c0_seq1
comp15548_c0_seq1
comp15549_c0_seq1
comp15550_c0_seq1
comp15552_c0_seq1
comp15553_c0_seq1
comp15554_c0_seq1
comp15557_c0_seq1	K06210
comp15557_c0_seq2	K06210
comp15557_c0_seq3
comp15559_c0_seq1
comp15559_c0_seq2
comp15561_c0_seq1
comp15563_c0_seq1
comp15564_c0_seq1
comp15566_c0_seq1
comp15567_c0_seq1
comp15567_c0_seq2
comp15569_c0_seq1
comp15569_c0_seq2
comp15571_c0_seq1
comp15572_c0_seq1
comp15574_c0_seq1
comp15575_c0_seq1
comp15576_c0_seq1
comp15578_c0_seq1
comp15579_c0_seq1
comp15579_c0_seq2
comp15583_c0_seq1
comp15584_c0_seq1
comp15584_c0_seq2	K04462
comp15585_c0_seq1
comp15587_c0_seq1
comp15591_c0_seq1
comp15595_c0_seq1
comp15596_c0_seq1
comp15596_c0_seq2
comp15598_c0_seq1
comp15599_c0_seq1
comp15600_c0_seq1
comp15601_c0_seq1
comp15603_c0_seq1
comp15605_c0_seq1
comp15608_c0_seq1
comp15608_c0_seq2
comp15610_c0_seq1
comp15611_c0_seq1
comp15612_c0_seq1
comp15613_c0_seq1
comp15615_c0_seq1
comp15617_c0_seq1
comp15618_c0_seq1
comp15621_c0_seq1
comp15623_c0_seq1
comp15624_c0_seq1	K09565
comp15625_c0_seq1
comp15626_c0_seq1
comp15628_c0_seq1
comp15631_c0_seq1
comp15633_c0_seq1
comp15634_c0_seq1
comp15635_c0_seq1
comp15636_c0_seq1
comp15639_c0_seq1
comp15639_c0_seq2
comp15640_c0_seq1
comp15640_c0_seq2
comp15642_c0_seq1
comp15645_c0_seq1
comp15646_c0_seq1
comp15647_c0_seq1
comp15649_c0_seq1
comp15651_c0_seq1
comp15652_c0_seq1
comp15653_c0_seq1
comp15656_c0_seq1
comp15657_c0_seq1
comp15658_c0_seq1
comp15659_c0_seq1
comp15661_c0_seq1
comp15661_c0_seq2
comp15662_c0_seq1
comp15667_c0_seq1
comp15668_c0_seq1
comp15668_c0_seq2
comp15670_c0_seq1
comp15672_c0_seq1
comp15673_c0_seq1
comp15674_c0_seq1
comp15677_c0_seq1
comp15680_c0_seq1
comp15681_c0_seq1
comp15682_c0_seq1
comp15683_c0_seq1
comp15685_c0_seq1
comp15688_c0_seq1	K09645
comp15691_c0_seq1
comp15692_c0_seq1
comp15694_c0_seq1
comp15695_c0_seq1
comp15696_c0_seq1
comp15698_c0_seq1
comp15700_c0_seq1	K00166
comp15702_c0_seq1
comp15704_c0_seq1
comp15705_c0_seq1	K12621
comp15706_c0_seq1
comp15709_c0_seq1
comp15710_c0_seq1
comp15712_c0_seq1	K11866
comp15713_c0_seq1
comp15714_c0_seq1	K08858
comp15714_c1_seq1
comp15719_c0_seq1
comp15719_c0_seq2
comp15722_c0_seq1
comp15723_c0_seq1
comp15725_c0_seq1
comp15725_c1_seq1
comp15726_c0_seq1
comp15728_c0_seq1
comp15729_c0_seq1
comp15730_c0_seq1	K12505
comp15730_c0_seq2	K12505
comp15733_c0_seq1
comp15736_c0_seq1	K01227
comp15737_c0_seq1
comp15738_c0_seq1
comp15741_c0_seq1
comp15745_c0_seq1
comp15746_c0_seq1
comp15747_c0_seq1
comp15751_c0_seq1
comp15752_c0_seq1	K09414
comp15752_c0_seq2	K09414
comp15755_c0_seq1
comp15758_c0_seq1
comp15758_c0_seq2
comp15759_c0_seq1	K13356
comp15760_c0_seq1
comp15763_c0_seq1
comp15763_c0_seq2
comp15768_c0_seq1
comp15771_c0_seq1
comp15772_c0_seq1
comp15772_c1_seq1
comp15773_c0_seq1
comp15777_c0_seq1
comp15778_c0_seq1
comp15779_c0_seq1	K00486
comp15780_c0_seq1
comp15781_c0_seq1
comp15781_c0_seq2
comp15785_c0_seq1
comp15788_c0_seq1
comp15789_c0_seq1
comp15790_c0_seq1
comp15790_c0_seq2
comp15791_c0_seq1
comp15798_c0_seq1
comp15799_c0_seq1
comp15802_c0_seq1	K05633
comp15804_c0_seq1
comp15806_c0_seq1
comp15808_c0_seq1
comp15810_c0_seq1
comp15811_c0_seq1
comp15811_c0_seq2
comp15814_c0_seq1	K10597
comp15815_c0_seq1	K05313
comp15817_c0_seq1
comp15818_c0_seq1
comp15820_c0_seq1
comp15821_c0_seq1
comp15822_c0_seq1
comp15823_c0_seq1
comp15826_c0_seq1
comp15826_c0_seq2
comp15828_c0_seq1
comp15830_c0_seq1
comp15831_c0_seq1
comp15833_c0_seq1
comp15834_c0_seq1
comp15835_c0_seq1
comp15837_c0_seq1
comp15839_c0_seq1
comp15841_c0_seq1
comp15841_c0_seq2
comp15842_c0_seq1
comp15843_c0_seq1
comp15846_c0_seq1
comp15847_c0_seq1
comp15848_c0_seq1
comp15849_c0_seq1
comp15850_c0_seq1
comp15851_c0_seq1
comp15854_c0_seq1
comp15860_c0_seq1
comp15864_c0_seq1
comp15866_c0_seq1
comp15867_c0_seq1
comp15868_c0_seq1
comp15868_c0_seq2
comp15869_c0_seq1
comp15871_c0_seq1	K01307
comp15873_c0_seq1
comp15873_c0_seq2
comp15875_c0_seq1
comp15878_c0_seq1
comp15879_c0_seq1
comp15880_c0_seq1
comp15881_c0_seq1
comp15881_c1_seq1
comp15882_c0_seq1
comp15885_c0_seq1
comp15886_c0_seq1
comp15889_c0_seq1
comp15890_c0_seq1
comp15891_c0_seq1
comp15894_c0_seq1
comp15896_c0_seq1
comp15897_c0_seq1
comp15898_c0_seq1
comp15903_c0_seq1
comp15904_c0_seq1
comp15908_c0_seq1	K03927
comp15909_c0_seq1
comp15910_c0_seq1
comp15911_c0_seq1
comp15911_c1_seq1
comp15912_c0_seq1
comp15912_c0_seq2
comp15915_c0_seq1
comp15916_c0_seq1
comp15920_c0_seq1
comp15924_c0_seq1
comp15928_c0_seq1
comp15929_c0_seq1
comp15930_c0_seq1
comp15932_c0_seq1
comp15933_c0_seq1
comp15934_c0_seq1
comp15935_c0_seq1
comp15936_c0_seq1
comp15938_c0_seq1
comp15940_c0_seq1
comp15941_c0_seq1
comp15946_c0_seq1
comp15950_c0_seq1
comp15951_c0_seq1
comp15952_c0_seq1	K13525
comp15953_c0_seq1
comp15957_c0_seq1
comp15959_c0_seq1	K04954
comp15960_c0_seq1
comp15965_c0_seq1
comp15966_c0_seq1
comp15973_c0_seq1
comp15973_c0_seq2
comp15976_c0_seq1	K04640
comp15978_c0_seq1
comp15978_c0_seq2
comp15981_c0_seq1
comp15983_c0_seq1
comp15987_c0_seq1
comp15988_c0_seq1
comp15988_c0_seq2
comp15990_c0_seq1
comp15993_c0_seq1
comp15994_c0_seq1
comp15996_c0_seq1	K17968
comp15999_c0_seq1
comp16000_c0_seq1
comp16001_c0_seq1
comp16004_c0_seq1
comp16005_c0_seq1
comp16006_c0_seq1	K11374
comp16007_c0_seq1
comp16010_c0_seq1
comp16011_c0_seq1
comp16012_c0_seq1
comp16013_c0_seq1
comp16014_c0_seq1
comp16014_c0_seq2
comp16015_c0_seq1
comp16015_c0_seq2
comp16016_c0_seq1
comp16016_c1_seq1
comp16017_c0_seq1
comp16019_c0_seq1
comp16020_c0_seq1
comp16022_c0_seq1	K09086
comp16022_c0_seq2	K09086
comp16026_c0_seq1
comp16027_c0_seq1
comp16028_c0_seq1
comp16029_c0_seq1
comp16031_c0_seq1
comp16031_c1_seq1
comp16032_c0_seq1
comp16034_c0_seq1
comp16036_c0_seq1
comp16038_c0_seq1
comp16043_c0_seq1
comp16044_c0_seq1
comp16044_c0_seq2
comp16045_c0_seq1
comp16045_c1_seq1	K08026
comp16047_c0_seq1
comp16051_c0_seq1
comp16052_c0_seq1
comp16053_c0_seq1
comp16054_c0_seq1	K08729
comp16058_c0_seq1
comp16059_c0_seq1
comp16061_c0_seq1
comp16061_c0_seq2
comp16063_c0_seq1
comp16064_c0_seq1
comp16065_c0_seq1
comp16066_c0_seq1
comp16067_c0_seq1
comp16067_c0_seq2
comp16071_c0_seq1
comp16072_c0_seq1
comp16073_c0_seq1
comp16074_c0_seq1
comp16074_c0_seq2
comp16075_c0_seq1
comp16079_c0_seq1
comp16080_c0_seq1
comp16080_c0_seq2
comp16081_c0_seq1
comp16082_c0_seq1
comp16083_c0_seq1
comp16084_c0_seq1
comp16085_c0_seq1
comp16085_c0_seq2
comp16087_c0_seq1	K09646
comp16088_c0_seq1
comp16092_c0_seq1
comp16093_c0_seq1
comp16093_c0_seq2
comp16094_c0_seq1	K07378
comp16096_c0_seq1
comp16098_c0_seq1
comp16098_c1_seq1
comp16104_c0_seq1
comp16106_c0_seq1
comp16108_c0_seq1
comp16109_c0_seq1
comp16110_c0_seq1
comp16111_c0_seq1
comp16114_c0_seq1
comp16116_c0_seq1
comp16117_c0_seq1
comp16117_c0_seq2
comp16118_c0_seq1
comp16120_c0_seq1
comp16121_c0_seq1
comp16122_c0_seq1
comp16126_c0_seq1
comp16126_c1_seq1
comp16127_c0_seq1
comp16128_c0_seq1
comp16129_c0_seq1
comp16131_c0_seq1	K09082
comp16134_c0_seq1
comp16134_c0_seq2
comp16136_c0_seq1
comp16138_c0_seq1
comp16139_c0_seq1
comp16141_c0_seq1	K01809
comp16143_c0_seq1	K10280
comp16144_c0_seq1
comp16145_c0_seq1
comp16147_c0_seq1
comp16148_c0_seq1
comp16149_c0_seq1
comp16149_c1_seq1
comp16150_c0_seq1
comp16151_c0_seq1	K03935
comp16152_c0_seq1
comp16154_c0_seq1
comp16155_c0_seq1
comp16157_c0_seq1
comp16159_c0_seq1
comp16160_c0_seq1
comp16161_c0_seq1
comp16164_c0_seq1
comp16167_c0_seq1
comp16170_c0_seq1
comp16172_c0_seq1
comp16175_c0_seq1
comp16176_c0_seq1
comp16177_c0_seq1
comp16177_c0_seq2
comp16178_c0_seq1
comp16180_c0_seq1
comp16180_c0_seq2
comp16181_c0_seq1
comp16184_c0_seq1
comp16185_c0_seq1
comp16188_c0_seq1
comp16192_c0_seq1
comp16193_c0_seq1
comp16194_c0_seq1
comp16195_c0_seq1
comp16195_c0_seq2
comp16196_c0_seq1
comp16201_c0_seq1
comp16201_c0_seq2
comp16202_c0_seq1
comp16203_c0_seq1
comp16204_c0_seq1
comp16204_c0_seq2	K06259
comp16208_c0_seq1
comp16209_c0_seq1
comp16210_c0_seq1
comp16211_c0_seq1
comp16212_c0_seq1
comp16213_c0_seq1
comp16215_c0_seq1
comp16216_c0_seq1
comp16216_c1_seq1	K14708
comp16216_c2_seq1	K14708
comp16217_c0_seq1
comp16218_c0_seq1
comp16222_c0_seq1
comp16223_c0_seq1
comp16224_c0_seq1
comp16225_c0_seq1
comp16226_c0_seq1
comp16228_c0_seq1
comp16229_c0_seq1
comp16229_c0_seq2
comp16233_c0_seq1
comp16234_c0_seq1
comp16235_c0_seq1
comp16236_c0_seq1	K11577
comp16237_c0_seq1
comp16239_c0_seq1
comp16241_c0_seq1
comp16242_c0_seq1
comp16244_c0_seq1
comp16245_c0_seq1
comp16247_c0_seq1
comp16247_c1_seq1
comp16248_c0_seq1
comp16248_c0_seq2
comp16250_c0_seq1
comp16251_c0_seq1
comp16252_c0_seq1
comp16253_c0_seq1
comp16254_c0_seq1
comp16256_c0_seq1
comp16256_c0_seq2	K01101
comp16257_c0_seq1
comp16259_c0_seq1
comp16261_c0_seq1
comp16264_c0_seq1
comp16266_c0_seq1
comp16267_c0_seq1	K01053
comp16268_c0_seq1
comp16269_c0_seq1
comp16271_c0_seq1
comp16272_c0_seq1
comp16273_c0_seq1	K11988
comp16275_c0_seq1
comp16275_c0_seq2
comp16276_c0_seq1	K14075
comp16279_c0_seq1
comp16284_c0_seq1
comp16285_c0_seq1
comp16286_c0_seq1
comp16287_c0_seq1
comp16291_c0_seq1
comp16292_c0_seq1
comp16294_c0_seq1
comp16294_c0_seq2
comp16296_c0_seq1
comp16297_c0_seq1
comp16301_c0_seq1
comp16304_c0_seq1
comp16305_c0_seq1
comp16306_c0_seq1
comp16309_c0_seq1
comp16309_c0_seq2
comp16311_c0_seq1
comp16312_c0_seq1
comp16312_c0_seq2
comp16315_c0_seq1
comp16317_c0_seq1
comp16319_c0_seq1
comp16323_c0_seq1
comp16325_c0_seq1
comp16327_c0_seq1
comp16327_c0_seq2
comp16329_c0_seq1	K02880
comp16329_c0_seq2	K02880
comp16332_c0_seq1
comp16333_c0_seq1
comp16335_c0_seq1	K01374
comp16335_c0_seq2	K01374
comp16336_c0_seq1
comp16337_c0_seq1
comp16339_c0_seq1
comp16340_c0_seq1
comp16340_c0_seq2
comp16341_c0_seq1
comp16342_c0_seq1
comp16342_c0_seq2
comp16344_c0_seq1
comp16344_c1_seq1
comp16346_c0_seq1
comp16349_c0_seq1
comp16350_c0_seq1
comp16351_c0_seq1
comp16353_c0_seq1
comp16354_c0_seq1
comp16355_c0_seq1
comp16358_c0_seq1
comp16360_c0_seq1	K14388
comp16361_c0_seq1
comp16361_c0_seq2
comp16363_c0_seq1
comp16365_c0_seq1
comp16366_c0_seq1
comp16366_c0_seq2
comp16367_c0_seq1
comp16368_c0_seq1
comp16368_c0_seq2
comp16370_c0_seq1
comp16373_c0_seq1
comp16375_c0_seq1
comp16376_c0_seq1
comp16377_c0_seq1
comp16378_c0_seq1	K10314
comp16378_c0_seq2	K10314
comp16382_c0_seq1
comp16383_c0_seq1
comp16384_c0_seq1
comp16386_c0_seq1
comp16387_c0_seq1
comp16388_c0_seq1
comp16389_c0_seq1
comp16390_c0_seq1
comp16391_c0_seq1
comp16392_c0_seq1
comp16393_c0_seq1
comp16394_c0_seq1
comp16395_c0_seq1
comp16396_c0_seq1
comp16396_c0_seq2
comp16397_c0_seq1
comp16398_c0_seq1
comp16403_c0_seq1
comp16405_c0_seq1
comp16406_c0_seq1
comp16406_c0_seq2
comp16407_c0_seq1
comp16407_c0_seq2
comp16409_c0_seq1
comp16409_c0_seq2
comp16409_c0_seq3
comp16411_c0_seq1
comp16411_c1_seq1
comp16412_c0_seq1
comp16413_c0_seq1
comp16414_c0_seq1
comp16415_c0_seq1
comp16416_c0_seq1
comp16417_c0_seq1
comp16418_c0_seq1
comp16419_c0_seq1
comp16420_c0_seq1
comp16421_c0_seq1
comp16421_c0_seq2
comp16422_c0_seq1
comp16423_c0_seq1	K05326
comp16424_c0_seq1
comp16425_c0_seq1
comp16425_c0_seq2
comp16428_c0_seq1
comp16430_c0_seq1
comp16432_c0_seq1
comp16438_c0_seq1
comp16440_c0_seq1
comp16441_c0_seq1
comp16441_c0_seq2
comp16442_c0_seq1
comp16443_c0_seq1
comp16443_c0_seq2
comp16444_c0_seq1
comp16446_c0_seq1
comp16447_c0_seq1
comp16447_c0_seq2
comp16448_c0_seq1
comp16455_c0_seq1
comp16455_c1_seq1
comp16456_c0_seq1	K09349
comp16456_c1_seq1
comp16458_c0_seq1
comp16463_c0_seq1
comp16465_c0_seq1
comp16467_c0_seq1
comp16468_c0_seq1
comp16469_c0_seq1
comp16470_c0_seq1
comp16470_c0_seq2
comp16476_c0_seq1	K04638
comp16483_c0_seq1
comp16484_c0_seq1
comp16485_c0_seq1
comp16485_c0_seq2
comp16486_c0_seq1
comp16488_c0_seq1
comp16490_c0_seq1
comp16491_c0_seq1
comp16491_c1_seq1
comp16492_c0_seq1
comp16493_c0_seq1
comp16495_c0_seq1
comp16495_c0_seq2
comp16496_c0_seq1
comp16501_c0_seq1
comp16502_c0_seq1
comp16503_c0_seq1
comp16504_c0_seq1	K06254
comp16505_c0_seq1
comp16505_c0_seq2
comp16506_c0_seq1
comp16508_c0_seq1
comp16509_c0_seq1
comp16510_c0_seq1
comp16511_c0_seq1
comp16511_c0_seq2
comp16512_c0_seq1
comp16516_c0_seq1
comp16517_c0_seq1
comp16522_c0_seq1
comp16526_c0_seq1
comp16526_c0_seq2
comp16527_c0_seq1
comp16527_c0_seq2
comp16528_c0_seq1
comp16531_c0_seq1
comp16532_c0_seq1
comp16533_c0_seq1
comp16534_c0_seq1	K07511
comp16535_c0_seq1
comp16539_c0_seq1	K04439
comp16542_c0_seq1
comp16544_c0_seq1
comp16545_c0_seq1
comp16546_c0_seq1
comp16546_c0_seq2
comp16547_c0_seq1
comp16549_c0_seq1
comp16550_c0_seq1
comp16551_c0_seq1
comp16553_c0_seq1	K04984
comp16554_c0_seq1
comp16555_c0_seq1
comp16556_c0_seq1
comp16558_c0_seq1
comp16558_c0_seq2
comp16561_c0_seq1
comp16562_c0_seq1
comp16563_c0_seq1
comp16564_c0_seq1
comp16565_c0_seq1
comp16567_c0_seq1
comp16568_c0_seq1
comp16570_c0_seq1	K09585
comp16571_c0_seq1
comp16573_c0_seq1
comp16575_c0_seq1
comp16575_c0_seq2
comp16576_c0_seq1
comp16580_c0_seq1
comp16582_c0_seq1
comp16583_c0_seq1	K01081
comp16584_c0_seq1
comp16585_c0_seq1
comp16586_c0_seq1
comp16586_c1_seq1
comp16588_c0_seq1
comp16589_c0_seq1
comp16590_c0_seq1
comp16594_c0_seq1
comp16595_c0_seq1
comp16595_c0_seq2
comp16596_c0_seq1
comp16596_c0_seq2
comp16597_c0_seq1	K10744
comp16598_c0_seq1
comp16601_c0_seq1
comp16603_c0_seq1
comp16604_c0_seq1
comp16606_c0_seq1
comp16607_c0_seq1
comp16608_c0_seq1
comp16612_c0_seq1
comp16614_c0_seq1
comp16615_c0_seq1
comp16616_c0_seq1
comp16618_c0_seq1
comp16619_c0_seq1
comp16620_c0_seq1
comp16624_c0_seq1	K17509
comp16625_c0_seq1	K09223
comp16626_c0_seq1
comp16628_c0_seq1
comp16630_c0_seq1
comp16630_c1_seq1
comp16631_c0_seq1
comp16632_c0_seq1
comp16632_c0_seq2
comp16634_c0_seq1
comp16637_c0_seq1
comp16639_c0_seq1
comp16642_c0_seq1
comp16642_c1_seq1
comp16646_c0_seq1
comp16647_c0_seq1
comp16648_c0_seq1
comp16649_c0_seq1
comp16653_c0_seq1
comp16653_c0_seq2
comp16654_c0_seq1
comp16657_c0_seq1
comp16658_c0_seq1
comp16663_c0_seq1
comp16663_c0_seq2
comp16666_c0_seq1
comp16667_c0_seq1
comp16668_c0_seq1
comp16669_c0_seq1
comp16670_c0_seq1
comp16671_c0_seq1
comp16675_c0_seq1
comp16675_c0_seq2	K00069
comp16676_c0_seq1
comp16676_c0_seq2
comp16677_c0_seq1
comp16677_c0_seq2
comp16678_c0_seq1	K06091
comp16682_c0_seq1
comp16684_c0_seq1
comp16685_c0_seq1
comp16687_c0_seq1
comp16688_c0_seq1
comp16689_c0_seq1
comp16691_c0_seq1
comp16695_c0_seq1
comp16695_c0_seq2
comp16697_c0_seq1
comp16698_c0_seq1
comp16699_c0_seq1	K14616
comp16700_c0_seq1
comp16702_c0_seq1	K08829
comp16702_c0_seq2	K08829
comp16703_c0_seq1	K06258
comp16704_c0_seq1
comp16704_c0_seq2
comp16706_c0_seq1
comp16707_c0_seq1
comp16708_c0_seq1	K10776
comp16714_c0_seq1
comp16715_c0_seq1
comp16716_c0_seq1
comp16717_c0_seq1
comp16717_c0_seq2
comp16718_c0_seq1
comp16719_c0_seq1
comp16723_c0_seq1
comp16725_c0_seq1
comp16726_c0_seq1
comp16728_c0_seq1
comp16729_c0_seq1
comp16729_c0_seq2	K09210
comp16731_c0_seq1
comp16733_c0_seq1
comp16734_c0_seq1
comp16735_c0_seq1
comp16736_c0_seq1
comp16736_c0_seq2
comp16737_c0_seq1
comp16738_c0_seq1
comp16742_c0_seq1	K05677
comp16746_c0_seq1
comp16747_c0_seq1
comp16749_c0_seq1
comp16749_c0_seq2
comp16750_c0_seq1
comp16751_c0_seq1
comp16752_c0_seq1	K11804
comp16753_c0_seq1
comp16754_c0_seq1
comp16754_c0_seq2
comp16755_c0_seq1
comp16755_c1_seq1
comp16756_c0_seq1
comp16757_c0_seq1
comp16758_c0_seq1
comp16759_c0_seq1
comp16760_c0_seq1
comp16761_c0_seq1
comp16762_c0_seq1	K04954
comp16762_c0_seq2	K04954
comp16763_c0_seq1
comp16765_c0_seq1
comp16765_c0_seq2
comp16769_c0_seq1
comp16770_c0_seq1
comp16771_c0_seq1
comp16772_c0_seq1
comp16774_c0_seq1
comp16775_c0_seq1
comp16777_c0_seq1
comp16778_c0_seq1
comp16779_c0_seq1
comp16781_c0_seq1
comp16782_c0_seq1
comp16785_c0_seq1
comp16786_c0_seq1
comp16787_c0_seq1
comp16791_c0_seq1
comp16792_c0_seq1
comp16792_c0_seq2
comp16793_c0_seq1
comp16804_c0_seq1
comp16805_c0_seq1
comp16806_c0_seq1	K18592
comp16806_c0_seq2	K18592
comp16807_c0_seq1
comp16811_c0_seq1
comp16812_c0_seq1	K18660
comp16813_c0_seq1
comp16813_c0_seq2
comp16814_c0_seq1
comp16815_c0_seq1
comp16816_c0_seq1
comp16816_c0_seq2
comp16818_c0_seq1
comp16818_c1_seq1
comp16820_c0_seq1
comp16820_c1_seq1
comp16821_c0_seq1
comp16823_c0_seq1
comp16825_c0_seq1
comp16826_c0_seq1
comp16827_c0_seq1
comp16828_c0_seq1
comp16828_c0_seq2
comp16830_c0_seq1
comp16830_c0_seq2
comp16832_c0_seq1
comp16832_c0_seq2
comp16833_c0_seq1
comp16834_c0_seq1
comp16835_c0_seq1
comp16835_c1_seq1
comp16836_c0_seq1
comp16837_c0_seq1
comp16838_c0_seq1
comp16839_c0_seq1
comp16840_c0_seq1
comp16841_c0_seq1
comp16843_c0_seq1
comp16846_c0_seq1
comp16846_c0_seq2
comp16847_c0_seq1
comp16847_c1_seq1
comp16848_c0_seq1	K01487
comp16848_c0_seq2	K01487
comp16851_c0_seq1
comp16852_c0_seq1
comp16853_c0_seq1
comp16855_c0_seq1
comp16856_c0_seq1
comp16858_c0_seq1
comp16858_c0_seq2
comp16859_c0_seq1
comp16860_c0_seq1
comp16862_c0_seq1
comp16863_c0_seq1
comp16864_c0_seq1
comp16865_c0_seq1
comp16868_c0_seq1
comp16869_c0_seq1
comp16870_c0_seq1
comp16871_c0_seq1
comp16872_c0_seq1
comp16873_c0_seq1
comp16874_c0_seq1
comp16874_c1_seq1
comp16875_c0_seq1
comp16876_c0_seq1
comp16877_c0_seq1	K09193
comp16878_c0_seq1
comp16879_c0_seq1
comp16880_c0_seq1
comp16881_c0_seq1
comp16881_c0_seq2
comp16882_c0_seq1
comp16884_c0_seq1
comp16888_c0_seq1
comp16888_c0_seq2
comp16890_c0_seq1
comp16894_c0_seq1
comp16895_c0_seq1
comp16897_c0_seq1
comp16897_c0_seq2
comp16898_c0_seq1
comp16903_c0_seq1
comp16903_c0_seq2
comp16905_c0_seq1
comp16906_c0_seq1
comp16907_c0_seq1
comp16908_c0_seq1
comp16908_c1_seq1
comp16910_c0_seq1
comp16912_c0_seq1
comp16913_c0_seq1
comp16914_c0_seq1
comp16915_c0_seq1
comp16915_c1_seq1
comp16916_c0_seq1
comp16917_c0_seq1
comp16921_c0_seq1
comp16921_c0_seq2
comp16924_c0_seq1
comp16925_c0_seq1	K11536
comp16929_c0_seq1
comp16930_c0_seq1
comp16932_c0_seq1
comp16935_c0_seq1
comp16936_c0_seq1
comp16938_c0_seq1
comp16939_c0_seq1	K01081
comp16939_c0_seq2	K01081
comp16940_c0_seq1	K10658
comp16941_c0_seq1
comp16942_c0_seq1
comp16943_c0_seq1
comp16946_c0_seq1
comp16947_c0_seq1
comp16949_c0_seq1
comp16950_c0_seq1
comp16951_c0_seq1	K00699
comp16953_c0_seq1
comp16955_c0_seq1
comp16959_c0_seq1
comp16959_c0_seq2
comp16960_c0_seq1
comp16961_c0_seq1
comp16961_c0_seq2
comp16962_c0_seq1
comp16964_c0_seq1
comp16967_c0_seq1
comp16973_c0_seq1
comp16974_c0_seq1
comp16975_c0_seq1
comp16975_c0_seq2
comp16976_c0_seq1
comp16978_c0_seq1
comp16978_c0_seq2
comp16980_c0_seq1
comp16981_c0_seq1
comp16983_c0_seq1
comp16984_c0_seq1
comp16985_c0_seq1
comp16985_c0_seq2
comp16986_c0_seq1
comp16986_c1_seq1
comp16987_c0_seq1
comp16989_c0_seq1
comp16989_c0_seq2
comp16991_c0_seq1
comp16992_c0_seq1
comp16993_c0_seq1	K00327
comp16993_c0_seq2	K00327
comp16994_c0_seq1	K04255
comp16995_c0_seq1	K16458
comp16995_c0_seq2	K16458
comp16996_c0_seq1
comp16997_c0_seq1
comp16998_c0_seq1
comp16999_c0_seq1
comp17000_c0_seq1
comp17005_c0_seq1
comp17006_c0_seq1
comp17009_c0_seq1
comp17010_c0_seq1
comp17013_c0_seq1
comp17014_c0_seq1
comp17016_c0_seq1
comp17017_c0_seq1	K05273
comp17017_c0_seq2	K05273
comp17020_c0_seq1
comp17024_c0_seq1
comp17029_c0_seq1
comp17030_c0_seq1
comp17032_c0_seq1
comp17033_c0_seq1
comp17034_c0_seq1
comp17035_c0_seq1
comp17036_c0_seq1
comp17038_c0_seq1	K03927
comp17039_c0_seq1
comp17040_c0_seq1
comp17040_c0_seq2
comp17041_c0_seq1
comp17042_c0_seq1
comp17042_c0_seq2
comp17043_c0_seq1
comp17043_c1_seq1
comp17044_c0_seq1
comp17046_c0_seq1
comp17047_c0_seq1
comp17053_c0_seq1
comp17054_c0_seq1
comp17056_c0_seq1
comp17058_c0_seq1
comp17059_c0_seq1
comp17060_c0_seq1	K08155
comp17061_c0_seq1	K05673
comp17062_c0_seq1
comp17063_c0_seq1
comp17064_c0_seq1	K09645
comp17065_c0_seq1
comp17066_c0_seq1
comp17068_c0_seq1
comp17070_c0_seq1
comp17071_c0_seq1
comp17073_c0_seq1
comp17077_c0_seq1
comp17078_c0_seq1
comp17079_c0_seq1
comp17079_c0_seq2
comp17080_c0_seq1
comp17083_c0_seq1
comp17084_c0_seq1
comp17085_c0_seq1
comp17088_c0_seq1	K04163
comp17089_c0_seq1
comp17089_c1_seq1
comp17092_c0_seq1
comp17094_c0_seq1
comp17094_c0_seq2
comp17096_c0_seq1
comp17097_c0_seq1
comp17099_c0_seq1
comp17101_c0_seq1
comp17102_c0_seq1
comp17102_c1_seq1
comp17104_c0_seq1
comp17106_c0_seq1
comp17108_c0_seq1
comp17109_c0_seq1
comp17110_c0_seq1
comp17110_c0_seq2
comp17113_c0_seq1
comp17114_c0_seq1
comp17115_c0_seq1
comp17118_c0_seq1
comp17120_c0_seq1
comp17121_c0_seq1
comp17122_c0_seq1
comp17123_c0_seq1
comp17124_c0_seq1
comp17126_c0_seq1
comp17128_c0_seq1
comp17131_c0_seq1
comp17132_c0_seq1
comp17133_c0_seq1
comp17134_c0_seq1
comp17135_c0_seq1
comp17137_c0_seq1
comp17138_c0_seq1
comp17139_c0_seq1
comp17141_c0_seq1
comp17147_c0_seq1
comp17149_c0_seq1
comp17153_c0_seq1
comp17153_c0_seq2
comp17154_c0_seq1
comp17155_c0_seq1
comp17155_c0_seq2
comp17156_c0_seq1
comp17157_c0_seq1	K15259
comp17158_c0_seq1
comp17160_c0_seq1
comp17161_c0_seq1
comp17164_c0_seq1
comp17165_c0_seq1
comp17166_c0_seq1
comp17167_c0_seq1
comp17169_c0_seq1
comp17171_c0_seq1
comp17172_c0_seq1
comp17173_c0_seq1
comp17174_c0_seq1
comp17175_c0_seq1
comp17177_c0_seq1
comp17180_c0_seq1
comp17182_c0_seq1
comp17182_c0_seq2
comp17184_c0_seq1
comp17186_c0_seq1
comp17187_c0_seq1
comp17187_c1_seq1
comp17188_c0_seq1	K05755
comp17192_c0_seq1
comp17194_c0_seq1
comp17195_c0_seq1
comp17198_c0_seq1
comp17199_c0_seq1
comp17201_c0_seq1
comp17202_c0_seq1
comp17204_c0_seq1
comp17205_c0_seq1
comp17207_c0_seq1
comp17211_c0_seq1
comp17212_c0_seq1
comp17213_c0_seq1
comp17214_c0_seq1
comp17216_c0_seq1
comp17217_c0_seq1
comp17218_c0_seq1
comp17220_c0_seq1
comp17220_c0_seq2
comp17221_c0_seq1	K07523
comp17223_c0_seq1
comp17224_c0_seq1
comp17226_c0_seq1
comp17227_c0_seq1
comp17230_c0_seq1
comp17232_c0_seq1
comp17232_c0_seq2
comp17233_c0_seq1
comp17234_c0_seq1
comp17238_c0_seq1	K07207
comp17240_c0_seq1
comp17243_c0_seq1
comp17245_c0_seq1
comp17249_c0_seq1
comp17252_c0_seq1
comp17255_c0_seq1
comp17256_c0_seq1
comp17262_c0_seq1
comp17264_c0_seq1
comp17266_c0_seq1
comp17267_c0_seq1
comp17269_c0_seq1
comp17270_c0_seq1
comp17270_c0_seq2
comp17272_c0_seq1
comp17273_c0_seq1
comp17274_c0_seq1
comp17274_c0_seq2
comp17276_c0_seq1
comp17278_c0_seq1
comp17279_c0_seq1
comp17279_c0_seq2
comp17283_c0_seq1
comp17284_c0_seq1
comp17286_c0_seq1
comp17290_c0_seq1
comp17291_c0_seq1
comp17291_c1_seq1
comp17293_c0_seq1
comp17293_c0_seq2
comp17298_c0_seq1
comp17298_c0_seq2
comp17304_c0_seq1
comp17304_c0_seq2
comp17305_c0_seq1
comp17306_c0_seq1
comp17309_c0_seq1
comp17311_c0_seq1
comp17312_c0_seq1
comp17313_c0_seq1
comp17314_c0_seq1
comp17316_c0_seq1
comp17317_c0_seq1
comp17318_c0_seq1
comp17319_c0_seq1	K04807
comp17320_c0_seq1
comp17321_c0_seq1
comp17322_c0_seq1
comp17322_c0_seq2
comp17323_c0_seq1
comp17324_c0_seq1	K00844
comp17326_c0_seq1
comp17327_c0_seq1
comp17328_c0_seq1
comp17329_c0_seq1
comp17331_c0_seq1
comp17332_c0_seq1
comp17334_c0_seq1
comp17335_c0_seq1
comp17336_c0_seq1
comp17337_c0_seq1	K13348
comp17337_c0_seq2	K13348
comp17339_c0_seq1
comp17340_c0_seq1	K13783
comp17340_c0_seq2	K13783
comp17341_c0_seq1
comp17342_c0_seq1
comp17344_c0_seq1	K00016
comp17346_c0_seq1	K16943
comp17346_c0_seq2	K16943
comp17347_c0_seq1
comp17347_c0_seq2
comp17348_c0_seq1
comp17351_c0_seq1
comp17352_c0_seq1
comp17353_c0_seq1
comp17354_c0_seq1
comp17356_c0_seq1
comp17357_c0_seq1
comp17359_c0_seq1
comp17361_c0_seq1
comp17361_c0_seq2
comp17366_c0_seq1
comp17367_c0_seq1
comp17368_c0_seq1
comp17370_c0_seq1	K10180
comp17371_c0_seq1
comp17372_c0_seq1
comp17373_c0_seq1
comp17373_c0_seq2
comp17374_c0_seq1
comp17376_c0_seq1
comp17377_c1_seq1
comp17379_c0_seq1
comp17379_c1_seq1
comp17380_c0_seq1
comp17382_c0_seq1
comp17384_c0_seq1
comp17386_c0_seq1
comp17389_c0_seq1
comp17390_c0_seq1
comp17392_c0_seq1
comp17393_c0_seq1
comp17397_c0_seq1	K14648
comp17397_c0_seq2	K14648
comp17398_c0_seq1
comp17400_c0_seq1
comp17401_c0_seq1
comp17402_c0_seq1	K15003
comp17403_c0_seq1
comp17404_c0_seq1
comp17408_c0_seq1
comp17408_c0_seq2
comp17409_c0_seq1
comp17413_c0_seq1
comp17413_c0_seq2
comp17416_c0_seq1
comp17420_c0_seq1
comp17421_c0_seq1
comp17421_c0_seq2
comp17423_c0_seq1
comp17425_c0_seq1
comp17428_c0_seq1
comp17429_c0_seq1
comp17430_c0_seq1
comp17432_c0_seq1
comp17434_c0_seq1
comp17435_c0_seq1
comp17437_c0_seq1
comp17439_c0_seq1	K10268
comp17439_c0_seq2	K10268
comp17440_c0_seq1
comp17443_c0_seq1
comp17443_c0_seq2	K08662
comp17444_c0_seq1	K00011
comp17444_c0_seq2	K13981
comp17445_c0_seq1	K01025
comp17447_c0_seq1
comp17447_c0_seq2
comp17449_c0_seq1
comp17451_c0_seq1
comp17453_c0_seq1
comp17454_c0_seq1
comp17455_c0_seq1
comp17456_c0_seq1
comp17458_c0_seq1
comp17458_c0_seq2
comp17459_c0_seq1
comp17460_c0_seq1	K02886
comp17461_c0_seq1
comp17462_c0_seq1
comp17463_c0_seq1
comp17464_c0_seq1
comp17466_c0_seq1	K09436
comp17466_c0_seq2	K09436
comp17469_c0_seq1
comp17469_c1_seq1
comp17470_c0_seq1
comp17471_c0_seq1
comp17473_c0_seq1	K08705
comp17474_c0_seq1
comp17475_c0_seq1
comp17475_c0_seq2
comp17478_c0_seq1
comp17480_c0_seq1
comp17481_c0_seq1
comp17482_c0_seq1
comp17485_c0_seq1
comp17486_c0_seq1
comp17490_c0_seq1
comp17492_c0_seq1	K10859
comp17494_c0_seq1
comp17495_c0_seq1
comp17496_c0_seq1
comp17497_c0_seq1
comp17498_c0_seq1
comp17499_c0_seq1
comp17500_c0_seq1
comp17503_c0_seq1	K08705
comp17503_c0_seq2	K08027
comp17504_c0_seq1
comp17505_c0_seq1
comp17507_c0_seq1
comp17508_c0_seq1
comp17509_c0_seq1
comp17510_c0_seq1
comp17513_c0_seq1
comp17515_c0_seq1
comp17517_c0_seq1
comp17518_c0_seq1
comp17520_c0_seq1
comp17521_c0_seq1
comp17523_c0_seq1
comp17524_c0_seq1
comp17525_c0_seq1
comp17528_c0_seq1
comp17529_c0_seq1
comp17530_c0_seq1
comp17532_c0_seq1
comp17534_c0_seq1
comp17536_c0_seq1
comp17537_c0_seq1
comp17540_c0_seq1
comp17544_c0_seq1
comp17546_c0_seq1
comp17547_c0_seq1
comp17548_c0_seq1
comp17549_c0_seq1
comp17550_c0_seq1
comp17551_c0_seq1
comp17553_c0_seq1
comp17556_c0_seq1
comp17557_c0_seq1
comp17558_c0_seq1
comp17561_c0_seq1
comp17565_c0_seq1
comp17567_c0_seq1
comp17570_c0_seq1	K15100
comp17571_c0_seq1
comp17575_c0_seq1
comp17576_c0_seq1	K17573
comp17578_c0_seq1
comp17581_c0_seq1
comp17582_c0_seq1
comp17583_c0_seq1
comp17584_c0_seq1
comp17584_c0_seq2
comp17585_c0_seq1
comp17587_c0_seq1
comp17589_c0_seq1	K12487
comp17590_c0_seq1
comp17593_c0_seq1	K14847
comp17594_c0_seq1
comp17597_c0_seq1
comp17599_c0_seq1
comp17600_c0_seq1
comp17602_c0_seq1
comp17603_c0_seq1
comp17604_c0_seq1
comp17605_c0_seq1	K09228
comp17606_c0_seq1
comp17607_c0_seq1
comp17608_c0_seq1
comp17610_c0_seq1
comp17615_c0_seq1	K12815
comp17617_c0_seq1
comp17621_c0_seq1
comp17625_c0_seq1
comp17626_c0_seq1
comp17627_c0_seq1
comp17628_c0_seq1
comp17630_c0_seq1
comp17631_c0_seq1
comp17635_c0_seq1
comp17637_c0_seq1
comp17638_c0_seq1
comp17639_c0_seq1
comp17640_c0_seq1
comp17641_c0_seq1
comp17642_c0_seq1
comp17643_c0_seq1
comp17645_c0_seq1
comp17645_c0_seq2
comp17646_c0_seq1
comp17652_c0_seq1
comp17653_c0_seq1
comp17656_c0_seq1
comp17657_c0_seq1
comp17662_c0_seq1
comp17663_c0_seq1
comp17663_c0_seq2
comp17664_c0_seq1
comp17669_c0_seq1
comp17672_c0_seq1
comp17673_c0_seq1
comp17675_c0_seq1
comp17676_c0_seq1	K12384
comp17676_c0_seq2
comp17677_c0_seq1
comp17678_c0_seq1
comp17680_c0_seq1
comp17682_c0_seq1
comp17685_c0_seq1
comp17686_c0_seq1
comp17687_c0_seq1
comp17688_c0_seq1
comp17689_c0_seq1
comp17690_c0_seq1
comp17690_c1_seq1
comp17691_c0_seq1
comp17692_c0_seq1
comp17695_c0_seq1
comp17696_c0_seq1
comp17697_c0_seq1
comp17699_c0_seq1
comp17701_c0_seq1
comp17703_c0_seq1
comp17704_c0_seq1
comp17705_c0_seq1
comp17706_c0_seq1
comp17708_c0_seq1
comp17710_c0_seq1
comp17712_c0_seq1
comp17714_c0_seq1
comp17719_c0_seq1
comp17720_c0_seq1
comp17720_c0_seq2
comp17721_c0_seq1
comp17722_c0_seq1
comp17723_c0_seq1
comp17727_c0_seq1
comp17728_c0_seq1
comp17729_c0_seq1
comp17730_c0_seq1
comp17731_c0_seq1
comp17733_c0_seq1
comp17733_c0_seq2
comp17736_c0_seq1
comp17738_c0_seq1
comp17740_c0_seq1
comp17741_c0_seq1
comp17741_c1_seq1
comp17742_c0_seq1
comp17743_c0_seq1
comp17744_c0_seq1
comp17745_c0_seq1
comp17750_c0_seq1
comp17751_c0_seq1	K00894
comp17751_c0_seq2	K00894
comp17752_c0_seq1
comp17755_c0_seq1
comp17755_c0_seq2
comp17756_c0_seq1	K04364
comp17758_c0_seq1
comp17760_c0_seq1
comp17760_c0_seq2
comp17762_c0_seq1
comp17763_c0_seq1	K12733
comp17764_c0_seq1
comp17765_c0_seq1
comp17766_c0_seq1
comp17767_c0_seq1
comp17772_c0_seq1	K11674
comp17779_c0_seq1
comp17780_c0_seq1
comp17781_c0_seq1
comp17782_c0_seq1	K07424
comp17782_c1_seq1
comp17786_c0_seq1
comp17787_c0_seq1
comp17788_c0_seq1
comp17789_c0_seq1
comp17790_c0_seq1
comp17791_c0_seq1
comp17791_c0_seq2
comp17792_c0_seq1
comp17792_c1_seq1
comp17794_c0_seq1
comp17796_c0_seq1
comp17798_c1_seq1
comp17800_c0_seq1
comp17801_c0_seq1
comp17804_c0_seq1
comp17806_c0_seq1
comp17808_c0_seq1
comp17811_c0_seq1
comp17812_c0_seq1
comp17812_c0_seq2
comp17813_c0_seq1
comp17813_c0_seq2
comp17815_c0_seq1	K09228
comp17816_c0_seq1
comp17817_c0_seq1
comp17818_c0_seq1
comp17818_c1_seq1
comp17820_c0_seq1
comp17821_c0_seq1
comp17823_c0_seq1
comp17825_c0_seq1
comp17828_c0_seq1	K10518
comp17829_c0_seq1	K08077
comp17830_c0_seq1
comp17833_c0_seq1
comp17835_c0_seq1
comp17837_c0_seq1
comp17838_c0_seq1
comp17839_c0_seq1
comp17840_c0_seq1
comp17846_c0_seq1
comp17846_c0_seq2
comp17847_c0_seq1
comp17850_c0_seq1
comp17852_c0_seq1
comp17853_c0_seq1
comp17854_c0_seq1
comp17854_c0_seq2
comp17856_c0_seq1
comp17859_c0_seq1
comp17861_c0_seq1
comp17863_c0_seq1
comp17865_c0_seq1
comp17866_c0_seq1
comp17867_c0_seq1
comp17868_c0_seq1
comp17870_c0_seq1
comp17872_c0_seq1
comp17873_c0_seq1
comp17874_c0_seq1
comp17877_c0_seq1
comp17879_c0_seq1
comp17879_c0_seq2
comp17880_c0_seq1
comp17882_c0_seq1	K01021
comp17882_c0_seq2	K01021
comp17883_c0_seq1
comp17885_c0_seq1
comp17886_c0_seq1
comp17887_c0_seq1	K05860
comp17887_c1_seq1
comp17888_c0_seq1
comp17890_c0_seq1
comp17893_c0_seq1	K08670
comp17895_c0_seq1
comp17896_c0_seq1
comp17898_c0_seq1
comp17898_c0_seq2
comp17899_c0_seq1
comp17900_c0_seq1
comp17900_c1_seq1
comp17901_c0_seq1	K00281
comp17901_c0_seq2	K00281
comp17901_c0_seq3	K00281
comp17901_c0_seq4	K00281
comp17902_c0_seq1
comp17903_c0_seq1	K16665
comp17903_c0_seq2	K17256
comp17905_c0_seq1
comp17907_c0_seq1
comp17912_c0_seq1
comp17913_c0_seq1
comp17914_c0_seq1
comp17915_c0_seq1
comp17916_c0_seq1
comp17920_c0_seq1
comp17924_c0_seq1
comp17924_c1_seq1
comp17926_c0_seq1
comp17928_c0_seq1
comp17929_c0_seq1
comp17930_c0_seq1
comp17932_c0_seq1
comp17932_c0_seq2
comp17933_c0_seq1
comp17933_c1_seq1
comp17934_c0_seq1
comp17936_c0_seq1
comp17936_c0_seq2
comp17938_c0_seq1
comp17938_c1_seq1
comp17943_c0_seq1
comp17943_c0_seq2
comp17944_c0_seq1	K09215
comp17944_c0_seq2	K09215
comp17948_c0_seq1
comp17952_c0_seq1
comp17952_c0_seq2
comp17954_c0_seq1
comp17954_c0_seq2
comp17954_c0_seq3
comp17954_c0_seq4
comp17958_c0_seq1
comp17962_c0_seq1
comp17963_c0_seq1
comp17964_c0_seq1
comp17964_c0_seq2
comp17965_c0_seq1
comp17967_c0_seq1
comp17969_c0_seq1
comp17969_c1_seq1
comp17970_c0_seq1	K09455
comp17970_c0_seq2	K09105
comp17971_c0_seq1	K11140
comp17971_c0_seq2	K08776
comp17973_c0_seq1
comp17973_c0_seq2
comp17975_c0_seq1
comp17980_c0_seq1
comp17981_c0_seq1
comp17981_c1_seq1
comp17982_c0_seq1
comp17982_c0_seq2
comp17983_c0_seq1
comp17984_c0_seq1
comp17986_c0_seq1
comp17990_c0_seq1
comp17991_c0_seq1
comp17992_c0_seq1
comp17993_c0_seq1
comp17996_c0_seq1
comp17996_c1_seq1
comp17997_c0_seq1
comp17997_c0_seq2
comp18000_c0_seq1
comp18000_c0_seq2
comp18002_c0_seq1
comp18003_c0_seq1
comp18006_c0_seq1
comp18006_c0_seq2
comp18007_c0_seq1
comp18012_c0_seq1
comp18013_c0_seq1
comp18014_c0_seq1
comp18014_c0_seq2
comp18015_c0_seq1
comp18016_c0_seq1	K08658
comp18017_c0_seq1
comp18017_c1_seq1
comp18018_c0_seq1
comp18018_c0_seq2
comp18018_c1_seq1
comp18024_c0_seq1
comp18025_c0_seq1
comp18026_c0_seq1
comp18027_c0_seq1
comp18028_c0_seq1	K15201
comp18030_c0_seq1
comp18030_c0_seq2
comp18032_c0_seq1	K10691
comp18033_c0_seq1
comp18034_c0_seq1
comp18034_c0_seq2
comp18035_c0_seq1
comp18035_c0_seq2
comp18039_c0_seq1
comp18039_c0_seq2
comp18043_c0_seq1	K16219
comp18047_c0_seq1
comp18048_c0_seq1
comp18052_c0_seq1	K08291
comp18054_c0_seq1
comp18054_c1_seq1
comp18055_c0_seq1
comp18055_c0_seq2
comp18056_c0_seq1
comp18065_c0_seq1
comp18067_c0_seq1
comp18068_c0_seq1
comp18070_c0_seq1
comp18071_c0_seq1
comp18072_c0_seq1
comp18073_c0_seq1
comp18075_c0_seq1
comp18075_c0_seq2
comp18076_c0_seq1
comp18077_c0_seq1
comp18079_c0_seq1
comp18087_c0_seq1
comp18089_c0_seq1
comp18089_c0_seq2
comp18090_c0_seq1
comp18097_c0_seq1
comp18098_c0_seq1
comp18098_c0_seq2
comp18101_c0_seq1	K16777
comp18102_c0_seq1
comp18102_c0_seq2
comp18105_c0_seq1
comp18108_c0_seq1
comp18111_c0_seq1	K09856
comp18114_c0_seq1
comp18115_c0_seq1
comp18117_c0_seq1
comp18117_c0_seq2
comp18118_c0_seq1
comp18118_c0_seq2
comp18123_c0_seq1
comp18125_c0_seq1	K04153
comp18125_c1_seq1
comp18126_c0_seq1
comp18126_c1_seq1
comp18127_c0_seq1
comp18127_c1_seq1	K15014
comp18127_c1_seq2	K15014
comp18129_c0_seq1
comp18131_c0_seq1
comp18133_c0_seq1
comp18135_c0_seq1
comp18135_c1_seq1
comp18136_c0_seq1
comp18138_c0_seq1
comp18139_c0_seq1
comp18143_c0_seq1
comp18145_c0_seq1
comp18145_c0_seq2
comp18146_c0_seq1
comp18149_c0_seq1
comp18150_c1_seq1
comp18151_c0_seq1
comp18153_c0_seq1
comp18155_c0_seq1
comp18157_c0_seq1
comp18159_c0_seq1
comp18161_c0_seq1
comp18161_c1_seq1
comp18162_c0_seq1
comp18164_c0_seq1
comp18165_c0_seq1
comp18167_c0_seq1
comp18167_c0_seq2
comp18167_c0_seq3
comp18168_c0_seq1
comp18169_c0_seq1
comp18169_c0_seq2
comp18170_c0_seq1
comp18171_c0_seq1
comp18173_c0_seq1
comp18173_c0_seq2
comp18174_c0_seq1
comp18175_c0_seq1
comp18176_c0_seq1
comp18177_c0_seq1
comp18178_c0_seq1
comp18179_c0_seq1
comp18180_c0_seq1
comp18181_c0_seq1
comp18182_c0_seq1
comp18183_c0_seq1
comp18183_c0_seq2
comp18184_c0_seq1
comp18188_c0_seq1
comp18191_c0_seq1
comp18192_c0_seq1
comp18192_c0_seq2
comp18194_c0_seq1	K01229
comp18195_c0_seq1
comp18196_c0_seq1
comp18196_c1_seq1
comp18196_c2_seq1
comp18197_c0_seq1
comp18199_c0_seq1
comp18201_c0_seq1
comp18202_c0_seq1
comp18203_c0_seq1
comp18204_c0_seq1
comp18204_c0_seq2
comp18204_c0_seq3
comp18205_c0_seq1
comp18207_c0_seq1
comp18215_c0_seq1
comp18215_c0_seq2
comp18216_c0_seq1
comp18216_c1_seq1
comp18217_c0_seq1
comp18218_c0_seq1
comp18219_c0_seq1
comp18222_c0_seq1	K07304
comp18222_c0_seq2	K07304
comp18224_c0_seq1
comp18227_c0_seq1
comp18230_c0_seq1
comp18231_c0_seq1
comp18231_c0_seq2
comp18233_c0_seq1
comp18235_c0_seq1
comp18236_c0_seq1
comp18236_c0_seq2
comp18239_c0_seq1
comp18239_c0_seq2
comp18240_c0_seq1
comp18241_c0_seq1
comp18241_c0_seq2
comp18243_c0_seq1
comp18246_c0_seq1
comp18246_c1_seq1
comp18260_c0_seq1
comp18262_c0_seq1
comp18263_c0_seq1
comp18264_c0_seq1
comp18266_c0_seq1
comp18268_c0_seq1
comp18270_c0_seq1
comp18272_c0_seq1
comp18273_c0_seq1
comp18273_c0_seq2
comp18274_c0_seq1
comp18275_c0_seq1
comp18276_c0_seq1
comp18276_c0_seq2
comp18277_c0_seq1	K00207
comp18277_c0_seq2	K00207
comp18279_c0_seq1
comp18280_c0_seq1
comp18282_c0_seq1
comp18286_c0_seq1
comp18286_c0_seq2	K02493
comp18286_c0_seq3
comp18288_c0_seq1
comp18289_c0_seq1
comp18291_c0_seq1
comp18292_c0_seq1
comp18293_c0_seq1	K00939
comp18293_c0_seq2	K00939
comp18294_c0_seq1	K06287
comp18294_c0_seq2	K06287
comp18295_c0_seq1
comp18298_c0_seq1
comp18300_c0_seq1
comp18302_c0_seq1	K04615
comp18302_c0_seq2	K04615
comp18303_c0_seq1
comp18304_c0_seq1
comp18306_c0_seq1
comp18306_c0_seq2
comp18307_c0_seq1
comp18307_c0_seq2
comp18312_c0_seq1
comp18313_c0_seq1
comp18313_c0_seq2
comp18314_c0_seq1
comp18315_c0_seq1
comp18321_c0_seq1
comp18324_c0_seq1
comp18326_c0_seq1
comp18327_c0_seq1
comp18329_c0_seq1
comp18330_c0_seq1
comp18331_c0_seq1
comp18334_c0_seq1
comp18334_c1_seq1
comp18336_c0_seq1
comp18336_c0_seq2
comp18338_c0_seq1
comp18341_c0_seq1
comp18341_c0_seq2	K01312
comp18344_c0_seq1
comp18345_c0_seq1
comp18346_c0_seq1
comp18347_c0_seq1
comp18348_c0_seq1
comp18349_c0_seq1
comp18350_c0_seq1
comp18350_c0_seq2
comp18351_c0_seq1	K09409
comp18351_c0_seq2	K09409
comp18354_c0_seq1
comp18355_c0_seq1
comp18359_c0_seq1
comp18362_c0_seq1
comp18366_c0_seq1
comp18367_c0_seq1
comp18368_c0_seq1
comp18370_c0_seq1
comp18372_c0_seq1
comp18375_c0_seq1
comp18375_c0_seq2
comp18379_c0_seq1
comp18379_c0_seq2
comp18380_c0_seq1
comp18381_c0_seq1	K14708
comp18381_c0_seq2	K14708
comp18383_c0_seq1
comp18390_c0_seq1
comp18393_c0_seq1
comp18396_c0_seq1
comp18401_c0_seq1
comp18403_c0_seq1
comp18403_c0_seq2
comp18404_c0_seq1
comp18405_c0_seq1
comp18405_c0_seq2
comp18407_c0_seq1
comp18411_c0_seq1
comp18411_c1_seq1
comp18414_c0_seq1
comp18415_c0_seq1
comp18415_c0_seq2
comp18416_c0_seq1
comp18416_c1_seq1
comp18417_c0_seq1
comp18422_c0_seq1
comp18423_c0_seq1
comp18423_c0_seq2
comp18423_c0_seq3
comp18426_c0_seq1
comp18430_c0_seq1
comp18433_c0_seq1
comp18434_c0_seq1
comp18436_c0_seq1
comp18436_c0_seq2
comp18438_c0_seq1
comp18438_c0_seq2
comp18439_c0_seq1
comp18442_c0_seq1
comp18443_c0_seq1
comp18443_c0_seq2
comp18445_c0_seq1
comp18446_c0_seq1
comp18447_c0_seq1
comp18449_c0_seq1
comp18451_c0_seq1
comp18453_c0_seq1
comp18453_c0_seq2
comp18453_c0_seq3
comp18457_c0_seq1
comp18457_c0_seq2
comp18457_c1_seq1
comp18458_c0_seq1
comp18459_c0_seq1
comp18459_c1_seq1
comp18461_c0_seq1
comp18462_c0_seq1	K05770
comp18462_c0_seq2	K05770
comp18468_c0_seq1
comp18474_c0_seq1
comp18478_c0_seq1	K01363
comp18478_c0_seq2
comp18478_c1_seq1
comp18480_c0_seq1
comp18480_c0_seq2
comp18481_c0_seq1	K16674
comp18481_c0_seq2
comp18481_c0_seq3
comp18482_c0_seq1	K01164
comp18484_c0_seq1
comp18484_c0_seq2
comp18486_c0_seq1
comp18487_c0_seq1	K14049
comp18487_c1_seq1
comp18488_c0_seq1
comp18490_c0_seq1
comp18493_c0_seq1
comp18493_c0_seq2
comp18493_c0_seq3
comp18495_c0_seq1
comp18496_c0_seq1
comp18496_c0_seq2
comp18496_c0_seq3
comp18500_c0_seq1
comp18500_c1_seq1
comp18501_c0_seq1
comp18501_c0_seq2
comp18503_c0_seq1
comp18503_c1_seq1
comp18503_c1_seq2
comp18504_c0_seq1
comp18507_c0_seq1
comp18507_c0_seq2
comp18509_c0_seq1
comp18509_c1_seq1
comp18510_c0_seq1
comp18510_c0_seq2
comp18516_c0_seq1
comp18517_c0_seq1
comp18518_c0_seq1	K03841
comp18519_c0_seq1	K19404
comp18521_c0_seq1
comp18524_c0_seq1
comp18524_c0_seq2
comp18524_c0_seq3
comp18526_c0_seq1
comp18528_c0_seq1
comp18529_c0_seq1
comp18530_c0_seq1
comp18531_c0_seq1
comp18533_c0_seq1
comp18533_c0_seq2
comp18536_c0_seq1	K01189
comp18537_c0_seq1
comp18538_c0_seq1
comp18539_c0_seq1
comp18540_c0_seq1	K15169
comp18542_c0_seq1
comp18545_c0_seq1	K05673
comp18548_c0_seq1
comp18548_c0_seq2
comp18549_c0_seq1
comp18551_c0_seq1
comp18553_c0_seq1
comp18554_c0_seq1
comp18556_c0_seq1
comp18558_c0_seq1
comp18558_c0_seq2
comp18560_c0_seq1
comp18563_c0_seq1
comp18564_c0_seq1
comp18566_c0_seq1
comp18566_c0_seq2
comp18568_c0_seq1
comp18568_c0_seq2
comp18570_c0_seq1
comp18573_c0_seq1
comp18576_c0_seq1
comp18576_c0_seq2
comp18578_c0_seq1
comp18580_c0_seq1
comp18586_c0_seq1
comp18593_c0_seq1
comp18593_c0_seq2
comp18594_c0_seq1	K00901
comp18594_c0_seq2	K00901
comp18596_c0_seq1
comp18599_c0_seq1
comp18599_c1_seq1
comp18599_c2_seq1
comp18601_c0_seq1
comp18601_c0_seq2
comp18603_c0_seq1
comp18604_c0_seq1
comp18607_c0_seq1
comp18609_c0_seq1
comp18611_c0_seq1
comp18612_c0_seq1
comp18612_c0_seq2
comp18616_c0_seq1
comp18617_c0_seq1
comp18618_c0_seq1
comp18620_c0_seq1
comp18622_c0_seq1	K00753
comp18622_c0_seq2	K00753
comp18623_c0_seq1
comp18626_c0_seq1
comp18627_c0_seq1
comp18628_c0_seq1
comp18631_c0_seq1
comp18632_c0_seq1
comp18632_c1_seq1
comp18633_c0_seq1
comp18633_c0_seq2
comp18634_c0_seq1
comp18636_c0_seq1
comp18638_c0_seq1
comp18638_c1_seq1
comp18641_c0_seq1
comp18646_c0_seq1
comp18649_c0_seq1
comp18650_c0_seq1
comp18650_c0_seq2
comp18652_c0_seq1
comp18655_c0_seq1
comp18655_c0_seq2
comp18656_c0_seq1
comp18657_c0_seq1
comp18657_c0_seq2
comp18657_c0_seq3
comp18659_c0_seq1
comp18659_c0_seq2
comp18659_c0_seq3
comp18660_c0_seq1
comp18662_c0_seq1
comp18662_c0_seq2
comp18665_c0_seq1
comp18669_c0_seq1
comp18670_c0_seq1
comp18670_c0_seq2
comp18671_c0_seq1
comp18672_c0_seq1
comp18675_c0_seq1
comp18677_c0_seq1
comp18678_c0_seq1	K01092
comp18682_c0_seq1
comp18683_c0_seq1
comp18684_c0_seq1
comp18686_c0_seq1
comp18686_c1_seq1
comp18687_c0_seq1
comp18688_c0_seq1
comp18688_c1_seq1
comp18689_c0_seq1
comp18691_c0_seq1
comp18692_c0_seq1
comp18693_c0_seq1
comp18693_c1_seq1
comp18694_c0_seq1
comp18696_c0_seq1
comp18698_c0_seq1
comp18705_c0_seq1
comp18706_c0_seq1
comp18709_c0_seq1
comp18710_c0_seq1
comp18710_c0_seq2
comp18711_c0_seq1
comp18712_c0_seq1
comp18714_c0_seq1
comp18716_c0_seq1
comp18719_c0_seq1
comp18720_c0_seq1
comp18721_c1_seq1
comp18725_c0_seq1
comp18731_c0_seq1
comp18733_c0_seq1	K16500
comp18733_c0_seq2	K16500
comp18735_c0_seq1
comp18743_c0_seq1
comp18745_c0_seq1
comp18747_c0_seq1
comp18748_c0_seq1
comp18748_c0_seq2
comp18751_c0_seq1
comp18752_c0_seq1
comp18754_c0_seq1
comp18755_c0_seq1
comp18756_c0_seq1
comp18759_c0_seq1
comp18760_c0_seq1
comp18763_c0_seq1
comp18766_c0_seq1
comp18769_c0_seq1
comp18770_c0_seq1
comp18770_c0_seq2
comp18772_c0_seq1	K14298
comp18775_c0_seq1
comp18775_c0_seq2
comp18777_c0_seq1
comp18777_c1_seq1
comp18777_c2_seq1
comp18780_c0_seq1
comp18781_c0_seq1
comp18782_c0_seq1
comp18784_c0_seq1
comp18785_c0_seq1
comp18786_c0_seq1
comp18789_c0_seq1	K14388
comp18789_c0_seq2	K14388
comp18790_c0_seq1
comp18792_c0_seq1
comp18794_c0_seq1
comp18794_c0_seq2
comp18794_c0_seq3
comp18795_c0_seq1
comp18796_c0_seq1
comp18797_c0_seq1
comp18798_c0_seq1
comp18799_c0_seq1
comp18802_c0_seq1
comp18804_c0_seq1
comp18805_c0_seq1
comp18806_c0_seq1
comp18806_c0_seq2
comp18806_c0_seq3
comp18808_c0_seq1
comp18809_c0_seq1
comp18811_c0_seq1
comp18812_c0_seq1
comp18812_c0_seq2
comp18819_c0_seq1
comp18823_c0_seq1
comp18825_c0_seq1
comp18825_c1_seq1
comp18825_c2_seq1
comp18827_c0_seq1
comp18827_c1_seq1
comp18830_c0_seq1
comp18838_c0_seq1
comp18839_c0_seq1
comp18840_c0_seq1
comp18841_c0_seq1
comp18842_c0_seq1
comp18847_c0_seq1
comp18849_c0_seq1
comp18850_c0_seq1
comp18850_c0_seq2
comp18851_c0_seq1
comp18854_c0_seq1
comp18855_c0_seq1
comp18856_c0_seq1
comp18858_c0_seq1
comp18858_c0_seq2
comp18859_c0_seq1
comp18859_c0_seq2
comp18860_c0_seq1
comp18863_c0_seq1
comp18864_c0_seq1
comp18864_c1_seq1
comp18867_c0_seq1
comp18867_c0_seq2
comp18868_c0_seq1
comp18869_c0_seq1
comp18870_c0_seq1
comp18870_c0_seq2
comp18870_c0_seq3
comp18872_c0_seq1
comp18873_c0_seq1
comp18874_c0_seq1
comp18874_c1_seq1
comp18876_c0_seq1
comp18877_c0_seq1
comp18877_c0_seq2
comp18878_c0_seq1
comp18880_c0_seq1
comp18880_c0_seq2
comp18882_c0_seq1	K14410
comp18883_c0_seq1
comp18884_c0_seq1
comp18884_c0_seq2
comp18886_c0_seq1
comp18888_c0_seq1
comp18889_c0_seq1
comp18890_c0_seq1
comp18894_c0_seq1
comp18899_c0_seq1
comp18902_c0_seq1
comp18903_c0_seq1
comp18904_c0_seq1
comp18905_c0_seq1
comp18907_c0_seq1
comp18907_c1_seq1
comp18908_c0_seq1
comp18909_c0_seq1
comp18911_c0_seq1
comp18913_c0_seq1
comp18914_c0_seq1	K02183
comp18915_c0_seq1
comp18915_c0_seq2
comp18918_c0_seq1
comp18925_c0_seq1
comp18926_c0_seq1
comp18928_c0_seq1
comp18930_c0_seq1
comp18930_c1_seq1
comp18931_c0_seq1
comp18933_c0_seq1
comp18935_c0_seq1
comp18935_c1_seq1
comp18941_c0_seq1
comp18943_c0_seq1
comp18947_c0_seq1
comp18949_c0_seq1
comp18950_c0_seq1
comp18950_c0_seq2
comp18954_c0_seq1
comp18956_c0_seq1
comp18957_c0_seq1
comp18958_c0_seq1
comp18958_c0_seq2
comp18959_c0_seq1
comp18961_c0_seq1	K13506
comp18961_c0_seq2	K13506
comp18962_c0_seq1
comp18962_c0_seq2
comp18963_c0_seq1
comp18966_c0_seq1
comp18967_c1_seq1
comp18968_c0_seq1
comp18968_c0_seq2
comp18968_c0_seq3
comp18969_c0_seq1
comp18971_c0_seq1
comp18975_c0_seq1	K05456
comp18975_c0_seq2	K05456
comp18975_c1_seq1
comp18977_c0_seq1
comp18978_c0_seq1
comp18978_c0_seq2
comp18978_c0_seq3
comp18984_c0_seq1
comp18984_c0_seq2
comp18987_c0_seq1
comp18987_c1_seq1
comp18987_c2_seq1
comp18995_c0_seq1
comp18996_c0_seq1
comp18996_c0_seq2
comp18997_c0_seq1
comp18999_c0_seq1
comp19000_c0_seq1
comp19001_c0_seq1
comp19001_c1_seq1
comp19002_c0_seq1
comp19005_c0_seq1
comp19005_c1_seq1
comp19005_c2_seq1
comp19006_c0_seq1
comp19007_c0_seq1
comp19007_c1_seq1	K06240
comp19007_c2_seq1
comp19009_c0_seq1
comp19009_c0_seq2
comp19010_c0_seq1
comp19013_c0_seq1
comp19015_c0_seq1
comp19015_c0_seq2
comp19018_c0_seq1
comp19021_c0_seq1
comp19023_c0_seq1
comp19024_c0_seq1
comp19026_c0_seq1
comp19028_c0_seq1
comp19029_c0_seq1
comp19030_c0_seq1
comp19032_c0_seq1
comp19032_c1_seq1
comp19036_c0_seq1
comp19036_c0_seq2
comp19037_c0_seq1
comp19040_c0_seq1	K15196
comp19040_c0_seq2	K15196
comp19041_c0_seq1
comp19042_c0_seq1
comp19042_c0_seq2
comp19048_c0_seq1
comp19050_c0_seq1
comp19051_c0_seq1
comp19054_c0_seq1
comp19058_c0_seq1
comp19059_c0_seq1
comp19062_c0_seq1
comp19067_c0_seq1
comp19070_c0_seq1
comp19072_c0_seq1
comp19072_c0_seq2
comp19073_c0_seq1
comp19076_c0_seq1
comp19078_c0_seq1
comp19079_c0_seq1
comp19081_c0_seq1
comp19082_c0_seq1
comp19085_c0_seq1
comp19086_c0_seq1
comp19087_c0_seq1
comp19090_c0_seq1
comp19093_c0_seq1
comp19094_c0_seq1
comp19095_c0_seq1
comp19095_c1_seq1
comp19096_c0_seq1
comp19096_c0_seq2
comp19097_c0_seq1
comp19101_c0_seq1
comp19102_c0_seq1
comp19103_c0_seq1
comp19103_c0_seq2
comp19103_c0_seq3
comp19107_c0_seq1
comp19108_c0_seq1
comp19111_c0_seq1
comp19113_c0_seq1
comp19114_c0_seq1
comp19115_c0_seq1
comp19115_c0_seq2
comp19115_c0_seq3
comp19116_c0_seq1
comp19118_c0_seq1
comp19119_c0_seq1
comp19121_c0_seq1
comp19126_c0_seq1
comp19127_c0_seq1
comp19127_c0_seq2
comp19127_c0_seq3
comp19128_c0_seq1
comp19129_c0_seq1
comp19131_c0_seq1
comp19132_c0_seq1
comp19136_c0_seq1
comp19137_c0_seq1
comp19142_c0_seq1
comp19145_c0_seq1
comp19150_c0_seq1
comp19150_c0_seq2
comp19153_c0_seq1
comp19156_c0_seq1
comp19160_c0_seq1
comp19161_c0_seq1	K11143
comp19162_c0_seq1
comp19163_c0_seq1
comp19164_c0_seq1
comp19164_c0_seq2
comp19165_c0_seq1
comp19166_c0_seq1
comp19168_c0_seq1
comp19169_c0_seq1
comp19170_c0_seq1
comp19170_c0_seq2
comp19171_c0_seq1
comp19172_c0_seq1
comp19177_c0_seq1
comp19178_c0_seq1
comp19178_c0_seq2
comp19180_c0_seq1
comp19182_c0_seq1	K00876
comp19184_c0_seq1	K14209
comp19184_c0_seq2	K14209
comp19185_c0_seq1
comp19187_c0_seq1
comp19193_c0_seq1
comp19197_c0_seq1
comp19197_c0_seq2
comp19198_c0_seq1
comp19200_c0_seq1
comp19200_c0_seq2
comp19201_c0_seq1
comp19202_c0_seq1
comp19203_c0_seq1
comp19203_c1_seq1
comp19206_c0_seq1	K18584
comp19209_c0_seq1	K00106
comp19210_c0_seq1
comp19213_c0_seq1
comp19222_c0_seq1
comp19223_c0_seq1
comp19224_c0_seq1
comp19227_c0_seq1	K09228
comp19229_c0_seq1
comp19232_c0_seq1
comp19233_c0_seq1
comp19233_c0_seq2
comp19234_c0_seq1
comp19234_c0_seq2
comp19235_c0_seq1
comp19237_c0_seq1
comp19238_c0_seq1
comp19238_c1_seq1
comp19241_c0_seq1
comp19242_c0_seq1
comp19246_c0_seq1
comp19247_c0_seq1
comp19249_c0_seq1
comp19249_c1_seq1
comp19250_c0_seq1
comp19255_c0_seq1
comp19255_c1_seq1
comp19256_c0_seq1
comp19256_c0_seq2
comp19256_c0_seq3
comp19257_c0_seq1
comp19258_c0_seq1
comp19261_c0_seq1	K15117
comp19263_c0_seq1
comp19264_c0_seq1
comp19265_c0_seq1
comp19266_c0_seq1
comp19269_c0_seq1
comp19270_c0_seq1	K01672
comp19270_c0_seq2	K01672
comp19270_c0_seq3	K01672
comp19270_c0_seq4	K01672
comp19272_c0_seq1
comp19272_c1_seq1
comp19275_c0_seq1
comp19275_c1_seq1
comp19276_c0_seq1
comp19277_c0_seq1
comp19278_c0_seq1
comp19280_c0_seq1
comp19281_c0_seq1
comp19281_c1_seq1
comp19282_c0_seq1
comp19282_c0_seq2
comp19284_c0_seq1
comp19289_c0_seq1
comp19290_c0_seq1
comp19296_c0_seq1
comp19300_c0_seq1
comp19301_c0_seq1
comp19302_c0_seq1
comp19304_c0_seq1
comp19306_c0_seq1
comp19306_c0_seq2
comp19307_c0_seq1
comp19307_c0_seq2
comp19307_c0_seq3
comp19308_c0_seq1
comp19308_c0_seq2
comp19309_c0_seq1
comp19309_c0_seq2
comp19310_c0_seq1
comp19311_c0_seq1
comp19312_c0_seq1	K06027
comp19314_c0_seq1
comp19316_c0_seq1
comp19316_c0_seq2
comp19317_c0_seq1
comp19318_c0_seq1
comp19319_c0_seq1
comp19321_c0_seq1
comp19321_c0_seq2
comp19321_c0_seq3
comp19322_c0_seq1
comp19324_c0_seq1
comp19324_c0_seq2
comp19328_c0_seq1
comp19329_c0_seq1
comp19335_c0_seq1
comp19338_c0_seq1
comp19339_c0_seq1
comp19339_c1_seq1
comp19340_c0_seq1
comp19341_c0_seq1
comp19344_c0_seq1	K09228
comp19345_c0_seq1
comp19346_c0_seq1
comp19346_c0_seq2
comp19347_c0_seq1
comp19348_c0_seq1
comp19350_c0_seq1
comp19353_c0_seq1
comp19354_c0_seq1
comp19354_c0_seq2
comp19357_c0_seq1
comp19357_c0_seq2
comp19357_c0_seq3
comp19359_c0_seq1
comp19363_c0_seq1
comp19363_c0_seq2
comp19364_c0_seq1
comp19365_c0_seq1
comp19365_c0_seq2
comp19366_c0_seq1
comp19367_c0_seq1
comp19368_c0_seq1
comp19369_c0_seq1
comp19372_c0_seq1
comp19373_c0_seq1
comp19375_c0_seq1
comp19376_c0_seq1
comp19377_c0_seq1	K14552
comp19378_c0_seq1
comp19381_c0_seq1
comp19382_c0_seq1
comp19382_c0_seq2
comp19383_c0_seq1
comp19384_c0_seq1
comp19386_c0_seq1
comp19389_c1_seq1
comp19390_c0_seq1	K05503
comp19391_c0_seq1
comp19394_c0_seq1
comp19395_c0_seq1
comp19395_c1_seq1
comp19396_c0_seq1
comp19397_c0_seq1
comp19399_c0_seq1
comp19400_c0_seq1
comp19400_c0_seq2
comp19403_c0_seq1
comp19406_c0_seq1
comp19407_c0_seq1	K10410
comp19409_c0_seq1
comp19409_c0_seq2
comp19411_c0_seq1
comp19416_c0_seq1
comp19419_c0_seq1
comp19419_c0_seq2
comp19420_c0_seq1
comp19422_c0_seq1
comp19424_c0_seq1
comp19428_c0_seq1
comp19430_c0_seq1
comp19431_c0_seq1
comp19433_c0_seq1
comp19435_c0_seq1
comp19436_c0_seq1
comp19436_c0_seq2
comp19436_c0_seq3
comp19437_c0_seq1
comp19437_c0_seq2
comp19438_c0_seq1
comp19438_c0_seq2
comp19438_c0_seq3
comp19439_c0_seq1
comp19439_c0_seq2
comp19446_c0_seq1
comp19446_c0_seq2
comp19448_c0_seq1
comp19449_c0_seq1	K14568
comp19450_c0_seq1
comp19457_c0_seq1
comp19458_c0_seq1
comp19460_c0_seq1
comp19460_c0_seq2
comp19462_c0_seq1
comp19462_c1_seq1
comp19471_c0_seq1
comp19473_c0_seq1
comp19476_c0_seq1
comp19478_c0_seq1
comp19479_c0_seq1
comp19479_c0_seq2
comp19482_c0_seq1
comp19482_c0_seq2
comp19483_c0_seq1	K01968
comp19488_c0_seq1
comp19489_c0_seq1	K16529
comp19489_c0_seq2	K16529
comp19492_c0_seq1
comp19493_c0_seq1
comp19494_c0_seq1
comp19496_c0_seq1
comp19496_c0_seq2
comp19500_c0_seq1
comp19501_c0_seq1
comp19502_c0_seq1
comp19508_c0_seq1
comp19509_c0_seq1	K08471
comp19509_c0_seq2
comp19513_c0_seq1
comp19514_c0_seq1
comp19516_c0_seq1
comp19516_c0_seq2
comp19518_c0_seq1
comp19521_c0_seq1
comp19523_c0_seq1
comp19525_c0_seq1
comp19526_c0_seq1
comp19527_c0_seq1
comp19527_c0_seq2
comp19528_c0_seq1
comp19528_c1_seq1
comp19532_c0_seq1	K12385
comp19533_c0_seq1
comp19534_c0_seq1
comp19536_c0_seq1
comp19536_c0_seq2
comp19536_c0_seq3
comp19544_c0_seq1
comp19545_c0_seq1
comp19546_c0_seq1	K08471
comp19549_c0_seq1
comp19556_c0_seq1
comp19557_c0_seq1
comp19557_c1_seq1	K12373
comp19559_c0_seq1
comp19559_c0_seq2
comp19560_c0_seq1
comp19562_c0_seq1
comp19563_c0_seq1
comp19567_c0_seq1
comp19568_c0_seq1
comp19568_c0_seq2	K13963
comp19569_c0_seq1
comp19573_c0_seq1
comp19574_c0_seq1
comp19574_c0_seq2
comp19575_c0_seq1
comp19577_c0_seq1
comp19579_c0_seq1
comp19580_c0_seq1
comp19583_c0_seq1
comp19588_c0_seq1
comp19589_c0_seq1
comp19593_c0_seq1	K09228
comp19594_c0_seq1
comp19597_c0_seq1
comp19598_c0_seq1
comp19599_c0_seq1
comp19603_c0_seq1
comp19605_c0_seq1
comp19607_c0_seq1
comp19608_c0_seq1
comp19612_c0_seq1
comp19616_c0_seq1
comp19616_c0_seq2
comp19617_c0_seq1
comp19618_c0_seq1
comp19619_c0_seq1
comp19620_c0_seq1
comp19621_c0_seq1
comp19621_c1_seq1
comp19622_c0_seq1
comp19622_c0_seq2
comp19626_c0_seq1
comp19626_c0_seq2
comp19630_c0_seq1	K07206
comp19631_c0_seq1
comp19632_c0_seq1
comp19633_c0_seq1
comp19635_c0_seq1
comp19637_c0_seq1
comp19637_c0_seq2
comp19639_c0_seq1
comp19639_c0_seq2
comp19640_c0_seq1
comp19641_c0_seq1
comp19644_c0_seq1
comp19644_c0_seq2
comp19646_c0_seq1
comp19646_c0_seq2
comp19647_c0_seq1
comp19652_c0_seq1
comp19653_c0_seq1
comp19655_c0_seq1
comp19660_c0_seq1
comp19662_c0_seq1
comp19666_c0_seq1
comp19670_c0_seq1
comp19670_c0_seq2
comp19671_c0_seq1
comp19673_c0_seq1
comp19674_c0_seq1
comp19675_c0_seq1
comp19675_c0_seq2
comp19676_c0_seq1
comp19676_c0_seq2
comp19677_c0_seq1
comp19680_c0_seq1
comp19681_c0_seq1
comp19687_c0_seq1
comp19687_c0_seq2
comp19689_c0_seq1
comp19691_c0_seq1
comp19692_c0_seq1
comp19693_c0_seq1	K10608
comp19693_c0_seq2	K10608
comp19693_c0_seq3	K10608
comp19693_c0_seq4	K10608
comp19695_c0_seq1
comp19697_c0_seq1
comp19698_c0_seq1	K09268
comp19699_c0_seq1	K04506
comp19700_c0_seq1
comp19702_c0_seq1
comp19705_c0_seq1
comp19705_c0_seq2
comp19706_c0_seq1
comp19707_c0_seq1
comp19709_c0_seq1
comp19711_c0_seq1
comp19712_c0_seq1
comp19713_c0_seq1
comp19716_c0_seq1	K15003
comp19716_c0_seq2	K15003
comp19717_c0_seq1
comp19720_c0_seq1
comp19721_c0_seq1
comp19725_c0_seq1
comp19726_c0_seq1
comp19728_c0_seq1
comp19730_c0_seq1	K08283
comp19730_c0_seq2	K08283
comp19730_c0_seq3	K08283
comp19732_c0_seq1	K13051
comp19736_c0_seq1
comp19736_c0_seq2
comp19737_c0_seq1
comp19739_c0_seq1	K11996
comp19739_c0_seq2	K11996
comp19739_c0_seq3	K11996
comp19739_c0_seq4	K11996
comp19742_c0_seq1	K14613
comp19742_c1_seq1	K14613
comp19744_c0_seq1
comp19744_c0_seq2
comp19747_c0_seq1
comp19748_c0_seq1
comp19749_c0_seq1
comp19750_c0_seq1
comp19751_c0_seq1	K02183
comp19751_c0_seq2	K02183
comp19752_c0_seq1
comp19753_c0_seq1
comp19756_c0_seq1
comp19757_c0_seq1
comp19757_c0_seq2
comp19758_c0_seq1
comp19758_c0_seq2
comp19761_c0_seq1
comp19762_c0_seq1
comp19763_c0_seq1	K07427
comp19763_c1_seq1	K07427
comp19763_c1_seq2	K07427
comp19771_c0_seq1
comp19773_c0_seq1
comp19773_c0_seq2
comp19776_c0_seq1
comp19777_c0_seq1
comp19782_c0_seq1
comp19782_c0_seq2
comp19783_c0_seq1
comp19785_c0_seq1	K09228
comp19785_c0_seq2	K09228
comp19786_c0_seq1
comp19788_c0_seq1
comp19788_c0_seq2
comp19791_c0_seq1	K15426
comp19791_c0_seq2	K15426
comp19793_c0_seq1
comp19795_c0_seq1
comp19796_c0_seq1
comp19797_c0_seq1
comp19797_c0_seq2
comp19797_c0_seq3
comp19801_c0_seq1
comp19803_c0_seq1	K11152
comp19803_c0_seq2	K11161
comp19803_c0_seq3	K11152
comp19805_c0_seq1
comp19806_c0_seq1
comp19806_c1_seq1
comp19807_c0_seq1
comp19809_c0_seq1
comp19809_c0_seq2	K08669
comp19810_c0_seq1
comp19810_c1_seq1
comp19814_c0_seq1
comp19815_c0_seq1
comp19817_c0_seq1
comp19818_c0_seq1
comp19820_c0_seq1
comp19821_c0_seq1
comp19823_c0_seq1
comp19823_c1_seq1
comp19823_c2_seq1
comp19826_c0_seq1
comp19828_c0_seq1
comp19828_c0_seq2
comp19833_c0_seq1	K16477
comp19836_c0_seq1
comp19839_c0_seq1
comp19840_c0_seq1
comp19841_c0_seq1
comp19843_c0_seq1	K00726
comp19845_c0_seq1
comp19850_c0_seq1
comp19851_c0_seq1
comp19852_c0_seq1
comp19853_c0_seq1
comp19854_c0_seq1
comp19855_c0_seq1
comp19855_c0_seq2
comp19856_c0_seq1
comp19856_c0_seq2
comp19857_c0_seq1
comp19858_c0_seq1
comp19859_c0_seq1
comp19860_c0_seq1
comp19860_c1_seq1
comp19861_c0_seq1	K11130
comp19861_c1_seq1
comp19861_c1_seq2
comp19862_c0_seq1
comp19863_c0_seq1	K14708
comp19864_c0_seq1
comp19864_c0_seq2
comp19865_c0_seq1
comp19865_c0_seq2
comp19868_c0_seq1
comp19868_c0_seq2
comp19869_c0_seq1
comp19877_c0_seq1
comp19877_c0_seq2
comp19879_c0_seq1
comp19881_c0_seq1
comp19886_c0_seq1
comp19887_c0_seq1
comp19890_c0_seq1
comp19891_c0_seq1
comp19891_c0_seq2
comp19891_c0_seq3
comp19893_c0_seq1
comp19893_c0_seq2
comp19893_c0_seq3
comp19894_c0_seq1	K11417
comp19896_c0_seq1
comp19897_c0_seq1
comp19898_c0_seq1
comp19900_c1_seq1
comp19906_c0_seq1
comp19907_c0_seq1
comp19909_c0_seq1
comp19910_c0_seq1	K09229
comp19910_c1_seq1
comp19911_c0_seq1
comp19912_c0_seq1
comp19914_c0_seq1	K10706
comp19915_c0_seq1	K08789
comp19915_c0_seq2	K08789
comp19916_c0_seq1
comp19916_c0_seq2
comp19917_c0_seq1
comp19918_c0_seq1
comp19922_c0_seq1
comp19923_c0_seq1
comp19924_c0_seq1
comp19927_c0_seq1
comp19927_c0_seq2
comp19929_c0_seq1
comp19929_c0_seq2
comp19934_c0_seq1	K12185
comp19935_c0_seq1
comp19938_c0_seq1
comp19940_c0_seq1
comp19940_c0_seq2
comp19941_c0_seq1
comp19942_c0_seq1
comp19944_c0_seq1	K09228
comp19944_c0_seq2	K09228
comp19948_c0_seq1
comp19949_c0_seq1
comp19949_c1_seq1
comp19952_c0_seq1
comp19953_c0_seq1
comp19954_c0_seq1
comp19955_c0_seq1
comp19957_c0_seq1
comp19962_c0_seq1
comp19965_c0_seq1
comp19967_c0_seq1	K10630
comp19968_c0_seq1
comp19968_c1_seq1
comp19971_c0_seq1
comp19973_c0_seq1
comp19973_c0_seq2
comp19974_c0_seq1
comp19976_c0_seq1
comp19977_c0_seq1
comp19977_c0_seq2
comp19977_c0_seq3
comp19979_c0_seq1
comp19980_c0_seq1
comp19980_c1_seq1
comp19983_c0_seq1
comp19987_c0_seq1	K00888
comp19987_c0_seq2	K00888
comp19990_c0_seq1
comp19990_c0_seq2
comp19990_c0_seq3
comp19992_c0_seq1	K07831
comp19994_c0_seq1
comp19994_c0_seq2
comp19999_c0_seq1
comp19999_c0_seq2
comp20004_c0_seq1
comp20006_c0_seq1
comp20007_c0_seq1
comp20008_c1_seq1
comp20009_c0_seq1
comp20011_c0_seq1	K06176
comp20013_c0_seq1
comp20014_c0_seq1
comp20015_c0_seq1
comp20016_c0_seq1
comp20017_c0_seq1
comp20018_c0_seq1
comp20019_c0_seq1
comp20019_c1_seq1
comp20020_c0_seq1
comp20021_c0_seq1
comp20023_c0_seq1
comp20026_c0_seq1
comp20027_c0_seq1
comp20027_c0_seq2
comp20028_c0_seq1
comp20030_c0_seq1
comp20031_c0_seq1
comp20031_c0_seq2
comp20031_c0_seq3
comp20041_c0_seq1
comp20043_c0_seq1
comp20045_c0_seq1
comp20047_c0_seq1
comp20047_c0_seq2
comp20050_c0_seq1
comp20050_c1_seq1
comp20052_c0_seq1
comp20053_c0_seq1
comp20055_c0_seq1
comp20056_c0_seq1
comp20057_c0_seq1
comp20057_c0_seq2
comp20059_c0_seq1
comp20060_c0_seq1
comp20062_c0_seq1
comp20062_c0_seq2
comp20064_c0_seq1
comp20065_c0_seq1
comp20065_c0_seq2
comp20065_c0_seq3
comp20067_c0_seq1
comp20068_c0_seq1
comp20074_c0_seq1
comp20076_c0_seq1
comp20076_c0_seq2
comp20079_c0_seq1
comp20081_c0_seq1
comp20083_c0_seq1
comp20084_c0_seq1
comp20086_c0_seq1
comp20086_c1_seq1
comp20087_c0_seq1
comp20088_c0_seq1
comp20088_c1_seq1
comp20088_c1_seq2
comp20089_c0_seq1	K18159
comp20090_c0_seq1
comp20091_c0_seq1	K01539
comp20092_c0_seq1
comp20092_c0_seq2
comp20093_c0_seq1
comp20093_c0_seq2
comp20094_c0_seq1
comp20096_c0_seq1	K07299
comp20098_c1_seq1
comp20099_c0_seq1
comp20101_c0_seq1
comp20101_c1_seq1
comp20103_c0_seq1
comp20103_c0_seq2
comp20104_c0_seq1
comp20106_c0_seq1
comp20107_c0_seq1
comp20114_c0_seq1
comp20114_c0_seq2
comp20117_c0_seq1
comp20117_c0_seq2
comp20117_c0_seq3
comp20120_c0_seq1
comp20123_c0_seq1
comp20129_c0_seq1	K04728
comp20131_c0_seq1
comp20132_c0_seq1
comp20133_c0_seq1
comp20133_c0_seq2
comp20134_c0_seq1
comp20134_c1_seq1
comp20138_c0_seq1
comp20139_c0_seq1
comp20141_c0_seq1
comp20141_c1_seq1
comp20142_c0_seq1
comp20144_c0_seq1
comp20146_c0_seq1
comp20146_c0_seq2
comp20147_c0_seq1
comp20147_c0_seq2
comp20147_c0_seq3
comp20148_c0_seq1
comp20149_c0_seq1
comp20154_c0_seq1
comp20154_c0_seq2
comp20156_c0_seq1
comp20159_c0_seq1
comp20162_c0_seq1
comp20162_c0_seq2
comp20162_c0_seq3
comp20163_c0_seq1
comp20165_c0_seq1
comp20166_c0_seq1
comp20166_c0_seq2
comp20168_c0_seq1	K00384
comp20169_c0_seq1
comp20173_c0_seq1
comp20174_c0_seq1
comp20175_c0_seq1
comp20177_c0_seq1
comp20180_c0_seq1
comp20180_c0_seq2	K07945
comp20181_c0_seq1
comp20181_c0_seq2
comp20186_c0_seq1
comp20189_c0_seq1
comp20191_c0_seq1	K10899
comp20195_c0_seq1
comp20196_c0_seq1
comp20197_c0_seq1
comp20197_c0_seq2
comp20199_c0_seq1
comp20200_c0_seq1
comp20202_c0_seq1	K10880
comp20203_c0_seq1	K11316
comp20205_c0_seq1
comp20209_c0_seq1
comp20209_c0_seq2
comp20211_c0_seq1
comp20213_c0_seq1
comp20214_c0_seq1
comp20216_c0_seq1
comp20217_c0_seq1
comp20219_c0_seq1
comp20220_c0_seq1
comp20221_c0_seq1
comp20221_c0_seq2
comp20223_c0_seq1
comp20224_c0_seq1
comp20227_c0_seq1
comp20227_c1_seq1
comp20229_c0_seq1
comp20231_c0_seq1
comp20232_c0_seq1
comp20234_c0_seq1
comp20237_c0_seq1
comp20237_c1_seq1
comp20238_c0_seq1	K15178
comp20239_c0_seq1
comp20239_c1_seq1
comp20240_c0_seq1
comp20241_c0_seq1
comp20245_c0_seq1
comp20247_c0_seq1
comp20247_c0_seq2
comp20248_c0_seq1
comp20253_c0_seq1
comp20253_c1_seq1
comp20254_c0_seq1
comp20254_c0_seq2
comp20258_c0_seq1
comp20259_c0_seq1
comp20259_c0_seq2
comp20260_c0_seq1	K14459
comp20261_c0_seq1
comp20261_c0_seq2	K10900
comp20264_c0_seq1
comp20265_c0_seq1
comp20267_c0_seq1
comp20267_c0_seq2
comp20268_c0_seq1
comp20268_c0_seq2	K03900
comp20271_c0_seq1
comp20273_c0_seq1
comp20274_c0_seq1
comp20275_c0_seq1
comp20277_c0_seq1
comp20278_c0_seq1
comp20278_c0_seq2
comp20278_c0_seq3
comp20280_c0_seq1
comp20280_c0_seq2
comp20281_c0_seq1
comp20281_c0_seq2
comp20282_c0_seq1
comp20284_c0_seq1
comp20285_c0_seq1
comp20285_c0_seq2
comp20286_c0_seq1
comp20287_c0_seq1
comp20290_c0_seq1
comp20290_c0_seq2
comp20290_c0_seq3
comp20290_c0_seq4
comp20291_c0_seq1
comp20291_c0_seq2
comp20293_c0_seq1
comp20294_c0_seq1
comp20295_c0_seq1	K09228
comp20295_c0_seq2	K09228
comp20297_c1_seq1
comp20299_c0_seq1	K13960
comp20301_c0_seq1
comp20304_c0_seq1
comp20304_c0_seq2
comp20305_c0_seq1
comp20305_c1_seq1
comp20306_c0_seq1
comp20307_c0_seq1
comp20307_c1_seq1
comp20309_c0_seq1
comp20310_c0_seq1
comp20311_c0_seq1
comp20311_c1_seq1
comp20313_c0_seq1
comp20315_c0_seq1	K17338
comp20316_c0_seq1
comp20318_c0_seq1
comp20319_c0_seq1
comp20319_c0_seq2
comp20320_c0_seq1
comp20322_c0_seq1
comp20324_c0_seq1
comp20324_c0_seq2
comp20325_c0_seq1
comp20326_c0_seq1	K02899
comp20329_c0_seq1
comp20329_c0_seq2
comp20331_c0_seq1	K10082
comp20334_c0_seq1	K15175
comp20335_c0_seq1
comp20335_c0_seq2	K14191
comp20335_c0_seq3
comp20335_c0_seq4	K14191
comp20336_c0_seq1	K11138
comp20337_c0_seq1
comp20338_c0_seq1	K12824
comp20339_c0_seq1
comp20339_c0_seq2
comp20340_c0_seq1
comp20340_c0_seq2
comp20342_c0_seq1	K12858
comp20344_c0_seq1	K14310
comp20345_c1_seq1
comp20347_c0_seq1
comp20348_c0_seq1
comp20351_c0_seq1
comp20353_c0_seq1	K15216
comp20354_c0_seq1
comp20355_c0_seq1
comp20356_c0_seq1
comp20357_c0_seq1
comp20358_c0_seq1
comp20360_c0_seq1	K00029
comp20360_c0_seq2	K00029
comp20361_c0_seq1
comp20362_c0_seq1
comp20363_c0_seq1
comp20363_c0_seq2
comp20363_c0_seq3
comp20364_c0_seq1
comp20364_c1_seq1	K10904
comp20366_c0_seq1
comp20368_c0_seq1	K06316
comp20368_c0_seq2	K06316
comp20369_c0_seq1
comp20370_c0_seq1
comp20372_c0_seq1
comp20373_c0_seq1	K07151
comp20374_c0_seq1	K11125
comp20374_c0_seq2	K11125
comp20377_c0_seq1	K08838
comp20378_c0_seq1	K03030
comp20379_c0_seq1	K09613
comp20380_c0_seq1
comp20380_c0_seq2
comp20381_c0_seq1	K17919
comp20382_c0_seq1
comp20383_c0_seq1	K11129
comp20385_c0_seq1	K10691
comp20386_c0_seq1
comp20386_c1_seq1
comp20388_c0_seq1	K17785
comp20389_c0_seq1	K13887
comp20390_c0_seq1	K13114
comp20391_c0_seq1
comp20392_c0_seq1
comp20393_c0_seq1
comp20393_c0_seq2
comp20394_c0_seq1
comp20394_c0_seq2
comp20396_c0_seq1
comp20398_c0_seq1	K07427
comp20400_c0_seq1	K14439
comp20403_c0_seq1	K14306
comp20404_c0_seq1	K12667
comp20405_c0_seq1	K14824
comp20406_c0_seq1	K14825
comp20409_c0_seq1
comp20409_c0_seq2
comp20410_c0_seq1
comp20412_c0_seq1	K15139
comp20414_c0_seq1
comp20415_c0_seq1
comp20416_c0_seq1	K06115
comp20416_c0_seq2	K06115
comp20416_c0_seq3	K06115
comp20416_c0_seq4	K06115
comp20417_c0_seq1
comp20418_c0_seq1	K07189
comp20420_c0_seq1	K06890
comp20420_c0_seq2	K06890
comp20424_c0_seq1
comp20424_c1_seq1
comp20426_c0_seq1	K03961
comp20427_c0_seq1
comp20427_c0_seq2
comp20429_c0_seq1
comp20429_c1_seq1
comp20432_c0_seq1
comp20432_c0_seq2
comp20435_c0_seq1
comp20435_c0_seq2
comp20436_c0_seq1	K03143
comp20437_c0_seq1	K00036
comp20437_c0_seq2	K00036
comp20439_c0_seq1
comp20439_c0_seq2
comp20439_c0_seq3
comp20439_c0_seq4
comp20440_c0_seq1	K00254
comp20441_c0_seq1	K14569
comp20442_c0_seq1	K13110
comp20444_c0_seq1
comp20445_c0_seq1	K18723
comp20446_c0_seq1
comp20446_c1_seq1
comp20446_c1_seq2
comp20447_c0_seq1	K12626
comp20447_c1_seq1	K07511
comp20448_c0_seq1	K01785
comp20450_c0_seq1
comp20451_c0_seq1	K14003
comp20452_c0_seq1	K13192
comp20455_c0_seq1
comp20456_c0_seq1
comp20459_c0_seq1	K18441
comp20459_c0_seq2
comp20463_c0_seq1	K13106
comp20464_c0_seq1
comp20464_c1_seq1
comp20465_c0_seq1	K14410
comp20466_c0_seq1
comp20467_c0_seq1
comp20467_c1_seq1
comp20468_c0_seq1
comp20468_c0_seq2
comp20470_c0_seq1	K08823
comp20470_c0_seq2	K10750
comp20472_c0_seq1	K05286
comp20472_c0_seq2	K05286
comp20472_c0_seq3	K05286
comp20472_c0_seq4	K05286
comp20473_c0_seq1
comp20475_c0_seq1
comp20475_c0_seq2
comp20477_c0_seq1
comp20479_c0_seq1	K13196
comp20479_c0_seq2	K13196
comp20479_c0_seq3	K13196
comp20479_c0_seq4	K13196
comp20480_c0_seq1	K01836
comp20482_c0_seq1	K11348
comp20483_c0_seq1
comp20485_c0_seq1
comp20487_c0_seq1
comp20488_c0_seq1
comp20488_c1_seq1
comp20488_c1_seq2
comp20489_c0_seq1	K15620
comp20491_c0_seq1
comp20492_c0_seq1
comp20492_c0_seq2
comp20493_c0_seq1
comp20494_c0_seq1	K18408
comp20495_c0_seq1
comp20499_c0_seq1
comp20500_c0_seq1
comp20501_c0_seq1
comp20502_c0_seq1	K09228
comp20503_c0_seq1
comp20503_c0_seq2
comp20504_c0_seq1
comp20505_c0_seq1	K08490
comp20508_c0_seq1
comp20509_c0_seq1
comp20510_c0_seq1
comp20510_c0_seq2	K09258
comp20510_c0_seq3
comp20511_c0_seq1
comp20511_c0_seq2
comp20512_c0_seq1	K17402
comp20512_c0_seq2	K17402
comp20513_c1_seq1
comp20516_c0_seq1
comp20517_c0_seq1
comp20518_c0_seq1	K15335
comp20519_c0_seq1	K01262
comp20519_c0_seq2	K01262
comp20520_c0_seq1
comp20521_c0_seq1
comp20524_c0_seq1	K13126
comp20524_c1_seq1	K13126
comp20527_c0_seq1	K04078
comp20528_c0_seq1	K07611
comp20530_c0_seq1
comp20530_c0_seq2
comp20532_c0_seq1	K06497
comp20532_c0_seq2	K06497
comp20533_c0_seq1
comp20533_c1_seq1
comp20535_c0_seq1
comp20536_c0_seq1
comp20538_c0_seq1
comp20538_c0_seq2	K15438
comp20538_c0_seq3	K15438
comp20540_c0_seq1
comp20541_c0_seq1
comp20541_c0_seq2
comp20541_c0_seq3
comp20542_c0_seq1	K02266
comp20542_c0_seq2	K02266
comp20543_c0_seq1	K02268
comp20544_c0_seq1
comp20544_c0_seq2
comp20545_c0_seq1
comp20546_c0_seq1	K03249
comp20547_c0_seq1
comp20547_c0_seq2
comp20548_c0_seq1	K05868
comp20548_c0_seq2	K05868
comp20550_c0_seq1
comp20552_c0_seq1	K02263
comp20552_c0_seq2	K02263
comp20553_c0_seq1
comp20554_c0_seq1	K09636
comp20554_c0_seq2	K09636
comp20555_c0_seq1
comp20556_c0_seq1	K00161
comp20556_c0_seq2	K00161
comp20558_c0_seq1	K00318
comp20558_c0_seq2	K00318
comp20562_c0_seq1
comp20565_c0_seq1	K07904
comp20565_c0_seq2	K07904
comp20566_c0_seq1
comp20568_c0_seq1
comp20568_c0_seq2
comp20570_c0_seq1
comp20572_c0_seq1
comp20574_c0_seq1	K09229
comp20575_c0_seq1
comp20576_c0_seq1
comp20577_c0_seq1
comp20577_c0_seq2
comp20578_c0_seq1	K06709
comp20578_c0_seq2	K06709
comp20581_c0_seq1	K16641
comp20583_c0_seq1	K17080
comp20584_c0_seq1	K03123
comp20585_c0_seq1
comp20586_c0_seq1
comp20588_c0_seq1
comp20589_c0_seq1
comp20589_c0_seq2
comp20590_c0_seq1	K13219
comp20591_c0_seq1
comp20592_c0_seq1
comp20593_c0_seq1
comp20594_c0_seq1
comp20595_c0_seq1	K02924
comp20597_c0_seq1	K11251
comp20597_c1_seq1	K11254
comp20598_c0_seq1	K02941
comp20599_c0_seq1	K02903
comp20599_c0_seq2	K02903
comp20601_c0_seq1
comp20602_c0_seq1
comp20604_c0_seq1	K01892
comp20604_c0_seq2	K01892
comp20605_c0_seq1	K02975
comp20606_c0_seq1
comp20606_c1_seq1
comp20607_c0_seq1
comp20609_c0_seq1	K18745
comp20613_c0_seq1	K02971
comp20613_c1_seq1
comp20614_c0_seq1	K01527
comp20615_c0_seq1	K03880
comp20616_c0_seq1
comp20617_c0_seq1	K12823
comp20618_c0_seq1
comp20619_c0_seq1
comp20621_c0_seq1
comp20624_c0_seq1	K11291
comp20624_c0_seq2	K11291
comp20624_c0_seq3	K11291
comp20624_c0_seq4	K11291
comp20625_c0_seq1	K08341
comp20625_c0_seq2	K08341
comp20627_c0_seq1	K09568
comp20627_c0_seq2	K09568
comp20627_c0_seq3	K09568
comp20629_c0_seq1
comp20631_c1_seq1
comp20631_c1_seq2
comp20634_c0_seq1
comp20638_c0_seq1
comp20638_c0_seq2
comp20639_c0_seq1	K00522
comp20641_c0_seq1
comp20642_c0_seq1
comp20642_c1_seq1	K07375
comp20642_c2_seq1	K07375
comp20642_c3_seq1	K07375
comp20643_c0_seq1
comp20643_c0_seq2
comp20644_c0_seq1	K09250
comp20645_c0_seq1
comp20646_c0_seq1
comp20647_c0_seq1
comp20647_c0_seq2
comp20647_c0_seq3
comp20647_c0_seq4
comp20648_c0_seq1
comp20648_c1_seq1
comp20649_c0_seq1	K01803
comp20649_c0_seq2	K01803
comp20650_c0_seq1	K11585
comp20651_c0_seq1
comp20652_c0_seq1
comp20652_c1_seq1
comp20653_c0_seq1
comp20655_c0_seq1
comp20655_c0_seq2
comp20655_c0_seq3
comp20656_c0_seq1	K10396
comp20658_c0_seq1
comp20659_c0_seq1
comp20661_c0_seq1
comp20661_c0_seq2
comp20662_c0_seq1
comp20664_c0_seq1
comp20666_c0_seq1
comp20666_c0_seq2
comp20668_c0_seq1	K03031
comp20669_c0_seq1
comp20671_c0_seq1
comp20672_c0_seq1	K13411
comp20673_c1_seq1	K09452
comp20674_c0_seq1	K11428
comp20675_c0_seq1	K09097
comp20675_c0_seq2	K09097
comp20676_c0_seq1
comp20676_c0_seq2
comp20677_c0_seq1
comp20678_c0_seq1
comp20678_c0_seq2
comp20679_c0_seq1	K05016
comp20680_c0_seq1
comp20681_c0_seq1
comp20681_c0_seq2
comp20681_c1_seq1
comp20682_c0_seq1
comp20682_c0_seq2
comp20683_c0_seq1	K17759
comp20683_c0_seq2	K17759
comp20686_c0_seq1
comp20687_c0_seq1
comp20688_c0_seq1	K04438
comp20689_c0_seq1	K01887
comp20690_c0_seq1
comp20690_c1_seq1
comp20690_c1_seq2
comp20691_c0_seq1	K12618
comp20691_c0_seq2	K12618
comp20692_c0_seq1
comp20692_c0_seq2
comp20693_c0_seq1
comp20693_c1_seq1
comp20695_c0_seq1
comp20695_c0_seq2
comp20696_c0_seq1	K02887
comp20697_c0_seq1
comp20699_c0_seq1
comp20700_c0_seq1
comp20701_c0_seq1
comp20703_c0_seq1
comp20704_c0_seq1
comp20704_c0_seq2
comp20705_c0_seq1
comp20705_c0_seq2
comp20705_c0_seq3
comp20706_c0_seq1
comp20708_c0_seq1	K02603
comp20709_c0_seq1	K01900
comp20709_c0_seq2	K01900
comp20711_c0_seq1	K09481
comp20712_c0_seq1	K11479
comp20712_c1_seq1
comp20713_c0_seq1	K13194
comp20714_c0_seq1	K14016
comp20714_c0_seq2	K14016
comp20717_c0_seq1
comp20720_c0_seq1	K03251
comp20721_c0_seq1
comp20724_c0_seq1
comp20724_c0_seq2	K17498
comp20724_c0_seq3
comp20727_c0_seq1	K17795
comp20728_c0_seq1
comp20728_c0_seq2
comp20729_c0_seq1
comp20729_c0_seq2
comp20730_c0_seq1
comp20731_c0_seq1
comp20731_c0_seq2
comp20732_c0_seq1
comp20732_c0_seq2
comp20734_c0_seq1
comp20736_c0_seq1	K00934
comp20736_c1_seq1	K09272
comp20737_c0_seq1	K02911
comp20737_c0_seq2	K02911
comp20738_c1_seq1
comp20738_c1_seq2
comp20739_c0_seq1
comp20740_c0_seq1
comp20740_c0_seq2
comp20741_c0_seq1	K06519
comp20745_c0_seq1
comp20746_c0_seq1
comp20749_c0_seq1
comp20750_c0_seq1
comp20750_c1_seq1
comp20752_c0_seq1
comp20754_c0_seq1
comp20755_c0_seq1
comp20758_c0_seq1	K01640
comp20762_c0_seq1
comp20763_c0_seq1
comp20766_c0_seq1
comp20767_c0_seq1
comp20767_c0_seq2
comp20768_c0_seq1
comp20769_c0_seq1
comp20769_c1_seq1
comp20771_c0_seq1	K05663
comp20773_c0_seq1	K07213
comp20776_c0_seq1
comp20778_c0_seq1
comp20779_c0_seq1	K00162
comp20780_c0_seq1
comp20780_c0_seq2
comp20780_c1_seq1
comp20781_c0_seq1	K06641
comp20782_c0_seq1
comp20783_c0_seq1
comp20785_c0_seq1
comp20787_c0_seq1
comp20787_c0_seq2
comp20787_c0_seq3
comp20788_c0_seq1
comp20788_c1_seq1
comp20789_c0_seq1	K00814
comp20789_c0_seq2	K00814
comp20792_c0_seq1
comp20794_c0_seq1
comp20795_c0_seq1
comp20797_c0_seq1
comp20798_c0_seq1
comp20799_c0_seq1	K00913
comp20799_c1_seq1	K14766
comp20799_c1_seq2	K14766
comp20800_c0_seq1
comp20802_c0_seq1
comp20802_c0_seq2
comp20802_c0_seq3
comp20804_c0_seq1
comp20806_c0_seq1
comp20807_c0_seq1
comp20810_c0_seq1
comp20811_c0_seq1
comp20813_c0_seq1
comp20815_c0_seq1	K14554
comp20816_c0_seq1	K02606
comp20818_c0_seq1	K13963
comp20818_c0_seq2	K13963
comp20818_c0_seq3	K13963
comp20818_c0_seq4	K13963
comp20822_c0_seq1
comp20824_c0_seq1	K01784
comp20824_c0_seq2	K01784
comp20825_c0_seq1
comp20826_c0_seq1
comp20828_c0_seq1	K11485
comp20829_c0_seq1
comp20830_c0_seq1	K15424
comp20830_c0_seq2	K15424
comp20830_c0_seq3	K15424
comp20831_c0_seq1	K15078
comp20831_c0_seq2	K15078
comp20832_c0_seq1
comp20832_c0_seq2
comp20832_c0_seq3
comp20833_c0_seq1
comp20833_c0_seq2
comp20836_c0_seq1	K13963
comp20837_c0_seq1	K03348
comp20841_c0_seq1
comp20842_c0_seq1	K02089
comp20843_c0_seq1	K03267
comp20844_c0_seq1
comp20844_c0_seq2	K16803
comp20844_c0_seq3	K16803
comp20846_c0_seq1
comp20846_c0_seq2
comp20847_c0_seq1
comp20849_c0_seq1
comp20849_c1_seq1	K19176
comp20851_c0_seq1
comp20852_c0_seq1
comp20853_c0_seq1
comp20853_c0_seq2
comp20854_c0_seq1
comp20857_c0_seq1
comp20859_c0_seq1
comp20860_c0_seq1
comp20861_c0_seq1
comp20861_c0_seq2
comp20863_c0_seq1
comp20864_c0_seq1
comp20865_c0_seq1
comp20867_c0_seq1
comp20868_c0_seq1
comp20869_c0_seq1
comp20870_c0_seq1
comp20871_c0_seq1
comp20871_c0_seq2
comp20872_c0_seq1
comp20872_c0_seq2
comp20873_c0_seq1
comp20873_c1_seq1
comp20874_c0_seq1
comp20878_c0_seq1
comp20879_c0_seq1	K08964
comp20879_c1_seq1
comp20882_c0_seq1	K13516
comp20884_c0_seq1
comp20885_c0_seq1
comp20885_c0_seq2
comp20887_c0_seq1
comp20891_c0_seq1
comp20892_c0_seq1	K00737
comp20893_c0_seq1	K17492
comp20894_c0_seq1
comp20894_c0_seq2
comp20895_c0_seq1
comp20896_c0_seq1
comp20898_c0_seq1
comp20898_c1_seq1
comp20898_c1_seq2
comp20899_c0_seq1
comp20900_c0_seq1
comp20905_c0_seq1
comp20905_c0_seq2
comp20906_c0_seq1
comp20908_c0_seq1
comp20908_c0_seq2
comp20908_c0_seq3
comp20908_c0_seq4
comp20909_c0_seq1
comp20917_c0_seq1
comp20917_c1_seq1
comp20918_c1_seq1
comp20923_c0_seq1
comp20924_c0_seq1
comp20925_c0_seq1	K15361
comp20926_c0_seq1
comp20927_c0_seq1
comp20927_c1_seq1
comp20930_c0_seq1
comp20935_c0_seq1
comp20935_c0_seq2
comp20936_c0_seq1
comp20938_c0_seq1
comp20939_c0_seq1
comp20939_c0_seq2
comp20940_c0_seq1	K00710
comp20943_c0_seq1
comp20943_c0_seq2
comp20944_c0_seq1
comp20945_c0_seq1
comp20946_c0_seq1
comp20948_c0_seq1
comp20949_c0_seq1
comp20950_c0_seq1
comp20951_c0_seq1
comp20952_c0_seq1
comp20954_c0_seq1
comp20955_c0_seq1
comp20956_c0_seq1	K15190
comp20956_c0_seq2	K15190
comp20958_c0_seq1	K06634
comp20958_c0_seq2	K06634
comp20960_c0_seq1
comp20960_c0_seq2
comp20960_c0_seq3
comp20961_c0_seq1
comp20961_c0_seq2
comp20962_c0_seq1
comp20964_c0_seq1	K16571
comp20964_c0_seq2	K16571
comp20966_c0_seq1
comp20966_c0_seq2
comp20966_c0_seq3
comp20966_c0_seq4
comp20967_c0_seq1
comp20970_c0_seq1
comp20971_c0_seq1
comp20975_c0_seq1
comp20975_c0_seq2
comp20975_c0_seq3
comp20976_c0_seq1	K13704
comp20976_c0_seq2	K13704
comp20976_c0_seq3	K13704
comp20976_c0_seq4	K13704
comp20978_c0_seq1
comp20979_c0_seq1
comp20981_c0_seq1
comp20981_c0_seq2	K00798
comp20981_c0_seq3
comp20982_c0_seq1	K17915
comp20983_c0_seq1
comp20984_c0_seq1
comp20985_c0_seq1
comp20986_c0_seq1
comp20986_c1_seq1
comp20989_c0_seq1	K19269
comp20989_c0_seq2	K19269
comp20990_c0_seq1
comp20991_c0_seq1	K05954
comp20994_c0_seq1
comp20994_c0_seq2	K11587
comp20994_c0_seq3	K11587
comp20995_c0_seq1
comp20996_c0_seq1	K19196
comp20998_c0_seq1
comp20999_c0_seq1
comp20999_c0_seq2
comp21001_c0_seq1
comp21002_c0_seq1	K03661
comp21002_c0_seq2	K03661
comp21003_c0_seq1
comp21004_c0_seq1
comp21006_c0_seq1	K11423
comp21007_c0_seq1
comp21007_c1_seq1
comp21010_c0_seq1
comp21011_c1_seq1
comp21013_c0_seq1	K00326
comp21013_c0_seq2	K00326
comp21014_c0_seq1
comp21015_c0_seq1
comp21015_c0_seq2
comp21016_c0_seq1	K17796
comp21016_c0_seq2	K17796
comp21017_c0_seq1
comp21018_c0_seq1
comp21019_c0_seq1
comp21020_c0_seq1
comp21022_c0_seq1
comp21028_c0_seq1	K11421
comp21029_c0_seq1
comp21029_c0_seq2
comp21030_c0_seq1
comp21032_c0_seq1	K08516
comp21032_c0_seq2	K08516
comp21033_c0_seq1	K00869
comp21035_c0_seq1
comp21035_c1_seq1
comp21036_c0_seq1	K00025
comp21038_c0_seq1
comp21039_c0_seq1	K00604
comp21039_c0_seq2	K00604
comp21040_c0_seq1	K11807
comp21040_c0_seq2	K11807
comp21041_c0_seq1
comp21042_c0_seq1
comp21043_c0_seq1
comp21045_c0_seq1
comp21046_c0_seq1
comp21048_c0_seq1
comp21049_c0_seq1
comp21049_c0_seq2
comp21052_c0_seq1
comp21053_c0_seq1
comp21054_c0_seq1
comp21055_c0_seq1	K09292
comp21055_c0_seq2	K09292
comp21055_c0_seq3	K09292
comp21055_c0_seq4	K09292
comp21057_c0_seq1
comp21060_c0_seq1
comp21061_c0_seq1	K17259
comp21061_c0_seq2	K17259
comp21061_c0_seq3	K17259
comp21061_c0_seq4	K17259
comp21063_c0_seq1
comp21063_c1_seq1
comp21063_c2_seq1
comp21064_c0_seq1	K03016
comp21064_c0_seq2	K03016
comp21067_c0_seq1
comp21067_c1_seq1
comp21068_c0_seq1
comp21070_c1_seq1	K12311
comp21071_c0_seq1
comp21073_c0_seq1
comp21074_c0_seq1	K00699
comp21074_c0_seq2	K00699
comp21075_c0_seq1
comp21076_c0_seq1
comp21078_c0_seq1
comp21078_c0_seq2
comp21081_c0_seq1
comp21082_c0_seq1	K10512
comp21083_c0_seq1
comp21083_c0_seq2
comp21083_c0_seq3
comp21083_c0_seq4
comp21084_c0_seq1
comp21084_c0_seq2
comp21084_c0_seq3
comp21085_c0_seq1	K12825
comp21086_c0_seq1
comp21087_c0_seq1
comp21088_c0_seq1	K00232
comp21089_c0_seq1	K13704
comp21090_c0_seq1
comp21091_c0_seq1
comp21092_c0_seq1
comp21095_c0_seq1
comp21097_c0_seq1
comp21098_c0_seq1
comp21098_c0_seq2
comp21099_c0_seq1	K03351
comp21101_c0_seq1
comp21103_c0_seq1
comp21104_c0_seq1
comp21105_c0_seq1
comp21106_c0_seq1
comp21106_c0_seq2
comp21107_c0_seq1	K17776
comp21107_c1_seq1
comp21107_c2_seq1	K10419
comp21109_c0_seq1
comp21112_c0_seq1
comp21112_c0_seq2
comp21112_c0_seq3
comp21112_c0_seq4
comp21114_c0_seq1
comp21115_c0_seq1
comp21116_c0_seq1
comp21117_c0_seq1	K10951
comp21118_c0_seq1
comp21120_c0_seq1
comp21125_c0_seq1
comp21125_c1_seq1	K17263
comp21129_c0_seq1
comp21129_c0_seq2
comp21130_c0_seq1	K03283
comp21132_c0_seq1
comp21132_c0_seq2
comp21133_c0_seq1
comp21134_c0_seq1	K13107
comp21135_c0_seq1
comp21136_c0_seq1
comp21136_c0_seq2
comp21137_c0_seq1
comp21138_c0_seq1
comp21139_c0_seq1
comp21140_c0_seq1
comp21141_c0_seq1
comp21142_c0_seq1
comp21143_c0_seq1
comp21144_c0_seq1
comp21145_c0_seq1	K09113
comp21145_c0_seq2	K09113
comp21146_c0_seq1
comp21147_c0_seq1
comp21148_c0_seq1
comp21149_c0_seq1	K09632
comp21152_c0_seq1	K14347
comp21152_c0_seq2	K14347
comp21153_c0_seq1	K11801
comp21153_c0_seq2	K11801
comp21154_c0_seq1	K07277
comp21156_c0_seq1	K17966
comp21160_c0_seq1	K11321
comp21160_c0_seq2	K11321
comp21161_c0_seq1
comp21162_c0_seq1
comp21163_c0_seq1	K17435
comp21165_c0_seq1
comp21165_c0_seq2
comp21165_c0_seq3
comp21168_c0_seq1
comp21169_c0_seq1	K12319
comp21169_c0_seq2
comp21171_c0_seq1
comp21174_c0_seq1
comp21175_c0_seq1
comp21177_c0_seq1	K02350
comp21177_c0_seq2	K02350
comp21178_c0_seq1
comp21179_c0_seq1
comp21180_c0_seq1
comp21181_c0_seq1
comp21183_c0_seq1	K04368
comp21183_c0_seq2	K04368
comp21187_c0_seq1	K15430
comp21190_c0_seq1
comp21191_c0_seq1
comp21195_c0_seq1
comp21199_c0_seq1
comp21201_c0_seq1
comp21201_c0_seq2
comp21203_c0_seq1
comp21207_c0_seq1
comp21208_c0_seq1
comp21208_c1_seq1
comp21210_c0_seq1
comp21210_c1_seq1
comp21212_c0_seq1
comp21213_c0_seq1
comp21213_c1_seq1
comp21217_c0_seq1
comp21218_c0_seq1
comp21218_c0_seq2	K01283
comp21219_c0_seq1
comp21220_c0_seq1
comp21220_c0_seq2
comp21222_c0_seq1	K14715
comp21223_c0_seq1
comp21224_c0_seq1
comp21225_c0_seq1
comp21225_c0_seq2
comp21227_c0_seq1
comp21228_c0_seq1
comp21228_c1_seq1
comp21230_c0_seq1
comp21230_c0_seq2
comp21231_c0_seq1
comp21231_c1_seq1
comp21233_c0_seq1
comp21235_c0_seq1
comp21238_c0_seq1
comp21240_c0_seq1
comp21242_c0_seq1	K01793
comp21243_c0_seq1
comp21244_c0_seq1
comp21247_c0_seq1
comp21249_c0_seq1
comp21249_c0_seq2
comp21250_c0_seq1
comp21254_c0_seq1
comp21254_c0_seq2
comp21255_c0_seq1
comp21256_c0_seq1
comp21258_c0_seq1
comp21260_c0_seq1
comp21260_c0_seq2
comp21265_c0_seq1
comp21274_c0_seq1
comp21277_c0_seq1
comp21279_c0_seq1
comp21280_c0_seq1
comp21282_c0_seq1
comp21287_c0_seq1
comp21287_c0_seq2
comp21289_c0_seq1
comp21293_c0_seq1
comp21294_c0_seq1
comp21295_c0_seq1
comp21295_c0_seq2
comp21304_c0_seq1	K14286
comp21304_c0_seq2	K14286
comp21305_c0_seq1
comp21306_c0_seq1
comp21309_c0_seq1
comp21309_c0_seq2
comp21313_c0_seq1
comp21313_c0_seq2
comp21314_c0_seq1
comp21315_c0_seq1
comp21317_c0_seq1
comp21318_c0_seq1
comp21318_c1_seq1
comp21320_c0_seq1
comp21320_c0_seq2
comp21323_c0_seq1	K06515
comp21323_c1_seq1
comp21325_c0_seq1	K17725
comp21328_c0_seq1
comp21333_c0_seq1
comp21333_c0_seq2
comp21334_c0_seq1
comp21335_c0_seq1
comp21337_c0_seq1
comp21338_c0_seq1
comp21339_c1_seq1
comp21340_c0_seq1
comp21341_c0_seq1
comp21342_c0_seq1
comp21346_c0_seq1
comp21346_c0_seq2
comp21347_c0_seq1
comp21349_c0_seq1
comp21349_c0_seq2
comp21350_c0_seq1
comp21351_c1_seq1
comp21353_c0_seq1
comp21354_c0_seq1
comp21355_c0_seq1
comp21356_c0_seq1
comp21358_c0_seq1
comp21359_c0_seq1
comp21364_c0_seq1
comp21365_c0_seq1
comp21368_c0_seq1
comp21369_c0_seq1	K01044
comp21369_c0_seq2	K01044
comp21372_c0_seq1
comp21376_c0_seq1
comp21378_c0_seq1
comp21378_c0_seq2
comp21381_c0_seq1
comp21382_c0_seq1
comp21383_c0_seq1
comp21384_c0_seq1
comp21385_c0_seq1
comp21386_c0_seq1
comp21388_c0_seq1
comp21390_c0_seq1
comp21394_c0_seq1
comp21395_c1_seq1
comp21397_c0_seq1
comp21399_c0_seq1
comp21400_c0_seq1
comp21401_c0_seq1
comp21403_c0_seq1
comp21403_c0_seq2
comp21407_c0_seq1
comp21408_c0_seq1
comp21409_c0_seq1
comp21409_c0_seq2	K19530
comp21418_c0_seq1
comp21418_c0_seq2
comp21418_c0_seq3
comp21420_c0_seq1
comp21421_c0_seq1
comp21424_c0_seq1
comp21425_c0_seq1
comp21430_c0_seq1
comp21434_c0_seq1
comp21435_c0_seq1
comp21436_c0_seq1
comp21437_c0_seq1
comp21439_c0_seq1
comp21440_c0_seq1
comp21440_c0_seq2
comp21440_c0_seq3
comp21442_c0_seq1
comp21442_c0_seq2
comp21445_c0_seq1
comp21447_c0_seq1
comp21448_c0_seq1
comp21454_c0_seq1
comp21455_c0_seq1
comp21459_c0_seq1
comp21461_c0_seq1
comp21463_c0_seq1
comp21463_c1_seq1
comp21465_c0_seq1
comp21466_c0_seq1
comp21469_c0_seq1
comp21470_c0_seq1
comp21471_c0_seq1
comp21472_c0_seq1	K01197
comp21473_c0_seq1
comp21476_c0_seq1
comp21476_c0_seq2
comp21477_c0_seq1
comp21481_c0_seq1
comp21485_c0_seq1
comp21486_c0_seq1
comp21486_c0_seq2
comp21488_c0_seq1
comp21491_c0_seq1
comp21492_c0_seq1
comp21492_c0_seq2
comp21494_c0_seq1	K17536
comp21496_c0_seq1
comp21498_c0_seq1
comp21498_c0_seq2
comp21499_c0_seq1
comp21500_c0_seq1
comp21503_c0_seq1
comp21504_c0_seq1
comp21507_c0_seq1
comp21510_c0_seq1
comp21513_c0_seq1
comp21514_c0_seq1
comp21515_c0_seq1
comp21516_c0_seq1
comp21518_c0_seq1
comp21520_c0_seq1
comp21520_c0_seq2
comp21523_c0_seq1
comp21526_c0_seq1
comp21526_c1_seq1
comp21526_c2_seq1
comp21527_c0_seq1
comp21528_c0_seq1
comp21531_c0_seq1
comp21531_c1_seq1
comp21531_c2_seq1
comp21532_c0_seq1	K11583
comp21532_c1_seq1
comp21534_c0_seq1
comp21536_c0_seq1
comp21539_c0_seq1
comp21540_c0_seq1	K12382
comp21542_c0_seq1
comp21542_c1_seq1
comp21544_c0_seq1
comp21546_c0_seq1	K09228
comp21546_c0_seq2	K09228
comp21547_c0_seq1
comp21547_c0_seq2
comp21547_c0_seq3
comp21547_c0_seq4
comp21549_c0_seq1
comp21550_c0_seq1	K18592
comp21550_c0_seq2	K18592
comp21551_c0_seq1
comp21554_c0_seq1
comp21555_c0_seq1
comp21558_c0_seq1
comp21559_c0_seq1
comp21560_c0_seq1
comp21560_c1_seq1
comp21562_c0_seq1
comp21563_c0_seq1
comp21564_c0_seq1
comp21565_c0_seq1
comp21565_c1_seq1	K14971
comp21566_c0_seq1
comp21571_c0_seq1
comp21571_c1_seq1
comp21572_c0_seq1
comp21572_c0_seq2
comp21572_c0_seq3
comp21573_c0_seq1
comp21573_c0_seq2
comp21574_c0_seq1
comp21574_c0_seq2
comp21575_c0_seq1
comp21577_c0_seq1
comp21577_c0_seq2
comp21579_c0_seq1
comp21583_c0_seq1
comp21583_c0_seq2
comp21585_c0_seq1
comp21586_c0_seq1	K01052
comp21586_c0_seq2	K01052
comp21587_c0_seq1
comp21592_c0_seq1	K02649
comp21592_c0_seq2	K02649
comp21595_c0_seq1
comp21595_c0_seq2
comp21596_c0_seq1
comp21596_c1_seq1
comp21597_c0_seq1
comp21598_c0_seq1
comp21603_c0_seq1
comp21607_c0_seq1
comp21610_c0_seq1
comp21611_c0_seq1
comp21611_c0_seq2
comp21611_c1_seq1
comp21612_c0_seq1
comp21612_c0_seq2
comp21615_c0_seq1
comp21615_c0_seq2
comp21616_c0_seq1
comp21617_c0_seq1
comp21621_c0_seq1	K13805
comp21622_c0_seq1
comp21623_c0_seq1	K16507
comp21624_c0_seq1
comp21626_c0_seq1
comp21627_c0_seq1
comp21629_c0_seq1	K01785
comp21629_c0_seq2	K01785
comp21632_c0_seq1
comp21634_c0_seq1
comp21636_c0_seq1
comp21638_c0_seq1
comp21641_c0_seq1
comp21641_c0_seq2
comp21643_c0_seq1
comp21645_c0_seq1
comp21652_c0_seq1
comp21654_c0_seq1
comp21654_c1_seq1
comp21657_c0_seq1
comp21658_c0_seq1
comp21661_c0_seq1
comp21663_c0_seq1
comp21666_c0_seq1
comp21666_c1_seq1
comp21667_c0_seq1
comp21669_c0_seq1
comp21675_c0_seq1
comp21676_c0_seq1
comp21676_c0_seq2
comp21676_c0_seq3
comp21676_c0_seq4
comp21677_c0_seq1
comp21678_c0_seq1
comp21679_c0_seq1
comp21681_c0_seq1
comp21685_c0_seq1
comp21685_c1_seq1
comp21687_c0_seq1
comp21691_c0_seq1
comp21692_c0_seq1
comp21692_c1_seq1
comp21692_c1_seq2
comp21696_c0_seq1
comp21697_c0_seq1
comp21698_c0_seq1
comp21702_c0_seq1
comp21705_c0_seq1
comp21709_c0_seq1
comp21712_c0_seq1
comp21713_c0_seq1
comp21713_c0_seq2
comp21715_c0_seq1
comp21721_c0_seq1
comp21723_c0_seq1	K16484
comp21729_c0_seq1
comp21730_c0_seq1	K15890
comp21732_c0_seq1
comp21734_c0_seq1
comp21734_c0_seq2
comp21735_c0_seq1
comp21736_c0_seq1
comp21737_c0_seq1
comp21737_c0_seq2
comp21738_c0_seq1
comp21739_c0_seq1
comp21739_c1_seq1
comp21740_c0_seq1
comp21740_c0_seq2
comp21743_c0_seq1
comp21746_c0_seq1
comp21746_c0_seq2
comp21747_c0_seq1
comp21749_c0_seq1
comp21750_c0_seq1
comp21750_c0_seq2
comp21751_c0_seq1
comp21753_c0_seq1	K12948
comp21754_c0_seq1
comp21755_c0_seq1
comp21755_c2_seq1
comp21758_c0_seq1
comp21759_c0_seq1
comp21760_c0_seq1
comp21764_c0_seq1
comp21765_c0_seq1
comp21769_c0_seq1
comp21770_c0_seq1
comp21772_c0_seq1
comp21775_c0_seq1
comp21776_c0_seq1
comp21778_c0_seq1	K00666
comp21778_c0_seq2	K00666
comp21784_c0_seq1
comp21786_c0_seq1
comp21788_c0_seq1
comp21789_c0_seq1	K03960
comp21790_c0_seq1
comp21797_c0_seq1
comp21797_c0_seq2
comp21797_c0_seq3
comp21799_c0_seq1
comp21807_c0_seq1
comp21807_c0_seq2
comp21807_c0_seq3
comp21808_c0_seq1
comp21809_c0_seq1
comp21810_c0_seq1
comp21810_c1_seq1
comp21812_c0_seq1
comp21815_c0_seq1
comp21815_c0_seq2
comp21818_c0_seq1
comp21820_c1_seq1
comp21821_c0_seq1
comp21824_c0_seq1	K08675
comp21825_c0_seq1
comp21827_c0_seq1
comp21828_c0_seq1
comp21828_c0_seq2
comp21829_c0_seq1
comp21831_c0_seq1
comp21832_c0_seq1
comp21834_c0_seq1	K14209
comp21835_c0_seq1
comp21835_c1_seq1
comp21841_c0_seq1
comp21841_c1_seq1
comp21844_c0_seq1	K03540
comp21844_c0_seq2
comp21845_c0_seq1
comp21845_c0_seq2
comp21847_c0_seq1
comp21847_c1_seq1
comp21849_c0_seq1
comp21850_c0_seq1
comp21851_c0_seq1
comp21856_c0_seq1
comp21857_c0_seq1
comp21858_c0_seq1
comp21858_c1_seq1
comp21860_c0_seq1
comp21862_c0_seq1
comp21863_c0_seq1
comp21864_c0_seq1
comp21864_c0_seq2
comp21864_c0_seq3
comp21864_c0_seq4
comp21866_c0_seq1
comp21871_c0_seq1
comp21871_c1_seq1
comp21872_c0_seq1
comp21873_c0_seq1
comp21875_c0_seq1
comp21877_c0_seq1
comp21877_c0_seq2
comp21877_c0_seq3
comp21877_c0_seq4
comp21877_c0_seq5
comp21877_c0_seq6
comp21878_c0_seq1
comp21880_c0_seq1
comp21884_c0_seq1
comp21885_c0_seq1
comp21886_c0_seq1
comp21886_c0_seq2
comp21889_c0_seq1
comp21889_c1_seq1
comp21891_c0_seq1
comp21896_c0_seq1
comp21897_c0_seq1
comp21898_c0_seq1
comp21898_c1_seq1
comp21899_c0_seq1
comp21900_c0_seq1
comp21901_c0_seq1
comp21912_c0_seq1
comp21912_c1_seq1
comp21916_c0_seq1
comp21916_c0_seq2
comp21918_c0_seq1
comp21918_c1_seq1
comp21918_c2_seq1
comp21919_c0_seq1
comp21922_c0_seq1
comp21923_c0_seq1
comp21924_c0_seq1
comp21927_c0_seq1
comp21928_c0_seq1	K09186
comp21929_c0_seq1
comp21930_c0_seq1
comp21932_c0_seq1
comp21932_c0_seq2
comp21933_c0_seq1
comp21933_c0_seq2
comp21934_c0_seq1
comp21935_c0_seq1
comp21935_c0_seq2
comp21936_c0_seq1
comp21944_c0_seq1
comp21944_c0_seq2
comp21946_c0_seq1
comp21946_c0_seq2
comp21950_c0_seq1
comp21950_c0_seq2
comp21950_c0_seq3
comp21952_c0_seq1	K17352
comp21952_c0_seq2	K17352
comp21952_c0_seq3	K17352
comp21956_c0_seq1
comp21958_c0_seq1
comp21958_c0_seq2
comp21958_c0_seq3
comp21959_c0_seq1	K04358
comp21959_c0_seq2	K04358
comp21959_c0_seq3	K18496
comp21959_c0_seq4	K04358
comp21960_c0_seq1
comp21961_c0_seq1	K01228
comp21962_c0_seq1
comp21963_c0_seq1
comp21966_c0_seq1
comp21969_c0_seq1
comp21970_c0_seq1
comp21971_c0_seq1
comp21971_c1_seq1
comp21971_c1_seq2
comp21972_c0_seq1
comp21973_c0_seq1
comp21973_c0_seq2
comp21975_c1_seq1
comp21979_c0_seq1
comp21982_c0_seq1
comp21984_c0_seq1
comp21986_c0_seq1
comp21988_c0_seq1	K10141
comp21990_c0_seq1
comp21993_c0_seq1
comp21994_c0_seq1
comp21995_c0_seq1
comp21997_c0_seq1
comp21997_c0_seq2
comp21997_c0_seq3
comp21999_c0_seq1
comp21999_c1_seq1
comp22001_c0_seq1	K03247
comp22001_c0_seq2	K03247
comp22002_c0_seq1
comp22007_c0_seq1
comp22008_c0_seq1
comp22010_c0_seq1
comp22012_c0_seq1
comp22016_c0_seq1
comp22017_c0_seq1
comp22018_c0_seq1
comp22020_c0_seq1
comp22020_c1_seq1
comp22020_c2_seq1
comp22023_c0_seq1
comp22023_c0_seq2
comp22024_c0_seq1
comp22026_c0_seq1
comp22026_c1_seq1
comp22033_c0_seq1
comp22034_c0_seq1
comp22034_c0_seq2
comp22035_c0_seq1
comp22035_c0_seq2
comp22036_c0_seq1
comp22036_c0_seq2
comp22041_c0_seq1
comp22042_c0_seq1
comp22047_c0_seq1
comp22048_c0_seq1
comp22049_c0_seq1
comp22049_c1_seq1
comp22051_c0_seq1
comp22054_c0_seq1
comp22054_c0_seq2
comp22056_c0_seq1
comp22059_c0_seq1
comp22060_c0_seq1
comp22061_c0_seq1
comp22061_c0_seq2
comp22062_c0_seq1	K05736
comp22062_c0_seq2	K05736
comp22062_c0_seq3	K05736
comp22065_c0_seq1
comp22065_c1_seq1
comp22066_c0_seq1
comp22066_c1_seq1
comp22066_c2_seq1
comp22068_c0_seq1	K16833
comp22071_c0_seq1
comp22073_c0_seq1
comp22075_c0_seq1	K14074
comp22075_c0_seq2	K14074
comp22077_c0_seq1
comp22078_c0_seq1
comp22078_c1_seq1
comp22079_c0_seq1
comp22081_c0_seq1	K02131
comp22081_c1_seq1	K08656
comp22082_c0_seq1
comp22086_c0_seq1
comp22090_c0_seq1
comp22090_c0_seq2
comp22091_c0_seq1
comp22091_c1_seq1
comp22093_c0_seq1
comp22093_c0_seq2
comp22096_c0_seq1
comp22098_c0_seq1
comp22098_c0_seq2
comp22099_c0_seq1
comp22100_c0_seq1
comp22101_c0_seq1
comp22103_c0_seq1
comp22105_c0_seq1
comp22106_c0_seq1
comp22106_c0_seq2
comp22110_c0_seq1
comp22113_c0_seq1
comp22114_c0_seq1
comp22114_c0_seq2
comp22117_c0_seq1
comp22118_c0_seq1
comp22120_c0_seq1
comp22122_c0_seq1
comp22123_c0_seq1
comp22124_c0_seq1
comp22124_c1_seq1
comp22126_c0_seq1
comp22127_c0_seq1
comp22127_c0_seq2
comp22133_c0_seq1
comp22134_c0_seq1	K04266
comp22135_c0_seq1
comp22136_c0_seq1
comp22138_c0_seq1
comp22138_c1_seq1
comp22140_c0_seq1
comp22142_c0_seq1
comp22142_c1_seq1
comp22142_c1_seq2
comp22143_c0_seq1	K04409
comp22143_c1_seq1	K04409
comp22144_c0_seq1
comp22145_c0_seq1
comp22146_c0_seq1
comp22146_c0_seq2
comp22147_c0_seq1
comp22147_c0_seq2
comp22149_c0_seq1
comp22150_c0_seq1
comp22152_c0_seq1
comp22152_c0_seq2
comp22153_c0_seq1
comp22157_c0_seq1
comp22158_c0_seq1
comp22159_c0_seq1
comp22159_c0_seq2
comp22161_c0_seq1	K14575
comp22161_c0_seq2	K14575
comp22162_c0_seq1
comp22163_c0_seq1
comp22173_c0_seq1
comp22175_c0_seq1
comp22176_c0_seq1
comp22176_c0_seq2
comp22182_c0_seq1
comp22185_c0_seq1
comp22186_c0_seq1
comp22187_c0_seq1
comp22187_c0_seq2
comp22188_c0_seq1
comp22188_c0_seq2
comp22189_c0_seq1
comp22191_c0_seq1
comp22193_c0_seq1
comp22194_c0_seq1
comp22196_c0_seq1
comp22197_c0_seq1
comp22197_c0_seq2
comp22197_c0_seq3
comp22199_c0_seq1
comp22200_c0_seq1
comp22202_c0_seq1
comp22202_c1_seq1
comp22204_c0_seq1
comp22207_c0_seq1	K01557
comp22209_c0_seq1
comp22209_c1_seq1
comp22210_c0_seq1	K01669
comp22212_c0_seq1
comp22213_c0_seq1
comp22213_c0_seq2
comp22213_c0_seq3
comp22214_c0_seq1
comp22215_c0_seq1
comp22216_c0_seq1
comp22216_c0_seq2
comp22217_c0_seq1
comp22218_c0_seq1	K04578
comp22218_c1_seq1	K04578
comp22219_c0_seq1
comp22220_c0_seq1
comp22221_c0_seq1
comp22226_c0_seq1
comp22227_c0_seq1
comp22228_c0_seq1
comp22229_c0_seq1
comp22231_c0_seq1
comp22232_c0_seq1
comp22232_c0_seq2
comp22233_c0_seq1
comp22234_c0_seq1
comp22234_c1_seq1
comp22235_c0_seq1
comp22236_c0_seq1
comp22236_c0_seq2
comp22237_c0_seq1
comp22237_c0_seq2
comp22238_c0_seq1
comp22239_c0_seq1
comp22242_c0_seq1
comp22243_c0_seq1
comp22244_c0_seq1
comp22244_c0_seq2
comp22246_c0_seq1	K18763
comp22248_c0_seq1
comp22248_c0_seq2
comp22250_c0_seq1
comp22251_c0_seq1
comp22251_c0_seq2
comp22252_c0_seq1
comp22252_c0_seq2
comp22253_c0_seq1
comp22254_c0_seq1
comp22254_c1_seq1
comp22255_c0_seq1
comp22256_c0_seq1
comp22256_c0_seq2
comp22259_c0_seq1
comp22259_c0_seq2
comp22264_c0_seq1
comp22264_c1_seq1
comp22265_c0_seq1	K05673
comp22265_c1_seq1
comp22265_c2_seq1
comp22265_c3_seq1	K05673
comp22266_c0_seq1
comp22269_c0_seq1
comp22271_c0_seq1
comp22274_c0_seq1
comp22275_c0_seq1	K06640
comp22277_c0_seq1
comp22278_c0_seq1
comp22279_c0_seq1
comp22282_c0_seq1
comp22282_c0_seq2
comp22283_c0_seq1
comp22285_c0_seq1
comp22286_c0_seq1
comp22286_c0_seq2
comp22287_c0_seq1
comp22288_c0_seq1
comp22289_c0_seq1
comp22289_c0_seq2
comp22290_c0_seq1
comp22290_c0_seq2	K00115
comp22292_c0_seq1
comp22293_c0_seq1
comp22294_c0_seq1	K08052
comp22294_c0_seq2	K08052
comp22296_c0_seq1
comp22298_c0_seq1
comp22298_c1_seq1
comp22302_c0_seq1
comp22303_c0_seq1
comp22306_c0_seq1
comp22307_c0_seq1
comp22313_c0_seq1
comp22315_c0_seq1
comp22317_c0_seq1
comp22317_c0_seq2
comp22318_c0_seq1
comp22318_c1_seq1	K07847
comp22319_c0_seq1
comp22319_c0_seq2
comp22320_c0_seq1
comp22322_c0_seq1
comp22325_c0_seq1
comp22325_c0_seq2
comp22325_c0_seq3
comp22325_c0_seq4
comp22326_c0_seq1
comp22327_c0_seq1
comp22329_c0_seq1
comp22329_c0_seq2
comp22329_c1_seq1
comp22330_c0_seq1
comp22334_c0_seq1
comp22334_c0_seq2
comp22334_c0_seq3
comp22335_c0_seq1
comp22335_c0_seq2
comp22339_c0_seq1	K13181
comp22340_c0_seq1
comp22342_c0_seq1
comp22345_c0_seq1
comp22345_c0_seq2
comp22346_c0_seq1
comp22347_c0_seq1
comp22348_c0_seq1
comp22350_c0_seq1
comp22352_c0_seq1
comp22353_c1_seq1
comp22354_c0_seq1
comp22355_c1_seq1
comp22356_c0_seq1
comp22358_c0_seq1
comp22359_c0_seq1
comp22360_c1_seq1
comp22361_c0_seq1
comp22361_c0_seq2
comp22362_c0_seq1
comp22364_c0_seq1
comp22366_c0_seq1
comp22367_c0_seq1	K02370
comp22368_c0_seq1
comp22368_c1_seq1
comp22369_c0_seq1
comp22369_c0_seq2
comp22370_c0_seq1
comp22371_c0_seq1
comp22372_c0_seq1
comp22373_c0_seq1
comp22375_c0_seq1
comp22377_c0_seq1
comp22377_c0_seq2
comp22379_c0_seq1
comp22381_c0_seq1
comp22381_c0_seq2
comp22382_c0_seq1	K12301
comp22382_c0_seq2
comp22384_c0_seq1
comp22385_c0_seq1
comp22385_c0_seq2
comp22386_c0_seq1
comp22386_c1_seq1
comp22388_c0_seq1
comp22389_c0_seq1
comp22395_c0_seq1
comp22395_c0_seq2
comp22395_c0_seq3
comp22396_c0_seq1
comp22398_c0_seq1
comp22398_c1_seq1
comp22399_c0_seq1
comp22399_c1_seq1
comp22403_c0_seq1
comp22404_c0_seq1
comp22405_c0_seq1
comp22407_c0_seq1
comp22408_c0_seq1
comp22410_c0_seq1
comp22410_c0_seq2
comp22411_c0_seq1
comp22412_c0_seq1
comp22412_c0_seq2
comp22413_c0_seq1
comp22413_c1_seq1
comp22413_c2_seq1
comp22415_c0_seq1
comp22416_c0_seq1	K06269
comp22419_c0_seq1
comp22421_c0_seq1
comp22422_c0_seq1
comp22422_c0_seq2
comp22423_c0_seq1
comp22423_c0_seq2
comp22425_c0_seq1
comp22426_c0_seq1
comp22427_c0_seq1
comp22434_c0_seq1
comp22436_c0_seq1
comp22437_c0_seq1
comp22442_c0_seq1
comp22442_c0_seq2
comp22443_c0_seq1
comp22444_c0_seq1
comp22444_c0_seq2
comp22445_c0_seq1
comp22445_c1_seq1
comp22447_c0_seq1
comp22448_c0_seq1
comp22448_c0_seq2
comp22449_c0_seq1
comp22450_c0_seq1
comp22452_c0_seq1	K00699
comp22454_c0_seq1
comp22455_c0_seq1
comp22457_c0_seq1	K18061
comp22458_c0_seq1
comp22460_c0_seq1
comp22464_c0_seq1
comp22465_c0_seq1
comp22465_c1_seq1
comp22466_c0_seq1
comp22467_c0_seq1
comp22467_c0_seq2
comp22468_c0_seq1
comp22469_c0_seq1
comp22471_c0_seq1	K12584
comp22471_c0_seq2	K12584
comp22472_c0_seq1
comp22472_c0_seq2
comp22474_c0_seq1
comp22474_c0_seq2
comp22475_c0_seq1	K05011
comp22476_c0_seq1
comp22478_c0_seq1
comp22478_c0_seq2	K06497
comp22480_c0_seq1
comp22482_c0_seq1
comp22482_c0_seq2
comp22483_c0_seq1
comp22484_c0_seq1
comp22486_c0_seq1
comp22487_c0_seq1
comp22487_c0_seq2
comp22490_c0_seq1
comp22494_c0_seq1
comp22495_c0_seq1
comp22496_c0_seq1
comp22497_c0_seq1
comp22497_c1_seq1
comp22497_c2_seq1
comp22499_c0_seq1
comp22503_c0_seq1	K03331
comp22506_c0_seq1
comp22508_c0_seq1
comp22508_c0_seq2
comp22510_c0_seq1
comp22510_c0_seq2
comp22514_c0_seq1
comp22515_c0_seq1
comp22524_c0_seq1
comp22524_c1_seq1
comp22525_c0_seq1
comp22525_c1_seq1
comp22526_c0_seq1
comp22528_c0_seq1
comp22528_c0_seq2
comp22529_c0_seq1
comp22531_c0_seq1	K09228
comp22534_c0_seq1
comp22535_c0_seq1
comp22535_c0_seq2
comp22536_c0_seq1
comp22536_c0_seq2
comp22537_c0_seq1	K04487
comp22537_c0_seq2	K04487
comp22538_c0_seq1
comp22538_c0_seq2
comp22539_c0_seq1
comp22542_c0_seq1
comp22542_c0_seq2
comp22543_c0_seq1
comp22544_c0_seq1	K03263
comp22544_c0_seq2	K03263
comp22544_c0_seq3	K03263
comp22547_c0_seq1
comp22549_c0_seq1
comp22550_c0_seq1
comp22555_c0_seq1
comp22557_c0_seq1
comp22557_c0_seq2
comp22559_c0_seq1
comp22560_c0_seq1	K13800
comp22560_c0_seq2	K13800
comp22562_c0_seq1
comp22563_c0_seq1
comp22568_c0_seq1
comp22576_c0_seq1
comp22578_c0_seq1
comp22578_c0_seq2
comp22581_c0_seq1
comp22583_c0_seq1
comp22584_c0_seq1
comp22586_c0_seq1
comp22588_c0_seq1	K07441
comp22588_c0_seq2	K07441
comp22589_c0_seq1
comp22589_c1_seq1
comp22590_c0_seq1
comp22590_c0_seq2
comp22590_c0_seq3
comp22591_c0_seq1
comp22591_c1_seq1
comp22595_c0_seq1
comp22595_c0_seq2
comp22598_c0_seq1
comp22598_c1_seq1
comp22599_c0_seq1	K06832
comp22599_c0_seq2	K06832
comp22600_c0_seq1
comp22602_c0_seq1
comp22603_c0_seq1
comp22603_c1_seq1
comp22603_c2_seq1
comp22604_c1_seq1
comp22605_c0_seq1
comp22610_c0_seq1
comp22611_c0_seq1
comp22615_c0_seq1	K17936
comp22616_c0_seq1
comp22620_c0_seq1
comp22622_c0_seq1
comp22622_c0_seq2
comp22623_c0_seq1
comp22624_c0_seq1	K12182
comp22624_c1_seq1
comp22625_c0_seq1
comp22629_c0_seq1
comp22633_c0_seq1
comp22634_c0_seq1
comp22634_c1_seq1
comp22635_c0_seq1
comp22638_c0_seq1
comp22639_c0_seq1
comp22640_c0_seq1
comp22641_c0_seq1
comp22641_c0_seq2
comp22643_c0_seq1
comp22643_c0_seq2
comp22644_c0_seq1
comp22644_c1_seq1
comp22644_c1_seq2
comp22645_c0_seq1
comp22647_c0_seq1
comp22648_c0_seq1
comp22648_c0_seq2
comp22649_c0_seq1
comp22650_c0_seq1
comp22651_c0_seq1
comp22652_c0_seq1
comp22652_c0_seq2
comp22654_c0_seq1
comp22654_c0_seq2
comp22658_c0_seq1
comp22658_c0_seq2
comp22659_c0_seq1
comp22660_c0_seq1
comp22660_c1_seq1
comp22660_c1_seq2
comp22661_c0_seq1
comp22661_c0_seq2
comp22664_c0_seq1
comp22665_c0_seq1
comp22666_c0_seq1	K13356
comp22666_c0_seq2	K13356
comp22667_c0_seq1
comp22667_c0_seq2
comp22669_c0_seq1
comp22675_c0_seq1
comp22676_c0_seq1	K11416
comp22677_c0_seq1
comp22679_c0_seq1
comp22681_c0_seq1	K09640
comp22682_c0_seq1	K01988
comp22682_c0_seq2
comp22684_c0_seq1
comp22684_c1_seq1
comp22685_c0_seq1
comp22686_c0_seq1
comp22687_c0_seq1
comp22688_c0_seq1
comp22688_c0_seq2
comp22689_c0_seq1
comp22689_c0_seq2
comp22690_c0_seq1
comp22690_c1_seq1
comp22691_c0_seq1
comp22692_c0_seq1
comp22694_c0_seq1
comp22695_c0_seq1
comp22695_c0_seq2
comp22696_c0_seq1
comp22696_c1_seq1
comp22696_c1_seq2
comp22699_c0_seq1
comp22699_c0_seq2
comp22700_c0_seq1
comp22703_c0_seq1
comp22703_c0_seq2
comp22704_c0_seq1
comp22704_c0_seq2
comp22705_c0_seq1
comp22706_c0_seq1
comp22706_c0_seq2
comp22710_c0_seq1
comp22710_c1_seq1
comp22711_c0_seq1
comp22712_c0_seq1
comp22712_c0_seq2
comp22713_c0_seq1
comp22715_c0_seq1
comp22717_c0_seq1
comp22720_c0_seq1
comp22720_c0_seq2
comp22726_c0_seq1
comp22729_c0_seq1
comp22731_c0_seq1
comp22732_c0_seq1	K15003
comp22732_c1_seq1	K15003
comp22736_c0_seq1
comp22736_c0_seq2
comp22736_c0_seq3
comp22738_c0_seq1
comp22741_c0_seq1
comp22743_c0_seq1
comp22743_c1_seq1
comp22744_c0_seq1
comp22745_c0_seq1
comp22745_c0_seq2
comp22746_c0_seq1
comp22748_c0_seq1
comp22748_c0_seq2
comp22750_c0_seq1
comp22753_c0_seq1
comp22754_c0_seq1
comp22755_c0_seq1
comp22755_c1_seq1	K14662
comp22755_c1_seq2	K14662
comp22755_c1_seq3	K14662
comp22755_c1_seq4	K14662
comp22756_c0_seq1
comp22757_c0_seq1
comp22757_c0_seq2
comp22758_c0_seq1
comp22758_c0_seq2
comp22760_c0_seq1
comp22760_c0_seq2
comp22760_c0_seq3
comp22761_c0_seq1
comp22763_c0_seq1
comp22765_c0_seq1
comp22765_c0_seq2
comp22765_c0_seq3
comp22765_c0_seq4
comp22765_c0_seq5
comp22765_c0_seq6
comp22767_c0_seq1
comp22769_c0_seq1
comp22770_c0_seq1
comp22771_c0_seq1
comp22772_c0_seq1
comp22772_c0_seq2
comp22773_c0_seq1
comp22773_c0_seq2
comp22776_c0_seq1
comp22777_c0_seq1
comp22780_c0_seq1	K03671
comp22781_c0_seq1	K17908
comp22781_c0_seq2	K17908
comp22783_c0_seq1
comp22783_c0_seq2
comp22783_c0_seq3
comp22784_c0_seq1
comp22784_c0_seq2
comp22785_c0_seq1
comp22787_c0_seq1	K13160
comp22788_c0_seq1
comp22789_c0_seq1
comp22792_c1_seq1
comp22793_c0_seq1
comp22795_c0_seq1
comp22795_c1_seq1
comp22796_c0_seq1
comp22797_c0_seq1
comp22797_c0_seq2
comp22799_c1_seq1
comp22800_c0_seq1
comp22801_c0_seq1
comp22801_c0_seq2
comp22803_c0_seq1
comp22804_c0_seq1
comp22806_c0_seq1	K13806
comp22807_c0_seq1
comp22809_c0_seq1
comp22810_c0_seq1
comp22810_c0_seq2
comp22811_c0_seq1
comp22814_c0_seq1	K08048
comp22815_c0_seq1
comp22816_c0_seq1	K14206
comp22816_c0_seq2	K14206
comp22817_c0_seq1
comp22818_c0_seq1
comp22819_c0_seq1
comp22823_c0_seq1
comp22825_c0_seq1
comp22828_c0_seq1
comp22829_c0_seq1
comp22830_c0_seq1
comp22831_c1_seq1
comp22834_c0_seq1
comp22835_c0_seq1
comp22837_c0_seq1
comp22838_c0_seq1
comp22840_c0_seq1
comp22841_c0_seq1
comp22844_c0_seq1
comp22845_c0_seq1
comp22846_c0_seq1
comp22847_c0_seq1	K19491
comp22848_c0_seq1
comp22848_c0_seq2
comp22849_c0_seq1
comp22849_c0_seq2
comp22850_c0_seq1
comp22850_c1_seq1
comp22851_c0_seq1
comp22855_c0_seq1
comp22856_c0_seq1
comp22857_c0_seq1
comp22859_c0_seq1
comp22860_c0_seq1
comp22860_c0_seq2
comp22861_c0_seq1
comp22863_c0_seq1
comp22864_c0_seq1
comp22865_c0_seq1
comp22865_c0_seq2
comp22869_c0_seq1
comp22870_c0_seq1
comp22871_c0_seq1
comp22871_c0_seq2
comp22875_c0_seq1
comp22877_c0_seq1
comp22877_c0_seq2
comp22877_c0_seq3
comp22877_c0_seq4
comp22878_c0_seq1
comp22878_c0_seq2
comp22882_c0_seq1
comp22882_c0_seq2
comp22883_c0_seq1
comp22883_c0_seq2	K05674
comp22883_c0_seq3	K05674
comp22885_c0_seq1
comp22885_c0_seq2
comp22886_c0_seq1	K02153
comp22887_c0_seq1
comp22887_c0_seq2
comp22890_c0_seq1
comp22891_c0_seq1
comp22893_c0_seq1
comp22893_c1_seq1
comp22898_c0_seq1
comp22898_c1_seq1
comp22902_c0_seq1
comp22902_c1_seq1
comp22903_c0_seq1
comp22904_c0_seq1
comp22906_c0_seq1
comp22908_c0_seq1
comp22909_c0_seq1
comp22909_c1_seq1
comp22911_c0_seq1
comp22913_c0_seq1
comp22913_c0_seq2
comp22916_c0_seq1
comp22918_c0_seq1
comp22919_c0_seq1
comp22922_c0_seq1
comp22923_c0_seq1
comp22923_c1_seq1
comp22924_c0_seq1
comp22927_c0_seq1
comp22927_c0_seq2
comp22931_c0_seq1
comp22932_c0_seq1
comp22933_c0_seq1
comp22936_c0_seq1
comp22937_c0_seq1
comp22940_c0_seq1
comp22941_c0_seq1
comp22945_c0_seq1
comp22946_c0_seq1
comp22949_c0_seq1
comp22951_c0_seq1
comp22956_c0_seq1
comp22958_c0_seq1
comp22959_c0_seq1
comp22961_c0_seq1
comp22961_c0_seq2
comp22965_c0_seq1
comp22966_c0_seq1
comp22967_c0_seq1
comp22968_c0_seq1	K06497
comp22971_c0_seq1
comp22972_c0_seq1
comp22977_c0_seq1
comp22977_c0_seq2
comp22977_c0_seq3
comp22981_c0_seq1
comp22983_c0_seq1
comp22984_c0_seq1
comp22985_c0_seq1
comp22986_c0_seq1	K07968
comp22987_c0_seq1
comp22988_c0_seq1
comp22988_c0_seq2
comp22989_c0_seq1
comp22991_c0_seq1
comp22991_c1_seq1
comp22992_c0_seq1
comp22993_c0_seq1
comp22994_c0_seq1
comp22995_c0_seq1
comp22997_c0_seq1
comp22998_c0_seq1
comp23001_c0_seq1
comp23004_c0_seq1
comp23008_c0_seq1	K10592
comp23008_c0_seq2	K10592
comp23011_c0_seq1
comp23012_c0_seq1
comp23012_c1_seq1
comp23013_c0_seq1
comp23017_c0_seq1
comp23018_c0_seq1	K03927
comp23019_c0_seq1
comp23023_c1_seq1
comp23023_c2_seq1
comp23024_c0_seq1
comp23025_c0_seq1
comp23026_c0_seq1
comp23028_c0_seq1
comp23028_c0_seq2
comp23030_c0_seq1
comp23031_c0_seq1
comp23032_c0_seq1
comp23033_c0_seq1
comp23033_c0_seq2
comp23037_c0_seq1
comp23041_c0_seq1
comp23043_c0_seq1
comp23044_c0_seq1	K13293
comp23045_c0_seq1
comp23055_c0_seq1
comp23057_c0_seq1
comp23057_c1_seq1
comp23061_c0_seq1
comp23063_c0_seq1
comp23063_c0_seq2
comp23065_c0_seq1
comp23071_c0_seq1
comp23074_c0_seq1
comp23076_c0_seq1
comp23076_c0_seq2
comp23077_c0_seq1
comp23080_c0_seq1
comp23083_c0_seq1
comp23084_c0_seq1
comp23085_c0_seq1
comp23085_c0_seq2
comp23090_c0_seq1
comp23091_c0_seq1
comp23092_c0_seq1
comp23092_c1_seq1
comp23094_c0_seq1
comp23095_c0_seq1
comp23096_c0_seq1
comp23096_c1_seq1
comp23097_c0_seq1
comp23098_c0_seq1
comp23098_c0_seq2
comp23100_c0_seq1
comp23102_c0_seq1
comp23103_c0_seq1
comp23108_c0_seq1
comp23109_c0_seq1
comp23109_c0_seq2
comp23110_c1_seq1
comp23111_c0_seq1
comp23111_c0_seq2
comp23118_c0_seq1
comp23118_c0_seq2
comp23120_c0_seq1
comp23120_c0_seq2
comp23122_c0_seq1
comp23123_c0_seq1
comp23124_c0_seq1
comp23129_c0_seq1
comp23129_c0_seq2
comp23131_c0_seq1
comp23131_c0_seq2
comp23131_c0_seq3
comp23132_c0_seq1
comp23133_c0_seq1
comp23134_c0_seq1
comp23135_c0_seq1
comp23138_c0_seq1
comp23138_c0_seq2
comp23138_c1_seq1
comp23140_c0_seq1
comp23142_c0_seq1
comp23145_c0_seq1
comp23147_c0_seq1
comp23148_c0_seq1
comp23148_c0_seq2
comp23149_c0_seq1
comp23150_c0_seq1
comp23150_c0_seq2
comp23152_c0_seq1
comp23155_c0_seq1
comp23156_c0_seq1
comp23159_c0_seq1
comp23162_c0_seq1
comp23163_c0_seq1
comp23165_c0_seq1
comp23168_c0_seq1
comp23168_c1_seq1
comp23170_c0_seq1
comp23171_c0_seq1
comp23172_c0_seq1
comp23172_c0_seq2
comp23177_c0_seq1
comp23177_c0_seq2
comp23178_c0_seq1
comp23179_c0_seq1
comp23181_c0_seq1
comp23182_c0_seq1
comp23183_c0_seq1
comp23184_c0_seq1
comp23189_c0_seq1
comp23189_c0_seq2
comp23190_c0_seq1
comp23192_c0_seq1
comp23193_c0_seq1
comp23194_c0_seq1
comp23196_c0_seq1
comp23196_c0_seq2
comp23199_c0_seq1
comp23200_c0_seq1
comp23205_c0_seq1
comp23206_c0_seq1
comp23208_c0_seq1
comp23208_c0_seq2
comp23216_c0_seq1
comp23216_c1_seq1
comp23219_c0_seq1
comp23219_c1_seq1
comp23222_c0_seq1
comp23225_c0_seq1
comp23229_c0_seq1
comp23229_c0_seq2
comp23233_c0_seq1
comp23234_c1_seq1
comp23236_c0_seq1
comp23238_c0_seq1
comp23238_c0_seq2
comp23239_c0_seq1
comp23240_c0_seq1
comp23242_c0_seq1
comp23243_c0_seq1
comp23244_c0_seq1
comp23246_c0_seq1
comp23248_c0_seq1
comp23252_c0_seq1	K01229
comp23253_c0_seq1
comp23254_c0_seq1	K01611
comp23259_c0_seq1
comp23259_c1_seq1
comp23261_c0_seq1
comp23267_c0_seq1
comp23269_c0_seq1
comp23270_c0_seq1
comp23271_c0_seq1
comp23272_c0_seq1	K10587
comp23274_c0_seq1
comp23277_c0_seq1
comp23278_c0_seq1	K04955
comp23279_c0_seq1
comp23286_c0_seq1
comp23286_c0_seq2
comp23287_c0_seq1
comp23288_c0_seq1
comp23291_c0_seq1
comp23292_c0_seq1
comp23292_c0_seq2
comp23295_c0_seq1
comp23296_c0_seq1
comp23297_c0_seq1
comp23299_c0_seq1
comp23301_c0_seq1
comp23302_c0_seq1
comp23305_c0_seq1	K00972
comp23306_c0_seq1
comp23306_c0_seq2
comp23306_c0_seq3
comp23306_c0_seq4
comp23308_c0_seq1
comp23309_c0_seq1
comp23311_c0_seq1
comp23313_c0_seq1
comp23314_c0_seq1
comp23314_c0_seq2
comp23315_c0_seq1
comp23316_c0_seq1
comp23316_c0_seq2
comp23317_c0_seq1
comp23317_c1_seq1
comp23317_c2_seq1
comp23318_c0_seq1
comp23318_c0_seq2
comp23319_c0_seq1
comp23320_c0_seq1
comp23323_c0_seq1
comp23327_c0_seq1
comp23329_c0_seq1
comp23332_c0_seq1
comp23334_c0_seq1
comp23338_c0_seq1
comp23339_c0_seq1
comp23339_c0_seq2
comp23340_c0_seq1
comp23341_c0_seq1
comp23341_c1_seq1
comp23346_c0_seq1
comp23348_c0_seq1
comp23348_c0_seq2
comp23349_c0_seq1
comp23350_c0_seq1	K01599
comp23351_c0_seq1
comp23351_c0_seq2
comp23351_c1_seq1
comp23357_c1_seq1
comp23357_c1_seq2
comp23364_c0_seq1
comp23366_c0_seq1
comp23366_c1_seq1
comp23367_c0_seq1
comp23369_c0_seq1
comp23370_c0_seq1
comp23370_c0_seq2
comp23370_c1_seq1
comp23371_c0_seq1
comp23372_c0_seq1
comp23373_c0_seq1
comp23374_c0_seq1
comp23375_c0_seq1
comp23376_c0_seq1
comp23376_c1_seq1
comp23379_c0_seq1
comp23380_c0_seq1
comp23380_c0_seq2
comp23381_c0_seq1
comp23381_c0_seq2
comp23382_c0_seq1
comp23383_c0_seq1
comp23383_c0_seq2
comp23384_c0_seq1
comp23384_c1_seq1
comp23384_c1_seq2
comp23385_c0_seq1
comp23385_c0_seq2
comp23387_c0_seq1
comp23391_c0_seq1
comp23391_c0_seq2
comp23392_c0_seq1
comp23394_c0_seq1
comp23394_c1_seq1
comp23396_c0_seq1
comp23398_c0_seq1
comp23400_c0_seq1
comp23400_c0_seq2
comp23403_c0_seq1
comp23403_c1_seq1
comp23404_c0_seq1
comp23404_c1_seq1
comp23408_c0_seq1
comp23409_c0_seq1	K12836
comp23411_c0_seq1
comp23411_c0_seq2
comp23412_c0_seq1
comp23412_c0_seq2
comp23413_c0_seq1
comp23413_c0_seq2
comp23414_c0_seq1
comp23415_c0_seq1
comp23415_c0_seq2
comp23416_c0_seq1
comp23417_c0_seq1
comp23417_c0_seq2
comp23418_c0_seq1
comp23420_c0_seq1
comp23424_c0_seq1
comp23424_c0_seq2
comp23425_c0_seq1	K18932
comp23425_c1_seq1	K18932
comp23427_c0_seq1
comp23428_c0_seq1
comp23429_c0_seq1
comp23430_c0_seq1
comp23430_c0_seq2
comp23430_c0_seq3
comp23436_c0_seq1
comp23436_c1_seq1
comp23437_c0_seq1
comp23438_c0_seq1
comp23439_c0_seq1
comp23443_c0_seq1
comp23443_c1_seq1
comp23445_c0_seq1
comp23445_c1_seq1
comp23447_c0_seq1
comp23448_c0_seq1
comp23449_c0_seq1
comp23451_c0_seq1	K19499
comp23451_c1_seq1	K19499
comp23452_c0_seq1
comp23453_c0_seq1
comp23456_c0_seq1
comp23459_c0_seq1
comp23461_c0_seq1
comp23462_c0_seq1
comp23462_c0_seq2
comp23464_c0_seq1
comp23465_c0_seq1
comp23470_c0_seq1
comp23471_c0_seq1
comp23471_c1_seq1
comp23472_c0_seq1
comp23472_c0_seq2
comp23474_c0_seq1
comp23474_c0_seq2
comp23476_c0_seq1
comp23477_c0_seq1
comp23477_c0_seq2
comp23480_c0_seq1
comp23484_c0_seq1
comp23487_c0_seq1
comp23488_c0_seq1
comp23488_c0_seq2
comp23490_c0_seq1	K03231
comp23490_c1_seq1	K03231
comp23492_c1_seq1
comp23493_c0_seq1
comp23493_c1_seq1
comp23496_c0_seq1
comp23496_c0_seq2
comp23497_c0_seq1	K14819
comp23499_c0_seq1
comp23501_c0_seq1
comp23502_c0_seq1
comp23503_c0_seq1
comp23504_c0_seq1
comp23504_c1_seq1
comp23505_c0_seq1	K01758
comp23505_c0_seq2	K01758
comp23507_c0_seq1
comp23513_c0_seq1	K14317
comp23513_c0_seq2
comp23514_c0_seq1
comp23516_c0_seq1
comp23517_c0_seq1
comp23518_c0_seq1
comp23519_c0_seq1
comp23520_c0_seq1
comp23521_c0_seq1
comp23521_c0_seq2
comp23522_c0_seq1
comp23523_c0_seq1
comp23526_c0_seq1
comp23526_c0_seq2
comp23527_c0_seq1
comp23528_c0_seq1
comp23529_c0_seq1
comp23532_c0_seq1
comp23532_c0_seq2
comp23534_c0_seq1
comp23535_c0_seq1
comp23539_c0_seq1
comp23540_c0_seq1
comp23545_c0_seq1
comp23546_c0_seq1
comp23546_c0_seq2
comp23549_c0_seq1
comp23551_c0_seq1	K01229
comp23554_c0_seq1
comp23555_c0_seq1
comp23555_c0_seq2
comp23557_c0_seq1
comp23558_c0_seq1
comp23559_c0_seq1
comp23560_c0_seq1
comp23563_c0_seq1
comp23563_c0_seq2
comp23564_c0_seq1
comp23564_c1_seq1
comp23565_c0_seq1
comp23567_c0_seq1
comp23568_c0_seq1
comp23573_c0_seq1
comp23575_c0_seq1
comp23575_c0_seq2
comp23576_c0_seq1
comp23582_c0_seq1
comp23583_c0_seq1
comp23584_c0_seq1
comp23585_c0_seq1	K02350
comp23586_c0_seq1
comp23587_c0_seq1
comp23589_c0_seq1
comp23590_c0_seq1
comp23591_c0_seq1
comp23591_c0_seq2
comp23592_c0_seq1
comp23593_c0_seq1
comp23593_c0_seq2
comp23593_c0_seq3
comp23597_c0_seq1	K01464
comp23597_c0_seq2	K01464
comp23600_c0_seq1
comp23601_c0_seq1
comp23607_c0_seq1	K01046
comp23611_c0_seq1
comp23612_c0_seq1
comp23612_c0_seq2
comp23613_c0_seq1
comp23614_c0_seq1
comp23615_c0_seq1
comp23616_c1_seq1
comp23617_c0_seq1
comp23618_c0_seq1
comp23618_c0_seq2
comp23619_c0_seq1
comp23619_c2_seq1
comp23621_c0_seq1
comp23625_c0_seq1
comp23627_c0_seq1
comp23628_c0_seq1
comp23629_c0_seq1
comp23631_c0_seq1
comp23631_c0_seq2
comp23631_c1_seq1
comp23640_c0_seq1
comp23640_c0_seq2
comp23641_c0_seq1
comp23644_c0_seq1
comp23644_c0_seq2
comp23648_c0_seq1
comp23648_c1_seq1
comp23649_c0_seq1
comp23650_c0_seq1
comp23652_c0_seq1	K14258
comp23652_c0_seq2
comp23652_c0_seq3	K14258
comp23653_c1_seq1
comp23654_c0_seq1
comp23654_c0_seq2
comp23654_c0_seq3
comp23655_c0_seq1
comp23656_c0_seq1
comp23663_c0_seq1
comp23667_c0_seq1
comp23667_c1_seq1
comp23668_c0_seq1	K05312
comp23670_c0_seq1
comp23671_c0_seq1
comp23671_c0_seq2
comp23676_c0_seq1
comp23677_c0_seq1
comp23678_c0_seq1	K11419
comp23680_c0_seq1
comp23683_c0_seq1
comp23685_c0_seq1
comp23685_c1_seq1
comp23686_c0_seq1
comp23688_c0_seq1
comp23689_c0_seq1
comp23690_c0_seq1
comp23690_c0_seq2
comp23691_c0_seq1
comp23692_c0_seq1	K13108
comp23696_c0_seq1
comp23696_c0_seq2
comp23698_c0_seq1
comp23698_c1_seq1
comp23699_c0_seq1
comp23700_c0_seq1	K09228
comp23702_c0_seq1
comp23703_c0_seq1
comp23704_c0_seq1
comp23704_c0_seq2
comp23704_c0_seq3
comp23704_c0_seq4
comp23707_c0_seq1
comp23710_c0_seq1
comp23711_c0_seq1
comp23713_c0_seq1
comp23715_c0_seq1
comp23715_c0_seq2
comp23717_c0_seq1
comp23718_c0_seq1
comp23724_c0_seq1
comp23726_c0_seq1
comp23727_c0_seq1
comp23729_c0_seq1
comp23732_c0_seq1
comp23733_c0_seq1
comp23733_c0_seq2
comp23733_c0_seq3
comp23734_c0_seq1
comp23734_c0_seq2
comp23735_c0_seq1
comp23737_c0_seq1
comp23737_c1_seq1
comp23739_c0_seq1
comp23739_c0_seq2
comp23739_c0_seq3
comp23739_c0_seq4
comp23742_c0_seq1
comp23743_c0_seq1
comp23743_c0_seq2
comp23744_c0_seq1
comp23744_c0_seq2
comp23747_c0_seq1
comp23748_c0_seq1
comp23748_c0_seq2
comp23749_c0_seq1
comp23749_c0_seq2
comp23750_c0_seq1
comp23750_c0_seq2
comp23752_c0_seq1
comp23752_c0_seq2
comp23753_c0_seq1
comp23753_c1_seq1
comp23754_c0_seq1
comp23757_c0_seq1
comp23758_c0_seq1
comp23761_c0_seq1
comp23761_c1_seq1
comp23762_c0_seq1
comp23763_c0_seq1
comp23765_c0_seq1
comp23767_c0_seq1
comp23769_c0_seq1
comp23770_c0_seq1	K06767
comp23771_c0_seq1
comp23776_c0_seq1
comp23782_c0_seq1
comp23783_c0_seq1
comp23786_c0_seq1
comp23787_c0_seq1
comp23795_c0_seq1	K15289
comp23795_c0_seq2	K15289
comp23797_c0_seq1
comp23803_c0_seq1
comp23804_c1_seq1
comp23805_c0_seq1
comp23806_c0_seq1
comp23807_c0_seq1
comp23807_c0_seq2
comp23807_c0_seq3
comp23810_c0_seq1
comp23812_c0_seq1
comp23813_c0_seq1
comp23815_c0_seq1
comp23817_c0_seq1
comp23819_c0_seq1
comp23825_c0_seq1
comp23826_c0_seq1
comp23826_c1_seq1
comp23826_c1_seq2
comp23827_c0_seq1
comp23828_c0_seq1	K00387
comp23830_c0_seq1
comp23831_c0_seq1
comp23833_c0_seq1
comp23833_c0_seq2
comp23833_c0_seq3
comp23834_c0_seq1
comp23835_c0_seq1
comp23837_c0_seq1
comp23837_c0_seq2
comp23840_c0_seq1
comp23842_c0_seq1
comp23843_c0_seq1
comp23845_c0_seq1
comp23846_c0_seq1
comp23848_c1_seq1
comp23849_c0_seq1	K02684
comp23849_c0_seq2	K02684
comp23852_c0_seq1
comp23852_c0_seq2
comp23854_c0_seq1
comp23854_c0_seq2
comp23855_c0_seq1
comp23857_c0_seq1
comp23858_c0_seq1
comp23863_c0_seq1
comp23863_c0_seq2
comp23865_c0_seq1
comp23867_c0_seq1
comp23867_c1_seq1
comp23867_c1_seq2
comp23868_c0_seq1
comp23868_c1_seq1
comp23874_c0_seq1
comp23875_c0_seq1	K01870
comp23878_c0_seq1
comp23878_c0_seq2
comp23878_c0_seq3
comp23878_c0_seq4
comp23879_c0_seq1
comp23879_c0_seq2
comp23879_c0_seq3
comp23882_c0_seq1
comp23885_c0_seq1
comp23885_c0_seq2
comp23885_c0_seq3
comp23889_c0_seq1
comp23891_c0_seq1
comp23891_c0_seq2
comp23893_c0_seq1
comp23894_c0_seq1
comp23894_c1_seq1
comp23899_c0_seq1
comp23904_c0_seq1
comp23905_c0_seq1
comp23905_c0_seq2
comp23907_c0_seq1
comp23916_c0_seq1
comp23916_c0_seq2
comp23917_c0_seq1
comp23919_c0_seq1
comp23922_c0_seq1
comp23922_c0_seq2
comp23923_c0_seq1
comp23928_c0_seq1
comp23934_c0_seq1
comp23934_c0_seq2
comp23937_c0_seq1
comp23939_c0_seq1
comp23941_c0_seq1
comp23942_c0_seq1	K17618
comp23942_c1_seq1
comp23942_c1_seq2
comp23943_c1_seq1
comp23945_c0_seq1
comp23948_c0_seq1
comp23950_c0_seq1
comp23952_c0_seq1
comp23956_c0_seq1
comp23957_c0_seq1
comp23957_c1_seq1
comp23958_c0_seq1
comp23958_c0_seq2
comp23958_c0_seq3
comp23961_c0_seq1
comp23965_c0_seq1
comp23973_c0_seq1
comp23974_c0_seq1
comp23974_c0_seq2
comp23975_c0_seq1
comp23976_c0_seq1
comp23976_c1_seq1
comp23976_c2_seq1
comp23976_c3_seq1
comp23976_c4_seq1
comp23976_c5_seq1
comp23976_c6_seq1
comp23979_c0_seq1
comp23981_c0_seq1
comp23982_c0_seq1
comp23985_c0_seq1
comp23985_c1_seq1
comp23987_c0_seq1
comp23987_c0_seq2
comp23988_c0_seq1
comp23990_c0_seq1
comp23991_c0_seq1
comp23994_c0_seq1
comp23997_c0_seq1
comp23999_c0_seq1
comp24002_c0_seq1
comp24003_c0_seq1
comp24003_c1_seq1
comp24004_c0_seq1
comp24006_c0_seq1
comp24009_c1_seq1
comp24011_c0_seq1
comp24020_c0_seq1
comp24020_c0_seq2
comp24021_c0_seq1
comp24021_c1_seq1
comp24022_c0_seq1
comp24022_c1_seq1
comp24023_c0_seq1	K02154
comp24027_c0_seq1
comp24028_c0_seq1
comp24028_c0_seq2
comp24029_c0_seq1
comp24030_c0_seq1
comp24030_c0_seq2
comp24031_c0_seq1
comp24033_c0_seq1
comp24034_c0_seq1	K11152
comp24036_c0_seq1
comp24037_c0_seq1
comp24038_c0_seq1
comp24039_c0_seq1
comp24039_c0_seq2
comp24039_c1_seq1
comp24040_c0_seq1
comp24041_c0_seq1
comp24043_c0_seq1
comp24043_c0_seq2
comp24048_c0_seq1
comp24048_c0_seq2
comp24049_c0_seq1
comp24051_c0_seq1
comp24053_c0_seq1
comp24054_c0_seq1
comp24056_c0_seq1	K13356
comp24056_c0_seq2	K13356
comp24058_c0_seq1
comp24058_c0_seq2
comp24063_c0_seq1
comp24068_c0_seq1
comp24070_c0_seq1
comp24072_c0_seq1
comp24072_c0_seq2
comp24077_c0_seq1
comp24078_c0_seq1
comp24082_c0_seq1
comp24085_c0_seq1
comp24086_c0_seq1
comp24091_c0_seq1
comp24092_c0_seq1
comp24094_c0_seq1
comp24095_c0_seq1
comp24095_c0_seq2
comp24099_c0_seq1
comp24101_c0_seq1
comp24106_c0_seq1
comp24108_c0_seq1
comp24109_c0_seq1
comp24111_c0_seq1
comp24112_c0_seq1
comp24113_c0_seq1
comp24114_c0_seq1
comp24117_c0_seq1
comp24118_c0_seq1
comp24122_c0_seq1
comp24122_c1_seq1
comp24122_c1_seq2
comp24123_c0_seq1
comp24123_c1_seq1
comp24126_c0_seq1
comp24127_c0_seq1
comp24127_c1_seq1
comp24128_c0_seq1
comp24133_c0_seq1
comp24134_c0_seq1
comp24135_c0_seq1
comp24138_c0_seq1
comp24138_c1_seq1
comp24139_c0_seq1
comp24139_c1_seq1
comp24141_c0_seq1
comp24144_c0_seq1
comp24145_c0_seq1
comp24146_c0_seq1
comp24147_c0_seq1	K04708
comp24148_c0_seq1
comp24148_c0_seq2
comp24155_c0_seq1
comp24158_c0_seq1
comp24158_c0_seq2
comp24159_c0_seq1
comp24163_c0_seq1
comp24164_c0_seq1
comp24165_c0_seq1
comp24165_c0_seq2
comp24167_c0_seq1
comp24167_c0_seq2
comp24168_c0_seq1
comp24170_c0_seq1
comp24178_c0_seq1
comp24179_c0_seq1
comp24184_c0_seq1
comp24184_c1_seq1
comp24185_c0_seq1
comp24187_c0_seq1
comp24190_c0_seq1
comp24191_c0_seq1
comp24191_c1_seq1
comp24196_c0_seq1
comp24196_c0_seq2
comp24197_c0_seq1
comp24197_c0_seq2
comp24197_c0_seq3
comp24197_c0_seq4
comp24198_c0_seq1
comp24199_c0_seq1
comp24200_c0_seq1
comp24200_c0_seq2
comp24209_c0_seq1
comp24209_c0_seq2
comp24210_c0_seq1
comp24217_c0_seq1
comp24218_c0_seq1
comp24218_c0_seq2
comp24219_c0_seq1
comp24222_c0_seq1
comp24223_c0_seq1	K08874
comp24228_c0_seq1
comp24228_c0_seq2
comp24229_c0_seq1
comp24231_c0_seq1
comp24235_c0_seq1
comp24236_c0_seq1
comp24238_c0_seq1
comp24238_c0_seq2
comp24242_c0_seq1
comp24246_c0_seq1
comp24246_c0_seq2
comp24249_c0_seq1
comp24249_c0_seq2
comp24251_c0_seq1
comp24251_c0_seq2
comp24252_c0_seq1
comp24253_c0_seq1
comp24258_c0_seq1
comp24260_c0_seq1	K17267
comp24262_c0_seq1
comp24263_c0_seq1
comp24263_c0_seq2
comp24264_c0_seq1
comp24265_c0_seq1	K09645
comp24266_c0_seq1
comp24268_c0_seq1
comp24268_c0_seq2
comp24269_c0_seq1
comp24271_c0_seq1
comp24271_c1_seq1
comp24272_c0_seq1
comp24273_c0_seq1
comp24273_c0_seq2
comp24273_c0_seq3
comp24275_c0_seq1
comp24276_c0_seq1
comp24278_c0_seq1
comp24278_c0_seq2
comp24280_c0_seq1
comp24280_c1_seq1
comp24281_c0_seq1
comp24281_c1_seq1
comp24282_c0_seq1
comp24286_c0_seq1
comp24286_c1_seq1
comp24286_c2_seq1
comp24287_c0_seq1
comp24287_c1_seq1
comp24288_c0_seq1
comp24293_c0_seq1
comp24295_c0_seq1
comp24295_c0_seq2
comp24295_c0_seq3
comp24300_c0_seq1
comp24300_c1_seq1
comp24300_c2_seq1
comp24301_c0_seq1
comp24303_c0_seq1
comp24304_c0_seq1
comp24304_c1_seq1
comp24305_c0_seq1
comp24306_c0_seq1	K07941
comp24308_c0_seq1
comp24309_c0_seq1
comp24310_c0_seq1
comp24311_c0_seq1
comp24311_c0_seq2
comp24313_c0_seq1
comp24314_c0_seq1
comp24314_c1_seq1
comp24315_c0_seq1
comp24315_c1_seq1
comp24315_c2_seq1
comp24316_c0_seq1
comp24318_c0_seq1
comp24319_c0_seq1
comp24322_c0_seq1
comp24323_c0_seq1
comp24324_c0_seq1
comp24325_c0_seq1
comp24325_c0_seq2
comp24325_c0_seq3
comp24329_c0_seq1
comp24330_c0_seq1
comp24333_c0_seq1
comp24333_c0_seq2
comp24334_c0_seq1
comp24334_c0_seq2
comp24335_c0_seq1
comp24337_c0_seq1	K16684
comp24339_c0_seq1
comp24339_c0_seq2
comp24340_c0_seq1
comp24341_c0_seq1
comp24341_c1_seq1
comp24348_c0_seq1	K11142
comp24349_c0_seq1
comp24350_c0_seq1
comp24351_c0_seq1
comp24352_c0_seq1
comp24352_c0_seq2
comp24352_c0_seq3
comp24353_c0_seq1
comp24356_c0_seq1
comp24358_c0_seq1
comp24359_c0_seq1
comp24361_c0_seq1
comp24363_c0_seq1
comp24365_c0_seq1
comp24366_c0_seq1
comp24366_c0_seq2
comp24370_c0_seq1
comp24372_c0_seq1
comp24377_c0_seq1
comp24377_c1_seq1
comp24378_c0_seq1
comp24382_c0_seq1
comp24383_c0_seq1
comp24384_c0_seq1
comp24387_c0_seq1
comp24387_c1_seq1
comp24388_c0_seq1
comp24389_c0_seq1
comp24390_c0_seq1
comp24391_c0_seq1
comp24393_c0_seq1
comp24394_c0_seq1
comp24395_c0_seq1
comp24395_c1_seq1
comp24396_c0_seq1
comp24396_c1_seq1
comp24397_c0_seq1
comp24398_c0_seq1
comp24400_c0_seq1
comp24400_c0_seq2
comp24401_c0_seq1
comp24403_c0_seq1
comp24404_c0_seq1
comp24404_c1_seq1
comp24405_c0_seq1
comp24406_c0_seq1
comp24409_c0_seq1
comp24413_c0_seq1
comp24414_c0_seq1
comp24414_c0_seq2
comp24414_c0_seq3
comp24414_c0_seq4
comp24414_c0_seq5
comp24414_c0_seq6
comp24415_c0_seq1
comp24421_c0_seq1
comp24421_c0_seq2
comp24423_c0_seq1
comp24423_c0_seq2
comp24423_c1_seq1
comp24424_c0_seq1
comp24425_c0_seq1	K09371
comp24425_c0_seq2	K09371
comp24425_c1_seq1
comp24427_c0_seq1
comp24428_c0_seq1
comp24431_c0_seq1
comp24433_c0_seq1
comp24436_c0_seq1
comp24437_c0_seq1
comp24438_c0_seq1
comp24443_c0_seq1
comp24444_c0_seq1
comp24445_c0_seq1	K00850
comp24445_c0_seq2
comp24446_c0_seq1
comp24446_c1_seq1
comp24449_c0_seq1
comp24449_c0_seq2
comp24450_c0_seq1
comp24453_c0_seq1
comp24454_c0_seq1
comp24458_c0_seq1
comp24462_c0_seq1
comp24462_c0_seq2
comp24462_c0_seq3
comp24464_c0_seq1
comp24467_c0_seq1	K01312
comp24467_c0_seq2	K01312
comp24471_c0_seq1
comp24472_c0_seq1
comp24473_c0_seq1
comp24475_c0_seq1
comp24478_c0_seq1
comp24482_c0_seq1
comp24482_c0_seq2
comp24483_c0_seq1
comp24487_c0_seq1
comp24488_c0_seq1
comp24488_c0_seq2
comp24494_c0_seq1	K04560
comp24494_c0_seq2	K08486
comp24494_c0_seq3	K08486
comp24495_c0_seq1
comp24497_c0_seq1
comp24498_c0_seq1
comp24499_c0_seq1
comp24500_c0_seq1
comp24500_c0_seq2
comp24504_c0_seq1	K05863
comp24505_c0_seq1
comp24506_c0_seq1
comp24508_c0_seq1
comp24509_c0_seq1
comp24512_c0_seq1
comp24514_c0_seq1
comp24515_c0_seq1
comp24515_c0_seq2
comp24516_c0_seq1
comp24518_c0_seq1
comp24518_c1_seq1
comp24521_c0_seq1
comp24523_c0_seq1
comp24524_c0_seq1
comp24524_c0_seq2
comp24525_c0_seq1
comp24526_c0_seq1
comp24526_c0_seq2
comp24527_c0_seq1
comp24530_c1_seq1
comp24531_c0_seq1
comp24531_c0_seq2
comp24536_c0_seq1
comp24536_c0_seq2
comp24536_c0_seq3
comp24540_c0_seq1
comp24540_c0_seq2
comp24542_c0_seq1
comp24542_c1_seq1
comp24544_c0_seq1
comp24546_c0_seq1
comp24547_c0_seq1
comp24548_c0_seq1
comp24548_c0_seq2
comp24548_c1_seq1
comp24549_c0_seq1
comp24554_c0_seq1
comp24554_c1_seq1
comp24555_c0_seq1
comp24555_c0_seq2
comp24557_c0_seq1
comp24558_c0_seq1
comp24568_c0_seq1
comp24569_c0_seq1
comp24569_c0_seq2
comp24570_c0_seq1
comp24570_c0_seq2
comp24574_c0_seq1
comp24576_c0_seq1
comp24577_c0_seq1
comp24578_c0_seq1
comp24580_c0_seq1
comp24582_c0_seq1
comp24584_c0_seq1
comp24584_c1_seq1
comp24588_c0_seq1
comp24597_c0_seq1
comp24598_c0_seq1
comp24599_c0_seq1
comp24600_c0_seq1
comp24601_c0_seq1
comp24603_c0_seq1
comp24603_c0_seq2
comp24611_c0_seq1
comp24614_c0_seq1
comp24615_c0_seq1
comp24617_c0_seq1
comp24618_c0_seq1
comp24620_c0_seq1
comp24620_c0_seq2
comp24622_c0_seq1
comp24622_c1_seq1
comp24623_c0_seq1
comp24626_c0_seq1
comp24626_c1_seq1
comp24627_c0_seq1
comp24628_c0_seq1
comp24629_c0_seq1	K02355
comp24630_c0_seq1
comp24633_c0_seq1
comp24638_c0_seq1
comp24638_c0_seq2
comp24640_c0_seq1
comp24641_c0_seq1
comp24642_c0_seq1
comp24645_c0_seq1
comp24646_c0_seq1
comp24647_c0_seq1
comp24648_c0_seq1
comp24649_c0_seq1
comp24654_c0_seq1	K10721
comp24655_c0_seq1
comp24656_c0_seq1
comp24657_c0_seq1
comp24658_c0_seq1
comp24659_c0_seq1
comp24662_c0_seq1
comp24663_c0_seq1
comp24668_c0_seq1
comp24668_c0_seq2
comp24669_c0_seq1
comp24669_c0_seq2
comp24670_c1_seq1
comp24671_c0_seq1
comp24672_c0_seq1
comp24673_c0_seq1
comp24673_c1_seq1
comp24676_c0_seq1
comp24678_c0_seq1	K05619
comp24678_c0_seq2	K05619
comp24678_c0_seq3	K05619
comp24678_c1_seq1
comp24680_c0_seq1	K06497
comp24680_c0_seq2	K06497
comp24682_c0_seq1
comp24682_c1_seq1
comp24684_c0_seq1
comp24684_c0_seq2
comp24685_c0_seq1
comp24687_c2_seq1
comp24689_c0_seq1
comp24690_c0_seq1	K11438
comp24693_c0_seq1
comp24694_c0_seq1
comp24694_c0_seq2
comp24696_c0_seq1
comp24696_c0_seq2
comp24699_c0_seq1
comp24700_c0_seq1
comp24704_c0_seq1
comp24706_c1_seq1
comp24707_c0_seq1
comp24707_c0_seq2
comp24708_c0_seq1
comp24709_c0_seq1
comp24710_c0_seq1	K01539
comp24715_c0_seq1
comp24715_c1_seq1
comp24719_c0_seq1
comp24721_c0_seq1
comp24725_c0_seq1
comp24725_c0_seq2
comp24726_c0_seq1
comp24727_c0_seq1
comp24727_c0_seq2
comp24727_c0_seq3
comp24728_c0_seq1
comp24729_c0_seq1
comp24730_c0_seq1
comp24732_c0_seq1
comp24733_c0_seq1
comp24733_c1_seq1
comp24735_c0_seq1
comp24736_c0_seq1
comp24738_c0_seq1
comp24739_c0_seq1
comp24739_c0_seq2	K05546
comp24740_c0_seq1
comp24740_c0_seq2
comp24741_c0_seq1
comp24742_c0_seq1
comp24742_c1_seq1
comp24745_c0_seq1
comp24745_c0_seq2
comp24745_c0_seq3
comp24745_c0_seq4
comp24746_c0_seq1
comp24746_c0_seq2
comp24748_c0_seq1	K17981
comp24749_c0_seq1
comp24749_c1_seq1
comp24751_c0_seq1
comp24752_c0_seq1
comp24752_c0_seq2
comp24752_c0_seq3
comp24755_c0_seq1
comp24757_c0_seq1
comp24763_c0_seq1
comp24764_c0_seq1
comp24765_c0_seq1
comp24765_c0_seq2
comp24767_c1_seq1
comp24769_c0_seq1
comp24769_c1_seq1
comp24769_c1_seq2
comp24771_c0_seq1
comp24773_c0_seq1	K16665
comp24773_c0_seq2
comp24773_c0_seq3	K16665
comp24776_c0_seq1
comp24777_c0_seq1	K08193
comp24780_c0_seq1
comp24783_c0_seq1
comp24783_c1_seq1
comp24785_c0_seq1
comp24785_c1_seq1
comp24785_c1_seq2
comp24786_c0_seq1
comp24788_c0_seq1
comp24788_c1_seq1
comp24791_c0_seq1	K11839
comp24792_c0_seq1
comp24793_c0_seq1
comp24793_c0_seq2
comp24796_c0_seq1
comp24796_c0_seq2
comp24797_c0_seq1
comp24801_c0_seq1
comp24803_c0_seq1
comp24803_c1_seq1
comp24807_c0_seq1
comp24807_c0_seq2
comp24812_c0_seq1	K17353
comp24815_c0_seq1
comp24816_c0_seq1
comp24820_c0_seq1
comp24823_c0_seq1	K17843
comp24823_c0_seq2	K14942
comp24825_c0_seq1
comp24825_c0_seq2
comp24828_c0_seq1
comp24829_c0_seq1
comp24831_c0_seq1	K08145
comp24831_c1_seq1
comp24834_c1_seq1
comp24835_c0_seq1
comp24836_c0_seq1
comp24836_c0_seq2
comp24837_c0_seq1
comp24838_c0_seq1
comp24839_c0_seq1
comp24841_c0_seq1
comp24841_c0_seq2
comp24842_c0_seq1
comp24842_c1_seq1
comp24842_c2_seq1
comp24843_c0_seq1
comp24846_c0_seq1
comp24846_c1_seq1
comp24847_c0_seq1
comp24848_c0_seq1
comp24848_c0_seq2
comp24849_c0_seq1
comp24849_c0_seq2
comp24849_c0_seq3
comp24850_c0_seq1
comp24852_c0_seq1
comp24852_c1_seq1
comp24852_c2_seq1
comp24853_c0_seq1
comp24853_c0_seq2
comp24856_c0_seq1
comp24858_c0_seq1	K02311
comp24858_c0_seq2	K02311
comp24859_c0_seq1
comp24860_c0_seq1
comp24860_c0_seq2
comp24860_c0_seq3
comp24862_c0_seq1
comp24862_c0_seq2
comp24863_c0_seq1
comp24864_c0_seq1
comp24864_c0_seq2
comp24867_c0_seq1
comp24868_c0_seq1
comp24868_c0_seq2
comp24870_c0_seq1
comp24871_c0_seq1
comp24872_c0_seq1
comp24875_c0_seq1
comp24881_c0_seq1
comp24881_c0_seq2
comp24884_c0_seq1
comp24885_c0_seq1
comp24888_c0_seq1
comp24891_c0_seq1
comp24896_c0_seq1
comp24896_c0_seq2
comp24897_c0_seq1
comp24900_c0_seq1	K17555
comp24901_c0_seq1
comp24901_c0_seq2
comp24903_c0_seq1
comp24908_c0_seq1
comp24908_c0_seq2
comp24911_c0_seq1
comp24913_c0_seq1
comp24914_c0_seq1
comp24919_c0_seq1
comp24921_c0_seq1
comp24922_c0_seq1
comp24925_c0_seq1
comp24930_c0_seq1
comp24931_c0_seq1	K01446
comp24934_c0_seq1
comp24936_c0_seq1
comp24937_c0_seq1
comp24937_c1_seq1
comp24938_c0_seq1
comp24938_c0_seq2
comp24938_c0_seq3
comp24939_c0_seq1
comp24939_c0_seq2
comp24939_c0_seq3
comp24941_c0_seq1
comp24942_c0_seq1
comp24943_c0_seq1
comp24946_c0_seq1
comp24947_c0_seq1
comp24949_c0_seq1
comp24950_c0_seq1
comp24951_c0_seq1
comp24951_c0_seq2
comp24953_c0_seq1
comp24957_c0_seq1
comp24960_c0_seq1
comp24967_c0_seq1
comp24967_c0_seq2
comp24967_c0_seq3
comp24968_c0_seq1	K02324
comp24969_c0_seq1
comp24973_c0_seq1
comp24975_c0_seq1
comp24976_c0_seq1
comp24976_c1_seq1
comp24979_c0_seq1
comp24982_c0_seq1
comp24982_c1_seq1
comp24983_c0_seq1
comp24983_c0_seq2
comp24984_c0_seq1
comp24986_c0_seq1
comp24988_c0_seq1
comp24988_c1_seq1
comp24994_c0_seq1
comp24994_c1_seq1
comp24994_c2_seq1
comp24995_c0_seq1
comp24997_c0_seq1
comp25001_c0_seq1
comp25003_c0_seq1	K05330
comp25003_c0_seq2	K05330
comp25004_c0_seq1
comp25004_c0_seq2
comp25005_c0_seq1
comp25006_c0_seq1
comp25007_c0_seq1
comp25009_c0_seq1
comp25015_c0_seq1
comp25016_c0_seq1
comp25018_c0_seq1
comp25018_c0_seq2
comp25018_c0_seq3
comp25021_c0_seq1
comp25025_c0_seq1
comp25025_c0_seq2
comp25026_c0_seq1
comp25027_c0_seq1
comp25027_c1_seq1
comp25028_c0_seq1
comp25029_c0_seq1
comp25029_c0_seq2
comp25029_c0_seq3
comp25029_c0_seq4
comp25030_c0_seq1
comp25034_c0_seq1
comp25034_c0_seq2
comp25036_c0_seq1
comp25037_c0_seq1
comp25038_c0_seq1
comp25038_c0_seq2
comp25045_c0_seq1
comp25045_c0_seq2
comp25046_c0_seq1
comp25046_c0_seq2
comp25046_c1_seq1
comp25047_c0_seq1
comp25047_c0_seq2	K00624
comp25047_c0_seq3	K00624
comp25047_c0_seq4	K00624
comp25057_c0_seq1
comp25057_c0_seq2
comp25057_c0_seq3	K15113
comp25060_c0_seq1
comp25060_c0_seq2
comp25060_c0_seq3
comp25061_c0_seq1
comp25062_c0_seq1
comp25062_c1_seq1
comp25063_c0_seq1
comp25066_c0_seq1
comp25067_c0_seq1
comp25068_c0_seq1
comp25068_c1_seq1
comp25073_c0_seq1
comp25076_c0_seq1
comp25084_c0_seq1
comp25084_c0_seq2
comp25084_c0_seq3
comp25088_c0_seq1
comp25089_c0_seq1
comp25089_c0_seq2
comp25090_c0_seq1
comp25091_c0_seq1
comp25093_c0_seq1
comp25095_c0_seq1
comp25096_c0_seq1
comp25096_c1_seq1
comp25099_c0_seq1
comp25103_c0_seq1
comp25107_c0_seq1
comp25111_c0_seq1
comp25111_c0_seq2
comp25113_c0_seq1
comp25114_c0_seq1
comp25119_c0_seq1
comp25120_c0_seq1
comp25122_c0_seq1
comp25123_c0_seq1
comp25124_c0_seq1
comp25126_c0_seq1
comp25126_c1_seq1
comp25129_c0_seq1
comp25133_c0_seq1
comp25133_c1_seq1
comp25133_c2_seq1
comp25135_c0_seq1
comp25137_c0_seq1
comp25138_c0_seq1
comp25140_c0_seq1
comp25140_c0_seq2
comp25141_c0_seq1
comp25142_c0_seq1
comp25152_c0_seq1
comp25152_c0_seq2
comp25153_c0_seq1
comp25153_c0_seq2
comp25155_c0_seq1
comp25155_c0_seq2
comp25156_c0_seq1
comp25161_c0_seq1
comp25164_c0_seq1
comp25166_c0_seq1
comp25175_c0_seq1
comp25176_c0_seq1
comp25178_c0_seq1
comp25178_c0_seq2
comp25179_c0_seq1
comp25182_c0_seq1	K14999
comp25182_c0_seq2	K14999
comp25182_c0_seq3
comp25184_c0_seq1
comp25186_c0_seq1	K01785
comp25188_c0_seq1
comp25188_c0_seq2
comp25189_c0_seq1
comp25189_c0_seq2
comp25189_c0_seq3
comp25189_c0_seq4
comp25189_c0_seq5
comp25192_c0_seq1
comp25194_c0_seq1
comp25195_c0_seq1
comp25196_c0_seq1
comp25196_c1_seq1
comp25197_c0_seq1
comp25200_c0_seq1
comp25203_c0_seq1
comp25204_c0_seq1
comp25204_c0_seq2
comp25206_c0_seq1
comp25206_c1_seq1
comp25207_c0_seq1
comp25207_c0_seq2
comp25208_c0_seq1
comp25208_c0_seq2
comp25210_c0_seq1
comp25211_c0_seq1
comp25214_c0_seq1
comp25215_c0_seq1
comp25215_c0_seq2
comp25218_c0_seq1
comp25218_c0_seq2
comp25218_c0_seq3
comp25221_c0_seq1
comp25221_c1_seq1
comp25222_c0_seq1
comp25224_c0_seq1
comp25224_c0_seq2
comp25226_c0_seq1
comp25226_c1_seq1
comp25226_c2_seq1
comp25227_c0_seq1
comp25227_c0_seq2
comp25227_c0_seq3
comp25228_c0_seq1
comp25228_c0_seq2
comp25228_c0_seq3
comp25230_c0_seq1
comp25231_c0_seq1
comp25232_c0_seq1
comp25234_c0_seq1
comp25235_c0_seq1
comp25238_c0_seq1
comp25238_c0_seq2
comp25239_c0_seq1
comp25242_c0_seq1
comp25243_c0_seq1
comp25246_c0_seq1
comp25247_c0_seq1
comp25249_c0_seq1
comp25251_c0_seq1
comp25252_c0_seq1
comp25254_c0_seq1
comp25255_c0_seq1
comp25258_c0_seq1
comp25260_c0_seq1
comp25262_c0_seq1
comp25263_c0_seq1	K09022
comp25265_c0_seq1
comp25267_c0_seq1
comp25268_c0_seq1
comp25269_c0_seq1
comp25270_c0_seq1
comp25273_c0_seq1
comp25278_c0_seq1
comp25278_c0_seq2
comp25278_c0_seq3
comp25280_c0_seq1	K14454
comp25280_c0_seq2	K14454
comp25280_c0_seq3	K14454
comp25284_c0_seq1
comp25285_c0_seq1
comp25285_c0_seq2
comp25285_c0_seq3
comp25289_c0_seq1
comp25290_c0_seq1
comp25290_c1_seq1
comp25294_c0_seq1
comp25297_c0_seq1
comp25299_c1_seq1	K07497
comp25301_c0_seq1
comp25302_c0_seq1
comp25310_c0_seq1
comp25312_c0_seq1
comp25312_c0_seq2
comp25317_c0_seq1
comp25318_c0_seq1
comp25318_c0_seq2
comp25319_c0_seq1
comp25320_c0_seq1
comp25321_c0_seq1
comp25321_c0_seq2
comp25326_c0_seq1
comp25327_c0_seq1
comp25329_c0_seq1
comp25331_c0_seq1
comp25331_c0_seq2
comp25332_c0_seq1
comp25333_c0_seq1	K15288
comp25333_c0_seq2	K15288
comp25334_c0_seq1
comp25334_c0_seq2
comp25334_c0_seq3
comp25335_c0_seq1
comp25336_c0_seq1
comp25337_c0_seq1
comp25338_c0_seq1
comp25338_c0_seq2
comp25341_c0_seq1
comp25345_c0_seq1
comp25348_c0_seq1
comp25349_c0_seq1	K16944
comp25350_c0_seq1
comp25352_c0_seq1
comp25352_c0_seq2	K03022
comp25352_c0_seq3	K03022
comp25354_c0_seq1
comp25356_c0_seq1
comp25356_c0_seq2
comp25356_c1_seq1
comp25358_c0_seq1
comp25361_c0_seq1
comp25362_c0_seq1
comp25362_c0_seq2
comp25365_c0_seq1
comp25366_c0_seq1
comp25367_c0_seq1
comp25369_c0_seq1
comp25373_c0_seq1
comp25375_c0_seq1
comp25375_c1_seq1
comp25379_c0_seq1
comp25380_c0_seq1
comp25382_c0_seq1
comp25383_c0_seq1
comp25384_c0_seq1
comp25386_c0_seq1
comp25388_c0_seq1
comp25390_c0_seq1
comp25392_c0_seq1
comp25394_c0_seq1
comp25394_c1_seq1
comp25394_c1_seq2
comp25396_c0_seq1
comp25398_c0_seq1
comp25399_c0_seq1
comp25401_c0_seq1
comp25403_c0_seq1
comp25403_c0_seq2
comp25405_c0_seq1
comp25406_c0_seq1
comp25409_c0_seq1
comp25409_c0_seq2
comp25410_c0_seq1
comp25410_c0_seq2
comp25411_c0_seq1
comp25412_c0_seq1
comp25413_c0_seq1
comp25413_c1_seq1
comp25415_c0_seq1
comp25415_c0_seq2
comp25415_c0_seq3
comp25418_c0_seq1
comp25422_c0_seq1
comp25424_c0_seq1
comp25424_c0_seq2
comp25431_c0_seq1
comp25433_c0_seq1
comp25433_c0_seq2
comp25437_c0_seq1
comp25438_c0_seq1
comp25440_c0_seq1
comp25440_c0_seq2
comp25440_c0_seq3
comp25443_c0_seq1
comp25445_c0_seq1
comp25447_c0_seq1
comp25447_c0_seq2
comp25453_c0_seq1
comp25459_c0_seq1	K01581
comp25460_c0_seq1
comp25463_c0_seq1
comp25463_c0_seq2
comp25464_c0_seq1
comp25464_c1_seq1
comp25464_c1_seq2
comp25467_c0_seq1
comp25469_c0_seq1
comp25469_c0_seq2
comp25473_c0_seq1
comp25477_c0_seq1
comp25477_c0_seq2
comp25478_c0_seq1
comp25478_c0_seq2
comp25478_c0_seq3
comp25479_c0_seq1
comp25480_c0_seq1
comp25480_c0_seq2
comp25480_c0_seq3
comp25481_c0_seq1
comp25485_c0_seq1
comp25485_c1_seq1
comp25485_c2_seq1
comp25486_c0_seq1
comp25487_c0_seq1
comp25487_c0_seq2
comp25487_c0_seq3
comp25487_c0_seq4
comp25488_c0_seq1
comp25493_c0_seq1
comp25493_c1_seq1
comp25494_c0_seq1
comp25495_c0_seq1
comp25496_c0_seq1
comp25497_c0_seq1
comp25498_c0_seq1
comp25499_c0_seq1	K01350
comp25500_c0_seq1
comp25502_c0_seq1
comp25505_c0_seq1
comp25506_c0_seq1
comp25507_c0_seq1
comp25509_c0_seq1
comp25509_c1_seq1
comp25512_c0_seq1
comp25514_c0_seq1
comp25517_c0_seq1
comp25518_c0_seq1
comp25519_c0_seq1
comp25521_c0_seq1
comp25524_c0_seq1
comp25526_c0_seq1
comp25528_c0_seq1
comp25530_c0_seq1
comp25533_c0_seq1
comp25537_c0_seq1
comp25538_c0_seq1
comp25540_c0_seq1
comp25543_c0_seq1
comp25544_c0_seq1	K18985
comp25544_c0_seq2	K12366
comp25544_c0_seq3	K12366
comp25544_c0_seq4	K18985
comp25545_c0_seq1
comp25550_c0_seq1
comp25550_c0_seq2
comp25551_c0_seq1
comp25552_c0_seq1
comp25552_c1_seq1
comp25552_c1_seq2
comp25555_c0_seq1
comp25558_c0_seq1
comp25558_c0_seq2
comp25558_c0_seq3
comp25560_c0_seq1
comp25566_c0_seq1
comp25566_c0_seq2
comp25566_c0_seq3
comp25566_c0_seq4
comp25570_c0_seq1
comp25570_c1_seq1
comp25573_c0_seq1
comp25578_c0_seq1
comp25578_c0_seq2
comp25579_c0_seq1
comp25580_c0_seq1
comp25582_c0_seq1
comp25582_c1_seq1
comp25582_c2_seq1
comp25582_c3_seq1
comp25584_c0_seq1
comp25586_c0_seq1
comp25586_c1_seq1
comp25587_c0_seq1
comp25588_c0_seq1
comp25588_c1_seq1
comp25589_c0_seq1
comp25592_c0_seq1
comp25597_c0_seq1
comp25598_c0_seq1
comp25600_c0_seq1	K00699
comp25601_c0_seq1
comp25602_c0_seq1
comp25602_c0_seq2
comp25609_c0_seq1
comp25614_c0_seq1
comp25614_c0_seq2
comp25615_c0_seq1
comp25617_c0_seq1
comp25617_c0_seq2
comp25621_c0_seq1
comp25623_c0_seq1
comp25624_c0_seq1
comp25630_c0_seq1
comp25630_c0_seq2
comp25632_c0_seq1
comp25632_c0_seq2
comp25633_c0_seq1
comp25634_c0_seq1
comp25634_c0_seq2
comp25637_c0_seq1
comp25638_c0_seq1
comp25640_c0_seq1
comp25641_c1_seq1
comp25642_c0_seq1	K08059
comp25642_c0_seq2	K08059
comp25642_c1_seq1
comp25642_c1_seq2
comp25644_c0_seq1
comp25644_c0_seq2
comp25644_c0_seq3
comp25648_c0_seq1
comp25650_c0_seq1	K09454
comp25650_c0_seq2	K09454
comp25655_c0_seq1
comp25656_c0_seq1
comp25656_c1_seq1
comp25657_c0_seq1
comp25658_c0_seq1
comp25659_c0_seq1
comp25660_c0_seq1
comp25661_c0_seq1
comp25662_c0_seq1
comp25662_c0_seq2
comp25668_c0_seq1
comp25668_c1_seq1
comp25671_c0_seq1
comp25673_c1_seq1
comp25676_c0_seq1
comp25676_c0_seq2
comp25678_c0_seq1
comp25679_c0_seq1
comp25680_c0_seq1
comp25681_c0_seq1
comp25683_c0_seq1
comp25684_c0_seq1
comp25684_c0_seq2
comp25684_c0_seq3
comp25685_c0_seq1
comp25686_c0_seq1
comp25688_c0_seq1
comp25691_c0_seq1
comp25692_c0_seq1
comp25692_c1_seq1	K07374
comp25694_c0_seq1
comp25694_c1_seq1
comp25695_c0_seq1
comp25695_c0_seq2
comp25697_c0_seq1
comp25698_c0_seq1
comp25698_c0_seq2
comp25701_c0_seq1
comp25705_c0_seq1
comp25706_c0_seq1
comp25712_c0_seq1
comp25714_c0_seq1
comp25714_c1_seq1
comp25718_c0_seq1
comp25719_c0_seq1
comp25719_c0_seq2
comp25723_c0_seq1
comp25724_c0_seq1
comp25724_c1_seq1
comp25724_c1_seq2
comp25727_c0_seq1
comp25732_c0_seq1
comp25733_c0_seq1
comp25734_c0_seq1
comp25734_c1_seq1
comp25735_c0_seq1
comp25735_c0_seq2
comp25738_c0_seq1
comp25738_c1_seq1
comp25739_c0_seq1
comp25741_c0_seq1	K09411
comp25744_c0_seq1
comp25744_c0_seq2
comp25745_c0_seq1
comp25746_c0_seq1
comp25748_c0_seq1
comp25749_c0_seq1
comp25749_c0_seq2
comp25751_c0_seq1
comp25752_c0_seq1
comp25754_c0_seq1
comp25756_c0_seq1	K01488
comp25759_c0_seq1
comp25760_c0_seq1
comp25761_c0_seq1
comp25762_c0_seq1
comp25764_c0_seq1
comp25765_c0_seq1
comp25765_c0_seq2
comp25765_c0_seq3
comp25765_c0_seq4
comp25767_c0_seq1
comp25768_c0_seq1
comp25769_c0_seq1
comp25771_c0_seq1
comp25771_c1_seq1
comp25772_c0_seq1
comp25775_c0_seq1
comp25776_c0_seq1
comp25777_c0_seq1
comp25779_c0_seq1
comp25783_c0_seq1
comp25785_c0_seq1
comp25788_c0_seq1
comp25789_c0_seq1
comp25792_c0_seq1
comp25793_c0_seq1
comp25794_c0_seq1
comp25797_c0_seq1
comp25798_c0_seq1
comp25798_c1_seq1
comp25804_c0_seq1
comp25805_c0_seq1
comp25808_c0_seq1	K05612
comp25808_c1_seq1	K05613
comp25810_c0_seq1
comp25811_c0_seq1
comp25812_c0_seq1	K15447
comp25812_c0_seq2	K15447
comp25817_c0_seq1
comp25820_c0_seq1
comp25821_c0_seq1
comp25822_c0_seq1
comp25822_c1_seq1
comp25825_c0_seq1
comp25827_c0_seq1
comp25829_c0_seq1
comp25829_c0_seq2
comp25835_c0_seq1
comp25835_c1_seq1
comp25837_c0_seq1
comp25839_c0_seq1
comp25839_c0_seq2
comp25839_c0_seq3
comp25840_c0_seq1
comp25840_c1_seq1
comp25843_c0_seq1
comp25844_c0_seq1
comp25845_c0_seq1
comp25845_c0_seq2
comp25848_c0_seq1
comp25850_c0_seq1
comp25851_c0_seq1
comp25851_c0_seq2
comp25852_c0_seq1
comp25853_c0_seq1
comp25854_c0_seq1
comp25857_c0_seq1	K17985
comp25859_c0_seq1
comp25864_c0_seq1
comp25864_c1_seq1
comp25864_c1_seq2
comp25865_c0_seq1
comp25866_c0_seq1
comp25866_c0_seq2
comp25868_c0_seq1
comp25869_c0_seq1
comp25870_c0_seq1
comp25871_c0_seq1
comp25872_c0_seq1
comp25874_c0_seq1
comp25877_c0_seq1
comp25877_c0_seq2
comp25878_c0_seq1
comp25879_c0_seq1
comp25881_c0_seq1
comp25884_c0_seq1
comp25885_c0_seq1
comp25886_c0_seq1
comp25886_c0_seq2
comp25889_c0_seq1
comp25891_c0_seq1
comp25891_c1_seq1
comp25892_c0_seq1
comp25893_c0_seq1
comp25894_c0_seq1
comp25897_c0_seq1
comp25900_c0_seq1
comp25901_c0_seq1
comp25902_c0_seq1
comp25902_c0_seq2
comp25905_c0_seq1
comp25905_c0_seq2
comp25905_c1_seq1
comp25906_c0_seq1
comp25907_c0_seq1
comp25908_c0_seq1
comp25909_c0_seq1
comp25910_c0_seq1
comp25912_c0_seq1
comp25914_c0_seq1
comp25915_c0_seq1
comp25918_c0_seq1
comp25919_c0_seq1
comp25920_c0_seq1
comp25923_c0_seq1
comp25923_c0_seq2
comp25924_c0_seq1
comp25925_c0_seq1
comp25928_c0_seq1
comp25930_c0_seq1
comp25931_c0_seq1
comp25933_c0_seq1
comp25935_c0_seq1
comp25936_c0_seq1
comp25936_c0_seq2
comp25936_c0_seq3
comp25938_c0_seq1
comp25939_c0_seq1
comp25939_c0_seq2
comp25939_c1_seq1
comp25940_c0_seq1
comp25941_c0_seq1
comp25943_c0_seq1
comp25948_c0_seq1
comp25951_c0_seq1
comp25951_c0_seq2
comp25953_c0_seq1
comp25955_c0_seq1	K13868
comp25957_c0_seq1
comp25958_c0_seq1
comp25962_c0_seq1
comp25964_c0_seq1
comp25965_c0_seq1
comp25968_c0_seq1
comp25969_c0_seq1
comp25969_c0_seq2
comp25970_c0_seq1
comp25973_c0_seq1
comp25974_c0_seq1
comp25975_c0_seq1
comp25976_c0_seq1
comp25977_c0_seq1	K12389
comp25977_c0_seq2	K12389
comp25979_c0_seq1
comp25980_c0_seq1
comp25982_c0_seq1
comp25982_c1_seq1
comp25983_c0_seq1
comp25984_c0_seq1
comp25985_c0_seq1
comp25986_c0_seq1
comp25988_c0_seq1
comp25989_c0_seq1
comp25992_c0_seq1
comp25995_c0_seq1
comp25995_c0_seq2
comp25996_c0_seq1
comp25997_c0_seq1
comp25997_c1_seq1
comp26000_c0_seq1
comp26000_c0_seq2
comp26000_c0_seq3
comp26001_c0_seq1
comp26002_c0_seq1
comp26002_c1_seq1
comp26003_c0_seq1
comp26003_c0_seq2
comp26005_c0_seq1
comp26006_c0_seq1
comp26007_c0_seq1
comp26009_c0_seq1
comp26010_c0_seq1
comp26010_c0_seq2
comp26011_c0_seq1
comp26012_c0_seq1
comp26014_c0_seq1
comp26014_c0_seq2
comp26017_c0_seq1
comp26019_c0_seq1
comp26021_c0_seq1	K00759
comp26021_c0_seq2	K00759
comp26022_c0_seq1
comp26026_c0_seq1
comp26026_c0_seq2
comp26028_c0_seq1	K04511
comp26028_c0_seq2	K04511
comp26029_c0_seq1
comp26029_c0_seq2
comp26030_c0_seq1
comp26030_c0_seq2
comp26031_c0_seq1
comp26031_c0_seq2
comp26033_c0_seq1	K10085
comp26034_c0_seq1
comp26036_c0_seq1
comp26037_c0_seq1
comp26039_c0_seq1
comp26041_c0_seq1
comp26043_c0_seq1
comp26047_c0_seq1
comp26050_c0_seq1
comp26050_c1_seq1
comp26050_c1_seq2
comp26052_c0_seq1
comp26053_c0_seq1
comp26057_c0_seq1
comp26058_c0_seq1
comp26058_c0_seq2
comp26062_c0_seq1
comp26062_c0_seq2
comp26065_c0_seq1
comp26066_c0_seq1
comp26066_c1_seq1
comp26069_c0_seq1
comp26069_c1_seq1
comp26070_c0_seq1
comp26073_c0_seq1
comp26073_c0_seq2
comp26075_c0_seq1
comp26076_c0_seq1
comp26077_c0_seq1
comp26078_c0_seq1
comp26078_c0_seq2
comp26078_c0_seq3
comp26078_c0_seq4
comp26081_c0_seq1	K00547
comp26082_c0_seq1
comp26082_c0_seq2
comp26084_c0_seq1
comp26084_c0_seq2
comp26084_c0_seq3
comp26084_c0_seq4
comp26086_c0_seq1
comp26087_c0_seq1
comp26087_c0_seq2
comp26089_c0_seq1
comp26090_c0_seq1
comp26093_c0_seq1
comp26104_c0_seq1
comp26105_c0_seq1
comp26105_c1_seq1
comp26106_c0_seq1
comp26106_c1_seq1
comp26107_c0_seq1
comp26108_c0_seq1
comp26110_c0_seq1
comp26111_c0_seq1
comp26113_c0_seq1
comp26113_c1_seq1
comp26116_c0_seq1	K03783
comp26118_c0_seq1
comp26118_c0_seq2	K06580
comp26118_c0_seq3	K06580
comp26120_c0_seq1
comp26122_c0_seq1
comp26122_c0_seq2
comp26123_c0_seq1	K08471
comp26123_c1_seq1
comp26124_c0_seq1
comp26128_c0_seq1
comp26128_c0_seq2
comp26129_c0_seq1
comp26130_c0_seq1
comp26130_c1_seq1
comp26131_c0_seq1
comp26131_c0_seq2
comp26133_c0_seq1
comp26134_c0_seq1
comp26134_c0_seq2
comp26139_c0_seq1
comp26140_c0_seq1
comp26141_c0_seq1
comp26143_c0_seq1
comp26143_c0_seq2
comp26145_c1_seq1
comp26146_c0_seq1
comp26146_c1_seq1
comp26150_c0_seq1
comp26153_c0_seq1
comp26153_c0_seq2
comp26155_c0_seq1
comp26159_c0_seq1
comp26161_c0_seq1
comp26161_c0_seq2
comp26163_c0_seq1
comp26164_c0_seq1
comp26164_c1_seq1
comp26167_c0_seq1
comp26168_c0_seq1
comp26168_c0_seq2
comp26169_c0_seq1
comp26170_c0_seq1
comp26172_c0_seq1
comp26172_c0_seq2
comp26172_c0_seq3
comp26173_c0_seq1
comp26174_c0_seq1
comp26174_c0_seq2
comp26177_c0_seq1
comp26179_c0_seq1
comp26180_c0_seq1
comp26182_c0_seq1
comp26182_c0_seq2
comp26183_c0_seq1
comp26184_c0_seq1
comp26186_c0_seq1
comp26186_c0_seq2
comp26186_c1_seq1
comp26187_c0_seq1
comp26189_c0_seq1
comp26189_c1_seq1
comp26190_c0_seq1
comp26195_c0_seq1
comp26195_c1_seq1
comp26196_c0_seq1	K12196
comp26196_c1_seq1	K07767
comp26198_c0_seq1
comp26198_c1_seq1
comp26199_c0_seq1
comp26200_c0_seq1
comp26202_c0_seq1
comp26204_c0_seq1	K12600
comp26204_c0_seq2	K12600
comp26205_c0_seq1
comp26214_c0_seq1
comp26214_c0_seq2
comp26216_c0_seq1
comp26217_c0_seq1
comp26217_c1_seq1
comp26217_c2_seq1
comp26218_c0_seq1
comp26220_c0_seq1
comp26222_c0_seq1
comp26222_c0_seq2
comp26224_c0_seq1
comp26227_c0_seq1
comp26227_c1_seq1
comp26231_c0_seq1
comp26234_c0_seq1
comp26235_c0_seq1
comp26237_c0_seq1
comp26239_c0_seq1
comp26240_c0_seq1	K09408
comp26251_c0_seq1
comp26252_c0_seq1
comp26253_c0_seq1
comp26253_c1_seq1
comp26255_c0_seq1
comp26257_c0_seq1
comp26263_c0_seq1
comp26263_c0_seq2
comp26265_c0_seq1
comp26265_c0_seq2
comp26266_c0_seq1
comp26271_c0_seq1
comp26271_c1_seq1
comp26272_c0_seq1
comp26274_c0_seq1
comp26274_c0_seq2
comp26277_c0_seq1
comp26278_c0_seq1
comp26278_c0_seq2
comp26279_c0_seq1
comp26280_c0_seq1
comp26282_c0_seq1
comp26285_c0_seq1
comp26285_c0_seq2
comp26286_c0_seq1
comp26289_c0_seq1
comp26291_c0_seq1
comp26292_c0_seq1
comp26292_c0_seq2
comp26292_c0_seq3
comp26293_c0_seq1
comp26294_c0_seq1
comp26295_c0_seq1
comp26296_c0_seq1
comp26297_c0_seq1
comp26297_c0_seq2
comp26298_c0_seq1
comp26299_c0_seq1
comp26299_c1_seq1
comp26300_c0_seq1
comp26300_c1_seq1
comp26301_c0_seq1
comp26302_c0_seq1
comp26303_c0_seq1
comp26303_c0_seq2
comp26305_c0_seq1
comp26305_c0_seq2
comp26306_c0_seq1	K02738
comp26307_c0_seq1
comp26308_c0_seq1
comp26309_c0_seq1
comp26310_c0_seq1
comp26314_c0_seq1
comp26316_c0_seq1
comp26317_c0_seq1
comp26321_c0_seq1
comp26323_c0_seq1
comp26326_c0_seq1
comp26330_c1_seq1
comp26333_c0_seq1
comp26333_c0_seq2
comp26333_c0_seq3
comp26334_c0_seq1
comp26334_c0_seq2
comp26337_c0_seq1
comp26338_c0_seq1
comp26338_c1_seq1
comp26338_c2_seq1
comp26341_c0_seq1
comp26345_c0_seq1
comp26345_c0_seq2	K14709
comp26347_c0_seq1
comp26350_c0_seq1
comp26350_c0_seq2
comp26351_c0_seq1
comp26356_c0_seq1	K01324
comp26356_c0_seq2	K01324
comp26359_c0_seq1
comp26360_c0_seq1
comp26360_c0_seq2
comp26361_c0_seq1
comp26365_c0_seq1
comp26366_c0_seq1
comp26367_c0_seq1
comp26368_c0_seq1
comp26370_c0_seq1
comp26371_c0_seq1
comp26372_c0_seq1
comp26374_c0_seq1
comp26378_c0_seq1
comp26378_c0_seq2
comp26380_c0_seq1
comp26381_c0_seq1
comp26383_c0_seq1
comp26384_c0_seq1
comp26384_c0_seq2
comp26385_c0_seq1
comp26385_c1_seq1
comp26386_c0_seq1
comp26388_c0_seq1
comp26397_c0_seq1
comp26399_c0_seq1
comp26405_c0_seq1
comp26406_c0_seq1
comp26407_c0_seq1
comp26407_c0_seq2
comp26408_c0_seq1
comp26409_c0_seq1
comp26409_c1_seq1
comp26411_c0_seq1
comp26411_c0_seq2
comp26415_c0_seq1
comp26416_c0_seq1
comp26416_c0_seq2
comp26420_c0_seq1
comp26420_c0_seq2
comp26422_c0_seq1	K09552
comp26423_c0_seq1
comp26425_c0_seq1
comp26425_c0_seq2
comp26427_c0_seq1
comp26429_c0_seq1	K16733
comp26432_c0_seq1
comp26432_c0_seq2
comp26433_c0_seq1
comp26433_c0_seq2	K05052
comp26434_c0_seq1
comp26434_c0_seq2
comp26436_c0_seq1
comp26437_c0_seq1
comp26440_c0_seq1
comp26441_c0_seq1
comp26445_c0_seq1	K09068
comp26445_c0_seq2	K09068
comp26447_c0_seq1
comp26447_c1_seq1
comp26449_c0_seq1
comp26449_c1_seq1
comp26449_c2_seq1
comp26452_c0_seq1
comp26458_c0_seq1
comp26460_c0_seq1
comp26462_c0_seq1
comp26466_c0_seq1
comp26467_c0_seq1
comp26467_c0_seq2	K16506
comp26469_c0_seq1
comp26474_c0_seq1
comp26474_c0_seq2
comp26475_c0_seq1	K01950
comp26476_c0_seq1
comp26479_c0_seq1
comp26481_c0_seq1
comp26483_c0_seq1
comp26483_c0_seq2
comp26484_c0_seq1	K03635
comp26484_c0_seq2	K03635
comp26484_c0_seq3	K03635
comp26487_c0_seq1
comp26488_c0_seq1
comp26489_c0_seq1
comp26489_c1_seq1
comp26489_c2_seq1
comp26493_c0_seq1
comp26496_c0_seq1
comp26497_c0_seq1
comp26497_c1_seq1
comp26498_c0_seq1	K04461
comp26498_c0_seq2
comp26498_c0_seq3	K04461
comp26498_c0_seq4	K04461
comp26498_c0_seq5	K04461
comp26501_c0_seq1
comp26502_c0_seq1
comp26504_c0_seq1
comp26507_c0_seq1
comp26512_c0_seq1
comp26513_c0_seq1
comp26513_c1_seq1
comp26515_c0_seq1
comp26516_c0_seq1
comp26518_c0_seq1
comp26518_c0_seq2
comp26522_c0_seq1
comp26523_c0_seq1
comp26525_c0_seq1
comp26526_c0_seq1
comp26527_c0_seq1	K09185
comp26527_c1_seq1
comp26528_c0_seq1
comp26529_c0_seq1
comp26535_c0_seq1
comp26539_c0_seq1
comp26543_c0_seq1
comp26543_c0_seq2
comp26544_c0_seq1
comp26547_c0_seq1
comp26552_c0_seq1
comp26552_c0_seq2	K09310
comp26553_c0_seq1
comp26557_c0_seq1	K01613
comp26557_c0_seq2	K01613
comp26559_c0_seq1
comp26562_c0_seq1	K13210
comp26562_c1_seq1
comp26566_c0_seq1
comp26569_c0_seq1
comp26569_c0_seq2
comp26571_c0_seq1
comp26571_c1_seq1
comp26572_c0_seq1
comp26574_c1_seq1
comp26575_c0_seq1
comp26578_c0_seq1
comp26578_c0_seq2
comp26580_c0_seq1
comp26581_c0_seq1
comp26583_c0_seq1
comp26584_c0_seq1
comp26585_c0_seq1
comp26585_c0_seq2
comp26586_c1_seq1
comp26587_c0_seq1
comp26587_c0_seq2
comp26587_c1_seq1
comp26591_c0_seq1
comp26591_c0_seq2
comp26592_c0_seq1
comp26594_c0_seq1
comp26594_c1_seq1
comp26594_c1_seq2
comp26597_c0_seq1
comp26599_c0_seq1
comp26599_c0_seq2
comp26603_c0_seq1
comp26611_c0_seq1
comp26615_c0_seq1
comp26615_c0_seq2
comp26617_c0_seq1	K01384
comp26617_c0_seq2	K01384
comp26618_c0_seq1
comp26619_c0_seq1
comp26620_c0_seq1
comp26621_c0_seq1
comp26625_c0_seq1
comp26626_c0_seq1	K07299
comp26626_c0_seq2	K07299
comp26628_c0_seq1
comp26628_c0_seq2
comp26630_c0_seq1
comp26630_c0_seq2
comp26630_c0_seq3
comp26631_c0_seq1
comp26632_c0_seq1
comp26634_c0_seq1
comp26634_c0_seq2
comp26636_c2_seq1
comp26639_c0_seq1
comp26639_c0_seq2
comp26640_c0_seq1
comp26645_c0_seq1
comp26645_c1_seq1
comp26646_c0_seq1
comp26647_c0_seq1
comp26652_c0_seq1	K08874
comp26655_c0_seq1
comp26656_c0_seq1
comp26656_c0_seq2
comp26658_c0_seq1
comp26661_c0_seq1
comp26661_c0_seq2
comp26662_c0_seq1
comp26664_c0_seq1
comp26664_c0_seq2
comp26665_c0_seq1
comp26665_c0_seq2
comp26665_c0_seq3
comp26665_c0_seq4
comp26665_c0_seq5
comp26666_c0_seq1
comp26667_c0_seq1
comp26669_c0_seq1
comp26670_c0_seq1	K10106
comp26671_c0_seq1
comp26671_c0_seq2
comp26673_c0_seq1
comp26673_c0_seq2
comp26674_c0_seq1
comp26675_c0_seq1
comp26675_c0_seq2
comp26675_c0_seq3
comp26676_c0_seq1
comp26676_c1_seq1
comp26677_c0_seq1
comp26679_c0_seq1
comp26680_c0_seq1
comp26680_c1_seq1
comp26682_c0_seq1	K04818
comp26683_c0_seq1
comp26683_c0_seq2
comp26685_c0_seq1	K17301
comp26686_c0_seq1
comp26686_c0_seq2
comp26687_c0_seq1
comp26688_c0_seq1
comp26689_c0_seq1
comp26691_c0_seq1
comp26694_c0_seq1
comp26700_c0_seq1
comp26700_c0_seq2
comp26700_c0_seq3
comp26703_c0_seq1	K00876
comp26703_c0_seq2	K00876
comp26709_c0_seq1
comp26712_c0_seq1
comp26712_c0_seq2
comp26712_c0_seq3
comp26713_c0_seq1
comp26713_c1_seq1
comp26719_c0_seq1
comp26720_c0_seq1
comp26721_c0_seq1
comp26722_c0_seq1
comp26723_c0_seq1
comp26723_c0_seq2
comp26726_c0_seq1
comp26726_c0_seq2
comp26728_c0_seq1
comp26728_c0_seq2
comp26729_c0_seq1
comp26732_c0_seq1
comp26733_c0_seq1
comp26735_c0_seq1
comp26736_c0_seq1
comp26739_c0_seq1
comp26742_c0_seq1
comp26743_c0_seq1
comp26744_c0_seq1
comp26744_c1_seq1
comp26745_c0_seq1
comp26745_c0_seq2
comp26746_c0_seq1
comp26746_c0_seq2
comp26747_c0_seq1	K05320
comp26747_c0_seq2
comp26747_c0_seq3	K05320
comp26748_c0_seq1
comp26749_c0_seq1
comp26749_c0_seq2
comp26751_c0_seq1
comp26751_c0_seq2
comp26751_c1_seq1
comp26751_c1_seq2
comp26753_c0_seq1
comp26754_c0_seq1
comp26757_c0_seq1
comp26759_c0_seq1
comp26760_c0_seq1
comp26760_c1_seq1
comp26761_c0_seq1
comp26763_c0_seq1
comp26763_c0_seq2
comp26770_c0_seq1
comp26771_c0_seq1
comp26771_c0_seq2
comp26772_c0_seq1
comp26773_c0_seq1
comp26773_c1_seq1
comp26776_c1_seq1
comp26778_c0_seq1
comp26783_c0_seq1
comp26785_c0_seq1
comp26789_c0_seq1
comp26790_c0_seq1
comp26793_c0_seq1
comp26793_c0_seq2
comp26794_c0_seq1
comp26795_c0_seq1
comp26798_c0_seq1
comp26799_c0_seq1
comp26802_c0_seq1
comp26804_c0_seq1
comp26806_c0_seq1
comp26810_c0_seq1
comp26813_c1_seq1
comp26815_c0_seq1
comp26816_c0_seq1
comp26817_c0_seq1
comp26819_c0_seq1
comp26819_c1_seq1
comp26821_c0_seq1
comp26822_c0_seq1
comp26823_c0_seq1
comp26823_c0_seq2
comp26825_c0_seq1
comp26825_c1_seq1
comp26826_c0_seq1
comp26826_c1_seq1
comp26828_c0_seq1	K19513
comp26828_c0_seq2	K19513
comp26828_c0_seq3	K19513
comp26832_c0_seq1
comp26833_c0_seq1
comp26836_c0_seq1
comp26837_c0_seq1
comp26838_c0_seq1
comp26838_c1_seq1
comp26839_c0_seq1
comp26840_c0_seq1
comp26840_c0_seq2
comp26840_c0_seq3
comp26843_c0_seq1
comp26848_c0_seq1
comp26852_c0_seq1
comp26853_c0_seq1
comp26855_c0_seq1
comp26855_c1_seq1
comp26856_c0_seq1
comp26858_c0_seq1
comp26858_c0_seq2
comp26863_c0_seq1
comp26863_c0_seq2
comp26864_c0_seq1
comp26864_c0_seq2
comp26864_c0_seq3
comp26864_c0_seq4
comp26867_c0_seq1	K14428
comp26869_c0_seq1
comp26869_c0_seq2
comp26873_c0_seq1
comp26873_c0_seq2
comp26875_c0_seq1
comp26875_c1_seq1	K00741
comp26877_c0_seq1
comp26881_c0_seq1
comp26882_c0_seq1
comp26882_c0_seq2
comp26884_c0_seq1
comp26886_c0_seq1
comp26886_c0_seq2
comp26886_c0_seq3
comp26888_c0_seq1
comp26893_c0_seq1
comp26893_c0_seq2
comp26894_c0_seq1
comp26896_c0_seq1
comp26898_c0_seq1
comp26899_c0_seq1
comp26901_c0_seq1
comp26902_c0_seq1
comp26902_c0_seq2
comp26903_c0_seq1
comp26906_c0_seq1
comp26906_c0_seq2
comp26908_c0_seq1
comp26909_c0_seq1
comp26909_c0_seq2
comp26911_c0_seq1
comp26911_c1_seq1
comp26912_c0_seq1
comp26919_c0_seq1
comp26923_c0_seq1
comp26923_c0_seq2
comp26924_c0_seq1
comp26924_c0_seq2
comp26926_c0_seq1
comp26927_c0_seq1
comp26928_c0_seq1
comp26929_c0_seq1
comp26931_c0_seq1
comp26936_c0_seq1	K08874
comp26937_c0_seq1	K00314
comp26939_c0_seq1
comp26942_c0_seq1
comp26942_c0_seq2
comp26950_c0_seq1
comp26951_c0_seq1
comp26951_c0_seq2
comp26953_c0_seq1
comp26954_c0_seq1
comp26956_c0_seq1
comp26961_c0_seq1
comp26968_c0_seq1
comp26968_c1_seq1
comp26968_c2_seq1
comp26969_c0_seq1
comp26972_c0_seq1
comp26974_c0_seq1	K15537
comp26974_c0_seq2	K15537
comp26974_c0_seq3	K15537
comp26974_c0_seq4	K15537
comp26975_c0_seq1
comp26976_c0_seq1
comp26976_c1_seq1
comp26977_c0_seq1
comp26977_c0_seq2
comp26979_c0_seq1
comp26979_c0_seq2
comp26981_c0_seq1
comp26981_c0_seq2
comp26982_c0_seq1
comp26985_c0_seq1
comp26986_c0_seq1
comp26987_c0_seq1
comp26988_c0_seq1
comp26989_c0_seq1
comp26989_c1_seq1
comp26989_c1_seq2
comp26991_c0_seq1
comp26991_c1_seq1
comp26996_c0_seq1
comp26996_c0_seq2
comp26997_c0_seq1
comp26998_c0_seq1
comp26999_c0_seq1
comp27001_c0_seq1
comp27002_c0_seq1
comp27004_c0_seq1
comp27006_c0_seq1
comp27006_c0_seq2
comp27006_c0_seq3
comp27006_c0_seq4
comp27008_c0_seq1
comp27009_c0_seq1
comp27014_c0_seq1	K15618
comp27014_c0_seq2
comp27014_c0_seq3	K09228
comp27014_c0_seq4	K09228
comp27015_c0_seq1
comp27015_c0_seq2
comp27017_c0_seq1
comp27018_c0_seq1
comp27019_c0_seq1
comp27020_c0_seq1
comp27020_c1_seq1
comp27021_c0_seq1
comp27021_c0_seq2
comp27023_c0_seq1
comp27023_c0_seq2
comp27024_c0_seq1
comp27027_c0_seq1
comp27027_c0_seq2
comp27029_c0_seq1
comp27029_c1_seq1
comp27032_c0_seq1
comp27032_c0_seq2
comp27033_c0_seq1
comp27033_c0_seq2
comp27040_c0_seq1
comp27041_c0_seq1
comp27041_c0_seq2
comp27042_c0_seq1
comp27043_c0_seq1
comp27045_c0_seq1
comp27045_c1_seq1
comp27048_c0_seq1	K17403
comp27048_c0_seq2	K17403
comp27049_c0_seq1
comp27049_c1_seq1
comp27057_c0_seq1
comp27058_c0_seq1
comp27060_c0_seq1
comp27061_c0_seq1
comp27061_c1_seq1
comp27065_c0_seq1	K10512
comp27065_c0_seq2
comp27065_c0_seq3
comp27065_c0_seq4
comp27066_c0_seq1
comp27068_c0_seq1
comp27068_c1_seq1
comp27070_c0_seq1
comp27073_c0_seq1
comp27074_c0_seq1
comp27077_c0_seq1
comp27078_c0_seq1
comp27078_c1_seq1
comp27081_c0_seq1
comp27086_c0_seq1
comp27086_c1_seq1
comp27088_c0_seq1
comp27088_c0_seq2
comp27094_c0_seq1
comp27095_c0_seq1
comp27097_c0_seq1	K09228
comp27097_c0_seq2
comp27098_c0_seq1
comp27098_c1_seq1
comp27098_c1_seq2
comp27099_c0_seq1
comp27099_c1_seq1
comp27103_c0_seq1
comp27103_c0_seq2
comp27105_c0_seq1
comp27109_c0_seq1
comp27110_c0_seq1
comp27110_c0_seq2
comp27111_c0_seq1
comp27111_c1_seq1
comp27112_c0_seq1
comp27114_c0_seq1
comp27117_c0_seq1
comp27117_c0_seq2
comp27118_c0_seq1
comp27119_c0_seq1
comp27120_c0_seq1
comp27121_c0_seq1
comp27122_c0_seq1
comp27129_c0_seq1
comp27132_c0_seq1
comp27138_c0_seq1
comp27138_c0_seq2
comp27139_c0_seq1
comp27141_c0_seq1
comp27141_c1_seq1
comp27142_c0_seq1
comp27142_c0_seq2
comp27143_c0_seq1
comp27144_c0_seq1
comp27147_c0_seq1
comp27153_c0_seq1
comp27153_c0_seq2
comp27154_c0_seq1
comp27154_c0_seq2
comp27154_c0_seq3
comp27154_c0_seq4
comp27155_c0_seq1
comp27155_c1_seq1
comp27157_c0_seq1
comp27157_c1_seq1
comp27159_c0_seq1	K09230
comp27161_c0_seq1
comp27162_c0_seq1
comp27167_c0_seq1
comp27168_c0_seq1
comp27168_c0_seq2
comp27170_c0_seq1	K10519
comp27170_c0_seq2	K10519
comp27171_c0_seq1
comp27174_c0_seq1
comp27174_c0_seq2
comp27176_c0_seq1
comp27178_c0_seq1	K13356
comp27182_c0_seq1	K06058
comp27182_c0_seq2	K06058
comp27182_c0_seq3
comp27184_c0_seq1
comp27184_c0_seq2
comp27185_c0_seq1
comp27185_c0_seq2
comp27185_c0_seq3
comp27185_c0_seq4
comp27185_c0_seq5
comp27185_c0_seq6
comp27185_c1_seq1
comp27186_c0_seq1
comp27186_c0_seq2
comp27188_c0_seq1
comp27189_c0_seq1
comp27191_c0_seq1
comp27191_c1_seq1
comp27193_c0_seq1	K10626
comp27195_c0_seq1
comp27197_c0_seq1
comp27197_c1_seq1
comp27198_c0_seq1
comp27199_c0_seq1
comp27203_c0_seq1
comp27208_c0_seq1
comp27211_c0_seq1
comp27214_c0_seq1
comp27216_c0_seq1
comp27217_c0_seq1
comp27223_c0_seq1
comp27223_c1_seq1
comp27224_c0_seq1
comp27226_c0_seq1
comp27228_c0_seq1
comp27230_c0_seq1
comp27231_c0_seq1
comp27232_c0_seq1
comp27236_c0_seq1
comp27236_c1_seq1
comp27237_c0_seq1
comp27239_c0_seq1
comp27239_c0_seq2
comp27240_c0_seq1
comp27244_c0_seq1
comp27245_c0_seq1
comp27246_c0_seq1
comp27246_c0_seq2
comp27249_c0_seq1
comp27250_c0_seq1
comp27251_c0_seq1
comp27254_c0_seq1
comp27255_c0_seq1
comp27255_c0_seq2
comp27256_c0_seq1
comp27256_c0_seq2
comp27256_c0_seq3
comp27266_c0_seq1
comp27271_c0_seq1
comp27272_c0_seq1
comp27273_c0_seq1
comp27273_c0_seq2
comp27274_c0_seq1
comp27274_c1_seq1
comp27279_c0_seq1
comp27280_c0_seq1
comp27280_c0_seq2
comp27282_c0_seq1
comp27284_c0_seq1
comp27284_c0_seq2
comp27285_c0_seq1
comp27285_c1_seq1
comp27286_c0_seq1	K01099
comp27286_c0_seq2	K01099
comp27286_c0_seq3	K01099
comp27288_c0_seq1
comp27291_c0_seq1
comp27295_c0_seq1
comp27295_c0_seq2
comp27298_c0_seq1
comp27299_c0_seq1
comp27299_c0_seq2
comp27301_c0_seq1
comp27302_c0_seq1
comp27302_c0_seq2
comp27304_c0_seq1
comp27304_c1_seq1
comp27305_c0_seq1
comp27305_c0_seq2
comp27306_c0_seq1
comp27306_c0_seq2
comp27306_c1_seq1
comp27307_c0_seq1
comp27307_c1_seq1
comp27307_c2_seq1
comp27308_c0_seq1
comp27310_c0_seq1
comp27311_c0_seq1
comp27313_c0_seq1
comp27313_c0_seq2
comp27314_c0_seq1
comp27315_c0_seq1
comp27315_c1_seq1	K16731
comp27315_c1_seq2	K16731
comp27315_c1_seq3
comp27316_c0_seq1
comp27316_c0_seq2
comp27317_c0_seq1
comp27318_c0_seq1
comp27318_c0_seq2
comp27320_c0_seq1
comp27322_c1_seq1
comp27322_c1_seq2
comp27329_c0_seq1
comp27329_c0_seq2
comp27333_c0_seq1
comp27333_c0_seq2
comp27335_c0_seq1
comp27337_c0_seq1
comp27337_c1_seq1
comp27338_c0_seq1
comp27339_c0_seq1
comp27340_c0_seq1
comp27340_c1_seq1
comp27340_c2_seq1
comp27340_c2_seq2
comp27340_c2_seq3
comp27342_c0_seq1
comp27346_c0_seq1
comp27351_c0_seq1
comp27352_c0_seq1
comp27354_c0_seq1
comp27354_c0_seq2
comp27355_c0_seq1
comp27355_c1_seq1
comp27356_c0_seq1
comp27356_c0_seq2
comp27358_c0_seq1
comp27361_c0_seq1
comp27363_c0_seq1
comp27365_c0_seq1
comp27367_c0_seq1
comp27369_c0_seq1
comp27370_c0_seq1
comp27370_c0_seq2
comp27373_c0_seq1
comp27374_c1_seq1
comp27375_c0_seq1
comp27376_c0_seq1
comp27378_c0_seq1
comp27381_c0_seq1
comp27384_c0_seq1
comp27385_c0_seq1
comp27387_c0_seq1
comp27387_c0_seq2
comp27387_c0_seq3
comp27389_c0_seq1
comp27390_c0_seq1
comp27395_c0_seq1
comp27396_c0_seq1
comp27397_c0_seq1
comp27400_c0_seq1
comp27400_c0_seq2
comp27404_c1_seq1
comp27406_c0_seq1
comp27409_c0_seq1
comp27410_c0_seq1
comp27411_c0_seq1
comp27411_c1_seq1
comp27413_c0_seq1
comp27415_c0_seq1
comp27416_c0_seq1
comp27417_c0_seq1
comp27418_c0_seq1
comp27420_c0_seq1
comp27421_c0_seq1
comp27421_c1_seq1
comp27422_c0_seq1
comp27424_c0_seq1
comp27425_c0_seq1
comp27427_c0_seq1
comp27427_c1_seq1
comp27428_c0_seq1
comp27428_c0_seq2
comp27429_c0_seq1
comp27430_c0_seq1
comp27431_c0_seq1
comp27433_c0_seq1
comp27437_c0_seq1
comp27439_c0_seq1
comp27440_c0_seq1
comp27442_c0_seq1
comp27442_c0_seq2
comp27443_c0_seq1
comp27444_c0_seq1
comp27446_c0_seq1	K00128
comp27449_c0_seq1
comp27450_c0_seq1
comp27450_c1_seq1
comp27450_c1_seq2
comp27451_c0_seq1
comp27451_c0_seq2	K10380
comp27453_c0_seq1
comp27453_c1_seq1
comp27454_c0_seq1
comp27456_c0_seq1
comp27457_c0_seq1
comp27458_c0_seq1
comp27458_c1_seq1
comp27459_c0_seq1	K09319
comp27459_c0_seq2	K09319
comp27459_c1_seq1	K09319
comp27462_c0_seq1
comp27463_c0_seq1
comp27463_c1_seq1
comp27464_c0_seq1
comp27467_c0_seq1
comp27468_c0_seq1
comp27473_c0_seq1
comp27474_c0_seq1
comp27474_c1_seq1
comp27474_c1_seq2
comp27476_c0_seq1
comp27477_c0_seq1
comp27478_c0_seq1
comp27484_c0_seq1
comp27490_c0_seq1
comp27490_c1_seq1
comp27493_c0_seq1
comp27496_c0_seq1
comp27496_c1_seq1
comp27497_c0_seq1
comp27498_c0_seq1
comp27503_c0_seq1
comp27504_c0_seq1
comp27506_c0_seq1
comp27506_c1_seq1
comp27509_c0_seq1
comp27511_c0_seq1
comp27511_c1_seq1
comp27512_c0_seq1
comp27512_c0_seq2
comp27512_c0_seq3
comp27516_c0_seq1
comp27518_c0_seq1
comp27519_c0_seq1
comp27520_c0_seq1
comp27524_c0_seq1
comp27525_c0_seq1	K00827
comp27527_c0_seq1
comp27528_c0_seq1
comp27529_c0_seq1
comp27530_c0_seq1
comp27533_c0_seq1
comp27533_c1_seq1
comp27535_c0_seq1
comp27536_c0_seq1
comp27541_c0_seq1
comp27542_c0_seq1
comp27544_c0_seq1
comp27545_c0_seq1
comp27546_c0_seq1
comp27547_c0_seq1
comp27547_c1_seq1
comp27547_c2_seq1
comp27551_c0_seq1
comp27552_c0_seq1
comp27554_c0_seq1
comp27554_c0_seq2
comp27558_c0_seq1
comp27558_c1_seq1
comp27559_c0_seq1
comp27559_c0_seq2
comp27559_c0_seq3
comp27560_c0_seq1
comp27561_c0_seq1
comp27561_c0_seq2
comp27563_c0_seq1
comp27563_c0_seq2
comp27566_c0_seq1
comp27567_c0_seq1
comp27569_c0_seq1
comp27570_c0_seq1
comp27574_c0_seq1
comp27575_c0_seq1
comp27576_c0_seq1
comp27579_c0_seq1
comp27581_c0_seq1
comp27581_c0_seq2
comp27582_c0_seq1
comp27582_c0_seq2
comp27589_c0_seq1
comp27590_c0_seq1
comp27590_c0_seq2
comp27591_c0_seq1
comp27591_c1_seq1
comp27591_c1_seq2
comp27592_c0_seq1
comp27592_c0_seq2
comp27597_c0_seq1
comp27598_c0_seq1
comp27600_c0_seq1
comp27602_c0_seq1
comp27602_c1_seq1
comp27602_c1_seq2
comp27605_c0_seq1
comp27606_c0_seq1
comp27607_c0_seq1
comp27610_c0_seq1
comp27611_c0_seq1
comp27613_c0_seq1
comp27614_c0_seq1
comp27615_c0_seq1
comp27617_c1_seq1
comp27621_c0_seq1
comp27624_c0_seq1
comp27626_c0_seq1
comp27629_c0_seq1
comp27630_c0_seq1
comp27630_c0_seq2
comp27630_c1_seq1
comp27636_c0_seq1
comp27636_c0_seq2
comp27637_c0_seq1
comp27638_c0_seq1	K12739
comp27638_c0_seq2	K01802
comp27638_c0_seq3	K12739
comp27640_c0_seq1
comp27641_c0_seq1
comp27641_c1_seq1
comp27643_c0_seq1
comp27643_c1_seq1	K08796
comp27643_c1_seq2	K08796
comp27644_c0_seq1
comp27644_c0_seq2
comp27644_c0_seq3
comp27644_c0_seq4
comp27644_c0_seq5
comp27647_c0_seq1
comp27648_c0_seq1
comp27652_c0_seq1
comp27653_c0_seq1
comp27653_c0_seq2
comp27654_c0_seq1
comp27655_c0_seq1
comp27656_c0_seq1
comp27657_c0_seq1
comp27659_c0_seq1
comp27660_c0_seq1
comp27661_c0_seq1
comp27661_c0_seq2
comp27661_c0_seq3
comp27662_c0_seq1
comp27663_c0_seq1
comp27663_c1_seq1
comp27666_c0_seq1
comp27671_c0_seq1
comp27673_c0_seq1
comp27673_c0_seq2
comp27673_c0_seq3
comp27673_c0_seq4
comp27675_c0_seq1
comp27675_c0_seq2
comp27676_c0_seq1
comp27679_c0_seq1
comp27680_c0_seq1
comp27680_c0_seq2
comp27680_c0_seq3
comp27681_c1_seq1
comp27683_c0_seq1
comp27683_c0_seq2
comp27683_c0_seq3
comp27685_c0_seq1
comp27686_c0_seq1
comp27686_c0_seq2
comp27687_c0_seq1
comp27688_c0_seq1
comp27689_c0_seq1
comp27689_c0_seq2
comp27690_c0_seq1
comp27691_c0_seq1
comp27693_c0_seq1
comp27693_c0_seq2
comp27697_c0_seq1
comp27702_c0_seq1
comp27702_c0_seq2
comp27708_c0_seq1
comp27708_c0_seq2
comp27711_c0_seq1
comp27711_c0_seq2
comp27713_c0_seq1	K07424
comp27713_c1_seq1	K07424
comp27714_c0_seq1
comp27714_c0_seq2
comp27714_c0_seq3
comp27715_c0_seq1
comp27715_c0_seq2
comp27715_c0_seq3
comp27720_c0_seq1
comp27722_c0_seq1
comp27722_c0_seq2
comp27722_c0_seq3
comp27723_c0_seq1
comp27725_c0_seq1
comp27726_c0_seq1
comp27726_c0_seq2
comp27727_c0_seq1
comp27728_c0_seq1
comp27729_c0_seq1	K14951
comp27729_c0_seq2	K14951
comp27730_c0_seq1
comp27730_c0_seq2
comp27731_c0_seq1
comp27733_c0_seq1
comp27735_c0_seq1
comp27735_c1_seq1
comp27737_c0_seq1
comp27737_c0_seq2
comp27737_c0_seq3
comp27738_c0_seq1	K14258
comp27739_c0_seq1
comp27740_c0_seq1
comp27743_c0_seq1
comp27745_c0_seq1
comp27747_c0_seq1
comp27748_c0_seq1	K17496
comp27749_c0_seq1
comp27750_c0_seq1
comp27751_c0_seq1
comp27751_c0_seq2
comp27751_c0_seq3
comp27751_c0_seq4
comp27753_c0_seq1
comp27753_c0_seq2
comp27756_c0_seq1
comp27756_c0_seq2
comp27758_c0_seq1
comp27759_c0_seq1
comp27760_c0_seq1	K00507
comp27760_c0_seq2	K00507
comp27761_c0_seq1
comp27762_c0_seq1
comp27763_c0_seq1
comp27763_c0_seq2
comp27764_c0_seq1
comp27764_c0_seq2
comp27765_c0_seq1
comp27765_c0_seq2
comp27765_c0_seq3
comp27766_c0_seq1
comp27766_c0_seq2
comp27768_c0_seq1
comp27769_c0_seq1
comp27770_c0_seq1
comp27772_c0_seq1
comp27772_c0_seq2
comp27773_c0_seq1	K02207
comp27774_c0_seq1
comp27777_c0_seq1
comp27780_c0_seq1
comp27780_c0_seq2
comp27783_c0_seq1
comp27784_c0_seq1
comp27785_c0_seq1
comp27785_c1_seq1
comp27786_c0_seq1
comp27787_c0_seq1
comp27787_c1_seq1
comp27789_c0_seq1	K01620
comp27789_c0_seq2	K01620
comp27789_c0_seq3	K01620
comp27789_c0_seq4	K01620
comp27791_c0_seq1
comp27791_c0_seq2
comp27791_c0_seq3
comp27793_c0_seq1
comp27800_c0_seq1
comp27801_c0_seq1
comp27801_c0_seq2
comp27802_c0_seq1	K08739
comp27803_c0_seq1
comp27803_c0_seq2
comp27804_c0_seq1
comp27805_c0_seq1
comp27805_c1_seq1
comp27806_c0_seq1
comp27808_c0_seq1
comp27809_c0_seq1
comp27810_c0_seq1
comp27810_c0_seq2
comp27810_c0_seq3
comp27811_c0_seq1
comp27814_c0_seq1
comp27814_c1_seq1	K07427
comp27815_c0_seq1
comp27816_c0_seq1
comp27816_c0_seq2
comp27819_c0_seq1
comp27819_c0_seq2
comp27819_c0_seq3
comp27820_c0_seq1
comp27820_c0_seq2
comp27822_c0_seq1
comp27822_c0_seq2
comp27826_c0_seq1
comp27829_c0_seq1
comp27829_c0_seq2
comp27830_c0_seq1
comp27833_c0_seq1
comp27837_c0_seq1
comp27837_c0_seq2
comp27839_c0_seq1
comp27839_c0_seq2
comp27840_c0_seq1
comp27841_c0_seq1
comp27841_c0_seq2
comp27841_c0_seq3
comp27844_c0_seq1
comp27844_c0_seq2
comp27847_c0_seq1
comp27847_c0_seq2
comp27847_c0_seq3
comp27847_c0_seq4
comp27847_c0_seq5
comp27847_c0_seq6
comp27847_c0_seq7
comp27847_c0_seq8
comp27847_c0_seq9
comp27847_c0_seq10
comp27848_c0_seq1
comp27849_c0_seq1	K10641
comp27849_c0_seq2	K10641
comp27849_c0_seq3	K10641
comp27849_c0_seq4	K10641
comp27851_c0_seq1
comp27852_c0_seq1
comp27854_c0_seq1
comp27854_c0_seq2
comp27855_c0_seq1
comp27856_c0_seq1
comp27857_c0_seq1
comp27857_c1_seq1	K00111
comp27859_c0_seq1
comp27859_c0_seq2
comp27860_c0_seq1
comp27865_c0_seq1
comp27865_c1_seq1
comp27865_c2_seq1
comp27866_c0_seq1
comp27867_c0_seq1
comp27869_c0_seq1
comp27870_c0_seq1
comp27870_c0_seq2
comp27874_c0_seq1
comp27878_c0_seq1
comp27880_c0_seq1
comp27882_c0_seq1
comp27884_c0_seq1
comp27884_c0_seq2
comp27886_c0_seq1
comp27889_c0_seq1
comp27891_c0_seq1
comp27891_c0_seq2
comp27892_c0_seq1
comp27893_c0_seq1
comp27894_c0_seq1
comp27894_c1_seq1
comp27898_c0_seq1
comp27898_c0_seq2
comp27900_c0_seq1
comp27900_c1_seq1
comp27900_c2_seq1
comp27901_c0_seq1
comp27902_c0_seq1
comp27903_c0_seq1
comp27903_c0_seq2
comp27907_c0_seq1
comp27907_c1_seq1
comp27907_c1_seq2
comp27908_c0_seq1
comp27909_c0_seq1
comp27910_c0_seq1	K01137
comp27910_c0_seq2	K01137
comp27911_c0_seq1
comp27911_c0_seq2
comp27914_c0_seq1
comp27917_c0_seq1
comp27917_c1_seq1
comp27918_c0_seq1
comp27919_c0_seq1
comp27922_c0_seq1	K08576
comp27922_c0_seq2	K08576
comp27922_c0_seq3	K08576
comp27922_c0_seq4	K08576
comp27924_c0_seq1
comp27925_c0_seq1
comp27926_c0_seq1	K00849
comp27927_c0_seq1
comp27929_c0_seq1
comp27930_c0_seq1
comp27930_c0_seq2
comp27931_c0_seq1
comp27932_c0_seq1
comp27932_c0_seq2
comp27933_c0_seq1
comp27934_c0_seq1
comp27939_c0_seq1
comp27940_c0_seq1
comp27940_c1_seq1
comp27940_c1_seq2
comp27943_c0_seq1
comp27944_c0_seq1
comp27944_c0_seq2
comp27948_c0_seq1
comp27949_c0_seq1
comp27949_c0_seq2
comp27950_c0_seq1
comp27951_c0_seq1
comp27953_c0_seq1
comp27954_c0_seq1
comp27955_c0_seq1
comp27957_c0_seq1
comp27958_c0_seq1
comp27958_c0_seq2
comp27959_c0_seq1
comp27961_c0_seq1
comp27964_c0_seq1
comp27964_c0_seq2
comp27964_c0_seq3
comp27967_c0_seq1
comp27968_c0_seq1
comp27972_c0_seq1
comp27973_c0_seq1
comp27973_c0_seq2
comp27974_c0_seq1
comp27976_c0_seq1
comp27978_c0_seq1
comp27978_c0_seq2
comp27978_c0_seq3
comp27979_c0_seq1
comp27982_c0_seq1
comp27983_c0_seq1
comp27984_c0_seq1
comp27984_c1_seq1
comp27985_c0_seq1
comp27985_c0_seq2
comp27990_c0_seq1
comp27991_c0_seq1
comp27991_c0_seq2
comp27992_c0_seq1
comp27992_c0_seq2
comp27992_c0_seq3
comp27992_c0_seq4
comp27992_c0_seq5
comp27992_c0_seq6
comp27992_c0_seq7
comp27993_c0_seq1
comp27993_c0_seq2
comp27996_c0_seq1
comp27996_c0_seq2
comp27996_c0_seq3
comp27997_c0_seq1
comp27998_c0_seq1
comp27998_c0_seq2
comp28000_c0_seq1
comp28002_c0_seq1
comp28003_c0_seq1
comp28004_c0_seq1
comp28005_c0_seq1
comp28005_c0_seq2
comp28005_c0_seq3
comp28006_c0_seq1
comp28008_c0_seq1
comp28008_c0_seq2
comp28009_c0_seq1
comp28009_c0_seq2
comp28011_c0_seq1
comp28016_c0_seq1
comp28019_c0_seq1	K08824
comp28019_c0_seq2	K08824
comp28021_c0_seq1
comp28022_c0_seq1
comp28023_c0_seq1
comp28023_c1_seq1
comp28024_c0_seq1
comp28025_c0_seq1
comp28026_c0_seq1
comp28027_c0_seq1
comp28029_c0_seq1
comp28029_c1_seq1
comp28031_c0_seq1
comp28034_c0_seq1	K07532
comp28034_c0_seq2	K07532
comp28035_c1_seq1
comp28038_c0_seq1	K15157
comp28039_c0_seq1
comp28046_c0_seq1
comp28047_c0_seq1
comp28047_c0_seq2
comp28047_c0_seq3
comp28048_c0_seq1
comp28049_c0_seq1	K00327
comp28049_c0_seq2	K00327
comp28050_c0_seq1
comp28052_c0_seq1	K05122
comp28052_c0_seq2	K05122
comp28054_c0_seq1
comp28056_c0_seq1
comp28057_c0_seq1
comp28057_c0_seq2
comp28059_c0_seq1
comp28059_c0_seq2
comp28060_c0_seq1
comp28060_c0_seq2
comp28063_c0_seq1
comp28063_c1_seq1
comp28064_c0_seq1
comp28067_c0_seq1
comp28067_c0_seq2
comp28068_c0_seq1
comp28068_c0_seq2
comp28070_c0_seq1
comp28074_c0_seq1
comp28074_c0_seq2
comp28076_c0_seq1
comp28077_c0_seq1
comp28079_c0_seq1
comp28079_c0_seq2
comp28080_c0_seq1
comp28081_c0_seq1
comp28082_c0_seq1
comp28082_c0_seq2
comp28085_c0_seq1
comp28085_c0_seq2
comp28085_c0_seq3
comp28087_c0_seq1
comp28087_c0_seq2
comp28087_c0_seq3
comp28087_c0_seq4
comp28088_c0_seq1
comp28089_c0_seq1
comp28090_c0_seq1
comp28090_c0_seq2
comp28090_c0_seq3
comp28092_c0_seq1
comp28092_c0_seq2
comp28093_c0_seq1
comp28093_c0_seq2
comp28095_c0_seq1
comp28096_c0_seq1
comp28097_c0_seq1
comp28099_c0_seq1
comp28099_c0_seq2
comp28099_c0_seq3
comp28100_c0_seq1
comp28101_c0_seq1
comp28102_c0_seq1
comp28102_c0_seq2
comp28102_c0_seq3
comp28103_c0_seq1
comp28106_c0_seq1
comp28107_c0_seq1
comp28107_c0_seq2
comp28108_c0_seq1
comp28108_c0_seq2
comp28108_c0_seq3
comp28110_c0_seq1
comp28110_c0_seq2
comp28110_c0_seq3
comp28111_c0_seq1
comp28112_c0_seq1
comp28112_c0_seq2
comp28115_c0_seq1	K04431
comp28116_c0_seq1
comp28118_c0_seq1
comp28121_c0_seq1
comp28122_c0_seq1	K00764
comp28124_c0_seq1
comp28125_c0_seq1
comp28125_c0_seq2
comp28127_c0_seq1
comp28128_c0_seq1
comp28129_c0_seq1
comp28131_c0_seq1
comp28133_c0_seq1	K01785
comp28133_c0_seq2
comp28135_c0_seq1
comp28137_c0_seq1
comp28137_c1_seq1
comp28138_c0_seq1
comp28141_c0_seq1
comp28141_c1_seq1
comp28141_c2_seq1
comp28142_c0_seq1
comp28142_c0_seq2
comp28144_c0_seq1
comp28145_c0_seq1
comp28146_c0_seq1
comp28147_c0_seq1
comp28148_c0_seq1
comp28149_c0_seq1
comp28149_c0_seq2
comp28150_c0_seq1
comp28151_c0_seq1
comp28151_c0_seq2
comp28153_c0_seq1
comp28153_c0_seq2
comp28154_c0_seq1
comp28155_c0_seq1
comp28157_c0_seq1
comp28158_c0_seq1
comp28159_c0_seq1
comp28161_c0_seq1
comp28161_c0_seq2
comp28164_c0_seq1
comp28165_c0_seq1
comp28166_c0_seq1
comp28167_c0_seq1
comp28168_c0_seq1
comp28170_c0_seq1
comp28173_c0_seq1
comp28174_c0_seq1
comp28174_c0_seq2
comp28175_c0_seq1
comp28175_c0_seq2
comp28176_c0_seq1
comp28176_c0_seq2
comp28178_c0_seq1
comp28179_c0_seq1
comp28179_c0_seq2
comp28179_c0_seq3
comp28179_c0_seq4
comp28181_c0_seq1
comp28181_c0_seq2
comp28183_c0_seq1
comp28183_c0_seq2
comp28186_c0_seq1
comp28190_c0_seq1
comp28194_c0_seq1
comp28195_c0_seq1
comp28198_c0_seq1
comp28200_c0_seq1
comp28201_c0_seq1
comp28202_c0_seq1
comp28205_c0_seq1
comp28207_c0_seq1
comp28208_c0_seq1
comp28211_c0_seq1
comp28213_c0_seq1
comp28214_c0_seq1
comp28215_c0_seq1
comp28216_c0_seq1
comp28217_c0_seq1
comp28218_c0_seq1	K08145
comp28218_c1_seq1
comp28218_c1_seq2
comp28224_c0_seq1
comp28231_c0_seq1
comp28231_c0_seq2
comp28233_c0_seq1
comp28233_c0_seq2
comp28234_c0_seq1	K15173
comp28234_c1_seq1
comp28235_c0_seq1
comp28235_c0_seq2
comp28236_c0_seq1
comp28236_c0_seq2	K02561
comp28237_c0_seq1
comp28238_c0_seq1
comp28238_c0_seq2	K09229
comp28238_c0_seq3
comp28239_c0_seq1
comp28239_c0_seq2
comp28240_c0_seq1
comp28240_c0_seq2
comp28241_c0_seq1
comp28245_c0_seq1
comp28245_c1_seq1
comp28248_c0_seq1
comp28249_c0_seq1	K11422
comp28250_c0_seq1	K05658
comp28252_c0_seq1
comp28252_c0_seq2
comp28254_c0_seq1
comp28257_c0_seq1
comp28257_c0_seq2
comp28258_c0_seq1
comp28258_c0_seq2
comp28261_c0_seq1
comp28262_c0_seq1
comp28262_c0_seq2
comp28263_c0_seq1
comp28264_c0_seq1
comp28270_c0_seq1
comp28270_c0_seq2
comp28274_c0_seq1
comp28277_c0_seq1
comp28279_c0_seq1
comp28279_c0_seq2
comp28279_c0_seq3
comp28280_c0_seq1
comp28280_c0_seq2
comp28282_c0_seq1	K09228
comp28284_c0_seq1
comp28285_c0_seq1
comp28286_c0_seq1
comp28288_c0_seq1
comp28289_c0_seq1
comp28289_c0_seq2
comp28290_c0_seq1
comp28294_c0_seq1
comp28294_c0_seq2
comp28294_c0_seq3
comp28294_c0_seq4
comp28295_c0_seq1
comp28296_c0_seq1
comp28296_c1_seq1
comp28296_c1_seq2
comp28297_c0_seq1
comp28298_c0_seq1
comp28301_c0_seq1
comp28302_c0_seq1
comp28303_c0_seq1	K00852
comp28310_c0_seq1
comp28311_c0_seq1
comp28312_c0_seq1
comp28313_c0_seq1
comp28316_c0_seq1	K09849
comp28317_c0_seq1
comp28319_c0_seq1
comp28320_c0_seq1
comp28321_c0_seq1
comp28323_c0_seq1
comp28324_c0_seq1
comp28325_c0_seq1	K01049
comp28325_c0_seq2	K01049
comp28326_c0_seq1	K11346
comp28326_c0_seq2	K11346
comp28328_c0_seq1
comp28330_c0_seq1
comp28330_c0_seq2
comp28330_c1_seq1
comp28331_c0_seq1
comp28331_c0_seq2
comp28331_c0_seq3
comp28331_c1_seq1
comp28331_c2_seq1
comp28332_c0_seq1
comp28333_c0_seq1
comp28334_c0_seq1
comp28335_c0_seq1
comp28335_c0_seq2
comp28335_c0_seq3
comp28335_c0_seq4
comp28336_c0_seq1
comp28339_c0_seq1
comp28339_c0_seq2
comp28344_c0_seq1	K09267
comp28344_c0_seq2
comp28344_c0_seq3	K09267
comp28345_c0_seq1
comp28346_c0_seq1
comp28348_c0_seq1
comp28348_c0_seq2
comp28351_c0_seq1
comp28351_c0_seq2
comp28352_c0_seq1
comp28353_c0_seq1
comp28354_c1_seq1	K19177
comp28354_c1_seq2	K19177
comp28356_c0_seq1
comp28358_c0_seq1
comp28358_c0_seq2
comp28360_c0_seq1
comp28360_c0_seq2
comp28361_c0_seq1
comp28361_c0_seq2
comp28361_c0_seq3
comp28362_c0_seq1
comp28362_c0_seq2
comp28363_c0_seq1
comp28366_c0_seq1
comp28367_c0_seq1
comp28367_c1_seq1
comp28370_c0_seq1
comp28372_c0_seq1
comp28373_c0_seq1
comp28373_c0_seq2
comp28374_c0_seq1
comp28376_c0_seq1
comp28376_c0_seq2
comp28376_c0_seq3
comp28376_c0_seq4
comp28378_c0_seq1	K08049
comp28380_c0_seq1
comp28381_c0_seq1
comp28381_c0_seq2
comp28383_c0_seq1
comp28384_c0_seq1
comp28385_c0_seq1
comp28386_c0_seq1
comp28388_c0_seq1	K00565
comp28388_c0_seq2	K00565
comp28388_c0_seq3	K00565
comp28388_c0_seq4	K00565
comp28390_c0_seq1
comp28390_c0_seq2
comp28390_c0_seq3
comp28392_c0_seq1
comp28393_c0_seq1
comp28395_c0_seq1
comp28395_c0_seq2
comp28397_c0_seq1
comp28397_c0_seq2
comp28397_c0_seq3
comp28397_c0_seq4
comp28401_c0_seq1
comp28402_c0_seq1
comp28402_c0_seq2
comp28403_c0_seq1
comp28404_c0_seq1
comp28405_c0_seq1
comp28405_c1_seq1
comp28409_c0_seq1
comp28409_c0_seq2
comp28409_c1_seq1
comp28410_c0_seq1
comp28410_c0_seq2
comp28411_c0_seq1
comp28414_c0_seq1
comp28414_c0_seq2
comp28416_c0_seq1
comp28416_c1_seq1
comp28416_c2_seq1
comp28416_c3_seq1
comp28419_c0_seq1
comp28421_c0_seq1
comp28421_c0_seq2
comp28424_c0_seq1
comp28426_c0_seq1
comp28427_c0_seq1
comp28429_c0_seq1
comp28432_c0_seq1
comp28433_c0_seq1	K04422
comp28436_c0_seq1
comp28436_c0_seq2
comp28436_c0_seq3
comp28436_c0_seq4
comp28437_c0_seq1
comp28437_c0_seq2
comp28438_c0_seq1
comp28438_c0_seq2
comp28441_c1_seq1
comp28442_c0_seq1
comp28443_c0_seq1
comp28444_c0_seq1
comp28445_c0_seq1
comp28447_c0_seq1
comp28447_c1_seq1
comp28450_c0_seq1
comp28451_c0_seq1
comp28452_c0_seq1
comp28452_c0_seq2
comp28454_c0_seq1
comp28454_c0_seq2
comp28455_c0_seq1	K10350
comp28456_c0_seq1
comp28458_c0_seq1
comp28458_c0_seq2
comp28458_c1_seq1
comp28460_c0_seq1
comp28461_c0_seq1
comp28461_c0_seq2
comp28462_c0_seq1
comp28462_c1_seq1
comp28464_c0_seq1
comp28464_c0_seq2
comp28465_c0_seq1
comp28467_c0_seq1
comp28469_c0_seq1
comp28469_c0_seq2
comp28470_c0_seq1
comp28471_c0_seq1
comp28472_c0_seq1
comp28472_c1_seq1
comp28472_c2_seq1
comp28474_c0_seq1
comp28474_c1_seq1
comp28477_c0_seq1	K05410
comp28480_c0_seq1
comp28480_c0_seq2
comp28482_c0_seq1
comp28482_c1_seq1
comp28482_c2_seq1
comp28483_c0_seq1	K00698
comp28483_c0_seq2	K00698
comp28484_c0_seq1
comp28484_c0_seq2	K01415
comp28484_c0_seq3	K01415
comp28484_c0_seq4	K01415
comp28485_c0_seq1
comp28485_c0_seq2
comp28485_c0_seq3
comp28487_c0_seq1
comp28490_c0_seq1
comp28493_c0_seq1
comp28493_c0_seq2
comp28494_c0_seq1
comp28495_c0_seq1
comp28502_c0_seq1
comp28503_c0_seq1
comp28503_c0_seq2	K04910
comp28506_c0_seq1
comp28508_c0_seq1
comp28511_c0_seq1
comp28512_c0_seq1
comp28513_c0_seq1
comp28516_c0_seq1
comp28518_c0_seq1	K09373
comp28519_c0_seq1
comp28519_c0_seq2
comp28519_c0_seq3
comp28519_c1_seq1
comp28520_c0_seq1
comp28522_c0_seq1
comp28524_c0_seq1
comp28524_c0_seq2
comp28526_c0_seq1
comp28526_c0_seq2
comp28528_c0_seq1
comp28528_c1_seq1	K03900
comp28528_c2_seq1	K03900
comp28530_c0_seq1
comp28531_c2_seq1
comp28533_c0_seq1
comp28534_c0_seq1
comp28534_c1_seq1
comp28535_c0_seq1
comp28535_c0_seq2
comp28538_c0_seq1	K17595
comp28539_c0_seq1
comp28540_c0_seq1
comp28540_c0_seq2
comp28541_c0_seq1
comp28543_c0_seq1
comp28543_c1_seq1
comp28544_c1_seq1
comp28544_c2_seq1
comp28546_c0_seq1
comp28546_c1_seq1
comp28546_c2_seq1
comp28547_c0_seq1
comp28549_c0_seq1
comp28550_c0_seq1
comp28550_c1_seq1
comp28552_c0_seq1
comp28554_c0_seq1
comp28555_c0_seq1
comp28560_c0_seq1
comp28560_c0_seq2
comp28560_c0_seq3
comp28562_c0_seq1
comp28563_c0_seq1
comp28563_c1_seq1
comp28566_c0_seq1
comp28567_c0_seq1
comp28573_c0_seq1
comp28574_c0_seq1
comp28576_c0_seq1
comp28577_c0_seq1
comp28580_c0_seq1
comp28581_c0_seq1
comp28581_c0_seq2
comp28582_c0_seq1
comp28583_c0_seq1
comp28583_c0_seq2	K01350
comp28583_c0_seq3	K01350
comp28587_c0_seq1
comp28587_c0_seq2
comp28588_c0_seq1
comp28589_c0_seq1
comp28589_c1_seq1
comp28589_c2_seq1
comp28590_c0_seq1
comp28591_c0_seq1
comp28592_c0_seq1
comp28594_c0_seq1
comp28594_c1_seq1
comp28596_c0_seq1	K08745
comp28597_c0_seq1
comp28598_c0_seq1
comp28598_c0_seq2
comp28601_c0_seq1
comp28605_c0_seq1	K11478
comp28606_c0_seq1
comp28607_c0_seq1
comp28609_c0_seq1
comp28610_c0_seq1
comp28610_c0_seq2
comp28610_c0_seq3
comp28611_c0_seq1
comp28612_c0_seq1
comp28612_c1_seq1
comp28612_c1_seq2
comp28612_c1_seq3
comp28613_c0_seq1	K18419
comp28613_c0_seq2	K18419
comp28614_c0_seq1
comp28615_c0_seq1
comp28615_c0_seq2
comp28617_c0_seq1
comp28619_c0_seq1
comp28620_c0_seq1
comp28620_c0_seq2
comp28621_c0_seq1
comp28626_c0_seq1	K04443
comp28626_c0_seq2	K04443
comp28626_c0_seq3	K04443
comp28626_c0_seq4	K04443
comp28627_c0_seq1
comp28627_c0_seq2
comp28630_c0_seq1	K07427
comp28630_c0_seq2
comp28630_c0_seq3	K07427
comp28630_c1_seq1	K07427
comp28631_c0_seq1
comp28632_c0_seq1
comp28636_c0_seq1
comp28636_c0_seq2
comp28638_c0_seq1
comp28639_c0_seq1
comp28640_c0_seq1
comp28641_c0_seq1
comp28642_c0_seq1
comp28642_c0_seq2
comp28643_c0_seq1
comp28643_c1_seq1	K09103
comp28643_c1_seq2	K09103
comp28643_c2_seq1
comp28644_c0_seq1	K18405
comp28644_c0_seq2	K18405
comp28644_c0_seq3	K18405
comp28646_c0_seq1
comp28646_c0_seq2
comp28647_c0_seq1
comp28648_c0_seq1
comp28649_c0_seq1
comp28651_c0_seq1
comp28651_c0_seq2
comp28653_c0_seq1
comp28656_c0_seq1
comp28660_c0_seq1
comp28661_c0_seq1
comp28664_c0_seq1
comp28665_c0_seq1
comp28667_c0_seq1
comp28667_c0_seq2
comp28667_c0_seq3
comp28667_c0_seq4
comp28669_c0_seq1
comp28670_c0_seq1
comp28670_c0_seq2
comp28670_c1_seq1
comp28671_c0_seq1
comp28672_c0_seq1
comp28673_c0_seq1
comp28673_c1_seq1
comp28673_c1_seq2
comp28675_c0_seq1
comp28675_c1_seq1
comp28675_c2_seq1
comp28675_c3_seq1
comp28675_c3_seq2
comp28678_c0_seq1
comp28681_c0_seq1
comp28681_c0_seq2
comp28683_c0_seq1
comp28688_c0_seq1
comp28689_c0_seq1
comp28690_c0_seq1
comp28690_c0_seq2
comp28690_c0_seq3
comp28691_c0_seq1
comp28696_c0_seq1
comp28697_c0_seq1
comp28705_c0_seq1
comp28705_c1_seq1
comp28706_c0_seq1
comp28707_c0_seq1	K07179
comp28708_c0_seq1
comp28709_c0_seq1
comp28709_c1_seq1
comp28711_c0_seq1
comp28714_c0_seq1
comp28715_c0_seq1
comp28717_c0_seq1
comp28721_c0_seq1
comp28722_c0_seq1	K08455
comp28723_c0_seq1	K19347
comp28724_c0_seq1
comp28726_c0_seq1	K02516
comp28726_c0_seq2	K02516
comp28729_c0_seq1
comp28729_c0_seq2
comp28731_c0_seq1	K07509
comp28732_c0_seq1
comp28734_c0_seq1
comp28736_c0_seq1
comp28739_c0_seq1
comp28739_c0_seq2
comp28739_c0_seq3
comp28742_c0_seq1
comp28742_c1_seq1
comp28743_c0_seq1
comp28744_c0_seq1
comp28745_c0_seq1	K10586
comp28746_c0_seq1
comp28746_c0_seq2
comp28747_c0_seq1
comp28749_c0_seq1
comp28749_c0_seq2
comp28749_c1_seq1
comp28750_c0_seq1
comp28750_c0_seq2
comp28751_c0_seq1
comp28751_c0_seq2
comp28751_c0_seq3
comp28751_c0_seq4
comp28755_c0_seq1
comp28756_c0_seq1
comp28757_c0_seq1
comp28757_c0_seq2
comp28757_c0_seq3
comp28759_c0_seq1	K05402
comp28761_c0_seq1
comp28762_c0_seq1
comp28763_c0_seq1
comp28764_c0_seq1
comp28765_c0_seq1
comp28766_c0_seq1
comp28766_c0_seq2
comp28766_c0_seq3
comp28766_c0_seq4	K03130
comp28768_c0_seq1
comp28770_c0_seq1
comp28770_c1_seq1
comp28772_c0_seq1
comp28774_c0_seq1
comp28774_c1_seq1
comp28777_c0_seq1
comp28777_c0_seq2
comp28777_c0_seq3
comp28779_c0_seq1
comp28779_c0_seq2
comp28780_c0_seq1
comp28781_c0_seq1	K17578
comp28785_c0_seq1
comp28787_c0_seq1
comp28787_c1_seq1
comp28791_c0_seq1
comp28792_c0_seq1
comp28793_c0_seq1	K00799
comp28795_c0_seq1
comp28797_c0_seq1
comp28797_c0_seq2
comp28797_c0_seq3
comp28798_c0_seq1
comp28798_c1_seq1
comp28799_c0_seq1
comp28799_c0_seq2
comp28800_c0_seq1
comp28800_c1_seq1
comp28801_c0_seq1
comp28802_c0_seq1
comp28802_c0_seq2
comp28802_c0_seq3
comp28802_c0_seq4
comp28802_c0_seq5
comp28803_c0_seq1
comp28804_c0_seq1	K07541
comp28805_c0_seq1
comp28805_c0_seq2
comp28807_c0_seq1
comp28807_c0_seq2
comp28807_c0_seq3
comp28808_c0_seq1
comp28809_c0_seq1
comp28809_c0_seq2
comp28810_c0_seq1	K07209
comp28810_c0_seq2	K07209
comp28810_c0_seq3	K07209
comp28812_c0_seq1
comp28817_c0_seq1
comp28817_c0_seq2
comp28818_c0_seq1	K09355
comp28818_c0_seq2	K09355
comp28819_c0_seq1	K16751
comp28819_c0_seq2	K16751
comp28820_c0_seq1
comp28820_c1_seq1
comp28821_c0_seq1	K12822
comp28822_c1_seq1
comp28823_c0_seq1
comp28823_c0_seq2
comp28823_c0_seq3
comp28825_c0_seq1
comp28825_c0_seq2
comp28826_c0_seq1
comp28831_c0_seq1
comp28832_c0_seq1
comp28833_c0_seq1
comp28833_c1_seq1
comp28833_c1_seq2
comp28837_c0_seq1
comp28838_c0_seq1
comp28838_c1_seq1
comp28839_c0_seq1
comp28839_c0_seq2
comp28839_c0_seq3
comp28840_c0_seq1
comp28840_c0_seq2
comp28843_c0_seq1
comp28845_c0_seq1
comp28845_c0_seq2
comp28846_c0_seq1
comp28847_c0_seq1	K08886
comp28848_c0_seq1	K09228
comp28849_c0_seq1
comp28851_c0_seq1
comp28851_c0_seq2
comp28851_c0_seq3
comp28851_c0_seq4
comp28851_c0_seq5
comp28852_c0_seq1	K03934
comp28853_c0_seq1
comp28854_c0_seq1
comp28854_c0_seq2
comp28856_c0_seq1
comp28860_c0_seq1
comp28862_c0_seq1
comp28863_c0_seq1	K14567
comp28866_c0_seq1	K15177
comp28867_c0_seq1	K11319
comp28869_c0_seq1
comp28871_c0_seq1
comp28872_c0_seq1	K09228
comp28875_c0_seq1
comp28876_c0_seq1
comp28877_c0_seq1
comp28878_c0_seq1
comp28878_c0_seq2
comp28878_c0_seq3
comp28879_c0_seq1
comp28879_c0_seq2
comp28880_c0_seq1	K13143
comp28881_c0_seq1	K11984
comp28883_c0_seq1
comp28884_c0_seq1
comp28886_c0_seq1	K17805
comp28886_c0_seq2	K17805
comp28886_c0_seq3	K17805
comp28886_c0_seq4	K17805
comp28888_c0_seq1
comp28889_c0_seq1
comp28890_c0_seq1
comp28890_c0_seq2
comp28891_c0_seq1
comp28893_c0_seq1	K13348
comp28895_c0_seq1
comp28897_c0_seq1
comp28897_c0_seq2
comp28898_c0_seq1	K10356
comp28898_c0_seq2	K10356
comp28900_c0_seq1
comp28901_c0_seq1	K13142
comp28901_c0_seq2	K13142
comp28905_c0_seq1
comp28907_c0_seq1
comp28908_c0_seq1
comp28909_c0_seq1
comp28913_c0_seq1
comp28915_c0_seq1
comp28915_c0_seq2
comp28915_c0_seq3
comp28915_c0_seq4
comp28916_c0_seq1	K10359
comp28918_c0_seq1
comp28918_c0_seq2
comp28920_c0_seq1
comp28921_c0_seq1
comp28925_c0_seq1
comp28925_c0_seq2
comp28926_c0_seq1
comp28927_c0_seq1
comp28930_c0_seq1
comp28930_c0_seq2
comp28930_c0_seq3
comp28933_c0_seq1	K06628
comp28934_c0_seq1
comp28936_c0_seq1
comp28940_c0_seq1
comp28941_c0_seq1
comp28942_c0_seq1
comp28942_c1_seq1
comp28943_c0_seq1	K18730
comp28945_c0_seq1
comp28945_c1_seq1
comp28946_c0_seq1	K08819
comp28946_c0_seq2	K08819
comp28947_c0_seq1
comp28953_c0_seq1
comp28954_c0_seq1
comp28954_c0_seq2
comp28955_c0_seq1
comp28956_c0_seq1
comp28956_c0_seq2
comp28957_c0_seq1	K15133
comp28960_c0_seq1
comp28964_c0_seq1
comp28967_c0_seq1
comp28968_c0_seq1	K14157
comp28968_c0_seq2	K14157
comp28968_c0_seq3	K14157
comp28969_c0_seq1
comp28971_c0_seq1
comp28971_c0_seq2
comp28972_c0_seq1
comp28977_c0_seq1
comp28978_c0_seq1
comp28979_c0_seq1
comp28979_c0_seq2
comp28980_c0_seq1
comp28982_c0_seq1
comp28982_c1_seq1	K01755
comp28982_c1_seq2	K01755
comp28982_c1_seq3	K01755
comp28982_c1_seq4	K01755
comp28983_c0_seq1
comp28983_c1_seq1
comp28984_c0_seq1
comp28984_c0_seq2
comp28985_c0_seq1
comp28985_c0_seq2
comp28985_c0_seq3
comp28986_c0_seq1
comp28988_c0_seq1
comp28989_c0_seq1	K07809
comp28992_c0_seq1	K10158
comp28994_c0_seq1
comp28995_c0_seq1
comp28996_c0_seq1
comp28996_c1_seq1
comp28998_c0_seq1
comp28999_c0_seq1
comp29000_c0_seq1
comp29001_c0_seq1
comp29001_c0_seq2
comp29002_c0_seq1
comp29002_c0_seq2	K12302
comp29003_c0_seq1
comp29005_c0_seq1
comp29006_c0_seq1
comp29007_c0_seq1
comp29007_c0_seq2
comp29007_c0_seq3	K10250
comp29008_c0_seq1
comp29009_c0_seq1
comp29010_c0_seq1
comp29012_c0_seq1
comp29012_c0_seq2
comp29016_c0_seq1
comp29016_c0_seq2
comp29017_c0_seq1
comp29017_c0_seq2
comp29020_c0_seq1
comp29022_c0_seq1
comp29023_c0_seq1
comp29026_c0_seq1
comp29027_c0_seq1
comp29029_c0_seq1
comp29029_c0_seq2
comp29030_c0_seq1
comp29030_c0_seq2
comp29031_c0_seq1
comp29034_c0_seq1	K08193
comp29035_c0_seq1
comp29035_c1_seq1
comp29036_c0_seq1
comp29039_c0_seq1
comp29041_c0_seq1
comp29042_c0_seq1
comp29042_c1_seq1
comp29043_c0_seq1
comp29044_c0_seq1	K17817
comp29046_c0_seq1
comp29047_c0_seq1
comp29047_c0_seq2	K00072
comp29049_c0_seq1
comp29050_c0_seq1
comp29050_c0_seq2
comp29051_c0_seq1
comp29051_c1_seq1
comp29051_c1_seq2
comp29052_c0_seq1
comp29054_c0_seq1	K07297
comp29056_c0_seq1	K00911
comp29056_c0_seq2	K00911
comp29056_c0_seq3	K00911
comp29056_c0_seq4	K00911
comp29057_c0_seq1
comp29059_c0_seq1
comp29059_c0_seq2
comp29060_c0_seq1
comp29060_c0_seq2
comp29063_c0_seq1
comp29063_c1_seq1
comp29064_c0_seq1
comp29065_c0_seq1
comp29066_c0_seq1
comp29066_c0_seq2
comp29066_c0_seq3
comp29066_c1_seq1
comp29069_c0_seq1
comp29070_c0_seq1
comp29070_c0_seq2
comp29070_c0_seq3
comp29071_c0_seq1
comp29073_c0_seq1	K15719
comp29073_c0_seq2	K15719
comp29073_c0_seq3	K15719
comp29073_c0_seq4	K15719
comp29074_c0_seq1
comp29075_c0_seq1	K01044
comp29075_c0_seq2	K01044
comp29075_c0_seq3	K01049
comp29075_c0_seq4
comp29075_c0_seq5	K01044
comp29078_c0_seq1
comp29080_c0_seq1
comp29081_c0_seq1
comp29085_c0_seq1
comp29086_c0_seq1
comp29086_c0_seq2
comp29086_c0_seq3
comp29087_c0_seq1
comp29087_c0_seq2
comp29087_c0_seq3
comp29088_c0_seq1
comp29090_c0_seq1
comp29090_c0_seq2
comp29090_c0_seq3
comp29090_c0_seq4
comp29091_c0_seq1
comp29092_c0_seq1
comp29094_c0_seq1
comp29098_c0_seq1
comp29099_c0_seq1
comp29101_c0_seq1
comp29103_c0_seq1
comp29106_c0_seq1
comp29106_c0_seq2
comp29107_c0_seq1
comp29108_c0_seq1
comp29108_c0_seq2
comp29111_c0_seq1
comp29112_c0_seq1
comp29114_c0_seq1
comp29115_c0_seq1
comp29115_c0_seq2
comp29116_c0_seq1	K17361
comp29116_c0_seq2	K17361
comp29116_c0_seq3	K17361
comp29116_c1_seq1
comp29117_c0_seq1
comp29117_c0_seq2
comp29117_c1_seq1
comp29118_c0_seq1
comp29118_c0_seq2
comp29118_c0_seq3
comp29118_c0_seq4
comp29119_c0_seq1
comp29119_c0_seq2
comp29121_c0_seq1
comp29122_c0_seq1
comp29124_c0_seq1
comp29124_c0_seq2
comp29125_c0_seq1
comp29128_c0_seq1
comp29129_c0_seq1
comp29130_c0_seq1
comp29131_c1_seq1
comp29131_c1_seq2
comp29132_c0_seq1
comp29132_c0_seq2
comp29135_c0_seq1
comp29137_c0_seq1
comp29137_c0_seq2
comp29139_c0_seq1
comp29141_c0_seq1
comp29141_c1_seq1
comp29143_c0_seq1
comp29147_c0_seq1
comp29147_c0_seq2
comp29147_c0_seq3
comp29148_c0_seq1
comp29149_c0_seq1	K12373
comp29149_c0_seq2	K12373
comp29151_c0_seq1
comp29151_c0_seq2	K11152
comp29152_c0_seq1
comp29152_c0_seq2
comp29156_c0_seq1
comp29159_c0_seq1
comp29159_c0_seq2
comp29159_c0_seq3
comp29159_c0_seq4
comp29160_c0_seq1
comp29162_c0_seq1
comp29162_c0_seq2
comp29162_c0_seq3	K09452
comp29164_c0_seq1
comp29165_c0_seq1	K05543
comp29166_c0_seq1
comp29166_c0_seq2
comp29167_c0_seq1
comp29168_c0_seq1
comp29170_c0_seq1
comp29173_c0_seq1
comp29174_c0_seq1
comp29174_c0_seq2
comp29174_c0_seq3
comp29175_c0_seq1
comp29177_c0_seq1
comp29178_c0_seq1
comp29179_c0_seq1
comp29181_c0_seq1
comp29181_c0_seq2
comp29182_c0_seq1
comp29182_c0_seq2
comp29182_c0_seq3
comp29188_c0_seq1
comp29188_c0_seq2
comp29188_c0_seq3
comp29189_c0_seq1
comp29190_c0_seq1
comp29190_c0_seq2	K12586
comp29194_c0_seq1	K12572
comp29194_c0_seq2	K12572
comp29196_c0_seq1
comp29196_c1_seq1
comp29196_c1_seq2
comp29196_c1_seq3
comp29197_c0_seq1	K08957
comp29202_c0_seq1
comp29203_c0_seq1	K12823
comp29203_c0_seq2	K12823
comp29204_c0_seq1
comp29205_c0_seq1
comp29207_c0_seq1	K00699
comp29207_c0_seq2	K00699
comp29209_c0_seq1
comp29209_c0_seq2
comp29210_c0_seq1
comp29211_c0_seq1
comp29212_c0_seq1	K12405
comp29212_c0_seq2	K12405
comp29216_c0_seq1
comp29216_c0_seq2
comp29216_c0_seq3
comp29216_c0_seq4
comp29217_c0_seq1	K14564
comp29221_c0_seq1
comp29222_c0_seq1
comp29222_c0_seq2
comp29224_c0_seq1
comp29225_c0_seq1
comp29226_c0_seq1	K17043
comp29226_c1_seq1	K03064
comp29227_c0_seq1
comp29228_c0_seq1	K11314
comp29228_c0_seq2	K03012
comp29228_c0_seq3	K11314
comp29228_c0_seq4	K03012
comp29231_c0_seq1
comp29233_c0_seq1
comp29233_c0_seq2
comp29233_c0_seq3
comp29234_c0_seq1
comp29234_c0_seq2
comp29235_c0_seq1
comp29235_c0_seq2
comp29235_c0_seq3
comp29235_c1_seq1
comp29236_c0_seq1
comp29237_c0_seq1	K07508
comp29238_c0_seq1	K03032
comp29240_c0_seq1
comp29240_c0_seq2
comp29243_c0_seq1	K03015
comp29245_c0_seq1	K02219
comp29245_c0_seq2	K02219
comp29245_c0_seq3	K02219
comp29249_c0_seq1	K14302
comp29253_c0_seq1	K12158
comp29255_c0_seq1
comp29259_c0_seq1	K09549
comp29263_c0_seq1	K00022
comp29265_c0_seq1
comp29265_c0_seq2
comp29266_c0_seq1	K02895
comp29266_c1_seq1	K08825
comp29267_c0_seq1
comp29267_c0_seq2
comp29268_c0_seq1	K00710
comp29269_c0_seq1
comp29277_c0_seq1
comp29278_c0_seq1
comp29278_c1_seq1
comp29279_c0_seq1
comp29280_c0_seq1
comp29281_c0_seq1
comp29282_c0_seq1
comp29283_c0_seq1
comp29283_c1_seq1
comp29285_c0_seq1
comp29285_c0_seq2
comp29286_c0_seq1
comp29287_c0_seq1	K12827
comp29287_c1_seq1	K04794
comp29290_c0_seq1	K12820
comp29291_c0_seq1
comp29292_c0_seq1
comp29294_c0_seq1	K12839
comp29295_c0_seq1
comp29296_c0_seq1
comp29298_c0_seq1	K13342
comp29299_c0_seq1
comp29299_c0_seq2
comp29300_c0_seq1
comp29302_c0_seq1
comp29306_c0_seq1
comp29307_c0_seq1
comp29307_c0_seq2
comp29309_c0_seq1
comp29309_c0_seq2
comp29310_c0_seq1	K11585
comp29311_c0_seq1	K05759
comp29313_c0_seq1
comp29315_c0_seq1
comp29315_c0_seq2
comp29317_c0_seq1	K04381
comp29318_c0_seq1	K07951
comp29318_c0_seq2	K02355
comp29318_c0_seq3	K02355
comp29318_c0_seq4
comp29319_c0_seq1
comp29320_c0_seq1
comp29320_c0_seq2
comp29321_c0_seq1
comp29321_c0_seq2
comp29321_c0_seq3
comp29323_c0_seq1
comp29323_c1_seq1
comp29323_c1_seq2
comp29324_c0_seq1
comp29325_c0_seq1
comp29326_c0_seq1	K13811
comp29326_c0_seq2	K13811
comp29326_c0_seq3	K13811
comp29328_c0_seq1
comp29328_c0_seq2
comp29328_c0_seq3
comp29329_c0_seq1	K02987
comp29330_c0_seq1
comp29330_c0_seq2
comp29331_c0_seq1	K02969
comp29332_c0_seq1
comp29333_c0_seq1	K02978
comp29335_c0_seq1	K02893
comp29336_c0_seq1	K16197
comp29336_c0_seq2	K16197
comp29337_c0_seq1	K02951
comp29338_c0_seq1
comp29339_c0_seq1	K03283
comp29340_c0_seq1
comp29341_c0_seq1
comp29341_c0_seq2
comp29342_c0_seq1	K02866
comp29344_c0_seq1
comp29344_c1_seq1
comp29344_c2_seq1
comp29348_c0_seq1
comp29348_c0_seq2
comp29349_c0_seq1
comp29350_c0_seq1
comp29353_c0_seq1	K02872
comp29358_c0_seq1
comp29358_c0_seq2
comp29360_c0_seq1
comp29360_c0_seq2
comp29360_c0_seq3
comp29360_c0_seq4
comp29361_c0_seq1
comp29362_c0_seq1
comp29363_c0_seq1	K17582
comp29363_c0_seq2	K17582
comp29363_c0_seq3	K17582
comp29363_c0_seq4	K17582
comp29364_c0_seq1
comp29364_c1_seq1
comp29365_c0_seq1	K10749
comp29366_c0_seq1	K08762
comp29368_c0_seq1
comp29369_c0_seq1
comp29370_c0_seq1
comp29371_c0_seq1
comp29373_c0_seq1
comp29374_c0_seq1
comp29376_c0_seq1
comp29377_c0_seq1
comp29377_c0_seq2
comp29378_c0_seq1
comp29378_c0_seq2	K05673
comp29378_c0_seq3
comp29380_c0_seq1	K11757
comp29380_c0_seq2	K11757
comp29381_c0_seq1
comp29381_c0_seq2
comp29381_c0_seq3
comp29381_c0_seq4
comp29383_c0_seq1
comp29383_c0_seq2
comp29384_c1_seq1
comp29386_c0_seq1
comp29387_c0_seq1
comp29387_c0_seq2
comp29389_c0_seq1
comp29390_c0_seq1	K14842
comp29391_c0_seq1
comp29391_c0_seq2
comp29391_c0_seq3
comp29391_c0_seq4
comp29391_c0_seq5
comp29391_c0_seq6
comp29394_c0_seq1
comp29397_c0_seq1
comp29399_c0_seq1
comp29400_c0_seq1
comp29400_c0_seq2	K13101
comp29400_c0_seq3	K13101
comp29401_c0_seq1	K03253
comp29402_c0_seq1
comp29403_c1_seq1
comp29403_c1_seq2
comp29403_c1_seq3
comp29404_c0_seq1
comp29405_c0_seq1
comp29405_c0_seq2
comp29405_c0_seq3
comp29405_c0_seq4
comp29405_c0_seq5
comp29405_c0_seq6
comp29406_c0_seq1	K02264
comp29407_c0_seq1
comp29408_c0_seq1
comp29408_c0_seq2
comp29409_c0_seq1
comp29409_c0_seq2
comp29414_c0_seq1
comp29415_c0_seq1
comp29415_c0_seq2
comp29415_c0_seq3
comp29417_c0_seq1	K10598
comp29417_c0_seq2	K10598
comp29420_c0_seq1
comp29420_c0_seq2
comp29420_c0_seq3
comp29420_c0_seq4
comp29421_c0_seq1	K12896
comp29421_c0_seq2	K12896
comp29422_c0_seq1
comp29422_c0_seq2
comp29425_c0_seq1
comp29427_c0_seq1
comp29428_c0_seq1
comp29428_c0_seq2
comp29433_c0_seq1	K17885
comp29435_c0_seq1	K01069
comp29435_c0_seq2	K01069
comp29436_c0_seq1
comp29437_c0_seq1
comp29438_c0_seq1
comp29438_c1_seq1	K12593
comp29439_c0_seq1	K10532
comp29440_c0_seq1
comp29441_c0_seq1
comp29442_c0_seq1
comp29446_c0_seq1
comp29446_c0_seq2
comp29446_c0_seq3
comp29446_c0_seq4
comp29446_c0_seq5
comp29446_c0_seq6
comp29446_c0_seq7
comp29446_c0_seq8
comp29449_c0_seq1
comp29450_c0_seq1
comp29450_c0_seq2
comp29451_c0_seq1	K11128
comp29451_c0_seq2	K11128
comp29452_c0_seq1
comp29452_c0_seq2
comp29453_c0_seq1
comp29454_c0_seq1
comp29454_c1_seq1
comp29455_c0_seq1
comp29457_c1_seq1
comp29458_c0_seq1	K14848
comp29459_c0_seq1	K03440
comp29462_c0_seq1
comp29462_c0_seq2
comp29462_c0_seq3
comp29464_c0_seq1	K13515
comp29466_c0_seq1
comp29467_c0_seq1
comp29467_c1_seq1
comp29468_c0_seq1
comp29468_c0_seq2
comp29469_c0_seq1	K09566
comp29474_c0_seq1
comp29475_c0_seq1
comp29475_c1_seq1	K09203
comp29477_c0_seq1
comp29478_c0_seq1
comp29478_c0_seq2
comp29478_c1_seq1
comp29479_c0_seq1
comp29479_c1_seq1
comp29479_c1_seq2
comp29480_c0_seq1
comp29480_c1_seq1
comp29480_c1_seq2
comp29481_c0_seq1
comp29483_c0_seq1
comp29484_c0_seq1
comp29485_c0_seq1
comp29485_c0_seq2
comp29486_c0_seq1
comp29486_c0_seq2
comp29489_c0_seq1	K00602
comp29489_c0_seq2	K00602
comp29489_c0_seq3	K00602
comp29489_c0_seq4	K00602
comp29490_c0_seq1
comp29492_c0_seq1
comp29492_c0_seq2
comp29494_c0_seq1
comp29495_c0_seq1
comp29495_c0_seq2
comp29495_c0_seq3
comp29498_c0_seq1	K05691
comp29499_c0_seq1
comp29500_c0_seq1
comp29502_c0_seq1
comp29505_c0_seq1
comp29506_c0_seq1
comp29506_c0_seq2
comp29507_c0_seq1
comp29511_c0_seq1	K12171
comp29511_c0_seq2	K12171
comp29512_c0_seq1	K02267
comp29512_c0_seq2
comp29513_c0_seq1
comp29513_c1_seq1
comp29514_c1_seq1
comp29514_c1_seq2
comp29515_c0_seq1	K15687
comp29515_c0_seq2	K15687
comp29517_c0_seq1
comp29517_c0_seq2
comp29517_c0_seq3
comp29518_c0_seq1	K05329
comp29519_c0_seq1
comp29520_c0_seq1
comp29520_c0_seq2	K11653
comp29520_c0_seq3	K11653
comp29521_c0_seq1
comp29522_c0_seq1
comp29522_c0_seq2
comp29524_c0_seq1
comp29525_c0_seq1
comp29527_c0_seq1	K14403
comp29527_c1_seq1	K07127
comp29528_c0_seq1
comp29528_c0_seq2
comp29529_c0_seq1
comp29531_c0_seq1
comp29532_c0_seq1
comp29532_c0_seq2
comp29533_c0_seq1
comp29534_c0_seq1	K15110
comp29534_c0_seq2	K15110
comp29536_c0_seq1
comp29538_c0_seq1
comp29539_c0_seq1
comp29540_c0_seq1
comp29542_c0_seq1	K18460
comp29542_c0_seq2	K18460
comp29542_c0_seq3	K18460
comp29543_c0_seq1
comp29543_c0_seq2
comp29546_c0_seq1
comp29549_c0_seq1
comp29550_c0_seq1
comp29552_c0_seq1
comp29554_c0_seq1
comp29554_c0_seq2
comp29555_c0_seq1
comp29556_c0_seq1
comp29557_c1_seq1	K00020
comp29557_c2_seq1
comp29559_c0_seq1
comp29563_c0_seq1
comp29563_c1_seq1	K10582
comp29563_c1_seq2	K10582
comp29563_c1_seq3
comp29566_c0_seq1
comp29566_c0_seq2
comp29569_c0_seq1	K12194
comp29570_c0_seq1	K02902
comp29574_c0_seq1	K08867
comp29574_c0_seq2	K08867
comp29575_c0_seq1
comp29576_c0_seq1	K16815
comp29576_c1_seq1
comp29578_c0_seq1
comp29581_c0_seq1
comp29582_c0_seq1
comp29582_c0_seq2
comp29583_c0_seq1	K02178
comp29583_c0_seq2	K02178
comp29585_c0_seq1
comp29585_c1_seq1
comp29586_c0_seq1
comp29587_c0_seq1
comp29588_c0_seq1
comp29588_c1_seq1
comp29588_c1_seq2
comp29589_c0_seq1
comp29589_c0_seq2
comp29591_c0_seq1	K03958
comp29594_c0_seq1
comp29594_c1_seq1
comp29596_c0_seq1
comp29598_c0_seq1
comp29598_c0_seq2
comp29600_c0_seq1
comp29601_c0_seq1
comp29602_c0_seq1
comp29603_c0_seq1	K12181
comp29606_c0_seq1	K15687
comp29607_c0_seq1	K08267
comp29607_c0_seq2	K08267
comp29607_c0_seq3	K08267
comp29607_c0_seq4	K08267
comp29609_c0_seq1	K01800
comp29611_c0_seq1	K11765
comp29611_c0_seq2	K11765
comp29611_c0_seq3	K11765
comp29611_c0_seq4	K11765
comp29613_c0_seq1
comp29615_c0_seq1
comp29617_c0_seq1
comp29617_c0_seq2
comp29619_c0_seq1
comp29620_c0_seq1
comp29622_c0_seq1
comp29622_c0_seq2
comp29623_c0_seq1
comp29623_c0_seq2
comp29624_c0_seq1
comp29625_c0_seq1
comp29626_c0_seq1	K02321
comp29627_c0_seq1	K11433
comp29630_c0_seq1	K03843
comp29632_c0_seq1	K09303
comp29635_c0_seq1
comp29635_c0_seq2
comp29636_c0_seq1	K01900
comp29636_c0_seq2	K01900
comp29636_c0_seq3	K01900
comp29637_c0_seq1	K02999
comp29638_c0_seq1
comp29639_c0_seq1
comp29643_c0_seq1	K10080
comp29643_c1_seq1
comp29643_c1_seq2
comp29643_c1_seq3
comp29645_c0_seq1
comp29647_c0_seq1
comp29647_c1_seq1
comp29648_c0_seq1	K03357
comp29651_c0_seq1
comp29652_c0_seq1
comp29653_c0_seq1
comp29654_c0_seq1
comp29656_c0_seq1	K10747
comp29656_c0_seq2	K10747
comp29657_c0_seq1	K17918
comp29658_c0_seq1
comp29660_c0_seq1
comp29661_c0_seq1
comp29663_c0_seq1	K06972
comp29664_c0_seq1
comp29664_c1_seq1
comp29667_c0_seq1
comp29667_c0_seq2
comp29667_c0_seq3
comp29670_c0_seq1
comp29672_c0_seq1
comp29672_c0_seq2
comp29672_c0_seq3	K16686
comp29672_c0_seq4	K16686
comp29675_c0_seq1
comp29675_c1_seq1
comp29676_c0_seq1
comp29676_c0_seq2
comp29677_c0_seq1
comp29678_c0_seq1
comp29679_c0_seq1
comp29681_c0_seq1
comp29681_c0_seq2
comp29685_c0_seq1	K01875
comp29685_c0_seq2	K01875
comp29687_c0_seq1
comp29687_c0_seq2
comp29689_c0_seq1
comp29690_c0_seq1
comp29690_c0_seq2
comp29691_c0_seq1
comp29691_c0_seq2
comp29695_c0_seq1
comp29699_c0_seq1
comp29700_c0_seq1
comp29701_c0_seq1
comp29701_c0_seq2
comp29702_c0_seq1
comp29703_c0_seq1
comp29711_c0_seq1
comp29714_c0_seq1
comp29714_c0_seq2
comp29715_c0_seq1
comp29719_c0_seq1	K06564
comp29719_c0_seq2	K06564
comp29719_c0_seq3	K06564
comp29719_c0_seq4	K06564
comp29720_c0_seq1
comp29720_c0_seq2
comp29720_c0_seq3
comp29721_c0_seq1
comp29721_c0_seq2
comp29723_c0_seq1
comp29723_c0_seq2
comp29725_c0_seq1
comp29727_c0_seq1
comp29730_c0_seq1
comp29731_c0_seq1
comp29731_c0_seq2
comp29733_c0_seq1
comp29737_c0_seq1
comp29739_c0_seq1
comp29739_c1_seq1
comp29742_c0_seq1
comp29743_c0_seq1
comp29743_c1_seq1
comp29744_c0_seq1
comp29744_c0_seq2
comp29745_c0_seq1
comp29745_c1_seq1
comp29745_c3_seq1
comp29745_c3_seq2
comp29749_c0_seq1
comp29751_c0_seq1
comp29751_c0_seq2
comp29752_c0_seq1
comp29754_c0_seq1
comp29754_c0_seq2
comp29754_c0_seq3	K04954
comp29755_c0_seq1
comp29756_c0_seq1
comp29758_c0_seq1
comp29759_c0_seq1	K10519
comp29759_c0_seq2	K09680
comp29759_c0_seq3	K09680
comp29759_c0_seq4	K09680
comp29760_c0_seq1
comp29760_c1_seq1
comp29761_c0_seq1
comp29761_c0_seq2
comp29761_c0_seq3
comp29761_c0_seq4
comp29764_c0_seq1
comp29764_c0_seq2
comp29765_c0_seq1
comp29768_c0_seq1
comp29768_c0_seq2
comp29771_c0_seq1
comp29773_c0_seq1
comp29773_c0_seq2
comp29775_c0_seq1
comp29777_c0_seq1
comp29778_c0_seq1
comp29778_c0_seq2
comp29781_c0_seq1
comp29781_c0_seq2
comp29781_c0_seq3
comp29782_c0_seq1
comp29782_c0_seq2
comp29785_c0_seq1
comp29787_c0_seq1
comp29787_c1_seq1
comp29788_c0_seq1
comp29788_c0_seq2
comp29789_c0_seq1
comp29789_c1_seq1
comp29791_c0_seq1
comp29796_c0_seq1
comp29796_c0_seq2
comp29796_c0_seq3
comp29796_c0_seq4
comp29798_c0_seq1
comp29803_c0_seq1
comp29804_c0_seq1
comp29806_c0_seq1
comp29808_c0_seq1
comp29809_c0_seq1
comp29810_c0_seq1
comp29811_c0_seq1
comp29814_c0_seq1
comp29815_c0_seq1
comp29816_c0_seq1
comp29816_c0_seq2
comp29816_c0_seq3
comp29816_c0_seq4
comp29817_c0_seq1
comp29818_c0_seq1
comp29819_c0_seq1
comp29822_c0_seq1
comp29822_c0_seq2
comp29825_c0_seq1
comp29825_c0_seq2
comp29826_c0_seq1
comp29826_c0_seq2
comp29826_c0_seq3
comp29827_c0_seq1
comp29829_c0_seq1
comp29830_c0_seq1
comp29832_c0_seq1
comp29835_c0_seq1
comp29835_c1_seq1
comp29838_c0_seq1
comp29840_c0_seq1	K18449
comp29841_c0_seq1
comp29844_c0_seq1
comp29848_c0_seq1
comp29849_c0_seq1	K10523
comp29851_c0_seq1
[truncated: 2,006,935 more chars]
