# Supplementary material for: Deep, Staged Transcriptomic Resources for the Novel Coleopteran Models Atrachya menetriesi and Callosobruchus maculatus
Source: PLoS One. 2016 Dec 1;11(12):e0167431. doi: 10.1371/journal.pone.0167431 (PMC5132259; doi:10.1371/journal.pone.0167431)
Supplement: S7 File — (GZ) [file pone.0167431.s007.gz]

Archive with 1 entries (1 files):
- AdditionalFile7CallosobruchusDiffExp.zip
